# Supplementary material for: Dopamine and glutamate regulate striatal acetylcholine in decision-making
Source: Nature. 2023 Aug 9;621(7979):577–85. doi: 10.1038/s41586-023-06492-9 (PMC10511323; doi:10.1038/s41586-023-06492-9)
Supplement: Supplementary file 4 — Statistical Tests spreadsheet, which contains P-values for the following panels: Fig. 1e; Extended Data Fig. 3e,f; Extended Data Fig. 4c,d,e; Extended Data Fig. 6d; Extended Data Fig. 8i,j,k; Extended Data Fig. 11d and e. [file 41586_2023_6492_MOESM4_ESM.xlsx]

## Sheet: 1e
Ach	[0 10] = post side entry; [10 0] = pre side entry			DA
mouseID	conditionString	ttest_delta_p		mouseID	conditionString		ttest_mean_p
WT23	SI [0 10] cond=Rew NoRew	1.68258e-40		WT10	SI [1 10] cond=Rew NoRew		0
WT32	SI [0 10] cond=Rew NoRew	5.29586e-29		WT11	SI [1 10] cond=Rew NoRew		2.17927e-71
WT33	SI [0 10] cond=Rew NoRew	2.27743e-16		WT21	SI [1 10] cond=Rew NoRew		5.25704e-174
WT34	SI [0 10] cond=Rew NoRew	6.82741e-48		WT22	SI [1 10] cond=Rew NoRew		5.90854e-175
WT41	SI [0 10] cond=Rew NoRew	1.41313e-59		WT63	SI [1 10] cond=Rew NoRew		5.86055e-295
WT42	SI [0 10] cond=Rew NoRew	8.78884e-64		WT64	SI [1 10] cond=Rew NoRew		7.52682e-251
WT44	SI [0 10] cond=Rew NoRew	1.69486e-07		WT65	SI [1 10] cond=Rew NoRew		0
WT51	SI [0 10] cond=Rew NoRew	1.63284e-08		WT66	SI [1 10] cond=Rew NoRew		4.25335e-106
WT58	SI [0 10] cond=Rew NoRew	1.95438e-19		WT67	SI [1 10] cond=Rew NoRew		1.13097e-202
WT60	SI [0 10] cond=Rew NoRew	1.08366e-255		WT68	SI [1 10] cond=Rew NoRew		9.56751e-163
WT61	SI [0 10] cond=Rew NoRew	2.39388e-10		WT69	SI [1 10] cond=Rew NoRew		5.69959e-223
WT63	SI [0 10] cond=Rew NoRew	0.339456		WT8	SI [1 10] cond=Rew NoRew		1.04655e-257
WT64	SI [0 10] cond=Rew NoRew	1.00798e-60		WT9	SI [1 10] cond=Rew NoRew		1.47733e-164
WT65	SI [0 10] cond=Rew NoRew	1.15462e-30		WT10	SI [10 -1] cond=Rew NoRew		0.000240124
WT23	SI [10 0] cond=Rew NoRew	0.365568		WT11	SI [10 -1] cond=Rew NoRew		0.000844723
WT32	SI [10 0] cond=Rew NoRew	0.00234797		WT21	SI [10 -1] cond=Rew NoRew		0.672335
WT33	SI [10 0] cond=Rew NoRew	1.82301e-05		WT22	SI [10 -1] cond=Rew NoRew		0.0105497
WT34	SI [10 0] cond=Rew NoRew	0.695454		WT63	SI [10 -1] cond=Rew NoRew		0.0789236
WT41	SI [10 0] cond=Rew NoRew	0.828925		WT64	SI [10 -1] cond=Rew NoRew		0.097944
WT42	SI [10 0] cond=Rew NoRew	0.268736		WT65	SI [10 -1] cond=Rew NoRew		0.558668
WT44	SI [10 0] cond=Rew NoRew	0.797556		WT66	SI [10 -1] cond=Rew NoRew		0.13833
WT51	SI [10 0] cond=Rew NoRew	0.0526811		WT67	SI [10 -1] cond=Rew NoRew		4.95105e-05
WT58	SI [10 0] cond=Rew NoRew	0.273866		WT68	SI [10 -1] cond=Rew NoRew		0.312392
WT60	SI [10 0] cond=Rew NoRew	0.00112155		WT69	SI [10 -1] cond=Rew NoRew		0.138473
WT61	SI [10 0] cond=Rew NoRew	0.0263892		WT8	SI [10 -1] cond=Rew NoRew		6.79395e-05
WT63	SI [10 0] cond=Rew NoRew	0.764045		WT9	SI [10 -1] cond=Rew NoRew		0.169738
WT64	SI [10 0] cond=Rew NoRew	0.965912
WT65	SI [10 0] cond=Rew NoRew	0.729842

## Sheet: ED3e
mouseID	conditionString	ttest_mean_p
WT21	SI [1 10] cond=RNR LNR	0.947854
WT22	SI [1 10] cond=RNR LNR	1.62156e-06
WT66	SI [1 10] cond=RNR LNR	0.520028
WT67	SI [1 10] cond=RNR LNR	0.503498
WT68	SI [1 10] cond=RNR LNR	6.4274e-06
WT21	SI [1 10] cond=RR LR	0.914739
WT22	SI [1 10] cond=RR LR	0.12679
WT66	SI [1 10] cond=RR LR	0.000175926
WT67	SI [1 10] cond=RR LR	0.176959
WT68	SI [1 10] cond=RR LR	0.0115648
WT21	SI [1 10] cond=Rew NoRew	5.12907e-106
WT22	SI [1 10] cond=Rew NoRew	6.16128e-194
WT66	SI [1 10] cond=Rew NoRew	4.25335e-106
WT67	SI [1 10] cond=Rew NoRew	1.13097e-202
WT68	SI [1 10] cond=Rew NoRew	9.56751e-163
WT21	SI [1 10] cond=RNR LNR	0.131455
WT22	SI [1 10] cond=RNR LNR	0.0388055
WT66	SI [1 10] cond=RNR LNR	0.646225
WT67	SI [1 10] cond=RNR LNR	0.230019
WT68	SI [1 10] cond=RNR LNR	0.0284587
WT21	SI [1 10] cond=RR LR	0.686536
WT22	SI [1 10] cond=RR LR	0.603033
WT66	SI [1 10] cond=RR LR	0.364536
WT67	SI [1 10] cond=RR LR	0.71323
WT68	SI [1 10] cond=RR LR	0.0923024
WT21	SI [1 10] cond=Rew NoRew	5.25704e-174
WT22	SI [1 10] cond=Rew NoRew	5.90854e-175
WT66	SI [1 10] cond=Rew NoRew	1.0177650615865E-310
WT67	SI [1 10] cond=Rew NoRew	3.02981e-187
WT68	SI [1 10] cond=Rew NoRew	5.20474e-213
	RNR = right port no reward; LNR = left port no reward; RR: right port reward; LR = left port reward

## Sheet: ED3f
mouseID	conditionString		ttest_delta_p
WT32	SI [1 18] cond=RNR LNR		0.12814
WT33	SI [1 18] cond=RNR LNR		3.26951e-06
WT34	SI [1 18] cond=RNR LNR		1.89783e-06
WT41	SI [1 18] cond=RNR LNR		0.0383601
WT42	SI [1 18] cond=RNR LNR		0.00113883
WT32	SI [1 18] cond=RR LR		0.587863
WT33	SI [1 18] cond=RR LR		1.5263e-08
WT34	SI [1 18] cond=RR LR		0.603585
WT41	SI [1 18] cond=RR LR		1.55452e-06
WT42	SI [1 18] cond=RR LR		7.07997e-08
WT32	SI [1 18] cond=Rew NoRew		1.45878e-12
WT33	SI [1 18] cond=Rew NoRew		1.937e-06
WT34	SI [1 18] cond=Rew NoRew		5.59599e-16
WT41	SI [1 18] cond=Rew NoRew		6.82844e-29
WT42	SI [1 18] cond=Rew NoRew		1.50467e-80
WT32	SI [1 18] cond=RNR LNR		0.00662192
WT33	SI [1 18] cond=RNR LNR		0.0107645
WT34	SI [1 18] cond=RNR LNR		0.0010611
WT41	SI [1 18] cond=RNR LNR		0.115162
WT42	SI [1 18] cond=RNR LNR		0.222064
WT32	SI [1 18] cond=RR LR		0.0136219
WT33	SI [1 18] cond=RR LR		0.171665
WT34	SI [1 18] cond=RR LR		0.35258
WT41	SI [1 18] cond=RR LR		0.533448
WT42	SI [1 18] cond=RR LR		0.243266
WT32	SI [1 18] cond=Rew NoRew		1.26471e-20
WT33	SI [1 18] cond=Rew NoRew		2.19684e-20
WT34	SI [1 18] cond=Rew NoRew		5.276e-48
WT41	SI [1 18] cond=Rew NoRew		3.21802e-45
WT42	SI [1 18] cond=Rew NoRew		2.86812e-79

## Sheet: ED4a
DA, Post SE, rewarded					Ach, Post SE, rewarded
“WT62" ” pval = ” “9.2762e-11”					“WT62" ” pval = ” “0.00016374”
“WT63" ” pval = ” “1.8411e-24”					“WT63" ” pval = ” “4.1882e-24”
“WT64" ” pval = ” “8.4161e-15”					“WT64" ” pval = ” “1.2412e-32”
“WT65" ” pval = ” “9.9819e-23”					“WT65" ” pval = ” “1.337e-20”
DA post side entry, unrewarded					Ach post side entry, unrewarded
“WT62" ” pval = ” “0.00018293”					“WT62" ” pval = ” “0.0095739”
“WT63" ” pval = ” “3.514e-08”					“WT63" ” pval = ” “5.449e-10”
“WT64" ” pval = ” “0.29893”					“WT64" ” pval = ” “4.0166e-09”
“WT65" ” pval = ” “7.9787e-09”					“WT65" ” pval = ” “1.5317e-10”
DA, pre side entry, rewarded					Ach, pre side entry, rewarded
“WT62" ” pval = ” “0.00040398”					“WT62" ” pval = ” “0.006859”
“WT63" ” pval = ” “5.413e-05”					“WT63" ” pval = ” “3.4795e-10”
“WT64" ” pval = ” “1.4334e-12”					“WT64" ” pval = ” “ 1.0212e-12”
“WT65" ” pval = ” “0.00056845”					“WT65" ” pval = ” “2.7876e-11”
DA, pre side entry, unrewarded					Ach, pre side entry, unrewarded
“WT62" ” pval = ” “6.3537e-05”					“WT62" ” pval = ” “0.0083444”
“WT63" ” pval = ” “2.8183e-07”					“WT63" ” pval = ” “1.6707e-12”
“WT64" ” pval = ” “0.015863”					“WT64" ” pval = ” “0.00053074”
“WT65" ” pval = ” “0.00051412”					“WT65" ” pval = ” “0.0021422”

## Sheet: ED4c
DA	legend: CI = center entry; SI = side entry; [-1 15] = post side entry; [15 -1] pre side entry		Ach
mouseID	conditionString	ttest_mean_p	mouseID	conditionString	ttest_delta_p
WT10	SI [-1 15] cond=Rew NoRew	0	WT23	SI [-1 15] cond=Rew NoRew	1.01763e-36
WT11	SI [-1 15] cond=Rew NoRew	6.16021e-83	WT32	SI [-1 15] cond=Rew NoRew	9.41093e-24
WT21	SI [-1 15] cond=Rew NoRew	2.10586e-184	WT33	SI [-1 15] cond=Rew NoRew	7.75161e-22
WT22	SI [-1 15] cond=Rew NoRew	6.00557e-172	WT34	SI [-1 15] cond=Rew NoRew	6.56316e-37
WT63	SI [-1 15] cond=Rew NoRew	0	WT41	SI [-1 15] cond=Rew NoRew	2.45304e-53
WT64	SI [-1 15] cond=Rew NoRew	4.50577e-238	WT42	SI [-1 15] cond=Rew NoRew	9.71461e-52
WT65	SI [-1 15] cond=Rew NoRew	0	WT44	SI [-1 15] cond=Rew NoRew	2.64415e-07
WT66	SI [-1 15] cond=Rew NoRew	4.507e-102	WT58	SI [-1 15] cond=Rew NoRew	1.74424e-15
WT67	SI [-1 15] cond=Rew NoRew	1.62658e-185	WT60	SI [-1 15] cond=Rew NoRew	2.45213e-192
WT68	SI [-1 15] cond=Rew NoRew	2.54602e-168	WT61	SI [-1 15] cond=Rew NoRew	4.12078e-37
WT69	SI [-1 15] cond=Rew NoRew	3.06157e-187	WT63	SI [-1 15] cond=Rew NoRew	0.00917533
WT8	SI [-1 15] cond=Rew NoRew	2.04848e-257	WT64	SI [-1 15] cond=Rew NoRew	3.90979e-47
WT9	SI [-1 15] cond=Rew NoRew	1.88443e-180	WT65	SI [-1 15] cond=Rew NoRew	1.13399e-52
WT10	SI [15 -1] cond=Rew NoRew	2.31538e-05	WT23	SI [15 -1] cond=Rew NoRew	0.216076
WT11	SI [15 -1] cond=Rew NoRew	0.0152492	WT32	SI [15 -1] cond=Rew NoRew	4.4019e-05
WT21	SI [15 -1] cond=Rew NoRew	0.401783	WT33	SI [15 -1] cond=Rew NoRew	4.05522e-06
WT22	SI [15 -1] cond=Rew NoRew	0.0445144	WT34	SI [15 -1] cond=Rew NoRew	0.231697
WT63	SI [15 -1] cond=Rew NoRew	0.089116	WT41	SI [15 -1] cond=Rew NoRew	0.334735
WT64	SI [15 -1] cond=Rew NoRew	0.304985	WT42	SI [15 -1] cond=Rew NoRew	0.262655
WT65	SI [15 -1] cond=Rew NoRew	0.105449	WT44	SI [15 -1] cond=Rew NoRew	0.8143
WT66	SI [15 -1] cond=Rew NoRew	0.192577	WT58	SI [15 -1] cond=Rew NoRew	0.180144
WT67	SI [15 -1] cond=Rew NoRew	8.15171e-05	WT60	SI [15 -1] cond=Rew NoRew	0.125972
WT68	SI [15 -1] cond=Rew NoRew	0.00790286	WT61	SI [15 -1] cond=Rew NoRew	0.401982
WT69	SI [15 -1] cond=Rew NoRew	0.062253	WT63	SI [15 -1] cond=Rew NoRew	0.0986937
WT8	SI [15 -1] cond=Rew NoRew	2.3367e-07	WT64	SI [15 -1] cond=Rew NoRew	0.780195
WT9	SI [15 -1] cond=Rew NoRew	0.109262	WT65	SI [15 -1] cond=Rew NoRew	0.479619
WT10	ITI [-1 15] cond=itiCI NoRew	4.73131e-98	WT23	ITI [-1 15] cond=itiCI NoRew	0.227812
WT11	ITI [-1 15] cond=itiCI NoRew	3.68752e-75	WT32	ITI [-1 15] cond=itiCI NoRew	0.0130931
WT21	ITI [-1 15] cond=itiCI NoRew	6.34524e-15	WT33	ITI [-1 15] cond=itiCI NoRew	8.17754e-05
WT22	ITI [-1 15] cond=itiCI NoRew	1.31394e-34	WT34	ITI [-1 15] cond=itiCI NoRew	9.18717e-08
WT63	ITI [-1 15] cond=itiCI NoRew	2.43342e-65	WT41	ITI [-1 15] cond=itiCI NoRew	0.212619
WT64	ITI [-1 15] cond=itiCI NoRew	1.85789e-74	WT42	ITI [-1 15] cond=itiCI NoRew	0.424242
WT65	ITI [-1 15] cond=itiCI NoRew	4.53337e-61	WT44	ITI [-1 15] cond=itiCI NoRew	0.165979
WT66	ITI [-1 15] cond=itiCI NoRew	2.3828e-21	WT58	ITI [-1 15] cond=itiCI NoRew	0.0866285
WT67	ITI [-1 15] cond=itiCI NoRew	4.41551e-81	WT60	ITI [-1 15] cond=itiCI NoRew	0.0273904
WT68	ITI [-1 15] cond=itiCI NoRew	2.06981e-43	WT61	ITI [-1 15] cond=itiCI NoRew	0.588216
WT69	ITI [-1 15] cond=itiCI NoRew	1.01686e-59	WT63	ITI [-1 15] cond=itiCI NoRew	0.00165656
WT8	ITI [-1 15] cond=itiCI NoRew	6.64773e-57	WT64	ITI [-1 15] cond=itiCI NoRew	0.71214
WT9	ITI [-1 15] cond=itiCI NoRew	3.35937e-43	WT65	ITI [-1 15] cond=itiCI NoRew	0.000330659
WT10	ITI [15 -1] cond=itiCI NoRew	1.03443e-16	WT23	ITI [15 -1] cond=itiCI NoRew	0.156194
WT11	ITI [15 -1] cond=itiCI NoRew	0.013905	WT32	ITI [15 -1] cond=itiCI NoRew	0.0407085
WT21	ITI [15 -1] cond=itiCI NoRew	0.038594	WT33	ITI [15 -1] cond=itiCI NoRew	5.74008e-06
WT22	ITI [15 -1] cond=itiCI NoRew	0.00998228	WT34	ITI [15 -1] cond=itiCI NoRew	0.0385087
WT63	ITI [15 -1] cond=itiCI NoRew	0.02205	WT41	ITI [15 -1] cond=itiCI NoRew	0.687029
WT64	ITI [15 -1] cond=itiCI NoRew	0.0113982	WT42	ITI [15 -1] cond=itiCI NoRew	0.223605
WT65	ITI [15 -1] cond=itiCI NoRew	0.790847	WT44	ITI [15 -1] cond=itiCI NoRew	0.00325442
WT66	ITI [15 -1] cond=itiCI NoRew	0.109556	WT58	ITI [15 -1] cond=itiCI NoRew	0.972794
WT67	ITI [15 -1] cond=itiCI NoRew	0.0177447	WT60	ITI [15 -1] cond=itiCI NoRew	0.987781
WT68	ITI [15 -1] cond=itiCI NoRew	0.141936	WT61	ITI [15 -1] cond=itiCI NoRew	4.78948e-08
WT69	ITI [15 -1] cond=itiCI NoRew	1.01157e-05	WT63	ITI [15 -1] cond=itiCI NoRew	0.0139977
WT8	ITI [15 -1] cond=itiCI NoRew	8.88753e-09	WT64	ITI [15 -1] cond=itiCI NoRew	0.255955
WT9	ITI [15 -1] cond=itiCI NoRew	2.29403e-05	WT65	ITI [15 -1] cond=itiCI NoRew	0.0271641
WT10	ITI [-1 15] cond=itiSI NoRew	8.23361e-71	WT23	ITI [-1 15] cond=itiSI NoRew	5.17906e-13
WT11	ITI [-1 15] cond=itiSI NoRew	3.73586e-12	WT32	ITI [-1 15] cond=itiSI NoRew	0.000180325
WT21	ITI [-1 15] cond=itiSI NoRew	3.00648e-20	WT33	ITI [-1 15] cond=itiSI NoRew	1.23413e-10
WT22	ITI [-1 15] cond=itiSI NoRew	1.50345e-47	WT34	ITI [-1 15] cond=itiSI NoRew	3.82493e-08
WT63	ITI [-1 15] cond=itiSI NoRew	3.45002e-31	WT41	ITI [-1 15] cond=itiSI NoRew	1.42456e-09
WT64	ITI [-1 15] cond=itiSI NoRew	6.52833e-16	WT42	ITI [-1 15] cond=itiSI NoRew	5.97028e-05
WT65	ITI [-1 15] cond=itiSI NoRew	3.43683e-53	WT44	ITI [-1 15] cond=itiSI NoRew	0.00789716
WT66	ITI [-1 15] cond=itiSI NoRew	0.000254981	WT58	ITI [-1 15] cond=itiSI NoRew	1.03724e-05
WT67	ITI [-1 15] cond=itiSI NoRew	1.82887e-40	WT60	ITI [-1 15] cond=itiSI NoRew	1.28569e-14
WT68	ITI [-1 15] cond=itiSI NoRew	9.55481e-17	WT61	ITI [-1 15] cond=itiSI NoRew	0.821943
WT69	ITI [-1 15] cond=itiSI NoRew	2.19163e-29	WT63	ITI [-1 15] cond=itiSI NoRew	0.790158
WT8	ITI [-1 15] cond=itiSI NoRew	1.35605e-29	WT64	ITI [-1 15] cond=itiSI NoRew	0.025521
WT9	ITI [-1 15] cond=itiSI NoRew	0.0105675	WT65	ITI [-1 15] cond=itiSI NoRew	4.21467e-09
WT10	ITI [15 -1] cond=itiSI NoRew	5.17614e-117	WT23	ITI [15 -1] cond=itiSI NoRew	0.287916
WT11	ITI [15 -1] cond=itiSI NoRew	2.05538e-84	WT32	ITI [15 -1] cond=itiSI NoRew	0.24038
WT21	ITI [15 -1] cond=itiSI NoRew	1.38265e-23	WT33	ITI [15 -1] cond=itiSI NoRew	5.24701e-06
WT22	ITI [15 -1] cond=itiSI NoRew	5.3867e-42	WT34	ITI [15 -1] cond=itiSI NoRew	0.345676
WT63	ITI [15 -1] cond=itiSI NoRew	4.90323e-37	WT41	ITI [15 -1] cond=itiSI NoRew	0.686519
WT64	ITI [15 -1] cond=itiSI NoRew	7.17785e-59	WT42	ITI [15 -1] cond=itiSI NoRew	0.538867
WT65	ITI [15 -1] cond=itiSI NoRew	1.26757e-59	WT44	ITI [15 -1] cond=itiSI NoRew	0.0621075
WT66	ITI [15 -1] cond=itiSI NoRew	1.66223e-12	WT58	ITI [15 -1] cond=itiSI NoRew	5.84191e-10
WT67	ITI [15 -1] cond=itiSI NoRew	6.08735e-33	WT60	ITI [15 -1] cond=itiSI NoRew	0.00070378
WT68	ITI [15 -1] cond=itiSI NoRew	5.59549e-27	WT61	ITI [15 -1] cond=itiSI NoRew	6.00369e-07
WT69	ITI [15 -1] cond=itiSI NoRew	7.32362e-39	WT63	ITI [15 -1] cond=itiSI NoRew	2.14688e-23
WT8	ITI [15 -1] cond=itiSI NoRew	1.40274e-99	WT64	ITI [15 -1] cond=itiSI NoRew	0.298431
WT9	ITI [15 -1] cond=itiSI NoRew	4.72187e-60	WT65	ITI [15 -1] cond=itiSI NoRew	5.61743e-10
WT10	ITI [-1 15] cond=itiCI itiSI	1.81939e-36	WT23	ITI [-1 15] cond=itiCI itiSI	0.128624
WT11	ITI [-1 15] cond=itiCI itiSI	1.71845e-41	WT32	ITI [-1 15] cond=itiCI itiSI	2.47326e-06
WT21	ITI [-1 15] cond=itiCI itiSI	0.000119082	WT33	ITI [-1 15] cond=itiCI itiSI	2.09566e-06
WT22	ITI [-1 15] cond=itiCI itiSI	6.84438e-28	WT34	ITI [-1 15] cond=itiCI itiSI	0.0459601
WT63	ITI [-1 15] cond=itiCI itiSI	0.146823	WT41	ITI [-1 15] cond=itiCI itiSI	6.00784e-09
WT64	ITI [-1 15] cond=itiCI itiSI	1.17681e-06	WT42	ITI [-1 15] cond=itiCI itiSI	2.23411e-13
WT65	ITI [-1 15] cond=itiCI itiSI	0.168271	WT44	ITI [-1 15] cond=itiCI itiSI	1.16428e-09
WT66	ITI [-1 15] cond=itiCI itiSI	0.0121403	WT58	ITI [-1 15] cond=itiCI itiSI	7.56749e-13
WT67	ITI [-1 15] cond=itiCI itiSI	1.78567e-08	WT60	ITI [-1 15] cond=itiCI itiSI	1.02034e-20
WT68	ITI [-1 15] cond=itiCI itiSI	0.00436716	WT61	ITI [-1 15] cond=itiCI itiSI	1.18784e-18
WT69	ITI [-1 15] cond=itiCI itiSI	1.97919e-20	WT63	ITI [-1 15] cond=itiCI itiSI	1.35479e-06
WT8	ITI [-1 15] cond=itiCI itiSI	4.5468e-34	WT64	ITI [-1 15] cond=itiCI itiSI	5.16304e-07
WT10	ITI [-1 15] cond=itiCI itiCI	2.42395e-05	WT23	ITI [-1 15] cond=itiCI itiCI	0.424961
WT11	ITI [-1 15] cond=itiCI itiCI	2.74951e-13	WT32	ITI [-1 15] cond=itiCI itiCI	0.00295046
WT21	ITI [-1 15] cond=itiCI itiCI	0.00712675	WT33	ITI [-1 15] cond=itiCI itiCI	0.315192
WT22	ITI [-1 15] cond=itiCI itiCI	3.7531e-16	WT34	ITI [-1 15] cond=itiCI itiCI	0.00568233
WT63	ITI [-1 15] cond=itiCI itiCI	0.71337	WT41	ITI [-1 15] cond=itiCI itiCI	0.461243
WT64	ITI [-1 15] cond=itiCI itiCI	8.83549e-05	WT42	ITI [-1 15] cond=itiCI itiCI	0.457026
WT65	ITI [-1 15] cond=itiCI itiCI	0.665958	WT44	ITI [-1 15] cond=itiCI itiCI	0.018231
WT66	ITI [-1 15] cond=itiCI itiCI	0.774171	WT58	ITI [-1 15] cond=itiCI itiCI	0.292337
WT67	ITI [-1 15] cond=itiCI itiCI	0.00526877	WT60	ITI [-1 15] cond=itiCI itiCI	0.609497
WT68	ITI [-1 15] cond=itiCI itiCI	0.000766631	WT61	ITI [-1 15] cond=itiCI itiCI	0.279203
WT69	ITI [-1 15] cond=itiCI itiCI	2.1984e-06	WT63	ITI [-1 15] cond=itiCI itiCI	0.959555
WT8	ITI [-1 15] cond=itiCI itiCI	0.0207303	WT64	ITI [-1 15] cond=itiCI itiCI	0.478741
WT9	ITI [-1 15] cond=itiCI itiCI	2.13368e-06	WT65	ITI [-1 15] cond=itiCI itiCI	0.308335
WT10	ITI [-1 15] cond=itiSI itiSI	0.00018582	WT23	ITI [-1 15] cond=itiSI itiSI	0.00325911
WT11	ITI [-1 15] cond=itiSI itiSI	6.38051e-07	WT32	ITI [-1 15] cond=itiSI itiSI	2.28624e-16
WT21	ITI [-1 15] cond=itiSI itiSI	0.69586	WT33	ITI [-1 15] cond=itiSI itiSI	3.78396e-07
WT22	ITI [-1 15] cond=itiSI itiSI	5.27493e-11	WT34	ITI [-1 15] cond=itiSI itiSI	0.000236788
WT63	ITI [-1 15] cond=itiSI itiSI	1.02401e-37	WT41	ITI [-1 15] cond=itiSI itiSI	1.23857e-17
WT64	ITI [-1 15] cond=itiSI itiSI	7.37166e-15	WT42	ITI [-1 15] cond=itiSI itiSI	6.49732e-22
WT65	ITI [-1 15] cond=itiSI itiSI	2.89119e-27	WT44	ITI [-1 15] cond=itiSI itiSI	6.465e-23
WT66	ITI [-1 15] cond=itiSI itiSI	1.1794e-07	WT58	ITI [-1 15] cond=itiSI itiSI	1.99312e-40
WT67	ITI [-1 15] cond=itiSI itiSI	6.53088e-09	WT60	ITI [-1 15] cond=itiSI itiSI	1.46944e-83
WT68	ITI [-1 15] cond=itiSI itiSI	1.60963e-14	WT61	ITI [-1 15] cond=itiSI itiSI	4.54049e-71
WT69	ITI [-1 15] cond=itiSI itiSI	0.0960731	WT63	ITI [-1 15] cond=itiSI itiSI	2.56808e-29
WT8	ITI [-1 15] cond=itiSI itiSI	0.995626	WT64	ITI [-1 15] cond=itiSI itiSI	2.29623e-05
WT9	ITI [-1 15] cond=itiSI itiSI	2.10187e-06	WT65	ITI [-1 15] cond=itiSI itiSI	3.67215e-09

## Sheet: ED4d
pre side entry			post side entry
mouseID	conditionString	ttest_mean_p	mouseID	conditionString	ttest_mean_p
WT10	SI [18 0] cond=w_aA w_AA	0.108014	WT10	SI [0 18] cond=Rew NoRew	0
WT11	SI [18 0] cond=w_aA w_AA	0.512399	WT11	SI [0 18] cond=Rew NoRew	1.1409e-71
WT21	SI [18 0] cond=w_aA w_AA	0.949058	WT21	SI [0 18] cond=Rew NoRew	1.82681e-155
WT22	SI [18 0] cond=w_aA w_AA	2.61025e-06	WT22	SI [0 18] cond=Rew NoRew	1.43814e-159
WT63	SI [18 0] cond=w_aA w_AA	1.71894e-06	WT63	SI [0 18] cond=Rew NoRew	1.49708e-287
WT64	SI [18 0] cond=w_aA w_AA	0.136387	WT64	SI [0 18] cond=Rew NoRew	2.93198e-206
WT65	SI [18 0] cond=w_aA w_AA	0.000902262	WT65	SI [0 18] cond=Rew NoRew	0
WT66	SI [18 0] cond=w_aA w_AA	0.0135298	WT66	SI [0 18] cond=Rew NoRew	3.32261e-84
WT67	SI [18 0] cond=w_aA w_AA	0.0767933	WT67	SI [0 18] cond=Rew NoRew	1.8925e-177
WT68	SI [18 0] cond=w_aA w_AA	0.0362353	WT68	SI [0 18] cond=Rew NoRew	1.53013e-139
WT69	SI [18 0] cond=w_aA w_AA	0.000112321	WT69	SI [0 18] cond=Rew NoRew	6.2427e-163
WT8	SI [18 0] cond=w_aA w_AA	4.48535e-05	WT8	SI [0 18] cond=Rew NoRew	7.90099e-220
WT9	SI [18 0] cond=w_aA w_AA	3.15224e-05	WT9	SI [0 18] cond=Rew NoRew	3.06262e-141
WT10	SI [18 0] cond=w_aa w_Aa	0.0635859	WT10	SI [18 0] cond=Rew NoRew	1.35931e-05
WT11	SI [18 0] cond=w_aa w_Aa	0.661924	WT11	SI [18 0] cond=Rew NoRew	0.00378663
WT21	SI [18 0] cond=w_aa w_Aa	0.721672	WT21	SI [18 0] cond=Rew NoRew	0.586081
WT22	SI [18 0] cond=w_aa w_Aa	0.0039193	WT22	SI [18 0] cond=Rew NoRew	0.0619129
WT63	SI [18 0] cond=w_aa w_Aa	0.00711115	WT63	SI [18 0] cond=Rew NoRew	0.0245839
WT64	SI [18 0] cond=w_aa w_Aa	0.661502	WT64	SI [18 0] cond=Rew NoRew	0.351627
WT65	SI [18 0] cond=w_aa w_Aa	0.593144	WT65	SI [18 0] cond=Rew NoRew	0.00511765
WT66	SI [18 0] cond=w_aa w_Aa	0.0204916	WT66	SI [18 0] cond=Rew NoRew	0.0728526
WT67	SI [18 0] cond=w_aa w_Aa	0.478514	WT67	SI [18 0] cond=Rew NoRew	0.00250898
WT68	SI [18 0] cond=w_aa w_Aa	0.321611	WT68	SI [18 0] cond=Rew NoRew	0.00570041
WT69	SI [18 0] cond=w_aa w_Aa	0.319092	WT69	SI [18 0] cond=Rew NoRew	0.0227468
WT8	SI [18 0] cond=w_aa w_Aa	3.06267e-05	WT8	SI [18 0] cond=Rew NoRew	2.27373e-08
WT9	SI [18 0] cond=w_aa w_Aa	0.000625251	WT9	SI [18 0] cond=Rew NoRew	0.0796182
WT10	SI [18 0] cond=w_aB w_AB	3.82935e-09	WT10	SI [0 18] cond=w_aA w_AA	4.93516e-05
WT11	SI [18 0] cond=w_aB w_AB	0.0367237	WT11	SI [0 18] cond=w_aA w_AA	0.000548084
WT21	SI [18 0] cond=w_aB w_AB	0.691249	WT21	SI [0 18] cond=w_aA w_AA	6.12069e-05
WT22	SI [18 0] cond=w_aB w_AB	3.73332e-07	WT22	SI [0 18] cond=w_aA w_AA	0.00422633
WT63	SI [18 0] cond=w_aB w_AB	0.109626	WT63	SI [0 18] cond=w_aA w_AA	2.45184e-08
WT64	SI [18 0] cond=w_aB w_AB	0.00543559	WT64	SI [0 18] cond=w_aA w_AA	2.61357e-06
WT65	SI [18 0] cond=w_aB w_AB	0.00180425	WT65	SI [0 18] cond=w_aA w_AA	7.2788e-08
WT66	SI [18 0] cond=w_aB w_AB	0.0157652	WT66	SI [0 18] cond=w_aA w_AA	3.34537e-05
WT67	SI [18 0] cond=w_aB w_AB	0.300229	WT67	SI [0 18] cond=w_aA w_AA	7.4477e-07
WT68	SI [18 0] cond=w_aB w_AB	0.822674	WT68	SI [0 18] cond=w_aA w_AA	0.0118143
WT69	SI [18 0] cond=w_aB w_AB	0.0105016	WT69	SI [0 18] cond=w_aA w_AA	0.0271694
WT8	SI [18 0] cond=w_aB w_AB	2.43521e-05	WT8	SI [0 18] cond=w_aA w_AA	0.0485121
WT9	SI [18 0] cond=w_aB w_AB	0.000114903	WT9	SI [0 18] cond=w_aA w_AA	0.002036
WT10	SI [18 0] cond=w_ab w_Ab	1.91926e-10	WT10	SI [0 18] cond=w_aa w_Aa	1.95228e-11
WT11	SI [18 0] cond=w_ab w_Ab	0.000384341	WT11	SI [0 18] cond=w_aa w_Aa	2.20064e-14
WT21	SI [18 0] cond=w_ab w_Ab	0.133063	WT21	SI [0 18] cond=w_aa w_Aa	1.40395e-07
WT22	SI [18 0] cond=w_ab w_Ab	0.0141981	WT22	SI [0 18] cond=w_aa w_Aa	6.54589e-15
WT63	SI [18 0] cond=w_ab w_Ab	0.0302139	WT63	SI [0 18] cond=w_aa w_Aa	1.81062e-12
WT64	SI [18 0] cond=w_ab w_Ab	0.00792369	WT64	SI [0 18] cond=w_aa w_Aa	7.10615e-12
WT65	SI [18 0] cond=w_ab w_Ab	5.78314e-06	WT65	SI [0 18] cond=w_aa w_Aa	1.00142e-17
WT66	SI [18 0] cond=w_ab w_Ab	0.00755094	WT66	SI [0 18] cond=w_aa w_Aa	2.71065e-15
WT67	SI [18 0] cond=w_ab w_Ab	0.0739658	WT67	SI [0 18] cond=w_aa w_Aa	4.64033e-05
WT68	SI [18 0] cond=w_ab w_Ab	0.0899585	WT68	SI [0 18] cond=w_aa w_Aa	0.000978126
WT69	SI [18 0] cond=w_ab w_Ab	0.0286839	WT69	SI [0 18] cond=w_aa w_Aa	0.0974711
WT8	SI [18 0] cond=w_ab w_Ab	0.00702492	WT8	SI [0 18] cond=w_aa w_Aa	2.21395e-10
WT9	SI [18 0] cond=w_ab w_Ab	3.88253e-07	WT9	SI [0 18] cond=w_aa w_Aa	5.86616e-06
			WT10	SI [0 18] cond=w_aB w_AB	0.000338246
			WT11	SI [0 18] cond=w_aB w_AB	0.0447922
			WT21	SI [0 18] cond=w_aB w_AB	0.437262
			WT22	SI [0 18] cond=w_aB w_AB	0.200942
			WT63	SI [0 18] cond=w_aB w_AB	0.00980692
			WT64	SI [0 18] cond=w_aB w_AB	0.828663
			WT65	SI [0 18] cond=w_aB w_AB	0.294776
			WT66	SI [0 18] cond=w_aB w_AB	0.972385
			WT67	SI [0 18] cond=w_aB w_AB	0.725205
			WT68	SI [0 18] cond=w_aB w_AB	0.0194772
			WT69	SI [0 18] cond=w_aB w_AB	0.0657163
			WT8	SI [0 18] cond=w_aB w_AB	0.383527
			WT9	SI [0 18] cond=w_aB w_AB	0.00230317
			WT10	SI [0 18] cond=w_ab w_Ab	0.0314463
			WT11	SI [0 18] cond=w_ab w_Ab	0.110051
			WT21	SI [0 18] cond=w_ab w_Ab	0.483917
			WT22	SI [0 18] cond=w_ab w_Ab	0.391015
			WT63	SI [0 18] cond=w_ab w_Ab	0.599838
			WT64	SI [0 18] cond=w_ab w_Ab	0.551081
			WT65	SI [0 18] cond=w_ab w_Ab	0.303857
			WT66	SI [0 18] cond=w_ab w_Ab	0.654331
			WT67	SI [0 18] cond=w_ab w_Ab	0.201455
			WT68	SI [0 18] cond=w_ab w_Ab	0.602207
			WT69	SI [0 18] cond=w_ab w_Ab	0.18617
			WT8	SI [0 18] cond=w_ab w_Ab	0.181976
			WT9	SI [0 18] cond=w_ab w_Ab	0.239426

## Sheet: ED4e
pre side entry				post side entry
mouseID	conditionString	ttest_delta_p		mouseID	conditionString	ttest_delta_p
WT23	SI [18 0] cond=w_aA w_AA	0.881123		WT23	SI [0 18] cond=w_aA w_AA	0.805574
WT32	SI [18 0] cond=w_aA w_AA	0.00273033		WT32	SI [0 18] cond=w_aA w_AA	0.0831678
WT33	SI [18 0] cond=w_aA w_AA	0.0860479		WT33	SI [0 18] cond=w_aA w_AA	0.0638337
WT34	SI [18 0] cond=w_aA w_AA	0.329877		WT34	SI [0 18] cond=w_aA w_AA	0.0771089
WT41	SI [18 0] cond=w_aA w_AA	0.169927		WT41	SI [0 18] cond=w_aA w_AA	0.207268
WT42	SI [18 0] cond=w_aA w_AA	0.404984		WT42	SI [0 18] cond=w_aA w_AA	0.0137373
WT44	SI [18 0] cond=w_aA w_AA	0.0495517		WT44	SI [0 18] cond=w_aA w_AA	0.091645
WT58	SI [18 0] cond=w_aA w_AA	0.0296097		WT58	SI [0 18] cond=w_aA w_AA	0.00125049
WT60	SI [18 0] cond=w_aA w_AA	0.560528		WT60	SI [0 18] cond=w_aA w_AA	0.00694945
WT61	SI [18 0] cond=w_aA w_AA	0.349359		WT61	SI [0 18] cond=w_aA w_AA	0.000217138
WT63	SI [18 0] cond=w_aA w_AA	0.812767		WT63	SI [0 18] cond=w_aA w_AA	0.0475463
WT64	SI [18 0] cond=w_aA w_AA	0.683228		WT64	SI [0 18] cond=w_aA w_AA	0.00079426
WT65	SI [18 0] cond=w_aA w_AA	0.0348308		WT65	SI [0 18] cond=w_aA w_AA	4.20807e-06
WT23	SI [18 0] cond=w_aa w_Aa	0.0483114		WT23	SI [0 18] cond=w_aa w_Aa	2.00228e-08
WT32	SI [18 0] cond=w_aa w_Aa	0.188488		WT32	SI [0 18] cond=w_aa w_Aa	9.52911e-17
WT33	SI [18 0] cond=w_aa w_Aa	0.158612		WT33	SI [0 18] cond=w_aa w_Aa	0.202297
WT34	SI [18 0] cond=w_aa w_Aa	0.771241		WT34	SI [0 18] cond=w_aa w_Aa	0.000739595
WT41	SI [18 0] cond=w_aa w_Aa	0.65535		WT41	SI [0 18] cond=w_aa w_Aa	7.5493e-05
WT42	SI [18 0] cond=w_aa w_Aa	0.421321		WT42	SI [0 18] cond=w_aa w_Aa	6.73432e-05
WT44	SI [18 0] cond=w_aa w_Aa	0.480507		WT44	SI [0 18] cond=w_aa w_Aa	0.0398552
WT58	SI [18 0] cond=w_aa w_Aa	0.0736235		WT58	SI [0 18] cond=w_aa w_Aa	0.0156486
WT60	SI [18 0] cond=w_aa w_Aa	0.510746		WT60	SI [0 18] cond=w_aa w_Aa	1.0734e-09
WT61	SI [18 0] cond=w_aa w_Aa	0.317378		WT61	SI [0 18] cond=w_aa w_Aa	0.270914
WT63	SI [18 0] cond=w_aa w_Aa	0.490178		WT63	SI [0 18] cond=w_aa w_Aa	0.733938
WT64	SI [18 0] cond=w_aa w_Aa	0.0356949		WT64	SI [0 18] cond=w_aa w_Aa	5.01067e-06
WT65	SI [18 0] cond=w_aa w_Aa	0.44007		WT65	SI [0 18] cond=w_aa w_Aa	0.0165977
WT23	SI [18 0] cond=w_aB w_AB	0.140286		WT23	SI [0 18] cond=w_aB w_AB	0.419213
WT32	SI [18 0] cond=w_aB w_AB	0.0765381		WT32	SI [0 18] cond=w_aB w_AB	0.293144
WT33	SI [18 0] cond=w_aB w_AB	0.639968		WT33	SI [0 18] cond=w_aB w_AB	0.166794
WT34	SI [18 0] cond=w_aB w_AB	0.123546		WT34	SI [0 18] cond=w_aB w_AB	0.354833
WT41	SI [18 0] cond=w_aB w_AB	0.144922		WT41	SI [0 18] cond=w_aB w_AB	0.313947
WT42	SI [18 0] cond=w_aB w_AB	0.19687		WT42	SI [0 18] cond=w_aB w_AB	0.763713
WT44	SI [18 0] cond=w_aB w_AB	0.740795		WT44	SI [0 18] cond=w_aB w_AB	0.846356
WT58	SI [18 0] cond=w_aB w_AB	0.267559		WT58	SI [0 18] cond=w_aB w_AB	0.608346
WT60	SI [18 0] cond=w_aB w_AB	0.377335		WT60	SI [0 18] cond=w_aB w_AB	0.935225
WT61	SI [18 0] cond=w_aB w_AB	0.72195		WT61	SI [0 18] cond=w_aB w_AB	0.00796182
WT63	SI [18 0] cond=w_aB w_AB	0.0149486		WT63	SI [0 18] cond=w_aB w_AB	0.186757
WT64	SI [18 0] cond=w_aB w_AB	0.737327		WT64	SI [0 18] cond=w_aB w_AB	0.535522
WT65	SI [18 0] cond=w_aB w_AB	0.178206		WT65	SI [0 18] cond=w_aB w_AB	0.47955
WT23	SI [18 0] cond=w_ab w_Ab	0.439843		WT23	SI [0 18] cond=w_ab w_Ab	0.198643
WT32	SI [18 0] cond=w_ab w_Ab	0.197144		WT32	SI [0 18] cond=w_ab w_Ab	0.840245
WT33	SI [18 0] cond=w_ab w_Ab	0.502215		WT33	SI [0 18] cond=w_ab w_Ab	0.816002
WT34	SI [18 0] cond=w_ab w_Ab	0.961384		WT34	SI [0 18] cond=w_ab w_Ab	0.698628
WT41	SI [18 0] cond=w_ab w_Ab	0.468704		WT41	SI [0 18] cond=w_ab w_Ab	0.646263
WT42	SI [18 0] cond=w_ab w_Ab	0.808656		WT42	SI [0 18] cond=w_ab w_Ab	0.335552
WT44	SI [18 0] cond=w_ab w_Ab	0.476696		WT44	SI [0 18] cond=w_ab w_Ab	0.0828535
WT58	SI [18 0] cond=w_ab w_Ab	0.468741		WT58	SI [0 18] cond=w_ab w_Ab	0.0241998
WT60	SI [18 0] cond=w_ab w_Ab	0.45175		WT60	SI [0 18] cond=w_ab w_Ab	0.460337
WT61	SI [18 0] cond=w_ab w_Ab	0.172507		WT61	SI [0 18] cond=w_ab w_Ab	0.463796
WT63	SI [18 0] cond=w_ab w_Ab	0.862749		WT63	SI [0 18] cond=w_ab w_Ab	0.752732
WT64	SI [18 0] cond=w_ab w_Ab	0.643709		WT64	SI [0 18] cond=w_ab w_Ab	0.043055
WT65	SI [18 0] cond=w_ab w_Ab	0.0400523		WT65	SI [0 18] cond=w_ab w_Ab	0.937078

## Sheet: ED6d
DA post max rewarded
“WT63” “Pval = ” “1.0967e-60”
“WT64" “Pval = ” “7.2726e-56"
“WT65” “Pval = ” “3.3104e-116”
DA post min unrewarded
“WT63" “Pval = ” “1.361e-10"
“WT64” “Pval = ” “3.0935e-28”
“WT65" “Pval = ” “0.34771"
DA pre max All outcomes
“WT63” “Pval = ” “1.0967e-60”
“WT64" “Pval = ” “7.2726e-56"
“WT65” “Pval = ” “3.3104e-116”

## Sheet: ED8i
DA post SE rewarded
“S732” “Pval = ” “3.8596e-05”
“S735" “Pval = ” “0.0046298"
“S736” “Pval = ” “0.012771”
“S776" “Pval = ” “0.34836"
“S950” “Pval = ” “5.3996e-19”
“S952" “Pval = ” “0.826"
“S1142” “Pval = ” “2.1728e-48”
“S1143" “Pval = ” “0.084971"
DA post side entry unrewarded
“S732” “Pval = ” “1.7484e-18”
“S735" “Pval = ” “0.031956"
“S736” “Pval = ” “5.6143e-05”
“S776" “Pval = ” “2.8004e-09"
“S950” “Pval = ” “0.12264”
“S952" “Pval = ” “0.39625"
“S1142” “Pval = ” “0.79695”
“S1143" “Pval = ” “0.039586"
DA pre side entry all outcomes
“S732” “Pval = ” “2.5074e-10”
“S735" “Pval = ” “0.44604"
“S736” “Pval = ” “0.68855”
“S776" “Pval = ” “4.2209e-06"
“S950” “Pval = ” “0.076761”
“S952" “Pval = ” “0.15378"
“S1142” “Pval = ” “0.0029014”
“S1143" “Pval = ” “0.010329"

## Sheet: ED8j
mouseID	condition	channel	conditionString		ttest_mean_p
S1142	1	1	SI [-1 18] cond=Rew NoRew		3.23187e-23
S1143	1	1	SI [-1 18] cond=Rew NoRew		7.73237e-25
S732	1	11	SI [-1 18] cond=Rew NoRew		8.60574e-131
S735	1	11	SI [-1 18] cond=Rew NoRew		7.1271e-118
S736	1	11	SI [-1 18] cond=Rew NoRew		1.00025e-98
S776	1	11	SI [-1 18] cond=Rew NoRew		8.12999e-159
S950	1	1	SI [-1 18] cond=Rew NoRew		0.934042
S952	1	1	SI [-1 18] cond=Rew NoRew		2.34467e-107
S1142	3	1	SI [-1 18] cond=w_aA w_AA		0.00532097
S1143	3	1	SI [-1 18] cond=w_aA w_AA		0.0145103
S732	3	11	SI [-1 18] cond=w_aA w_AA		0.325477
S735	3	11	SI [-1 18] cond=w_aA w_AA		1.47867e-05
S736	3	11	SI [-1 18] cond=w_aA w_AA		9.55326e-05
S776	3	11	SI [-1 18] cond=w_aA w_AA		1.50889e-11
S950	3	1	SI [-1 18] cond=w_aA w_AA		7.27691e-05
S952	3	1	SI [-1 18] cond=w_aA w_AA		0.376734
S1142	4	1	SI [-1 18] cond=w_aa w_Aa		0.879545
S1143	4	1	SI [-1 18] cond=w_aa w_Aa		0.000221568
S732	4	11	SI [-1 18] cond=w_aa w_Aa		6.65232e-11
S735	4	11	SI [-1 18] cond=w_aa w_Aa		3.71565e-06
S736	4	11	SI [-1 18] cond=w_aa w_Aa		9.2289e-08
S776	4	11	SI [-1 18] cond=w_aa w_Aa		1.43531e-07
S950	4	1	SI [-1 18] cond=w_aa w_Aa		1.06378e-05
S952	4	1	SI [-1 18] cond=w_aa w_Aa		1.16383e-05
S1142	5	1	SI [18 -1] cond=FNoRewSw FRewSw		0.00276673
S1143	5	1	SI [18 -1] cond=FNoRewSw FRewSw		0.496341
S732	5	11	SI [18 -1] cond=FNoRewSw FRewSw		0.275229
S735	5	11	SI [18 -1] cond=FNoRewSw FRewSw		0.0948786
S736	5	11	SI [18 -1] cond=FNoRewSw FRewSw		2.3229e-05
S776	5	11	SI [18 -1] cond=FNoRewSw FRewSw		0.00287364
S950	5	1	SI [18 -1] cond=FNoRewSw FRewSw		0.378825
S952	5	1	SI [18 -1] cond=FNoRewSw FRewSw		0.0988165
S1142	1	15	SI [-1 18] cond=Rew NoRew		0
S1143	1	15	SI [-1 18] cond=Rew NoRew		1.85721791E-315
S732	1	2	SI [-1 18] cond=Rew NoRew		0.157972
S735	1	2	SI [-1 18] cond=Rew NoRew		0.100938
S736	1	2	SI [-1 18] cond=Rew NoRew		0.02818
S776	1	2	SI [-1 18] cond=Rew NoRew		3.54673e-05
S950	1	15	SI [-1 18] cond=Rew NoRew		6.05164e-298
S952	1	15	SI [-1 18] cond=Rew NoRew		1.68616e-285
S1142	3	15	SI [-1 18] cond=w_aA w_AA		1.20059e-35
S1143	3	15	SI [-1 18] cond=w_aA w_AA		5.05367e-16
S732	3	2	SI [-1 18] cond=w_aA w_AA		0.706352
S735	3	2	SI [-1 18] cond=w_aA w_AA		0.497015
S736	3	2	SI [-1 18] cond=w_aA w_AA		0.252035
S776	3	2	SI [-1 18] cond=w_aA w_AA		0.706199
S950	3	15	SI [-1 18] cond=w_aA w_AA		1.9219e-06
S952	3	15	SI [-1 18] cond=w_aA w_AA		3.67862e-08
S1142	4	15	SI [-1 18] cond=w_aa w_Aa		1.17121e-21
S1143	4	15	SI [-1 18] cond=w_aa w_Aa		3.94464e-06
S732	4	2	SI [-1 18] cond=w_aa w_Aa		0.28916
S735	4	2	SI [-1 18] cond=w_aa w_Aa		0.944921
S736	4	2	SI [-1 18] cond=w_aa w_Aa		0.557451
S776	4	2	SI [-1 18] cond=w_aa w_Aa		0.800793
S950	4	15	SI [-1 18] cond=w_aa w_Aa		1.13164e-14
S952	4	15	SI [-1 18] cond=w_aa w_Aa		5.96493e-17
S1142	5	15	SI [18 -1] cond=FNoRewSw FRewSw		1.02095e-08
S1143	5	15	SI [18 -1] cond=FNoRewSw FRewSw		4.98262e-09
S732	5	2	SI [18 -1] cond=FNoRewSw FRewSw		0.987493
S735	5	2	SI [18 -1] cond=FNoRewSw FRewSw		0.183433
S736	5	2	SI [18 -1] cond=FNoRewSw FRewSw		0.401269
S776	5	2	SI [18 -1] cond=FNoRewSw FRewSw		0.00436068
S950	5	15	SI [18 -1] cond=FNoRewSw FRewSw		0.000283512
S952	5	15	SI [18 -1] cond=FNoRewSw FRewSw		0.0262399
S1142	1	5	SI [-1 18] cond=Rew NoRew		7.76335e-16
S1143	1	5	SI [-1 18] cond=Rew NoRew		3.83482e-16
S732	1	15	SI [-1 18] cond=Rew NoRew		3.85933e-123
S735	1	15	SI [-1 18] cond=Rew NoRew		2.50868e-121
S736	1	15	SI [-1 18] cond=Rew NoRew		1.06026e-71
S776	1	15	SI [-1 18] cond=Rew NoRew		1.08423e-141
S950	1	5	SI [-1 18] cond=Rew NoRew		2.03465e-06
S952	1	5	SI [-1 18] cond=Rew NoRew		0.142014
S1142	3	5	SI [-1 18] cond=w_aA w_AA		0.548196
S1143	3	5	SI [-1 18] cond=w_aA w_AA		0.297558
S732	3	15	SI [-1 18] cond=w_aA w_AA		0.149996
S735	3	15	SI [-1 18] cond=w_aA w_AA		3.69851e-10
S736	3	15	SI [-1 18] cond=w_aA w_AA		0.000226481
S776	3	15	SI [-1 18] cond=w_aA w_AA		1.67222e-07
S950	3	5	SI [-1 18] cond=w_aA w_AA		0.0295897
S952	3	5	SI [-1 18] cond=w_aA w_AA		0.0402009
S1142	4	5	SI [-1 18] cond=w_aa w_Aa		2.04932e-08
S1143	4	5	SI [-1 18] cond=w_aa w_Aa		0.905416
S732	4	15	SI [-1 18] cond=w_aa w_Aa		2.55965e-06
S735	4	15	SI [-1 18] cond=w_aa w_Aa		5.90574e-05
S736	4	15	SI [-1 18] cond=w_aa w_Aa		8.6423e-08
S776	4	15	SI [-1 18] cond=w_aa w_Aa		4.08202e-07
S950	4	5	SI [-1 18] cond=w_aa w_Aa		0.745188
S952	4	5	SI [-1 18] cond=w_aa w_Aa		0.00144607
S1142	5	5	SI [18 -1] cond=FNoRewSw FRewSw		1.95956e-05
S1143	5	5	SI [18 -1] cond=FNoRewSw FRewSw		0.216613
S732	5	15	SI [18 -1] cond=FNoRewSw FRewSw		0.0813296
S735	5	15	SI [18 -1] cond=FNoRewSw FRewSw		0.766682
S736	5	15	SI [18 -1] cond=FNoRewSw FRewSw		0.000819049
S776	5	15	SI [18 -1] cond=FNoRewSw FRewSw		0.0443527
S950	5	5	SI [18 -1] cond=FNoRewSw FRewSw		0.0533801
S952	5	5	SI [18 -1] cond=FNoRewSw FRewSw		0.362876
S1142	1	11	SI [-1 18] cond=Rew NoRew		0
S1143	1	11	SI [-1 18] cond=Rew NoRew		0
S732	1	6	SI [-1 18] cond=Rew NoRew		0.236996
S735	1	6	SI [-1 18] cond=Rew NoRew		0.00013001
S736	1	6	SI [-1 18] cond=Rew NoRew		0.0906969
S776	1	6	SI [-1 18] cond=Rew NoRew		0.126524
S950	1	11	SI [-1 18] cond=Rew NoRew		3.57358e-247
S952	1	11	SI [-1 18] cond=Rew NoRew		1.83147e-287
S1142	3	11	SI [-1 18] cond=w_aA w_AA		1.05882e-21
S1143	3	11	SI [-1 18] cond=w_aA w_AA		1.29394e-17
S732	3	6	SI [-1 18] cond=w_aA w_AA		0.328019
S735	3	6	SI [-1 18] cond=w_aA w_AA		0.118925
S736	3	6	SI [-1 18] cond=w_aA w_AA		0.760828
S776	3	6	SI [-1 18] cond=w_aA w_AA		0.928005
S950	3	11	SI [-1 18] cond=w_aA w_AA		1.70871e-06
S952	3	11	SI [-1 18] cond=w_aA w_AA		5.97638e-08
S1142	4	11	SI [-1 18] cond=w_aa w_Aa		6.60952e-12
S1143	4	11	SI [-1 18] cond=w_aa w_Aa		1.28414e-05
S732	4	6	SI [-1 18] cond=w_aa w_Aa		0.340933
S735	4	6	SI [-1 18] cond=w_aa w_Aa		0.899834
S736	4	6	SI [-1 18] cond=w_aa w_Aa		0.165717
S776	4	6	SI [-1 18] cond=w_aa w_Aa		0.444612
S950	4	11	SI [-1 18] cond=w_aa w_Aa		7.63093e-09
S952	4	11	SI [-1 18] cond=w_aa w_Aa		1.14692e-12
S1142	5	11	SI [18 -1] cond=FNoRewSw FRewSw		5.8239e-07
S1143	5	11	SI [18 -1] cond=FNoRewSw FRewSw		2.50349e-06
S732	5	6	SI [18 -1] cond=FNoRewSw FRewSw		0.450408
S735	5	6	SI [18 -1] cond=FNoRewSw FRewSw		0.92637
S736	5	6	SI [18 -1] cond=FNoRewSw FRewSw		0.0194136
S776	5	6	SI [18 -1] cond=FNoRewSw FRewSw		0.000930478
S950	5	11	SI [18 -1] cond=FNoRewSw FRewSw		0.000430824
S952	5	11	SI [18 -1] cond=FNoRewSw FRewSw		0.0412568

[truncated: 3 more sheets: ED8k, ED11d, ED11e]
