# Supplementary material for: Dopamine and glutamate regulate striatal acetylcholine in decision-making
Source: Nature. 2023 Aug 9;621(7979):577–85. doi: 10.1038/s41586-023-06492-9 (PMC10511323; doi:10.1038/s41586-023-06492-9)
Supplement: Supplementary file 5 — Source Data Fig. 1 [file 41586_2023_6492_MOESM5_ESM.xlsx]

## Sheet: 1d DA
Hi_Rew_dlight_time	Hi_Rew_dlight_mean	Hi_Rew_dlight_sem	bl1	Hi_Rew_dlight_processed_WT10_01082020_mean	Hi_Rew_dlight_processed_WT10_01082020_sem	Hi_Rew_dlight_processed_WT10_01142020_mean	Hi_Rew_dlight_processed_WT10_01142020_sem	Hi_Rew_dlight_processed_WT10_01182020_mean	Hi_Rew_dlight_processed_WT10_01182020_sem	Hi_Rew_dlight_processed_WT10_01212020_mean	Hi_Rew_dlight_processed_WT10_01212020_sem	Hi_Rew_dlight_processed_WT10_01232020_mean	Hi_Rew_dlight_processed_WT10_01232020_sem	Hi_Rew_dlight_processed_WT10_12062019_mean	Hi_Rew_dlight_processed_WT10_12062019_sem	Hi_Rew_dlight_processed_WT10_12082019_mean	Hi_Rew_dlight_processed_WT10_12082019_sem	Hi_Rew_dlight_processed_WT10_12102019_mean	Hi_Rew_dlight_processed_WT10_12102019_sem	Hi_Rew_dlight_processed_WT11_01062020_mean	Hi_Rew_dlight_processed_WT11_01062020_sem	Hi_Rew_dlight_processed_WT11_01082020_mean	Hi_Rew_dlight_processed_WT11_01082020_sem	Hi_Rew_dlight_processed_WT11_01112020_mean	Hi_Rew_dlight_processed_WT11_01112020_sem	Hi_Rew_dlight_processed_WT11_01142020_mean	Hi_Rew_dlight_processed_WT11_01142020_sem	Hi_Rew_dlight_processed_WT11_12062019_mean	Hi_Rew_dlight_processed_WT11_12062019_sem	Hi_Rew_dlight_processed_WT11_12082019_mean	Hi_Rew_dlight_processed_WT11_12082019_sem	Hi_Rew_dlight_processed_WT11_12102019_mean	Hi_Rew_dlight_processed_WT11_12102019_sem	Hi_Rew_dlight_processed_WT21_03102020_mean	Hi_Rew_dlight_processed_WT21_03102020_sem	Hi_Rew_dlight_processed_WT21_03122020_mean	Hi_Rew_dlight_processed_WT21_03122020_sem	Hi_Rew_dlight_processed_WT21_03142020_mean	Hi_Rew_dlight_processed_WT21_03142020_sem	Hi_Rew_dlight_processed_WT22_03102020_mean	Hi_Rew_dlight_processed_WT22_03102020_sem	Hi_Rew_dlight_processed_WT22_03122020_mean	Hi_Rew_dlight_processed_WT22_03122020_sem	Hi_Rew_dlight_processed_WT22_03132020_mean	Hi_Rew_dlight_processed_WT22_03132020_sem	Hi_Rew_dlight_processed_WT22_03142020_mean	Hi_Rew_dlight_processed_WT22_03142020_sem	Hi_Rew_dlight_processed_WT22_03152020_mean	Hi_Rew_dlight_processed_WT22_03152020_sem
-2.16	-0.150495	0.0123829		-0.258237	0.0680294	-0.207808	0.0541683	-0.262929	0.0633239	-0.132565	0.0631767	-0.271258	0.0711541	-0.219184	0.067676	-0.20893	0.0675172	-0.177929	0.057733	-0.175114	0.0749707	0.186154	0.0674147	-0.0160778	0.0799556	0.0354933	0.0720101	-0.0177666	0.0780271	-0.0539245	0.0828441	-0.135066	0.0781755	-0.193361	0.0599126	-0.288334	0.0797352	0.0138664	0.0761248	-0.334665	0.068002	-0.32683	0.0627814	-0.148932	0.0689409	-0.184686	0.0681098	-0.19566	0.0539029
-2.106	-0.140633	0.0131141		-0.178917	0.0654547	-0.194418	0.0546247	-0.215296	0.0620529	-0.16315	0.0615749	-0.262297	0.0777538	-0.229677	0.0654211	-0.204336	0.0664218	-0.11088	0.0545973	-0.137261	0.0775	0.170621	0.0699355	0.0626323	0.0783694	0.105391	0.0778055	0.0447941	0.0892278	-0.0870904	0.0897924	-0.0808063	0.084142	-0.21907	0.0674577	-0.348157	0.0943618	0.0161061	0.0731608	-0.24983	0.0667096	-0.354589	0.0627381	-0.144015	0.0652998	-0.242324	0.0620296	-0.133615	0.056677
-2.052	-0.141502	0.0150684		-0.205505	0.0620235	-0.230629	0.0586808	-0.193998	0.0608838	-0.275424	0.0669304	-0.22014	0.0815989	-0.316016	0.0675993	-0.159672	0.0672902	-0.164007	0.0563988	-0.0394152	0.0761543	0.129823	0.0660333	0.209807	0.079044	0.0416788	0.0754452	0.179093	0.0869381	-0.160369	0.0842874	-0.00812389	0.0949715	-0.130995	0.070994	-0.343834	0.0845172	0.0510391	0.0738581	-0.249389	0.0707738	-0.29334	0.0604626	-0.2133	0.061018	-0.301421	0.0595642	-0.0986899	0.0589866
-1.998	-0.138794	0.0162544		-0.175357	0.0590739	-0.244996	0.0621462	-0.181051	0.0622755	-0.236725	0.0650418	-0.198216	0.0836193	-0.256294	0.0672888	-0.143213	0.0697507	-0.207746	0.060841	0.0277918	0.0754011	0.114378	0.0646805	0.320321	0.0816492	-0.000396073	0.0764283	0.251083	0.0851818	-0.17742	0.0791717	0.0397231	0.0950487	-0.162928	0.0673006	-0.306851	0.0828935	0.0512426	0.0758715	-0.266164	0.0645256	-0.208062	0.0610819	-0.270191	0.0568329	-0.288408	0.0596439	-0.0819948	0.0618355
-1.944	-0.133621	0.0186392		-0.134418	0.0553187	-0.270234	0.0643852	-0.12125	0.067715	-0.234348	0.0672159	-0.168564	0.0900386	-0.279225	0.0615226	-0.146884	0.0719158	-0.229853	0.0678863	0.138534	0.0741693	0.184243	0.0661907	0.303355	0.0804092	0.118863	0.0769663	0.264702	0.0843768	0.0172151	0.0828794	0.0860353	0.105079	-0.184562	0.0671523	-0.175788	0.0828761	0.0523027	0.0727905	-0.262577	0.059673	-0.16699	0.0593464	-0.253602	0.0600433	-0.198872	0.0542446	0.00506872	0.0592227
-1.89	-0.133652	0.0193277		-0.158103	0.0572333	-0.306226	0.0648946	-0.121058	0.0689338	-0.197104	0.0678511	-0.134666	0.0913909	-0.222201	0.0630599	-0.130393	0.0751913	-0.163998	0.0689134	0.20294	0.0770025	0.164493	0.0654956	0.226468	0.0735557	-0.0477578	0.0757262	0.327019	0.0888704	0.0506727	0.09401	0.102702	0.10546	-0.198161	0.068106	-0.0738399	0.0842518	-0.0289085	0.0719038	-0.236243	0.0581998	-0.173711	0.0586322	-0.279874	0.0635293	-0.20278	0.0559832	0.125048	0.0588627
-1.836	-0.135035	0.0194731		-0.186853	0.0604436	-0.356259	0.0691772	-0.114475	0.0678875	-0.211134	0.0683866	-0.226839	0.0911515	-0.320479	0.0639244	-0.0966266	0.0727997	-0.171492	0.0679455	0.274222	0.083505	0.125344	0.0616581	0.206137	0.0668333	-0.00114492	0.0718847	0.300373	0.0872755	0.0559245	0.102827	0.156905	0.105347	-0.179276	0.0740134	0.00492169	0.082954	-0.0510508	0.0693088	-0.239958	0.0610831	-0.175044	0.0591741	-0.285928	0.057144	-0.18201	0.0576809	0.0800161	0.0560779
-1.782	-0.128781	0.0193929		-0.223599	0.0632746	-0.322314	0.070113	-0.0684963	0.0684664	-0.236889	0.0742509	-0.282709	0.0875743	-0.292093	0.0603602	-0.104385	0.0693095	-0.179849	0.0605596	0.356174	0.0794909	0.151253	0.0641653	0.117502	0.0677251	-0.0559375	0.0752294	0.282488	0.0856027	0.0539794	0.0974534	0.252104	0.110547	-0.179678	0.0716684	-0.0104346	0.0828363	-0.115508	0.0662373	-0.226144	0.0571029	-0.119695	0.05554	-0.219513	0.0548732	-0.187867	0.0514919	0.0328807	0.0489027
-1.728	-0.125153	0.0187089		-0.234867	0.0605918	-0.339271	0.0746959	-0.0399617	0.0708611	-0.252248	0.0759792	-0.275288	0.0881186	-0.281884	0.0535905	-0.152146	0.0663529	-0.23122	0.0602673	0.344985	0.0807734	0.115959	0.0655418	0.00998927	0.0725484	-0.0841234	0.0716967	0.209382	0.0823799	0.0704524	0.0962621	0.260807	0.105129	-0.178958	0.0800276	-0.00323408	0.0761511	-0.169522	0.066212	-0.197041	0.054572	-0.02109	0.054426	-0.107386	0.0526657	-0.183047	0.0478508	-0.0318435	0.0490937
-1.674	-0.111662	0.0188422		-0.2183	0.0565916	-0.283236	0.0758728	-0.0586758	0.0670287	-0.195942	0.0743847	-0.295942	0.0948798	-0.237284	0.0588047	-0.144375	0.0653865	-0.177491	0.0617565	0.363807	0.0903009	0.0519012	0.0639889	-0.055839	0.0638288	0.0310833	0.0781189	0.295853	0.091857	0.0801072	0.0935026	0.309084	0.0889697	-0.21952	0.0804307	-0.0595815	0.0817253	-0.217647	0.0691849	-0.120138	0.0591253	-0.0152401	0.0550953	-0.0720443	0.0529772	-0.13407	0.049729	-0.00158645	0.0482268
-1.62	-0.114185	0.0167322		-0.23514	0.0581125	-0.211569	0.0709649	-0.136652	0.0702138	-0.135921	0.073956	-0.103731	0.0982475	-0.231739	0.0560475	-0.19733	0.0599117	-0.117534	0.0609767	0.331428	0.0889104	-0.035411	0.0616958	-0.0345814	0.0660589	-0.0542039	0.0824891	0.237188	0.0927289	-0.0464175	0.0889204	0.208015	0.0870252	-0.236775	0.0756497	-0.212619	0.091047	-0.262656	0.0708177	-0.0856291	0.0576962	-0.0662651	0.0570686	-0.0120432	0.0554268	-0.0842849	0.053738	0.0121157	0.0542939
-1.566	-0.121942	0.0156768		-0.213922	0.0535974	-0.189332	0.0739042	-0.187215	0.0692331	-0.0452464	0.0828942	0.0702294	0.105936	-0.262553	0.0582034	-0.146139	0.0620593	-0.0874521	0.0572267	0.274065	0.089151	-0.020439	0.0602805	-0.0497844	0.0695929	-0.102865	0.0805131	0.105357	0.0895519	-0.0960435	0.0893644	0.181495	0.0951045	-0.2575	0.078494	-0.236361	0.0948923	-0.234134	0.0651901	-0.0227183	0.0534173	-0.0276316	0.0563817	0.0322184	0.0613731	-0.0328385	0.0497684	0.00767462	0.0495844
-1.512	-0.124321	0.0156107		-0.206882	0.0584201	-0.14833	0.0761296	-0.184978	0.0756975	0.0561542	0.0926069	0.168193	0.113473	-0.232498	0.0573675	-0.135833	0.0617634	-0.0953383	0.0581431	0.146037	0.0852771	-0.108573	0.0620639	-0.148968	0.0681161	-0.0960035	0.0846726	0.186511	0.0891616	-0.0752917	0.0852082	-0.0152156	0.0921526	-0.245041	0.0801712	-0.232166	0.102055	-0.234108	0.0693097	0.0346448	0.050567	0.0011085	0.0590214	0.0386194	0.0598547	0.00865708	0.0509677	0.0004586	0.0492134
-1.458	-0.124045	0.016346		-0.137936	0.0630897	-0.104212	0.0728284	-0.0982426	0.0811354	0.128225	0.0895695	0.271827	0.115415	-0.288209	0.0602889	-0.130768	0.0559704	-0.141083	0.0563973	0.108593	0.0780002	-0.189023	0.0626451	-0.201032	0.0656736	-0.124189	0.0831857	0.141938	0.0857061	-0.00139929	0.0882855	-0.0384418	0.0818953	-0.189505	0.0776565	-0.205999	0.0967502	-0.284442	0.0696473	0.0410881	0.0556627	-0.00710881	0.0582247	0.0567537	0.0599997	0.0678122	0.0546541	0.0188561	0.0500928
-1.404	-0.114755	0.0172793		-0.21079	0.0679945	-0.0915615	0.068455	-0.101474	0.082959	0.191697	0.0908938	0.337053	0.109626	-0.238047	0.0595286	-0.0925054	0.0571295	-0.13512	0.0571962	0.0555394	0.0696824	-0.245814	0.0599845	-0.166583	0.0653217	0.012364	0.0830083	0.0737704	0.0735036	0.0692296	0.0903717	-0.0767718	0.0723231	-0.104224	0.0775762	-0.194323	0.0920945	-0.348304	0.0619071	0.079651	0.0594723	0.0138716	0.0591402	0.0500124	0.0573855	0.0576491	0.0527014	0.0949255	0.0500684
-1.35	-0.124844	0.0174861		-0.228934	0.0714942	-0.0102971	0.0703683	-0.119855	0.0745585	0.143214	0.0905151	0.333537	0.110361	-0.19413	0.0602604	-0.0411206	0.0622348	-0.0407795	0.0591545	0.151064	0.0698912	-0.225436	0.0615629	-0.127259	0.0619265	-0.0283733	0.0777409	-0.0527509	0.0718705	0.0356156	0.0796485	-0.142734	0.0680303	0.00145121	0.0711612	-0.171673	0.0923473	-0.442729	0.0611261	0.0297365	0.0591552	-0.0040312	0.0546932	0.149659	0.0631541	0.0596321	0.053813	0.0770422	0.0514945
-1.296	-0.139645	0.0173533		-0.182456	0.0790209	0.0232149	0.071906	-0.0923167	0.0683631	0.13251	0.0892712	0.249154	0.106956	-0.0463866	0.0644994	-0.0823015	0.061047	-0.021443	0.0596489	0.0885585	0.0676752	-0.174527	0.0609172	-0.129831	0.0675513	-0.0953678	0.0669972	-0.0656163	0.069653	-0.0544595	0.0731807	-0.095558	0.074945	0.152133	0.0780701	-0.118952	0.0867196	-0.401523	0.0697791	-0.00818275	0.0546695	-0.0474294	0.0545763	0.127454	0.0599434	-0.0110836	0.0532303	0.0734259	0.0471696
-1.242	-0.150977	0.017934		-0.0782637	0.0847357	0.00273149	0.0709378	-0.0535417	0.0621996	0.124695	0.0840609	0.177591	0.106265	-0.0907129	0.067056	-0.159491	0.0593981	-0.00648774	0.0592973	0.0191287	0.0708652	-0.0970185	0.0637737	-0.175851	0.0671543	-0.0760715	0.0716493	-0.159758	0.0710228	-0.142276	0.0845532	0.00785858	0.0784101	0.217105	0.0766551	-0.0286588	0.0845607	-0.318713	0.0786229	0.0450881	0.0603974	-0.0338194	0.0576733	0.0246508	0.0577371	-0.0414627	0.0505685	0.0397435	0.0477433
-1.188	-0.16532	0.0198017		-0.0295903	0.0877583	0.000616989	0.0805531	-0.0976809	0.0657715	0.0965464	0.0795066	0.133664	0.092705	-0.111625	0.0709346	-0.218075	0.0603675	-0.0985635	0.0570816	-0.144676	0.0633264	-0.0433379	0.0673898	-0.203071	0.0583727	-0.0173681	0.0745164	-0.0991291	0.0701892	-0.107522	0.0807861	-0.0209154	0.0827969	0.384386	0.078785	0.0881848	0.0849019	-0.193741	0.082712	0.028762	0.0634179	-0.106909	0.0564957	-0.0211882	0.0559797	-0.114341	0.0483384	-0.0453992	0.0488878
-1.134	-0.166232	0.0215025		0.0761113	0.0855181	-0.0662211	0.0824232	-0.086357	0.0689816	0.0489071	0.0862557	0.124666	0.0854733	-0.159158	0.0737355	-0.296577	0.0584222	-0.23215	0.0597376	-0.165804	0.0583607	-0.0371015	0.0611704	-0.221651	0.0653643	0.0216815	0.0742087	-0.103244	0.0753401	-0.118243	0.0738863	-0.105534	0.0767726	0.518218	0.083272	0.268426	0.0886211	-0.128671	0.0810512	0.0146253	0.0627274	-0.202839	0.0549359	-0.04923	0.054963	-0.147262	0.0480102	-0.0966634	0.0474852
-1.08	-0.153786	0.0257363		0.209987	0.0821603	-0.0410026	0.083445	-0.0631788	0.07401	0.128245	0.0891168	0.277195	0.088286	-0.11707	0.0757297	-0.302951	0.051541	-0.336798	0.0613626	-0.168562	0.0622656	0.0468866	0.0626276	-0.217412	0.0650889	-0.00245427	0.0698648	-0.0371839	0.0744074	-0.243221	0.0675216	-0.135314	0.0802484	0.695149	0.0866041	0.425041	0.100076	-0.0331402	0.0840826	0.0339241	0.0650829	-0.237229	0.0516015	-0.153933	0.0539987	-0.145336	0.0493807	-0.151937	0.0492933
-1.026	-0.117798	0.030267		0.271856	0.0831474	0.0390693	0.0871899	-0.0548817	0.0837254	0.178464	0.0965345	0.437361	0.104809	-0.0841338	0.0787005	-0.327163	0.0515556	-0.351658	0.0532256	-0.141212	0.0622151	0.103421	0.0628994	-0.105462	0.0686744	-0.0289328	0.0713702	-0.102159	0.0656979	-0.24647	0.067417	-0.133455	0.0760869	0.786918	0.0872926	0.698903	0.113993	0.0457307	0.084812	0.0562853	0.0676421	-0.197093	0.0560858	-0.251926	0.0501841	-0.0986508	0.0559643	-0.160252	0.0482661
-0.972	-0.0524723	0.0340892		0.197686	0.0797746	0.225073	0.0871414	0.00716951	0.0943911	0.267319	0.0994575	0.512262	0.113433	-0.022257	0.0750042	-0.316361	0.0576165	-0.344878	0.0465129	-0.0933646	0.073866	0.127021	0.0581477	0.0139627	0.0698612	0.0441026	0.0818139	-0.0874402	0.0684361	-0.165536	0.0751006	-0.119915	0.069139	0.893721	0.086054	0.875891	0.114022	0.0883388	0.0803244	0.0945182	0.0698572	-0.108823	0.0678724	-0.264274	0.050591	-0.142723	0.0586568	-0.138693	0.0497921
-0.918	0.0409364	0.0370727		0.144363	0.0861051	0.4144	0.0990518	0.195279	0.103058	0.354744	0.0972892	0.648337	0.119612	0.124874	0.0821367	-0.159953	0.0650541	-0.324935	0.0573555	-0.0580143	0.0750504	0.142954	0.0602597	0.0955399	0.0630359	0.030208	0.0844767	-0.146396	0.0758899	-0.0293827	0.0724023	-0.16867	0.0673655	0.89195	0.0896929	0.967183	0.105595	0.267496	0.0879047	0.0828527	0.067804	0.0222349	0.0711478	-0.238486	0.0541884	-0.145891	0.0558663	-0.110768	0.0495159
-0.864	0.156777	0.0394606		0.213676	0.0901073	0.57076	0.10663	0.369911	0.111798	0.44465	0.0887381	0.715637	0.126217	0.175745	0.0854848	-0.018254	0.0678835	-0.21572	0.0671763	-0.0606934	0.0723862	0.207204	0.0632304	0.189001	0.0666981	0.0927378	0.081028	-0.105573	0.0771047	0.0369906	0.0706871	-0.208994	0.0819497	0.921427	0.0931142	1.0064	0.102504	0.459938	0.0903092	-0.0114899	0.0660076	0.0324466	0.0666943	-0.177287	0.0588024	-0.0679825	0.0531996	-0.105816	0.0470279
-0.81	0.286173	0.0411275		0.418734	0.0918666	0.574	0.108875	0.574403	0.111937	0.521858	0.0928185	0.692717	0.133171	0.304918	0.0842904	0.182068	0.0737608	-0.0252937	0.0704084	0.0495292	0.0772014	0.243464	0.0664882	0.298802	0.0696843	0.114886	0.0794218	-0.0196943	0.0753378	0.0890012	0.0720492	-0.0915381	0.0899399	0.877574	0.098372	0.956028	0.0980644	0.621644	0.0886981	-0.0197119	0.0641333	0.0849537	0.0621842	-0.0887272	0.0593187	0.0014363	0.0526965	-0.0374254	0.0512352
-0.756	0.429427	0.0431346		0.604782	0.0912775	0.582051	0.111111	0.566669	0.108786	0.482977	0.0979044	0.724195	0.125178	0.260968	0.0827208	0.352121	0.0785737	0.225018	0.0771957	0.198488	0.0771067	0.25147	0.0647229	0.31093	0.0670279	0.234043	0.0782462	0.0987793	0.0804645	0.126485	0.0907994	0.0501981	0.0894111	0.7842	0.101347	0.754627	0.0925282	0.684979	0.0890853	0.0183774	0.0603679	0.114929	0.0620984	-0.0473992	0.0589313	0.00285704	0.0585352	0.0398884	0.0585936
-0.702	0.582378	0.0444392		0.734538	0.0962097	0.587045	0.111262	0.593976	0.11036	0.406645	0.0964846	0.768981	0.116175	0.321999	0.0821507	0.499873	0.0855715	0.43693	0.0852253	0.32863	0.0781227	0.268197	0.064659	0.327023	0.0715375	0.363185	0.0783168	0.262924	0.0769397	0.207985	0.095429	0.208629	0.093681	0.714073	0.104496	0.556986	0.0940102	0.663702	0.0883954	0.0886648	0.0633016	0.0939516	0.061845	0.0199012	0.0585129	-0.0491357	0.0593233	0.158164	0.0623096
-0.648	0.696737	0.0452076		0.787097	0.0965624	0.649843	0.109023	0.660522	0.103238	0.329213	0.101369	0.735934	0.108122	0.20063	0.0910218	0.560558	0.0874801	0.499915	0.0869063	0.443626	0.0727647	0.249251	0.067211	0.249027	0.0739035	0.399037	0.0870948	0.348275	0.0709813	0.37686	0.0880968	0.406469	0.0967857	0.608007	0.0997651	0.37163	0.0984096	0.606291	0.0879836	0.133475	0.0704805	0.0682692	0.0626386	0.0527799	0.0643152	-0.00481679	0.0628238	0.258938	0.062162
-0.594	0.738587	0.0453955		0.783691	0.100585	0.713067	0.103539	0.746451	0.0985864	0.265361	0.102011	0.615421	0.105	0.301899	0.0945155	0.668933	0.09285	0.622694	0.0869321	0.510357	0.0766636	0.27985	0.0648381	0.186203	0.0768698	0.348811	0.0923314	0.354305	0.0702828	0.442521	0.084586	0.608992	0.101866	0.351831	0.0945733	0.26306	0.0967659	0.538644	0.0885628	0.113257	0.0750097	0.113012	0.0635788	0.0659633	0.0692453	0.124374	0.0697113	0.331272	0.059402
-0.54	0.713474	0.0439903		0.939927	0.0991369	0.774858	0.0976154	0.788936	0.100969	0.350402	0.101409	0.477846	0.0975364	0.344641	0.0975117	0.726844	0.0927353	0.724621	0.0877871	0.490878	0.0689934	0.36155	0.0661476	0.220217	0.0741439	0.279091	0.0854123	0.274276	0.0724441	0.407645	0.0923145	0.675333	0.0970027	0.311704	0.0895427	0.30455	0.0943683	0.451753	0.0892441	0.167161	0.0799661	0.174324	0.0681155	0.205021	0.0693291	0.17701	0.0736997	0.249659	0.0588955
-0.486	0.638952	0.0394808		1.00606	0.0998846	0.668651	0.0945614	0.740637	0.0996147	0.459582	0.100945	0.43886	0.0976029	0.292058	0.090641	0.732122	0.09176	0.752191	0.0834665	0.479194	0.0683023	0.434355	0.0592206	0.313493	0.0734772	0.309129	0.0844229	0.300027	0.0756306	0.457736	0.0852517	0.623318	0.0924361	0.297976	0.0809246	0.469893	0.0937658	0.432349	0.0879984	0.253381	0.0845074	0.273817	0.0701742	0.328644	0.0727091	0.264428	0.0671871	0.170819	0.0578917
-0.432	0.537285	0.0358831		0.970639	0.1	0.586549	0.0869353	0.619207	0.0885692	0.481242	0.087038	0.44428	0.084502	0.410968	0.0868274	0.746921	0.0821021	0.730625	0.0818965	0.551262	0.0766116	0.445473	0.0567251	0.268002	0.0722813	0.321698	0.0822063	0.334006	0.0720915	0.54999	0.0844183	0.635543	0.0912401	0.0631723	0.0703575	0.515776	0.0807551	0.394598	0.0894321	0.281974	0.0793292	0.331294	0.0690212	0.32291	0.0746391	0.282599	0.0628368	0.224051	0.057494
-0.378	0.425545	0.0340915		0.84994	0.0891278	0.559864	0.0795404	0.553199	0.0800866	0.298462	0.0744172	0.266448	0.0715949	0.654561	0.0823728	0.74958	0.0781067	0.62502	0.0763742	0.652985	0.0764344	0.268786	0.053916	0.284511	0.0741433	0.257622	0.0746255	0.405675	0.0759261	0.514065	0.0779836	0.724156	0.0945973	-0.257853	0.0608369	0.332356	0.0762604	0.34043	0.086749	0.289079	0.0781343	0.430479	0.0734039	0.274642	0.0705798	0.257324	0.0636411	0.289081	0.0520246
-0.324	0.345328	0.0334923		0.693041	0.073988	0.40907	0.0665199	0.41989	0.0746752	0.162436	0.0633025	0.266987	0.0684148	0.758837	0.0724682	0.698593	0.0760045	0.498326	0.0719937	0.646443	0.0678055	-0.00715579	0.0477357	0.195346	0.0687104	0.140457	0.0704985	0.308888	0.0679607	0.694349	0.0813765	0.834706	0.0918041	-0.442367	0.0532309	0.317562	0.0754223	0.20773	0.0786385	0.285159	0.0772407	0.514727	0.073027	0.199748	0.0718579	0.278795	0.0588881	0.333213	0.04579
-0.27	0.340415	0.0296926		0.500436	0.0706972	0.333449	0.0637139	0.31262	0.0731538	0.234816	0.0634476	0.325592	0.064657	0.699328	0.0634055	0.769935	0.0694647	0.51083	0.0675344	0.58823	0.0632254	-0.112879	0.0510194	0.123711	0.0660357	0.0542158	0.0634546	0.281535	0.0646123	0.773991	0.0835396	0.740707	0.0892162	-0.292469	0.0528015	0.320443	0.0756144	0.165401	0.0782628	0.460242	0.0761189	0.63588	0.0648936	0.308017	0.0695527	0.412005	0.0560873	0.318482	0.0455573
-0.216	0.370232	0.0274817		0.428898	0.0703172	0.237854	0.0616274	0.221957	0.0737937	0.393672	0.0676725	0.361336	0.064154	0.710542	0.0556632	0.666631	0.0688348	0.520834	0.060767	0.484694	0.0620193	-0.0383801	0.0515733	0.280255	0.0686249	0.0412958	0.0697623	0.541795	0.0606424	0.689033	0.0791029	0.846245	0.0825458	-0.114154	0.0553681	0.401158	0.0744205	0.209453	0.0747074	0.68	0.0710001	0.707275	0.0624772	0.619776	0.0649489	0.523337	0.0584341	0.244997	0.043862
-0.162	0.348537	0.0352214		0.388516	0.0670768	0.142234	0.0653774	0.16372	0.0677236	0.334959	0.0652922	0.238683	0.0614095	0.615848	0.0549271	0.551704	0.0669304	0.528176	0.0592332	0.541647	0.0644214	0.147155	0.053994	0.411823	0.0653585	0.276904	0.0754684	0.557533	0.0625125	0.58611	0.066234	0.923503	0.0777352	-0.192864	0.0520069	0.304003	0.067005	0.15606	0.0722061	0.760316	0.0646596	0.638895	0.0616551	0.685436	0.0639482	0.502203	0.0528371	0.0830055	0.0434959
-0.108	0.178	0.0396159		0.36334	0.0683858	-0.0348931	0.0599678	0.116147	0.0619584	0.107416	0.0658511	-0.0153047	0.0590898	0.41026	0.0593463	0.327329	0.0595244	0.359775	0.0632433	0.547384	0.0615571	0.283425	0.0568626	0.444574	0.0670569	0.37035	0.0775069	0.468315	0.0565456	0.549338	0.0730133	0.833599	0.0773031	-0.312783	0.0497357	0.0107981	0.0669648	-0.000733361	0.0659836	0.530738	0.064434	0.284612	0.0585483	0.459687	0.0628306	0.250864	0.0528926	-0.198512	0.0442634
-0.054	-0.109993	0.0400224		0.373942	0.0596374	-0.0434297	0.0533106	0.0638785	0.0526588	0.111549	0.0602959	-0.0261381	0.0582318	-0.041796	0.0502001	-0.116423	0.053915	0.0663126	0.0587771	0.24387	0.0556749	0.226081	0.0504162	0.286148	0.0645275	0.334738	0.0730691	0.142554	0.0555315	0.529668	0.0710704	0.512085	0.077896	-0.326818	0.0479131	-0.0947993	0.0567178	-0.08369	0.0632887	-0.0241185	0.0590023	-0.249435	0.0523368	-0.0225745	0.0572362	-0.265522	0.0528779	-0.622098	0.0392176
0	-0.293505	0.0579608		0.315539	0.0531405	-0.0401524	0.049991	0.180446	0.0548148	0.218516	0.0568376	0.0847482	0.0598981	-0.297703	0.04497	-0.41338	0.047201	-0.148785	0.0498831	-0.243741	0.0473817	0.127276	0.047879	0.0976239	0.0590125	0.271939	0.068061	-0.159201	0.0559315	0.281151	0.0674101	0.0931932	0.0674177	-0.160126	0.0461762	-0.0286327	0.0532752	0.065525	0.0566351	-0.603576	0.0563198	-0.739482	0.0449897	-0.485463	0.0504188	-0.73671	0.0456328	-1.01786	0.0374459
0.054	-0.483411	0.0690519		-0.0130825	0.0481663	-0.218031	0.046703	0.118906	0.0548939	0.137783	0.0564047	-0.0229434	0.0629002	-0.610091	0.0447605	-0.611679	0.0499758	-0.383755	0.0458594	-0.482183	0.0492197	-0.0683516	0.0465496	-0.151664	0.0464411	-0.100115	0.0612673	-0.399706	0.0580972	-0.228969	0.0553532	-0.181167	0.0624744	-0.132593	0.0459446	-0.174786	0.0431846	0.0186106	0.0528467	-1.01794	0.0522229	-1.05208	0.0453416	-0.903767	0.0491247	-1.05755	0.0413376	-1.29986	0.044627
0.108	-0.584645	0.0526149		-0.314549	0.063054	-0.50184	0.0479071	-0.274048	0.0478425	-0.270545	0.055864	-0.3714	0.0616504	-0.689996	0.065029	-0.705377	0.0590938	-0.781739	0.0435629	-0.714184	0.0662785	-0.329138	0.0515607	-0.46143	0.0458141	-0.250072	0.0669787	-0.234184	0.0680726	-0.360108	0.0688644	-0.170332	0.0901171	-0.532984	0.0400734	-0.54251	0.053321	-0.333345	0.0518691	-1.31746	0.0562215	-1.28262	0.0535292	-1.1771	0.051734	-1.39154	0.0404528	-1.29972	0.0635179
0.162	0.271173	0.0509928		0.53629	0.104606	-0.0755606	0.0851837	0.167524	0.0860855	0.170795	0.090335	0.253918	0.101878	0.418867	0.110183	0.634813	0.100149	-0.16785	0.0737338	-0.175668	0.0820685	-0.00505544	0.0638086	-0.267118	0.0675825	-0.0179374	0.0708693	0.423212	0.0813425	0.375062	0.0941376	0.44338	0.0955515	-0.147395	0.0708694	-0.408512	0.0770687	-0.0189048	0.0783782	-0.6526	0.0846695	-0.530598	0.0798207	-0.478194	0.0757337	-0.95407	0.0614362	-0.374788	0.0872918
0.216	1.36529	0.0601513		1.76543	0.0889763	0.993671	0.0817577	1.15322	0.0920778	1.31644	0.087206	1.21813	0.108013	1.86329	0.0861599	2.32587	0.0817438	1.35307	0.0777494	0.627084	0.081034	0.522737	0.0647125	0.180819	0.0733002	0.411179	0.0736609	1.0073	0.0762012	0.95092	0.0829302	1.33348	0.0990101	1.10201	0.0893692	0.753209	0.114021	1.15195	0.0950719	0.95565	0.0913781	1.07148	0.0779863	0.889486	0.0813728	0.543002	0.0799608	0.897811	0.0887955
0.27	1.68248	0.0567563		1.8069	0.0765044	1.61654	0.0717037	1.84689	0.0832942	1.98084	0.0717322	1.60695	0.0881409	2.2578	0.0682724	2.56781	0.0626714	1.96691	0.0553979	0.813662	0.0707112	0.816975	0.0636028	0.758578	0.0755975	0.950653	0.077617	1.31585	0.0680449	1.3883	0.0763305	1.71045	0.0798999	1.4921	0.079169	1.61717	0.0982771	1.66309	0.0844216	1.8529	0.0796854	1.74991	0.0688848	1.37831	0.0664676	1.40697	0.0704611	1.45777	0.0769374
0.324	1.34471	0.0587717		1.41872	0.0682166	1.40485	0.0673164	1.86034	0.0823101	1.74712	0.0753033	1.32797	0.0844596	1.86283	0.0572883	2.19167	0.0605366	1.70117	0.0625419	0.379871	0.0648041	0.429862	0.0589753	0.582126	0.0722129	0.641387	0.0699239	1.02927	0.0662778	1.18784	0.0762673	1.19462	0.078195	1.30437	0.0775822	1.59477	0.0917608	1.44331	0.0705442	1.7487	0.0774236	1.56327	0.0679507	1.03042	0.0650941	1.33359	0.0696832	1.43162	0.0805444
0.378	0.943801	0.0560713		0.982811	0.0644823	1.1318	0.0662883	1.6492	0.0813607	1.31605	0.0741329	1.02989	0.0807774	1.44334	0.0568008	1.71423	0.0606489	1.29302	0.060864	0.105865	0.0672983	0.118975	0.0560527	0.250023	0.0777979	0.194812	0.0731099	0.512086	0.0663101	0.595166	0.0742251	0.624126	0.0849801	0.973359	0.0764686	1.33111	0.0894094	0.921562	0.0660966	1.2772	0.0727262	1.06192	0.0669279	0.581782	0.0632244	1.01017	0.0661373	1.20075	0.0801898
0.432	0.676736	0.0424397		0.574834	0.0652252	0.726936	0.0604219	1.19021	0.0796395	0.854791	0.0694165	0.642209	0.0698596	1.03642	0.0513168	1.01804	0.0557662	0.920846	0.0576752	0.142543	0.0713372	0.0938164	0.0563599	0.173232	0.0935936	-0.0106862	0.0707779	0.215026	0.070032	0.204424	0.0710392	0.319533	0.0783292	0.655491	0.0685876	1.0763	0.0827357	0.559295	0.0654768	0.617251	0.0632839	0.53055	0.0629656	0.408446	0.060862	0.615159	0.0600778	0.861198	0.0790691
0.486	0.549627	0.0338455		0.42239	0.0542736	0.488466	0.0546643	0.733048	0.0682198	0.450159	0.0588357	0.357799	0.0663067	0.765251	0.0502097	0.705842	0.0530965	0.713981	0.0552657	0.187472	0.0691503	0.126705	0.0542008	0.0425166	0.0878789	-0.117333	0.0658717	0.20358	0.0745179	0.156444	0.0752566	0.256934	0.0815242	0.598571	0.0710155	0.956176	0.0707559	0.47644	0.05908	0.293471	0.0558281	0.294867	0.0578037	0.320385	0.0580459	0.390986	0.0546324	0.590501	0.0704668
0.54	0.458747	0.0284652		0.450066	0.0597062	0.398429	0.056542	0.652371	0.0681612	0.344929	0.0585683	0.276708	0.0690881	0.588874	0.0532268	0.516801	0.0515478	0.621774	0.0522915	0.150541	0.0662451	0.192298	0.0577835	0.0425909	0.084977	-0.0190578	0.068442	0.280643	0.0733891	0.084215	0.0795245	0.33104	0.0806836	0.655433	0.0704657	0.710401	0.0652683	0.452963	0.0571174	0.154933	0.0539246	0.146489	0.0569337	0.124289	0.0540998	0.168388	0.0548523	0.452901	0.0594382
0.594	0.377467	0.0262097		0.568234	0.0647439	0.443911	0.0586703	0.717305	0.0638862	0.330489	0.0606809	0.414536	0.0694032	0.513682	0.0603289	0.476047	0.0598743	0.565341	0.054986	0.108126	0.0650693	0.222958	0.0582804	-0.0595145	0.0874521	0.274591	0.0720311	0.398077	0.0751816	0.153288	0.0819286	0.348	0.0841051	0.799113	0.0707181	0.771109	0.0688266	0.625839	0.0602891	0.141378	0.0548009	0.158567	0.0571891	0.0417151	0.0556688	0.0332063	0.0605947	0.302949	0.0545011
0.648	0.286179	0.0286787		0.603264	0.0670019	0.484492	0.0592526	0.666021	0.0635333	0.415987	0.0632072	0.535032	0.0757716	0.536738	0.0682744	0.418354	0.0645188	0.503528	0.057545	0.104824	0.0687909	0.282236	0.057653	-0.22612	0.0833531	0.422379	0.07327	0.202022	0.0769415	0.152776	0.0918177	0.413479	0.0878678	0.864885	0.0729545	0.791705	0.0742172	0.822914	0.0623009	0.127422	0.0562492	0.0935234	0.0614589	0.0158867	0.0590038	-0.0128109	0.0589074	0.259345	0.0545342
0.702	0.188569	0.0281049		0.557532	0.0683904	0.520337	0.0634776	0.549709	0.0616567	0.27754	0.0676857	0.628838	0.0797912	0.308412	0.0664808	0.209598	0.0600378	0.349426	0.0610395	0.135426	0.0779396	0.154026	0.0581986	-0.286844	0.0798799	0.424958	0.0768397	0.0754003	0.0813275	0.156988	0.0931391	0.498306	0.10545	0.631304	0.0695527	0.742683	0.0752114	0.772567	0.0704793	0.124544	0.0587982	0.113087	0.061908	0.0307764	0.0677422	-0.0321769	0.0637735	0.172389	0.0571049
0.756	0.100399	0.0266328		0.360457	0.0734349	0.670081	0.071308	0.439931	0.0690779	0.143182	0.0709346	0.584779	0.0823184	0.0968178	0.0615131	0.0342181	0.0653361	0.0961525	0.0599336	0.0705822	0.0771246	0.00280429	0.0582071	-0.285771	0.0796735	0.297654	0.0837424	-0.0589852	0.0796521	0.174019	0.0983608	0.495945	0.111885	0.481018	0.0807433	0.712781	0.0754953	0.672665	0.0825943	0.139991	0.0632833	0.242152	0.0651988	0.0819256	0.0712893	0.135597	0.0656623	0.135132	0.0601805
0.81	0.0218596	0.0228661		0.137595	0.0711985	0.589531	0.0807817	0.287466	0.0695826	0.113634	0.0684707	0.46028	0.0750805	-0.118443	0.0545127	-0.0767471	0.0612659	-0.0871011	0.0552144	-0.0518197	0.081781	-0.170984	0.0547714	-0.259065	0.0781546	0.213306	0.0827271	-0.11374	0.0819281	0.0643388	0.0987452	0.358094	0.125367	0.150005	0.0784674	0.483174	0.0852507	0.460638	0.0759976	0.180745	0.0656769	0.316077	0.0641713	0.196977	0.068038	0.28649	0.0714782	-0.0268986	0.0645707
0.864	-0.0295675	0.0198599		-0.0324697	0.0708068	0.40215	0.0807206	0.136442	0.0646755	0.0123674	0.0704854	0.278195	0.070859	-0.20576	0.0536939	-0.123195	0.0508509	-0.212682	0.05189	-0.121682	0.0857761	-0.221322	0.0527072	-0.102888	0.0796786	0.124942	0.0935365	-0.198895	0.0875733	-0.029941	0.094301	0.0825455	0.110839	-0.0387024	0.0759069	0.255353	0.0848438	0.143387	0.0795715	0.278767	0.0770349	0.29182	0.0703143	0.351951	0.0746792	0.369684	0.0739847	-0.157659	0.0718877
0.918	-0.0656395	0.0177441		-0.176754	0.0659323	0.289085	0.0858967	0.0247402	0.0596935	-0.0444229	0.0693439	0.159777	0.0702222	-0.23879	0.0526452	-0.114901	0.0506848	-0.324114	0.0498485	-0.261773	0.0714278	-0.318982	0.0486079	0.0643257	0.0788422	-0.0341042	0.0890624	-0.119607	0.0849297	-0.00219886	0.0892276	-0.1859	0.0878388	-0.201713	0.0638331	0.117387	0.0759069	-0.0073952	0.0739131	0.181634	0.0698678	0.139539	0.0756796	0.237855	0.0765826	0.24208	0.0711855	-0.279056	0.0789908
0.972	-0.0941456	0.0153243		-0.237449	0.0611783	0.149724	0.0866821	-0.0464558	0.0639873	-0.133381	0.0747497	-0.00252088	0.0652346	-0.246958	0.0532044	-0.206297	0.0457836	-0.31498	0.047534	-0.276959	0.0608115	-0.381032	0.0446573	0.0860614	0.0829991	-0.141172	0.0821446	-0.167688	0.0824935	-0.0372071	0.0825043	-0.189227	0.0903662	-0.225114	0.0570182	0.0442047	0.0673469	-0.0792901	0.0671199	0.0504767	0.0704087	-0.0386267	0.0788063	0.131503	0.0802818	0.0799503	0.06964	-0.40493	0.0713453
1.026	-0.101521	0.0163986		-0.301944	0.0579679	0.0955782	0.0971955	-0.120759	0.0684332	-0.122219	0.0714187	-0.021805	0.0765749	-0.214701	0.0505015	-0.198289	0.0483576	-0.231306	0.0472342	-0.322827	0.0591099	-0.359207	0.0468428	0.15383	0.0873852	-0.225349	0.091241	-0.196836	0.0648943	0.0647484	0.0790646	-0.0927238	0.0847706	-0.204566	0.0553192	-0.0982061	0.064047	-0.0375218	0.0669649	-0.00511061	0.0693157	-0.268918	0.0620835	0.043423	0.0804425	-0.035454	0.0663706	-0.347758	0.0691554
1.08	-0.110561	0.0164144		-0.308657	0.0631335	0.0171622	0.0989583	-0.12714	0.0709555	-0.0996336	0.0751502	-0.145389	0.0808511	-0.111841	0.0533238	-0.244248	0.0490926	-0.288515	0.04843	-0.318432	0.0645197	-0.326013	0.0484327	0.165373	0.0857016	-0.277875	0.0934447	-0.19953	0.0597659	0.123306	0.0937771	-0.104404	0.0771674	-0.179283	0.0561424	-0.162068	0.0757045	-0.0188523	0.0667052	-0.083728	0.0664962	-0.377648	0.0624275	-0.0984378	0.0727785	-0.165656	0.0616456	-0.264556	0.0664313
1.134	-0.104517	0.0147464		-0.227922	0.0627857	-0.0542457	0.0867074	-0.0756395	0.0797161	-0.0506469	0.0717144	-0.213489	0.0700642	-0.0576325	0.0554706	-0.114958	0.0483417	-0.260418	0.048148	-0.288023	0.0742835	-0.254491	0.0512352	0.135976	0.0808263	-0.226708	0.0941278	-0.153903	0.0612561	0.0312407	0.0871371	-0.111675	0.0756062	-0.146721	0.0527102	-0.0911103	0.0864474	-0.0601332	0.0654661	-0.124221	0.0673155	-0.392096	0.0627145	-0.163845	0.0680235	-0.136882	0.0683915	-0.199869	0.0613608
1.188	-0.095639	0.0144634		-0.168077	0.061329	-0.0933107	0.0861622	-0.0364549	0.075234	-0.0850111	0.0664599	-0.183032	0.0634923	-0.0211003	0.0524318	-0.141489	0.0463914	-0.16552	0.0508014	-0.152212	0.0862502	-0.195353	0.0541397	0.155667	0.0819574	-0.270749	0.0916222	-0.196195	0.0656834	0.0256191	0.0795878	-0.179629	0.0703454	-0.103027	0.0584603	-0.0724099	0.0884465	-0.12922	0.0575521	-0.172388	0.0761935	-0.363474	0.0610822	-0.181439	0.0706246	-0.121776	0.07601	-0.18183	0.0585347
1.242	-0.0777706	0.0163555		-0.108432	0.0546731	-0.0802706	0.0799314	-0.0225802	0.070264	-0.114348	0.0634299	-0.182933	0.065846	-0.109264	0.0553524	-0.110083	0.0459269	-0.116446	0.0544638	-0.0640684	0.0899937	-0.188177	0.0569454	0.278003	0.0844364	-0.229764	0.0871446	-0.257859	0.0618472	0.0451485	0.078806	-0.141662	0.0727791	-0.144853	0.0528415	0.0368541	0.0766683	-0.146695	0.0587583	-0.19107	0.0682218	-0.314816	0.0573337	-0.162082	0.0752578	-0.115088	0.0761845	-0.13802	0.0582174
1.296	-0.0641388	0.0160327		-0.103123	0.0500768	-0.0422213	0.0812706	-0.00807468	0.0692255	-0.0483524	0.0693796	-0.198665	0.063598	0.0182007	0.0530581	-0.0735201	0.048209	-0.0936554	0.0553627	0.0126633	0.0868078	-0.207541	0.0571562	0.312981	0.0927352	-0.179973	0.0989322	-0.228153	0.0676806	0.0491959	0.0725817	-0.123422	0.0813803	-0.0659603	0.0548214	0.0413345	0.0712554	-0.117114	0.0665762	-0.205893	0.0632364	-0.294585	0.0526801	-0.0763346	0.0770918	-0.0722605	0.0768756	-0.0870354	0.0541911
1.35	-0.0553257	0.0147852		-0.00440539	0.048617	-0.123751	0.0750444	0.0968751	0.0709707	-0.0638834	0.0720435	-0.143948	0.0649831	-0.055912	0.0586901	-0.0671495	0.0530372	-0.0522682	0.0544041	-0.0353385	0.0795285	-0.20338	0.0572345	0.280317	0.0871138	-0.140788	0.0922365	-0.180619	0.0647408	-0.138963	0.072425	-0.102548	0.0860633	-0.0343392	0.0554341	0.00131447	0.0658984	-0.101617	0.0646059	-0.156837	0.0634622	-0.145003	0.0658757	-0.0301669	0.0732478	-0.0750444	0.0735658	-0.0414572	0.0572215
1.404	-0.0387474	0.0135442		0.0263605	0.0567534	-0.0937146	0.0635304	0.105709	0.0694541	0.0733508	0.0674129	-0.0476774	0.0583831	0.0107515	0.0527355	-0.0345376	0.0498063	0.0349509	0.0610595	0.0939785	0.080057	-0.156369	0.0613529	0.221429	0.0808627	-0.127786	0.0888518	-0.0398015	0.0691082	-0.204183	0.0674041	-0.086317	0.0687841	-0.0522256	0.0532498	0.0853029	0.0665398	-0.148478	0.0625454	-0.184433	0.0605281	-0.101952	0.0701	-0.0725743	0.0728587	-0.0781372	0.0679473	-0.00278046	0.0560481
1.458	-0.0247722	0.0134228		0.0882479	0.0549796	-0.0794842	0.0633323	0.0345646	0.0655974	0.066293	0.0608422	-0.025652	0.0572658	0.00465626	0.054761	0.0394247	0.0490741	0.0921783	0.0576907	0.127662	0.0709043	-0.110568	0.0684009	0.153557	0.0788701	-0.232373	0.0801321	-0.000332171	0.0750442	-0.088071	0.0805864	-0.0730309	0.0714242	-0.136101	0.0518671	0.0882069	0.0638948	-0.247394	0.0635677	-0.143704	0.0632667	-0.0351821	0.0623419	0.00643248	0.0769007	-0.0447352	0.0621525	0.121541	0.0592851
1.512	-0.013131	0.01256		0.105954	0.0557606	-0.0884951	0.0598691	0.032636	0.0623039	0.0928786	0.0562486	0.000732113	0.0566768	0.0333943	0.0522535	0.0371457	0.0487156	0.0251009	0.0520666	0.174166	0.0838387	0.0173427	0.075902	0.258059	0.0788149	-0.246812	0.0753858	0.0251945	0.0738819	0.0418897	0.0825432	-0.181137	0.0809816	-0.12088	0.0583721	0.0339622	0.0627476	-0.20111	0.0668636	-0.0591027	0.0612548	-0.0122941	0.0575702	0.0677241	0.0793504	0.0242296	0.0681914	0.0737311	0.0615497
1.566	0.000111002	0.0136156		0.103706	0.0581055	-0.181498	0.0514586	0.0653427	0.0632772	0.100272	0.0604983	0.0165697	0.0546337	-0.0371878	0.0558872	0.0611436	0.0519405	0.0658412	0.0539808	0.24863	0.0872944	0.0808759	0.0813876	0.214793	0.0809615	-0.259469	0.0754966	0.00219461	0.073956	0.0064028	0.0841305	-0.251212	0.0777391	-0.153747	0.0590392	0.0402165	0.080184	-0.0999369	0.0701396	-0.0079407	0.0631761	0.0262661	0.0583577	0.107452	0.0817848	0.0614001	0.0650092	0.0870541	0.0587693
1.62	0.00794347	0.0132268		0.0594363	0.0527048	-0.0973124	0.0559136	0.11098	0.0583252	0.0537781	0.0608931	0.0622464	0.0589468	0.0286935	0.0511661	0.0389833	0.0553017	0.0456124	0.0599577	0.267922	0.0990839	0.0466377	0.0845579	0.194639	0.0819993	-0.30769	0.0778792	-0.0716883	0.0726241	-0.103548	0.0860185	-0.190673	0.0783279	-0.200029	0.0559263	-0.00392893	0.0875223	-0.0716023	0.0631397	0.0255185	0.0616924	0.088314	0.0612124	0.124275	0.0775782	0.0289877	0.0624614	0.108794	0.0599387
1.674	0.0208761	0.0127223		0.033384	0.0523145	-0.0666645	0.0518545	0.075988	0.0610788	0.0178916	0.0606642	0.0709499	0.0555349	0.0102246	0.0568493	0.0163785	0.0556772	0.0597651	0.0548227	0.235857	0.099018	0.0563397	0.0824908	0.198332	0.0843475	-0.306745	0.0864066	-0.0308536	0.0791526	-0.0728902	0.0850652	-0.0894823	0.0934638	-0.105373	0.0545982	-0.0653056	0.0794595	-0.0203143	0.0666981	0.0352858	0.058105	0.13069	0.0671029	0.126934	0.0702764	0.0496609	0.0573725	0.130106	0.0640791
1.728	0.02845	0.0114395		0.0446534	0.0491024	-0.0079416	0.0574273	0.0579811	0.0547897	-0.0436897	0.0614783	0.093413	0.0596925	0.0755954	0.0549972	-0.017795	0.0544951	0.0353452	0.0562043	0.241393	0.104678	0.0805431	0.0813685	0.172527	0.0851115	-0.238987	0.0916321	0.00406125	0.0883863	-0.0533167	0.0907972	-0.00889213	0.0880959	-0.0384405	0.0575189	-0.104432	0.0720778	0.0479297	0.07065	0.0821852	0.05839	0.161469	0.0686496	0.0686385	0.0653569	0.0198985	0.0581299	0.082765	0.058561
1.782	0.0223337	0.0115901		0.0281557	0.0505421	-0.0383257	0.0583457	0.0580553	0.0517786	-0.0451748	0.0615103	0.058276	0.0557181	-0.0667828	0.0548117	-0.00423698	0.0513128	-0.0360673	0.0543684	0.14305	0.100699	0.120759	0.0838791	0.188691	0.0822504	-0.217496	0.0929834	0.0478979	0.0898785	-0.0641523	0.0813055	-0.0445148	0.0901729	0.0322092	0.0610235	-0.106381	0.0712842	0.0391235	0.0776525	0.100703	0.0578484	0.144172	0.0675509	0.0633138	0.0607081	-0.0192599	0.058303	0.0591792	0.0548305
1.836	0.0173849	0.0116998		-0.00189474	0.0496613	-0.0404585	0.0568664	0.10205	0.0560626	-0.0798933	0.058	-0.0113402	0.0499078	0.0190981	0.0512895	-0.0161239	0.0500896	0.00390133	0.0558767	0.11803	0.0954736	0.147394	0.0824632	0.133687	0.0826813	-0.202884	0.0964205	0.134933	0.0927255	-0.0978455	0.0821809	-0.103481	0.0856245	0.00407727	0.0580841	-0.107533	0.0647242	0.015528	0.0822459	0.0549185	0.0544312	0.11842	0.0682469	-0.0166878	0.0692696	-0.0339763	0.0538889	0.0504572	0.053318
1.89	0.018473	0.0125055		-0.0332675	0.0541219	-0.0947349	0.0565637	0.107901	0.0601483	-0.0164291	0.0612474	-0.0497881	0.0517547	-0.0386329	0.0449695	0.000209992	0.0543461	0.0768473	0.0537777	0.074249	0.091582	0.170076	0.0814629	0.0967171	0.0762647	-0.155884	0.095526	0.210874	0.102081	-0.124863	0.0850478	-0.00964226	0.100496	-0.0409133	0.0552394	-0.113494	0.067391	-0.0112234	0.0844604	-0.0111596	0.0542149	0.0634415	0.0729387	-0.0257337	0.062015	-0.0130895	0.055071	0.0700963	0.0558875
1.944	0.0200056	0.0115847		-0.0466372	0.0534217	-0.0621526	0.052727	0.109937	0.0599095	0.0378811	0.0563708	0.0176969	0.0518011	0.0327233	0.0545752	-0.0025235	0.058709	0.0695042	0.0544823	0.0270047	0.0951522	0.127617	0.0817516	0.0629364	0.0813883	-0.185404	0.104783	0.1683	0.0948928	-0.0690696	0.0865582	0.034744	0.107843	-0.059409	0.0569669	-0.0590948	0.0647649	0.0211464	0.0776125	0.0153467	0.0541809	0.0779879	0.0709371	-0.0275298	0.0600019	-0.0538307	0.05744	0.0950989	0.0553929
1.998	0.00322139	0.0119015		-0.125164	0.0518361	-0.0067364	0.0531395	0.095829	0.0564571	-0.0185618	0.0534446	0.0696972	0.0502034	-0.0501715	0.0595991	-0.0121386	0.0558942	0.0131695	0.0542264	-0.0385824	0.0942221	0.115388	0.0829558	0.0141661	0.0802908	-0.212869	0.102083	0.170908	0.0917886	0.0360865	0.092707	0.108719	0.114273	-0.143875	0.0614321	-0.0671078	0.0704653	0.0400705	0.0768233	-0.0207888	0.0584169	0.0770357	0.0686799	-0.0801126	0.0615437	-0.0660875	0.0581531	0.123332	0.0563491
2.052	0.00286544	0.0123516		-0.150931	0.0518113	-0.0101524	0.0533861	0.0647201	0.0603255	-0.0181854	0.0593977	0.0697811	0.053788	0.0163074	0.0583149	0.0215572	0.0591865	0.0518762	0.0560568	-0.0503767	0.0894848	0.123913	0.0820379	0.0418909	0.0860947	-0.162734	0.102774	0.201727	0.0945963	0.127228	0.0979066	0.112072	0.101877	-0.0441458	0.0691335	-0.0577913	0.0680835	0.103087	0.0816437	-0.00103408	0.0608455	0.068152	0.0645104	-0.0286187	0.0643728	-0.0770502	0.0533447	0.0628874	0.0531165
2.106	0.000773483	0.012408		-0.149564	0.0510922	-0.0404051	0.0519282	0.0412905	0.0599624	0.000891057	0.0596615	0.0390415	0.0567384	-0.0797509	0.0554386	0.016788	0.0635783	0.0609138	0.0591316	-0.0892564	0.0947416	0.0868246	0.0786674	0.0127334	0.0852546	0.0245945	0.111728	0.155751	0.100325	0.0882215	0.110406	0.149281	0.100261	-0.10725	0.0665372	0.0150688	0.0692263	0.065579	0.0777362	0.0121815	0.0641543	0.0812169	0.063089	-0.0100196	0.0632038	-0.0730474	0.0530251	0.0733995	0.054202
2.16	0.0018576	0.0116084		-0.065459	0.053261	-0.0413596	0.0533583	0.0782591	0.0583966	0.0255443	0.0566206	0.00239541	0.0527743	-0.0317133	0.0600833	0.00839717	0.06056	-0.028395	0.0567701	-0.0406034	0.0970654	0.118376	0.0835218	0.0554081	0.0836193	0.212672	0.104512	0.110116	0.0999128	0.0452169	0.109498	0.0471143	0.105403	-0.0372085	0.0656293	-0.0174615	0.0673139	0.0699584	0.074404	-0.0211364	0.0607417	0.0902404	0.0643296	-0.0524652	0.058937	-0.0611111	0.0518226	0.0396047	0.0537226
2.214	-0.00850345	0.011041		-0.13036	0.0492434	0.0172709	0.0542802	0.0275989	0.0552695	-0.0115283	0.0636759	-0.0111636	0.0567352	-0.050658	0.0560193	-0.0212802	0.0628681	-0.0366003	0.0589508	-0.0025135	0.098949	0.023088	0.0829375	0.037427	0.0832616	0.203495	0.100727	0.124694	0.102253	-0.0297423	0.110391	0.0629452	0.112277	-0.133606	0.0691921	0.0259705	0.0793696	0.0777679	0.0721692	-0.0515609	0.0593489	0.0773974	0.0606532	-0.0272259	0.0651038	-0.0139964	0.0546369	-0.00113254	0.0488489
2.268	-0.0253721	0.0110939		-0.210743	0.0514297	0.0463535	0.0564337	-0.0499687	0.0553971	-0.0603946	0.0603862	-0.00502149	0.056581	-0.0384113	0.0608789	-0.0794866	0.0640871	-0.0395737	0.0602391	-0.00380687	0.0921322	-0.0169349	0.0822887	0.0139738	0.0850106	0.197479	0.107361	0.132243	0.105995	0.0420985	0.106484	0.164872	0.109804	-0.150374	0.0613348	-0.0213546	0.0726501	0.0200755	0.070215	-0.13823	0.0542729	0.0750554	0.0604039	-0.0604082	0.0620378	-0.0315261	0.0548194	0.0285611	0.0533197
2.322	-0.0278412	0.0105735		-0.206729	0.0551251	0.00864931	0.0585737	-0.101858	0.0551422	-0.0898548	0.060603	0.0160813	0.0613052	-0.077287	0.0630811	-0.0218925	0.0581466	-0.0874424	0.0567477	0.105706	0.0965303	0.0646556	0.0858438	0.0358675	0.0924189	0.197587	0.102632	0.104817	0.0960721	0.0849856	0.111704	0.187196	0.108005	-0.0639616	0.0627191	-0.032579	0.06823	-0.0518104	0.070652	-0.146034	0.0603184	0.0877705	0.0590537	0.0130952	0.062327	-0.0448117	0.0590239	0.0108168	0.050691
2.376	-0.0296941	0.0103504		-0.162208	0.0555718	-0.041522	0.0555635	-0.0506795	0.0591698	-0.111909	0.0600518	-0.000514858	0.0624584	-0.0301395	0.0663446	0.0168712	0.0560878	-0.00349599	0.0597373	0.222013	0.104493	0.132809	0.0844996	-0.0259877	0.0972425	0.15261	0.105613	-0.0253614	0.105051	0.0475194	0.117922	0.167596	0.108679	0.00570901	0.0675324	-0.0649929	0.0651862	-0.0617825	0.0729556	-0.108329	0.0629382	0.00966158	0.0571325	-0.0540959	0.05831	-0.0200354	0.0549869	-0.0160325	0.0466713
2.43	-0.0265582	0.010789		-0.109282	0.0557687	-0.0408543	0.051361	-0.00592136	0.0658305	-0.12126	0.0553633	-0.033944	0.0590477	-0.0912903	0.0634524	-0.025591	0.0564419	-0.0409415	0.0555079	0.259121	0.0981397	0.136999	0.079057	-0.0228364	0.0946997	0.0826232	0.1113	-0.20976	0.105825	0.00838253	0.117157	0.218981	0.123134	-0.0600675	0.0697694	-0.0694988	0.0737459	-0.0766173	0.0786006	-0.0495626	0.0692912	0.0123174	0.0603216	-0.0686927	0.0594812	-0.0646947	0.0554944	-0.0725052	0.0451381
2.484	-0.0231721	0.0116872		-0.0991827	0.0537039	-0.0187741	0.0593135	0.0160595	0.0707662	-0.0354089	0.0618471	-0.0600073	0.0595718	-0.103299	0.0527714	0.0179402	0.0605527	-0.0805699	0.0541353	0.294445	0.101843	0.089177	0.0768106	-0.111951	0.0807948	0.0160515	0.10853	-0.150588	0.0998375	0.158675	0.125821	0.274836	0.129139	0.0125303	0.0694751	-0.114077	0.0723168	-0.0282589	0.0703199	-0.0644247	0.0735285	-0.065152	0.0603145	-0.0788528	0.0608132	-0.0350616	0.0511704	-0.0806459	0.0479905
2.538	-0.031079	0.0129455		-0.0887542	0.0590717	-0.0964474	0.0531806	-0.0605475	0.0686209	-0.0126634	0.0632212	-0.0495436	0.0568599	-0.0587368	0.0581439	0.101292	0.0653428	-0.0875674	0.0561686	0.196054	0.102295	0.0545842	0.0754228	-0.180609	0.0778411	-0.0326391	0.107673	-0.15873	0.0976617	0.23265	0.125499	0.315647	0.11625	0.0406343	0.0788293	-0.127691	0.0662052	0.0672316	0.0732953	-0.0656405	0.0705614	-0.162128	0.0575681	-0.103305	0.055491	-0.0639598	0.0502	-0.0632849	0.0489402
2.592	-0.0366269	0.0126956		-0.0600413	0.0615026	-0.0920432	0.05221	-0.0932529	0.067966	-0.0420931	0.0594205	-0.0918836	0.0574913	0.00267513	0.0577856	0.116878	0.0622018	-0.0223802	0.0578152	0.158019	0.10083	0.0416181	0.0752301	-0.0990421	0.0818115	-0.102881	0.113445	-0.211217	0.100075	0.0617482	0.112245	0.284588	0.115867	0.0388495	0.0768558	-0.121002	0.0677351	0.112509	0.0750064	-0.0264761	0.0699444	-0.156636	0.0578042	-0.0808244	0.0609582	-0.0355668	0.0577346	-0.0100254	0.0552917
2.646	-0.0439949	0.0125331		-0.00777443	0.0686035	-0.094504	0.0511248	-0.0621282	0.0707428	-0.0481039	0.0616234	-0.0589299	0.0551281	0.0501557	0.0616683	0.159775	0.0602725	-0.0358036	0.056975	0.0791419	0.0966131	0.110057	0.0811776	-0.0837238	0.0889089	-0.172379	0.11235	-0.271895	0.098315	-0.0136307	0.104502	0.163363	0.122137	0.0432858	0.0686702	-0.168097	0.0737603	0.127952	0.0831233	0.00740302	0.0752039	-0.108488	0.0671559	-0.125123	0.062638	-0.0570538	0.0579945	-0.0334443	0.0530661
2.7	-0.0569747	0.0119039		-0.0179197	0.0800845	-0.0329316	0.0550554	-0.0324986	0.0679274	-0.0885578	0.0634232	-0.0339207	0.0583411	-0.0196732	0.0558405	0.0843836	0.0583306	-0.077588	0.0588595	-0.0109068	0.0949625	0.0773148	0.0808472	-0.0186973	0.0961604	-0.167875	0.102193	-0.197852	0.10276	-0.0579236	0.110707	-0.00243975	0.122816	-0.0178258	0.0675493	-0.20094	0.0834207	0.0898318	0.0719151	-0.0339372	0.076255	-0.11873	0.0730555	-0.103029	0.070064	-0.0963948	0.0580105	-0.0140874	0.0535543
2.754	-0.0512206	0.0114391		-0.0173364	0.0771215	-0.0654381	0.0537259	-0.0436788	0.0652905	-0.0865011	0.0594137	-0.101277	0.0605801	0.0216114	0.052683	0.129227	0.0587063	-0.0671078	0.0605671	-0.00782597	0.0925337	0.0618659	0.0822363	0.0249023	0.0946502	-0.149315	0.10195	-0.127004	0.113213	-0.101456	0.111232	-0.0308236	0.120802	0.00597117	0.072505	-0.118925	0.0801098	0.055989	0.0689187	-0.110838	0.0693835	-0.101379	0.0722567	-0.077496	0.0695652	-0.109641	0.0635417	-0.0747681	0.0543071
2.808	-0.0589714	0.0109765		-0.0557003	0.0808391	-0.0411732	0.0547007	-0.0179986	0.0650689	-0.050749	0.0628576	-0.1023	0.060901	-0.132246	0.0560781	0.104852	0.0549538	-0.0730416	0.0571016	-0.0730967	0.09064	0.0125499	0.0735114	-0.0222899	0.088763	-0.163386	0.09594	-0.0663248	0.110945	-0.112833	0.114032	-0.0673269	0.11717	-0.0386779	0.0724533	-0.0762198	0.0801396	-0.0642758	0.065385	-0.179448	0.0694603	-0.0478315	0.074558	-0.115518	0.068619	-0.134239	0.0629363	-0.0884154	0.0550664
2.862	-0.054839	0.0114836		-0.00794612	0.0852103	-0.105639	0.0551274	0.0453434	0.0653631	-0.07653	0.0636122	-0.0644778	0.0697764	-0.0526725	0.0575504	0.0641705	0.0561633	-0.0452041	0.0520048	-0.0672627	0.0945599	-0.0653148	0.074077	-0.03326	0.0839972	-0.0959559	0.0949145	-0.0251964	0.111536	-0.158469	0.116298	0.00641158	0.112177	0.00492723	0.0688494	-0.0340615	0.0791377	-0.00541228	0.0712513	-0.222788	0.072188	0.0180186	0.0739915	-0.111366	0.0672318	-0.0409415	0.0629467	-0.0403034	0.0572723
2.916	-0.0497727	0.0118744		-0.0866114	0.0842178	-0.0699986	0.0527639	0.0374472	0.0657511	-0.0574148	0.064625	0.019969	0.0772166	-0.162889	0.05641	0.0404719	0.0571438	0.01152	0.052054	-0.0316888	0.0888672	-0.0196695	0.0734114	-0.0568811	0.0905087	-0.0360005	0.0967526	-0.0431327	0.110286	-0.079179	0.107158	-0.0216344	0.119806	0.0279167	0.0709935	0.0518897	0.0684696	0.0251476	0.0676451	-0.175633	0.0748247	0.0829474	0.0749063	-0.0846724	0.0735082	0.031729	0.0630132	-0.0183382	0.0629527
2.97	-0.0573242	0.0100485		-0.0661862	0.0857478	-0.131262	0.0468283	-0.0352433	0.064641	-0.057518	0.0631471	0.00259377	0.0710159	-0.100544	0.0563566	0.0349918	0.0524958	-0.0431461	0.0529381	-0.0439815	0.0934578	-0.0979631	0.0704494	-0.0843913	0.0941542	-0.0674828	0.0996182	-0.0717208	0.111247	-0.0669647	0.110657	-0.19397	0.121503	0.0518754	0.0702259	-0.0270183	0.0672659	0.0329644	0.0658341	-0.152333	0.0725213	0.0961633	0.0777323	-0.0167542	0.0744325	-0.0769204	0.0640874	-0.0262864	0.0620446
3.024	-0.0636774	0.0103532		-0.12721	0.0882719	-0.103268	0.0487306	-0.0564095	0.0633875	-0.0767153	0.065858	0.00849322	0.0678416	-0.153154	0.0612168	-0.0795571	0.0500812	-0.124701	0.0523189	-0.0512316	0.0899879	-0.150321	0.0679966	-0.087625	0.0863914	-0.123658	0.0951897	-0.0929534	0.10402	0.0262476	0.104893	-0.133537	0.121613	0.131918	0.0795216	-0.0665711	0.0687418	0.0190206	0.0693736	-0.173264	0.0691712	0.148388	0.0736284	-0.0119553	0.0778639	-0.0543964	0.0652136	-0.092726	0.0577342
3.078	-0.0630528	0.011292		-0.146496	0.0902835	-0.0912564	0.050533	0.0489561	0.0684763	-0.120898	0.0605474	0.0306391	0.0761548	-0.10172	0.0559934	0.0108175	0.0501562	-0.164658	0.049722	0.0332073	0.0844036	-0.143136	0.0740597	-0.0458045	0.0866337	-0.0774171	0.103406	-0.115742	0.104856	0.0359373	0.116168	-0.11863	0.116153	0.107018	0.0806482	-0.164321	0.0654239	0.039617	0.076204	-0.166321	0.0722102	0.114472	0.0729014	-0.00742819	0.0743695	-0.0588089	0.0646685	-0.0669207	0.0560022
3.132	-0.055105	0.0118474		-0.20507	0.0910937	-0.0514583	0.0512215	-0.0588995	0.0675634	-0.106964	0.0666948	-0.00520253	0.0763611	-0.167888	0.0594174	0.0374654	0.0498095	-0.174117	0.0493987	0.0730569	0.0810375	-0.0747473	0.0751278	0.0266201	0.0909642	-0.0804452	0.109134	-0.0548646	0.109676	-0.0621796	0.118817	-0.276864	0.0983578	0.0358751	0.0770103	-0.113134	0.0719521	0.116006	0.0819982	-0.0797317	0.071237	0.0705175	0.0760649	0.00204497	0.0712406	-0.0608154	0.0641892	-0.0513454	0.0550072
3.186	-0.0524467	0.0130039		-0.163606	0.0923919	-0.0466806	0.0577024	-0.0717524	0.064706	-0.143586	0.0635903	-0.0424763	0.0791287	-0.177257	0.0596711	0.0383816	0.0578505	-0.201925	0.053717	0.0125785	0.0801725	-0.00123189	0.0726651	-0.0428808	0.0868669	-0.0879103	0.105945	-0.0249873	0.115203	-0.0609993	0.11618	-0.367725	0.0942416	0.153505	0.0776536	-0.0601548	0.0781937	0.00290721	0.0767503	0.00719255	0.0784773	0.041054	0.0774596	0.0267838	0.0701412	-0.0511492	0.0636593	-0.0416627	0.0520752
3.24	-0.043209	0.0137331		-0.0889034	0.0946326	-0.010871	0.0634208	-0.114689	0.0638425	-0.164476	0.0699665	0.0488159	0.0779211	-0.148472	0.0599444	-0.0235413	0.0585986	-0.132092	0.0539459	-0.00774242	0.0900452	0.00809805	0.0740518	0.0309722	0.0880594	-0.0163534	0.0995033	0.00723486	0.106665	0.001824	0.112725	-0.302732	0.113989	0.192772	0.0767636	-0.0383152	0.0787349	0.000382715	0.0718452	0.00607435	0.0816327	-0.0302406	0.0816879	0.00605639	0.0727224	-0.0932468	0.0675293	-0.0703823	0.0489371
[truncated: 224 more columns]

## Sheet: 1d Ach
Hi_Rew_Ach_time	Hi_Rew_Ach_mean	Hi_Rew_Ach_sem	bl1	Hi_Rew_Ach_processed_WT23_03102020_mean	Hi_Rew_Ach_processed_WT23_03102020_sem	Hi_Rew_Ach_processed_WT23_03122020_mean	Hi_Rew_Ach_processed_WT23_03122020_sem	Hi_Rew_Ach_processed_WT32_08052020_mean	Hi_Rew_Ach_processed_WT32_08052020_sem	Hi_Rew_Ach_processed_WT32_08072020_mean	Hi_Rew_Ach_processed_WT32_08072020_sem	Hi_Rew_Ach_processed_WT32_08092020_mean	Hi_Rew_Ach_processed_WT32_08092020_sem	Hi_Rew_Ach_processed_WT33_08072020_mean	Hi_Rew_Ach_processed_WT33_08072020_sem	Hi_Rew_Ach_processed_WT33_08092020_mean	Hi_Rew_Ach_processed_WT33_08092020_sem	Hi_Rew_Ach_processed_WT33_08112020_mean	Hi_Rew_Ach_processed_WT33_08112020_sem	Hi_Rew_Ach_processed_WT34_08072020_mean	Hi_Rew_Ach_processed_WT34_08072020_sem	Hi_Rew_Ach_processed_WT34_08092020_mean	Hi_Rew_Ach_processed_WT34_08092020_sem	Hi_Rew_Ach_processed_WT34_08112020_mean	Hi_Rew_Ach_processed_WT34_08112020_sem	Hi_Rew_Ach_processed_WT41_03162021_mean	Hi_Rew_Ach_processed_WT41_03162021_sem	Hi_Rew_Ach_processed_WT41_03192021_mean	Hi_Rew_Ach_processed_WT41_03192021_sem	Hi_Rew_Ach_processed_WT41_03232021_mean	Hi_Rew_Ach_processed_WT41_03232021_sem	Hi_Rew_Ach_processed_WT41_03262021_mean	Hi_Rew_Ach_processed_WT41_03262021_sem	Hi_Rew_Ach_processed_WT42_03162021_mean	Hi_Rew_Ach_processed_WT42_03162021_sem	Hi_Rew_Ach_processed_WT42_03192021_mean	Hi_Rew_Ach_processed_WT42_03192021_sem	Hi_Rew_Ach_processed_WT42_03232021_mean	Hi_Rew_Ach_processed_WT42_03232021_sem	Hi_Rew_Ach_processed_WT44_03162021_mean	Hi_Rew_Ach_processed_WT44_03162021_sem	Hi_Rew_Ach_processed_WT44_03192021_mean	Hi_Rew_Ach_processed_WT44_03192021_sem	Hi_Rew_Ach_processed_WT44_03232021_mean	Hi_Rew_Ach_processed_WT44_03232021_sem	Hi_Rew_Ach_processed_WT51_07282021_mean	Hi_Rew_Ach_processed_WT51_07282021_sem	Hi_Rew_Ach_processed_WT51_07302021_mean	Hi_Rew_Ach_processed_WT51_07302021_sem
-2.16	-0.0305476	0.015925		-0.00802395	0.0890446	0.16326	0.0864276	-0.0839405	0.087119	-0.0241929	0.0857765	-0.123967	0.0915695	-0.237399	0.0798844	-0.346373	0.0957051	-0.189225	0.0904569	-0.168473	0.0923674	0.112117	0.0911409	0.0671626	0.0708684	0.054113	0.0651264	0.157107	0.0663025	0.141783	0.0614722	-0.049641	0.0686957	-0.0709037	0.0709104	-0.0303403	0.0801516	0.0552814	0.0609266	0.0832075	0.0717837	-0.0454231	0.066568	0.122017	0.0670632	-0.0365106	0.0840984	0.118789	0.0732239
-2.106	-0.0346755	0.019336		-0.0214295	0.0888549	0.282689	0.0815724	-0.0892843	0.0791381	-0.0150941	0.0806801	-0.0751821	0.0921936	-0.313384	0.0715454	-0.442193	0.0868402	-0.166831	0.0973579	-0.265869	0.0923852	0.0032646	0.0871718	0.0678754	0.0772485	0.030906	0.0668868	0.120269	0.0667234	0.0571279	0.0678896	-0.0708058	0.0666721	-0.100009	0.0690236	-0.0485153	0.080304	0.0527675	0.0615161	0.205445	0.0777554	0.0364612	0.0738724	0.227458	0.0738475	-0.0104607	0.0780954	0.16555	0.0776207
-2.052	-0.0557658	0.0189243		-0.033154	0.087153	0.386427	0.0850195	-0.0746208	0.0710568	-0.038316	0.0780145	-0.0497302	0.0916293	-0.333767	0.0718433	-0.450186	0.0837886	-0.152512	0.0992201	-0.320419	0.0851092	-0.0795813	0.0816002	0.0371294	0.0773078	-0.0800403	0.0623834	0.0750439	0.0698065	0.109699	0.0634103	-0.0482374	0.0692402	-0.144434	0.0679231	-0.0336663	0.0806459	0.0380484	0.0588665	0.120118	0.0833789	0.0775195	0.0702027	0.167976	0.0719634	-0.108481	0.0803492	0.101059	0.0702633
-1.998	-0.0798496	0.019302		-0.0142265	0.0874593	0.379514	0.0850009	-0.0759445	0.0642541	0.0111549	0.0783959	-0.0108107	0.0956856	-0.315011	0.0691282	-0.401557	0.0885564	-0.184944	0.105486	-0.338253	0.0860605	-0.119428	0.085591	0.0124196	0.0712201	-0.161691	0.0607638	-0.00280626	0.0684615	0.0739716	0.0640343	-0.0839358	0.0646315	-0.154988	0.0651188	-0.0567978	0.0850671	0.0209841	0.0573163	-0.0102775	0.0795176	0.209858	0.0768359	0.0505358	0.0687691	-0.181596	0.0782474	0.204943	0.084744
-1.944	-0.104028	0.0183991		0.0217132	0.0931394	0.343718	0.0912488	-0.0669606	0.0621865	0.0487207	0.0824639	-0.0171368	0.0864796	-0.234583	0.0721582	-0.401693	0.0930409	-0.173627	0.0985028	-0.339201	0.0932038	-0.134233	0.0835679	-0.0397091	0.0719674	-0.0817138	0.0648719	-0.0264319	0.0735003	0.0863548	0.06493	-0.0676396	0.0643269	-0.167939	0.0649763	-0.0913392	0.0864852	-0.0123776	0.0585833	0.0122472	0.0725637	0.155946	0.0843568	0.00506941	0.068625	-0.264072	0.0714437	0.159777	0.0782812
-1.89	-0.132086	0.0177433		-0.0496812	0.0878165	0.221732	0.091569	-0.0321567	0.0627979	0.0305248	0.0795239	-0.0584384	0.0767205	-0.159725	0.0756925	-0.398295	0.0992247	-0.170118	0.102935	-0.337062	0.102422	-0.173167	0.0796317	-0.108909	0.0689238	0.0532229	0.0704894	0.0128489	0.0695653	0.0232632	0.0651762	0.0289841	0.07011	-0.207025	0.0657211	-0.0968148	0.0788663	-0.0658412	0.0618635	0.0327708	0.0697315	0.0942427	0.0873099	-0.0357233	0.0641129	-0.280665	0.0788404	-0.0412012	0.071168
-1.836	-0.159829	0.0173549		-0.163436	0.0819959	0.0598029	0.0873195	-0.00705277	0.0582602	0.0438656	0.0769563	-0.0642387	0.0737005	-0.115105	0.0769404	-0.396459	0.095149	-0.172128	0.10049	-0.34666	0.0987345	-0.167645	0.0760565	-0.153592	0.067324	0.107745	0.0677735	0.0869573	0.0721272	-0.0260553	0.0574975	-0.0437058	0.0693626	-0.23844	0.0677389	-0.10371	0.074598	-0.102696	0.0648115	0.0606737	0.0690898	-0.038146	0.0784464	-0.0246202	0.0635012	-0.280044	0.0733899	-0.156945	0.0767736
-1.782	-0.177922	0.0183382		-0.250221	0.0806498	-0.0484915	0.080677	-0.0156766	0.0594785	0.062614	0.0715502	-0.0629791	0.0675526	-0.126446	0.0829793	-0.4077	0.0944003	-0.146868	0.0919754	-0.283009	0.0975997	-0.167767	0.0777635	-0.183554	0.0702686	0.0260892	0.0626218	0.106764	0.0721847	-0.0240749	0.0579188	-0.0567597	0.0693337	-0.202305	0.0680242	-0.127573	0.0726	-0.171633	0.0669483	0.0324616	0.0700899	-0.0396906	0.0776671	0.0014778	0.0673276	-0.375921	0.0693685	-0.349319	0.0746058
-1.728	-0.185803	0.02105		-0.316833	0.0804017	-0.146822	0.0780326	-0.0205948	0.0557343	0.0917725	0.0704313	-0.0200414	0.0688399	-0.165228	0.0815739	-0.474411	0.0858495	-0.040094	0.0867777	-0.144103	0.0955789	-0.159979	0.0829757	-0.207374	0.0728586	-0.0171343	0.0606356	0.0699781	0.0749128	0.0287428	0.0638659	-0.0528341	0.0703538	-0.192043	0.0630566	-0.178721	0.0750632	-0.213918	0.0694917	-0.00652259	0.0724116	0.0924073	0.0750736	-0.0111186	0.0638414	-0.398972	0.0753368	-0.542363	0.0662137
-1.674	-0.186075	0.0234148		-0.331995	0.0793729	-0.236051	0.0813401	-0.0676268	0.05302	0.111403	0.0723468	-0.0297269	0.0784221	-0.178864	0.0851491	-0.535795	0.0836079	-0.0339497	0.0933426	-0.0499754	0.094484	-0.207996	0.0853421	-0.16355	0.0718839	0.0599055	0.0548235	-0.0277443	0.0697471	0.086109	0.0599985	-0.0736122	0.0684005	-0.123467	0.0605717	-0.130652	0.0822311	-0.243713	0.070457	0.0578106	0.0730092	0.0917254	0.0717978	-0.00441109	0.0626639	-0.414354	0.0725749	-0.635954	0.0617327
-1.62	-0.181117	0.026002		-0.341271	0.0805538	-0.321249	0.0817191	-0.123471	0.0520842	0.125892	0.0707789	-0.0256633	0.0817109	-0.223031	0.0871993	-0.565425	0.0841884	0.00125061	0.0881172	0.0289788	0.0882156	-0.259874	0.0789283	-0.100326	0.07419	0.0430236	0.0563313	-0.0308319	0.0633892	0.0237657	0.0580819	-0.0209793	0.065288	-0.0246254	0.0586507	-0.129472	0.0773523	-0.246247	0.0681762	0.0213985	0.0718437	0.175557	0.0720023	-0.00983448	0.0684917	-0.371376	0.0686667	-0.655183	0.0630793
-1.566	-0.170936	0.0264872		-0.333345	0.0831829	-0.397522	0.080399	-0.0993744	0.0512752	0.14445	0.0648408	-0.0362124	0.0752163	-0.205987	0.0856862	-0.538299	0.0940069	-0.00831027	0.0914336	0.0807456	0.0776444	-0.2101	0.0765726	-0.0678506	0.0680574	0.127293	0.0525271	0.0302673	0.0586387	0.0120476	0.0565022	-0.0247305	0.0697019	-0.0169532	0.0599315	-0.108106	0.0743516	-0.163654	0.0626765	-0.00645908	0.0710838	0.0408608	0.0719423	-0.0234428	0.0630198	-0.296134	0.0673006	-0.608266	0.0638549
-1.512	-0.16382	0.0260695		-0.302577	0.0837888	-0.49526	0.0778227	-0.0168661	0.0542723	0.161894	0.0651846	-0.0992227	0.0721119	-0.240651	0.0816128	-0.48285	0.104867	-0.0381699	0.0988063	0.0681938	0.0722597	-0.132389	0.073514	-0.0445936	0.0595996	0.133596	0.0554962	0.0896783	0.0601689	-0.0729537	0.0562699	0.0624256	0.0694108	-0.047315	0.0611144	-0.0615789	0.0729009	-0.0386344	0.0602384	-0.0203854	0.0672017	-0.042373	0.065744	0.0480564	0.0627742	-0.271595	0.0696912	-0.524833	0.0672458
-1.458	-0.169907	0.0269346		-0.277725	0.0812729	-0.587518	0.0727686	0.120206	0.0574703	0.148869	0.0707764	-0.163185	0.0663856	-0.267889	0.0763037	-0.415565	0.10401	-0.0420606	0.0989733	0.0305716	0.0604578	-0.0435737	0.0762684	-0.0323843	0.0559504	0.0528042	0.0617896	0.0736049	0.0553927	-0.0666927	0.0521591	0.0274264	0.0668378	-0.101277	0.0588747	-0.0391213	0.0666614	0.0504644	0.0571625	-0.0350613	0.0692224	-0.109914	0.0672455	0.151707	0.0649375	-0.311514	0.0669338	-0.43051	0.0643399
-1.404	-0.171993	0.02754		-0.269425	0.0758376	-0.60669	0.0685733	0.196887	0.0628141	0.131549	0.0826519	-0.178834	0.0618276	-0.29025	0.0730681	-0.318909	0.103451	-0.0237067	0.0971976	0.0362583	0.0569375	0.0725937	0.0792254	-0.100414	0.0539493	-0.0319377	0.0597524	0.00826035	0.0596567	-0.0183701	0.0521575	0.0421248	0.0639876	-0.167289	0.0618449	-0.0687716	0.0633171	0.0676501	0.0569035	-0.0645962	0.0645904	-0.0218768	0.0689745	0.0922825	0.0598068	-0.407772	0.0619708	-0.453463	0.0607922
-1.35	-0.18782	0.0278169		-0.261132	0.0709674	-0.630402	0.0672667	0.243552	0.0626025	0.111469	0.0897789	-0.155023	0.0566423	-0.223654	0.0719462	-0.203374	0.100502	-0.0457309	0.0889678	0.0212738	0.0623477	0.0613705	0.0719654	-0.18159	0.0582872	-0.115696	0.0517671	-0.0238558	0.0561965	0.0181148	0.0583149	0.0504662	0.0672655	-0.208227	0.0644829	-0.0644338	0.0628135	0.0376702	0.0558396	-0.137345	0.0680545	0.0466689	0.0647555	-0.0023602	0.0581269	-0.457694	0.0638529	-0.484299	0.0583194
-1.296	-0.192418	0.0283688		-0.270847	0.0667955	-0.593999	0.0656957	0.27079	0.059915	0.0789016	0.091168	-0.114967	0.0533315	-0.2055	0.0663458	-0.106222	0.0903699	-0.0176086	0.0852193	-0.0120213	0.0686819	-0.0221488	0.0613923	-0.173534	0.0621436	-0.183615	0.052055	-0.0660275	0.0571944	0.00062416	0.0507338	0.00721059	0.0670271	-0.256719	0.0628052	-0.0498023	0.0656789	-0.0401568	0.0546658	-0.17731	0.0658451	0.0975493	0.0663482	-0.0851443	0.0637377	-0.496034	0.0583506	-0.414114	0.0572391
-1.242	-0.199327	0.0280041		-0.272917	0.0664296	-0.556823	0.0609348	0.217791	0.0589915	0.0172601	0.0872694	-0.0689507	0.0555845	-0.208016	0.0710041	-0.0283376	0.0845711	-0.00893427	0.0889286	-0.0950766	0.0683233	-0.130061	0.0569297	-0.168038	0.0629602	-0.18958	0.0568948	-0.103573	0.0598009	0.00630338	0.0554582	-0.0120299	0.066739	-0.282713	0.0614241	-0.047827	0.0703763	-0.0988274	0.0533166	-0.166855	0.0655298	-0.116333	0.0620244	-0.0795423	0.0581738	-0.487323	0.0531971	-0.422638	0.0526746
-1.188	-0.193026	0.0262617		-0.26937	0.066223	-0.473236	0.0605171	0.128447	0.0650363	-0.0654563	0.0897017	-0.0309787	0.061696	-0.158774	0.0796409	0.0170082	0.088542	-0.00613736	0.0850792	-0.196239	0.068619	-0.281575	0.0560673	-0.131029	0.0633841	-0.211605	0.060198	-0.0240656	0.0598596	-0.025556	0.0566661	-0.0651938	0.0595849	-0.274246	0.0615481	-0.058391	0.0722357	-0.178201	0.0531176	-0.100903	0.0636676	-0.136218	0.0640089	-0.140945	0.058715	-0.448139	0.0577033	-0.411784	0.0499304
-1.134	-0.174947	0.0257219		-0.282493	0.063112	-0.378838	0.0591915	0.0205959	0.0630503	-0.140933	0.0831164	0.00928568	0.0662572	-0.0894818	0.0834481	-0.0096096	0.0985287	-0.10425	0.084744	-0.318408	0.0715704	-0.325534	0.058406	-0.0963221	0.0627384	-0.125204	0.051094	-0.137201	0.0596159	-0.0723486	0.054371	-0.035976	0.0627177	-0.255507	0.0620871	-0.0772086	0.07502	-0.209868	0.0551326	-0.106625	0.0652114	-0.108321	0.0626304	-0.101421	0.0617806	-0.345911	0.0611638	-0.361635	0.0498695
-1.08	-0.158284	0.0264413		-0.28608	0.0620258	-0.348017	0.0630653	-0.118588	0.0600836	-0.258461	0.0744192	0.107713	0.0635106	-0.0295052	0.0868219	-0.0758883	0.110045	-0.207039	0.0875592	-0.394597	0.0745517	-0.367539	0.0573733	-0.138209	0.0641732	-0.138906	0.0496586	-0.0955912	0.0566925	-0.143691	0.0543399	0.01555	0.0682103	-0.187501	0.0636784	-0.102616	0.0746166	-0.185357	0.059666	-0.111347	0.0735473	-0.189506	0.0690548	-0.153708	0.0646406	-0.233463	0.0656374	-0.279489	0.0534889
-1.026	-0.122173	0.028516		-0.276471	0.0674758	-0.360244	0.0647993	-0.212817	0.0589916	-0.365932	0.0690731	0.198692	0.066675	-0.0129615	0.0871941	-0.189279	0.108601	-0.308986	0.0820783	-0.367665	0.0772552	-0.388233	0.0579393	-0.153169	0.063927	-0.0864815	0.0530141	-0.116079	0.0623083	-0.0672817	0.0556888	0.0423185	0.0707239	-0.116279	0.0640904	-0.142337	0.0724388	-0.138408	0.0606886	0.00478857	0.0760689	-0.164624	0.0716942	-0.265445	0.0651706	-0.18167	0.0651367	-0.329163	0.053293
-0.972	-0.0778611	0.0312499		-0.257209	0.0680199	-0.426426	0.0615403	-0.25933	0.0619081	-0.429831	0.0659719	0.220071	0.0723819	-0.0498881	0.0814333	-0.270814	0.1072	-0.299209	0.0897214	-0.273207	0.0847682	-0.41234	0.0575148	-0.174434	0.067141	-0.111302	0.0551643	-0.17286	0.0588174	-0.109426	0.0601139	0.0506338	0.0675498	-0.0176613	0.0643475	-0.141365	0.0685003	-0.0812283	0.0613862	0.0805854	0.0733537	-0.132149	0.0694143	-0.0735319	0.0592646	-0.141328	0.0612307	-0.455584	0.0519754
-0.918	-0.0346195	0.0308997		-0.244929	0.0669021	-0.462842	0.058714	-0.269075	0.0633368	-0.385922	0.0680048	0.258108	0.071326	-0.0977893	0.0787935	-0.34947	0.104432	-0.349466	0.0889102	-0.24149	0.0835859	-0.395287	0.0666628	-0.1894	0.0778468	0.000536219	0.0589719	-0.0720778	0.0590767	-0.00971897	0.0590427	0.0902913	0.0728086	0.0428357	0.0627514	-0.0936573	0.0673137	0.0410328	0.0621013	0.112172	0.0721126	-0.0671356	0.0703246	0.00739105	0.0654641	-0.107881	0.0651187	-0.437149	0.0523811
-0.864	-0.0124943	0.0291219		-0.176374	0.0655683	-0.450156	0.0549783	-0.25331	0.0666201	-0.389751	0.0723163	0.25356	0.0702569	-0.270529	0.0726162	-0.361168	0.0947333	-0.339558	0.101683	-0.280423	0.0775964	-0.333112	0.0771429	-0.170434	0.0821624	0.0805966	0.0583202	0.0103092	0.0638826	-0.00204242	0.0596369	0.00944279	0.0682016	0.0343495	0.0619793	0.0479121	0.0657974	0.15331	0.0634062	-0.100749	0.0663944	-0.0497592	0.0725171	0.120099	0.0698043	-0.0907157	0.0645668	-0.334384	0.0570892
-0.81	0.000942315	0.0277905		-0.104749	0.0609928	-0.385595	0.0490075	-0.178439	0.0689705	-0.241672	0.0768948	0.196972	0.0684671	-0.440826	0.0644166	-0.428775	0.0903983	-0.372953	0.0942799	-0.289515	0.0776653	-0.256122	0.0803864	-0.26435	0.0755026	0.100109	0.0661121	0.0267822	0.0668618	0.0619732	0.0580973	0.00717977	0.0656004	0.0739718	0.0604986	0.191699	0.0637325	0.23363	0.0595387	-0.0789323	0.0684453	-0.0277296	0.0662957	0.142403	0.0619933	-0.0671936	0.0635376	-0.140753	0.0604943
-0.756	0.00157382	0.0321667		-0.13672	0.0653556	-0.334034	0.0501058	-0.104828	0.075752	-0.171173	0.0818608	0.072484	0.0724446	-0.600363	0.0648561	-0.529583	0.081007	-0.459543	0.0918102	-0.235158	0.0862486	-0.255416	0.0777584	-0.278838	0.0715176	0.175216	0.0638308	0.0492835	0.0657699	0.185812	0.0557733	0.121896	0.0652498	0.157673	0.0629405	0.243966	0.0648806	0.238829	0.054896	-0.0779449	0.0678699	-0.0759546	0.0681403	0.0820932	0.0627516	-0.0691064	0.0656638	0.0130192	0.0616797
-0.702	-0.0222217	0.0378186		-0.278032	0.0686323	-0.294128	0.0577543	-0.106362	0.0793751	-0.241324	0.086802	-0.0991755	0.0811505	-0.728093	0.0662751	-0.629886	0.0795242	-0.566692	0.0914979	-0.043017	0.0880583	-0.293445	0.0744432	-0.157303	0.0728731	0.21082	0.0674681	0.0317322	0.0588562	0.137395	0.0584118	0.158541	0.0674889	0.168507	0.0671028	0.146506	0.0693609	0.188021	0.0523755	0.00936212	0.0651039	0.00384113	0.070761	0.0116339	0.0657854	-0.0985289	0.0626345	0.0279451	0.0584946
-0.648	-0.0717263	0.0423581		-0.453304	0.068644	-0.274549	0.0694986	-0.202185	0.075252	-0.421645	0.0823503	-0.282527	0.0881933	-0.837514	0.0665866	-0.763516	0.0877594	-0.622628	0.112346	0.121676	0.0867454	-0.306401	0.0774263	-0.0637667	0.0770914	0.105396	0.0684782	0.221874	0.0641332	0.0383447	0.0631611	0.081024	0.0730698	0.0644217	0.0670103	0.0309442	0.0748582	0.0994799	0.0592584	-0.136028	0.0650129	0.0830174	0.0710754	0.153863	0.0675107	-0.112652	0.063861	-0.0243392	0.0490656
-0.594	-0.170253	0.0456291		-0.633632	0.0644865	-0.259738	0.0753041	-0.350941	0.0711916	-0.572016	0.0723122	-0.448896	0.0868074	-0.877223	0.0692284	-0.912434	0.0841072	-0.696376	0.113263	0.182664	0.0928212	-0.153285	0.0847203	-0.0209419	0.0765221	-0.157591	0.0639117	0.240273	0.0616858	0.024143	0.0576188	-0.0384323	0.0691488	-0.197597	0.0607053	-0.0830774	0.0761436	0.00527559	0.0615609	-0.21549	0.0651116	0.0828223	0.070053	0.197503	0.0638805	-0.0998321	0.067093	-0.050658	0.05201
-0.54	-0.323308	0.0458026		-0.858296	0.0569941	-0.3304	0.0728758	-0.546995	0.0625763	-0.708088	0.0638979	-0.647309	0.080081	-0.799751	0.069134	-1.0532	0.0796974	-0.740472	0.110447	0.134821	0.101368	0.0820409	0.0891597	-0.0349401	0.077217	-0.491025	0.0554219	-0.034459	0.0674319	-0.071622	0.063402	-0.358063	0.0669178	-0.549654	0.0548512	-0.241346	0.0674752	-0.131021	0.0573736	-0.442087	0.0647659	0.00211946	0.0655703	0.0937274	0.068133	-0.209298	0.0674615	0.0257014	0.0609523
-0.486	-0.508759	0.0436246		-1.10097	0.053196	-0.565643	0.0646231	-0.670007	0.0563498	-0.804111	0.0593356	-0.868386	0.0664659	-0.657484	0.0713573	-1.11131	0.0796819	-0.694662	0.107954	-0.0465799	0.103056	0.186806	0.0885451	-0.208908	0.0757235	-0.457704	0.0555869	-0.333164	0.0707952	-0.217551	0.0581641	-0.551121	0.0613323	-0.827698	0.0472908	-0.4404	0.0644103	-0.382013	0.0526952	-0.461384	0.0684341	-0.205744	0.0635306	-0.16802	0.0645148	-0.450503	0.059603	0.0535956	0.0598852
-0.432	-0.684523	0.0382909		-1.22135	0.0532027	-0.871835	0.0571268	-0.718696	0.0584344	-0.762068	0.0564569	-0.968949	0.054297	-0.474379	0.0684958	-1.10386	0.0748832	-0.590047	0.101145	-0.302049	0.100452	0.0536226	0.0911323	-0.479217	0.0674302	-0.396187	0.0532113	-0.475028	0.0665009	-0.415946	0.0517974	-0.492672	0.0613869	-0.974677	0.0426725	-0.689699	0.0627592	-0.657777	0.0490106	-0.420391	0.0618938	-0.314381	0.0623933	-0.428836	0.0594533	-0.545599	0.056889	-0.185782	0.0565282
-0.378	-0.787694	0.0335332		-1.25425	0.0504876	-1.06068	0.0559277	-0.649838	0.0579518	-0.674483	0.0569923	-0.918362	0.0561098	-0.296102	0.0621327	-1.04251	0.0686479	-0.396804	0.0870658	-0.538488	0.0871597	-0.35534	0.0838905	-0.666644	0.05986	-0.409843	0.0482875	-0.487414	0.0585665	-0.501095	0.0548537	-0.336524	0.0631706	-0.967144	0.0414754	-0.902809	0.0595704	-0.877158	0.0452031	-0.421383	0.062753	-0.484661	0.0584074	-0.573128	0.0557282	-0.604106	0.055344	-0.616918	0.0505414
-0.324	-0.801082	0.0376851		-1.16717	0.0482577	-1.06335	0.0543994	-0.465685	0.0546416	-0.503641	0.0586372	-0.604242	0.054397	-0.144947	0.0573486	-0.843955	0.0670341	-0.24082	0.0779497	-0.594334	0.0745345	-0.71166	0.0717987	-0.758363	0.0604419	-0.386804	0.0527919	-0.463552	0.0579208	-0.471469	0.0573936	-0.287802	0.0634308	-0.809201	0.0441205	-1.03063	0.0556568	-1.02083	0.0447624	-0.505395	0.0643213	-0.493607	0.0620698	-0.622748	0.0547497	-0.527085	0.059081	-0.916983	0.0426407
-0.27	-0.722596	0.0465209		-0.980399	0.0425395	-0.870209	0.0520506	-0.249786	0.0497409	-0.372047	0.0565115	-0.303206	0.0510837	0.0513447	0.0639832	-0.59779	0.0713075	0.0167333	0.0738555	-0.56071	0.0679848	-0.964653	0.0678082	-0.766561	0.060106	-0.242162	0.0539018	-0.397883	0.0547932	-0.357393	0.0516767	-0.219414	0.0590866	-0.5802	0.0462847	-1.03914	0.0546835	-1.06015	0.0446096	-0.489765	0.0656297	-0.522116	0.0667	-0.57085	0.0602751	-0.369175	0.0638831	-0.94347	0.0437239
-0.216	-0.571199	0.0537202		-0.781373	0.0395353	-0.611794	0.047251	-0.143082	0.0523503	-0.265557	0.0567587	-0.133001	0.0505348	0.327798	0.0720178	-0.339578	0.0766983	0.289906	0.0732141	-0.521947	0.0605666	-0.990847	0.0657712	-0.660285	0.0539464	-0.161816	0.0513807	-0.297322	0.0565299	-0.289002	0.0522934	-0.14978	0.0594569	-0.322809	0.0431717	-0.904944	0.056971	-0.961397	0.045129	-0.582709	0.0621662	-0.454744	0.0606308	-0.516057	0.0598111	-0.141455	0.0548079	-0.535737	0.0483298
-0.162	-0.362744	0.0622305		-0.486656	0.0471841	-0.357336	0.0441378	-0.0745667	0.056747	-0.156682	0.0528385	-0.0408189	0.0479471	0.754064	0.082042	-0.0151247	0.0762411	0.598892	0.082277	-0.490032	0.0570269	-0.890222	0.060151	-0.512146	0.0496916	-0.0888238	0.0496682	-0.178094	0.0589562	-0.265455	0.0544973	-0.164325	0.0604753	-0.127414	0.0447789	-0.705994	0.0594687	-0.753232	0.048334	-0.600157	0.0653966	-0.537941	0.0608505	-0.455117	0.0586284	0.0408941	0.0451803	0.0430877	0.042481
-0.108	-0.0709712	0.0814756		-0.152254	0.0558358	-0.123656	0.0441485	0.0108218	0.0693266	0.00218701	0.0650676	0.0055025	0.0471013	1.54619	0.08745	0.552434	0.0839951	1.09747	0.0988329	-0.33978	0.0589635	-0.735959	0.0554943	-0.265631	0.0545472	0.0479723	0.054873	-0.181679	0.0560505	-0.200382	0.0559511	-0.0845005	0.0584074	0.121844	0.0484019	-0.442864	0.065897	-0.541284	0.0522515	-0.513915	0.0632825	-0.607974	0.0531013	-0.561552	0.0585136	0.216071	0.0483296	0.434064	0.0422969
-0.054	0.445829	0.0976954		0.203443	0.066881	0.132136	0.0512482	0.284657	0.0895429	0.297247	0.0771759	0.0712693	0.0580394	2.68084	0.0878146	1.60149	0.089508	1.85664	0.102289	-0.00905135	0.0688259	-0.353723	0.0678921	0.0266458	0.0688364	0.512075	0.057325	0.207092	0.0605504	0.171403	0.0548283	0.154794	0.0604734	0.776502	0.0526494	0.0685096	0.0784597	-0.182238	0.0575175	-0.307206	0.0717987	-0.594275	0.0623088	-0.439722	0.0602649	0.73105	0.0569807	0.879307	0.0544035
0	0.854417	0.0932201		0.562466	0.0735284	0.331421	0.0604046	0.595269	0.082416	0.399733	0.0686075	0.104814	0.0609784	2.94426	0.0844122	2.20335	0.0805523	2.11461	0.0912463	0.231652	0.0695742	-0.165434	0.0710535	0.104663	0.0680936	0.32299	0.0549936	0.222968	0.0587197	0.129571	0.0587269	0.131146	0.0671297	1.48432	0.0550037	0.70331	0.082649	0.306314	0.0547972	-0.198769	0.0687735	-0.371156	0.0699807	-0.448669	0.065868	1.1326	0.0505989	1.41979	0.0549326
0.054	0.821056	0.0974737		0.578089	0.0694301	0.269708	0.0642681	0.855025	0.0688979	0.162762	0.0566789	0.16958	0.0633757	2.0114	0.0783058	1.74886	0.0700818	1.43244	0.0873591	-0.103898	0.0608164	-0.399316	0.0616832	-0.258443	0.0599294	-0.188416	0.0627583	-0.128596	0.0682429	-0.258619	0.0623064	-0.221406	0.0609095	1.28705	0.0491623	0.590556	0.0683821	0.247072	0.0506917	0.0269589	0.0740634	0.0296313	0.0797151	-0.129015	0.0716177	1.16704	0.0491001	1.58883	0.0558376
0.108	1.07674	0.119654		0.834352	0.0724482	0.570911	0.0747534	1.25693	0.0792496	0.1653	0.0780816	0.351258	0.0789829	1.19418	0.079315	1.35379	0.0800829	0.991837	0.0942223	-0.302517	0.0575589	-0.479366	0.0594447	-0.352838	0.0594186	0.329053	0.0821336	0.185762	0.0781077	0.102221	0.0789305	-0.0170403	0.0794636	1.23988	0.0539847	0.489908	0.0698648	0.235091	0.0563187	1.26993	0.0874335	1.13992	0.0908834	0.948825	0.0789244	1.77595	0.0762513	1.72514	0.0622807
0.162	0.634046	0.107361		0.785305	0.0641976	0.614318	0.0714729	0.753443	0.0756341	0.0173678	0.092139	-0.029682	0.0679777	0.486069	0.0758077	0.615348	0.0689551	0.358861	0.0797988	-0.491947	0.0525428	-0.62282	0.0463185	-0.410846	0.0504723	0.0688997	0.0670452	0.0228244	0.0614975	-0.1365	0.0628327	-0.166206	0.0658904	0.95929	0.0597698	0.258606	0.0796064	0.0678097	0.0517944	0.801981	0.0780912	0.453668	0.0778588	0.432491	0.0811339	1.2516	0.0609941	1.1795	0.0554331
0.216	0.2401	0.0826653		0.696852	0.0579595	0.594572	0.0648595	0.29338	0.0642576	-0.120959	0.0977324	-0.239505	0.0727774	0.0781848	0.0693979	0.138767	0.0654926	-0.157038	0.0702721	-0.302366	0.0635352	-0.383311	0.0609728	-0.116629	0.0609425	0.172474	0.0753305	0.100248	0.0717563	-0.00902249	0.0717472	-0.0719613	0.0732875	0.570298	0.0530961	-0.0666085	0.0646547	0.0266747	0.048997	0.0997785	0.0796955	-0.111634	0.0737238	0.00317406	0.0743355	0.52364	0.0675716	0.487495	0.0505924
0.27	-0.00705764	0.0565878		0.741669	0.0734652	0.691196	0.061495	-0.109651	0.0622861	-0.232429	0.0962161	-0.376073	0.0732814	-0.150478	0.081469	-0.0791691	0.0665899	-0.455552	0.0771448	-0.12493	0.0869402	-0.151412	0.0794893	0.206853	0.0834889	-0.0179319	0.0733733	-0.166771	0.0646856	-0.243686	0.0672808	-0.0405329	0.0777246	0.410873	0.0540239	-0.21265	0.0601779	0.0631683	0.0541805	-0.239421	0.0710054	-0.399513	0.0748389	-0.243112	0.0656925	-0.069646	0.0643204	0.0371786	0.0591288
0.324	-0.134328	0.0487588		0.776573	0.0740064	0.771089	0.0560289	-0.453219	0.0582448	-0.421994	0.0851895	-0.534431	0.0611993	-0.284346	0.0934173	-0.081732	0.0725734	-0.603412	0.0898591	0.0170154	0.0886664	-0.0625674	0.0707773	0.309932	0.083631	-0.223886	0.0622542	-0.440902	0.0567507	-0.42487	0.0548807	-0.209229	0.0679482	0.195204	0.0610069	-0.35306	0.0607238	-0.0312098	0.0524024	-0.487889	0.0655369	-0.471301	0.0652159	-0.327973	0.0604805	-0.476651	0.056968	-0.362754	0.0532983
0.378	-0.0843784	0.0523769		0.663233	0.0627927	0.664424	0.0478004	-0.67075	0.0493452	-0.554552	0.0743234	-0.518886	0.0489676	-0.415671	0.0866713	0.0151104	0.0698998	-0.546687	0.0870216	0.142248	0.0770159	0.144465	0.0591752	0.402374	0.0731947	-0.203662	0.0687162	-0.426107	0.0601302	-0.344492	0.0550318	-0.256835	0.0626076	0.0631876	0.0599064	-0.371879	0.0553171	-0.125418	0.0495017	-0.369736	0.0683136	-0.340693	0.0633966	-0.275967	0.0579773	-0.543674	0.050252	-0.474691	0.0479509
0.432	0.0553598	0.056727		0.610102	0.0484958	0.631996	0.0402843	-0.539249	0.0503098	-0.566554	0.0608902	-0.289153	0.0499616	-0.33608	0.0752854	0.268851	0.0679605	-0.264496	0.0957257	0.427015	0.0640129	0.396665	0.0563438	0.560628	0.0617342	-0.11637	0.0646051	-0.222948	0.0644877	-0.0365621	0.06164	-0.00911558	0.0634981	0.0796737	0.058103	-0.321668	0.057822	-0.143235	0.0485875	-0.0936678	0.066791	-0.100715	0.0637577	-0.154178	0.0548303	-0.36614	0.0596894	-0.261556	0.0644857
0.486	0.212857	0.0573105		0.475666	0.0407314	0.478763	0.034704	-0.145303	0.0538757	-0.433191	0.0585954	0.0506502	0.0575849	-0.26288	0.0718184	0.436342	0.0782146	-0.0781619	0.0974588	0.682262	0.0591046	0.649792	0.0580026	0.698041	0.0587549	0.0356067	0.0622795	-0.0212549	0.05843	0.196367	0.0624136	0.191555	0.0648149	0.0626177	0.0557082	-0.199126	0.0616391	-0.104502	0.0484783	0.0190855	0.0623099	0.0158558	0.0646914	0.0814304	0.0554876	0.000503541	0.0646378	0.129143	0.0619872
0.54	0.205956	0.0512662		0.345128	0.0398268	0.382345	0.0408322	0.145227	0.0606818	-0.147168	0.0685632	0.344128	0.0627916	-0.0427689	0.0742513	0.587888	0.0751743	0.16702	0.0962917	0.839668	0.0627028	0.631711	0.0579077	0.733209	0.0596057	0.0732524	0.056287	0.00253585	0.0570134	0.101737	0.0549387	0.128597	0.0588693	0.00580088	0.0536977	-0.0405449	0.0659743	-0.0992158	0.0461008	0.0893233	0.0606895	0.17629	0.0615267	0.199282	0.0572686	0.0320585	0.0691547	0.187506	0.0680113
0.594	0.146478	0.0428165		0.262785	0.0410828	0.236702	0.0378521	0.323589	0.0640309	0.113118	0.0652133	0.510026	0.0649404	0.151632	0.0667798	0.44878	0.0761193	0.245927	0.0935366	0.773688	0.0685256	0.576769	0.0556686	0.693491	0.0589596	-0.0225224	0.0626537	0.151444	0.0648992	0.129459	0.055737	0.0150493	0.0598385	-0.115684	0.0528079	0.0692107	0.0669698	-0.145421	0.0470963	-0.0545453	0.0615034	-0.0221837	0.0565148	-0.058508	0.0569067	0.0361339	0.0701603	0.198019	0.0769176
0.648	0.106531	0.0389472		0.138841	0.041007	0.23076	0.0384757	0.348416	0.0622731	0.477735	0.0719537	0.650264	0.058318	0.231987	0.071384	0.408247	0.0737847	0.170435	0.0835098	0.621183	0.0648451	0.442801	0.0524428	0.540409	0.059836	0.0180695	0.0620354	0.118132	0.0663682	0.0468242	0.056107	-0.0530195	0.0622485	-0.204556	0.0530043	0.090964	0.0646394	-0.212552	0.0467317	0.00598496	0.0602714	0.0184524	0.0645035	-0.025871	0.0608759	-0.05958	0.0727763	0.0356833	0.0684863
0.702	0.129495	0.0360058		0.0176924	0.042068	0.0951822	0.0359219	0.44511	0.0583436	0.688688	0.0712004	0.66958	0.0591251	0.314566	0.0770922	0.273026	0.0700921	0.0719751	0.0743482	0.395272	0.0626303	0.411806	0.0565965	0.400498	0.0592983	0.0491451	0.0596545	0.16037	0.0600317	0.22922	0.0550078	-0.0268103	0.0644449	-0.328752	0.0503332	0.100986	0.0616346	-0.118583	0.0453735	0.0400517	0.0614976	-0.0923772	0.0615441	-0.0280454	0.0589997	0.120077	0.0810757	0.079087	0.0682939
0.756	0.168877	0.0376634		-0.0279595	0.0419686	0.110903	0.0389441	0.408786	0.0537782	0.889274	0.0759609	0.730064	0.0586738	0.338752	0.0800239	0.408741	0.0686447	0.120648	0.0822608	0.281417	0.0598911	0.370155	0.0596887	0.282593	0.0573263	-0.0511626	0.0575494	0.122656	0.0605779	0.0785005	0.0535512	-0.00581295	0.0661756	-0.333044	0.0483969	0.0869391	0.0569843	-0.0729262	0.0441049	0.110956	0.0634474	-0.0316046	0.0601523	-0.00660193	0.0591774	0.254693	0.0890646	0.0392769	0.0681499
0.81	0.216331	0.0372849		-0.208833	0.0389693	-0.115107	0.0370668	0.501079	0.0590631	0.86316	0.0702113	0.63425	0.0629046	0.462701	0.0794049	0.391493	0.0735447	0.23929	0.0917844	0.167473	0.0572535	0.425678	0.0610889	0.252049	0.056265	-0.0659062	0.0616296	0.125692	0.0627325	0.111724	0.0531746	0.0826905	0.0646808	-0.276771	0.0480169	0.0842485	0.0600964	-0.000347591	0.0436212	0.108921	0.0668168	-0.0831924	0.0626401	-0.152674	0.0559978	0.553969	0.0875637	0.261005	0.0736288
0.864	0.227241	0.03882		-0.281821	0.0412316	-0.101195	0.0390148	0.397256	0.0589441	0.840177	0.0762833	0.532191	0.0640291	0.416281	0.0794824	0.521079	0.0715418	0.223779	0.102135	0.213024	0.0599718	0.371551	0.0590976	0.262199	0.0581454	-0.104125	0.0580782	-0.0601533	0.0622378	0.0110579	0.0579416	-0.0640172	0.0678994	-0.167425	0.0503331	0.0620662	0.0581645	-0.0336029	0.0433022	0.09795	0.0674663	-0.0369325	0.0646748	-0.055459	0.0562607	0.473435	0.0710444	0.357442	0.0874308
0.918	0.213021	0.0381571		-0.382066	0.0420871	-0.201908	0.0428157	0.438029	0.0602819	0.641263	0.0790097	0.368345	0.0603868	0.513531	0.0783562	0.601284	0.0685862	0.30544	0.0961333	0.134168	0.0580101	0.344591	0.0622512	0.237306	0.0546815	-0.0685932	0.0575421	-0.0774356	0.0682399	-0.115809	0.0561843	-0.172304	0.0678562	-0.0245272	0.0517279	0.0959486	0.0572041	-0.00375673	0.0429932	0.0359722	0.0675337	-0.112273	0.0591152	-0.0551282	0.0562217	0.387333	0.0744978	0.404365	0.079221
0.972	0.206216	0.0380844		-0.282685	0.0439802	-0.0479757	0.0397117	0.28837	0.0638365	0.528602	0.0789812	0.330649	0.0642923	0.481213	0.0750942	0.561572	0.0641769	0.275962	0.0960002	0.079695	0.0605967	0.265151	0.0612905	0.25445	0.0513934	-0.138562	0.0579072	-0.0412776	0.0624775	-0.0499191	0.0603601	-0.278663	0.0676051	0.0958588	0.0532211	0.112259	0.0546149	-0.0195313	0.0421094	0.0924701	0.0670342	-0.0418703	0.06399	-0.042411	0.0603835	0.268754	0.0753921	0.372729	0.0695812
1.026	0.173087	0.0384435		-0.322417	0.0434548	-0.0736367	0.0396837	0.234368	0.0692617	0.41376	0.0778289	0.188313	0.0631823	0.421558	0.0735969	0.735993	0.0633024	0.42636	0.0914468	-0.0210916	0.0613386	0.154701	0.0615475	0.219103	0.0507856	-0.177608	0.0615256	9.54636e-05	0.0631462	-0.0696901	0.0600156	-0.240664	0.0689443	0.0909309	0.0527505	0.114844	0.055309	-0.00516274	0.0433479	0.0540931	0.066743	-0.0936297	0.0669791	-0.00272846	0.0614119	0.392769	0.0688006	0.32446	0.0623086
1.08	0.147702	0.0412596		-0.166366	0.0432086	-0.0250365	0.0462634	0.118709	0.0689676	0.373362	0.0812222	0.20773	0.0661519	0.43968	0.0800911	0.531374	0.0716038	0.345132	0.0926425	-0.158284	0.0569492	0.0219167	0.0588036	0.174742	0.0520587	-0.143658	0.0604811	-0.101861	0.0604142	-0.0682702	0.0605769	-0.231253	0.0623084	0.101261	0.0531764	0.0790771	0.058627	-0.0556518	0.0424106	0.0231574	0.0617077	-0.2297	0.0661884	-0.110538	0.0623216	0.550065	0.0753117	0.492265	0.0646549
1.134	0.1224	0.044787		-0.123308	0.0487843	0.0274989	0.0500852	0.0823222	0.0642309	0.218574	0.0846549	0.174671	0.0619654	0.33584	0.0731927	0.561607	0.078633	0.420257	0.0881716	-0.184606	0.0581501	-0.131669	0.0533146	0.110013	0.0498897	-0.0735	0.0616327	-0.0827775	0.0612606	-0.111302	0.0573409	-0.168825	0.0597837	0.0260366	0.0523174	-0.017179	0.0590702	-0.0630731	0.0407968	0.00208584	0.066231	-0.247815	0.0591936	-0.0254009	0.06252	0.50907	0.0700886	0.454285	0.0612397
1.188	0.0989579	0.048587		0.0855541	0.0568348	-0.117033	0.0515558	0.0918055	0.0696474	0.212837	0.0841661	0.142115	0.0627702	0.387433	0.0831274	0.484411	0.0799439	0.47193	0.085245	-0.252219	0.0589621	-0.224945	0.0566674	-0.0027782	0.0534893	-0.111938	0.0572367	-0.0978218	0.0629684	-0.0672935	0.0641634	-0.130897	0.0637599	-0.00758682	0.0535284	-0.03284	0.0572266	-0.102222	0.0429177	-0.0837872	0.0609446	-0.295937	0.063805	-0.116972	0.0604156	0.49288	0.071619	0.530543	0.0650307
1.242	0.0810174	0.0482389		0.272374	0.0686001	-0.00127896	0.0569005	0.0284214	0.067002	0.16538	0.0786016	0.216193	0.0664257	0.303175	0.0833666	0.322941	0.0699759	0.259005	0.0849054	-0.321281	0.0608594	-0.303856	0.0602103	-0.0208049	0.0545467	-0.0761343	0.0585045	-0.14924	0.062502	-0.0322909	0.0625777	-0.127413	0.0640066	0.0317037	0.0564215	-0.101358	0.0555899	-0.137281	0.0411457	-0.00535483	0.0697662	-0.159038	0.0654916	-0.0229526	0.0614097	0.326397	0.0667955	0.538555	0.062952
1.296	0.0728661	0.0471735		0.350342	0.072455	0.184584	0.0692539	0.22999	0.0724886	0.186553	0.0830285	0.169518	0.0683924	0.226445	0.0735693	0.490325	0.0740438	0.323849	0.0944344	-0.443555	0.0527428	-0.301071	0.0691757	-0.0469434	0.0574906	0.0135078	0.0630218	-0.0804759	0.0688705	-0.0781423	0.0606784	-0.0271557	0.0646396	-0.0492548	0.054734	-0.132224	0.0562995	-0.166421	0.042828	0.0225504	0.0671737	-0.0770389	0.0679248	0.00322722	0.0593327	0.263753	0.0659338	0.401509	0.06383
1.35	0.0495107	0.044257		0.560683	0.0729233	0.357696	0.076935	0.204183	0.0692354	0.203408	0.0876756	0.194586	0.0698087	0.313408	0.0713126	0.370938	0.0753776	0.132188	0.0869124	-0.444977	0.0552488	-0.300408	0.07694	-0.0825983	0.0556634	-0.000385858	0.0659139	-0.00103758	0.0672064	-0.0339153	0.0628758	0.0188831	0.064107	-0.172883	0.0519716	-0.266604	0.0498382	-0.275489	0.0434502	0.0164864	0.0631672	0.00578032	0.0668023	-0.0646628	0.058072	0.158062	0.0702571	0.337461	0.0686415
1.404	0.0396969	0.0422357		0.626299	0.0710219	0.462572	0.07922	0.263228	0.0793122	0.237468	0.0906242	0.0731462	0.0727452	0.358416	0.0758499	0.426495	0.0813004	0.112649	0.0832932	-0.447211	0.0665991	-0.267435	0.0853015	-0.126816	0.0600777	-0.0388457	0.0607766	0.0224482	0.0652472	-0.0108577	0.0627249	-0.0259929	0.0666196	-0.312521	0.0516699	-0.343136	0.0518541	-0.30075	0.0483837	-0.0108195	0.0612462	0.136955	0.0652418	0.0726599	0.0554465	0.171418	0.070312	0.175795	0.0647586
1.458	0.00478695	0.0411603		0.581588	0.0644978	0.495819	0.0766365	0.0285145	0.0756191	0.296046	0.0940726	-0.129661	0.0753985	0.411379	0.0779922	0.40951	0.0850572	0.125334	0.0797333	-0.503192	0.0713318	-0.328152	0.0858367	-0.239798	0.0564162	-0.0354698	0.0664859	-0.0608908	0.0595983	0.0377805	0.0631873	0.0348761	0.0657854	-0.312037	0.0546245	-0.501389	0.0519275	-0.378205	0.0470187	-0.0527129	0.0582617	0.181603	0.0675629	0.145975	0.0604425	0.220074	0.0726978	0.165686	0.059475
1.512	-0.0156378	0.0417895		0.569066	0.0658465	0.492918	0.0736113	-0.126769	0.0782443	0.213594	0.0802842	-0.332318	0.0709951	0.450354	0.0733198	0.326328	0.0727272	0.10875	0.0825315	-0.510157	0.0806366	-0.393556	0.0769278	-0.337657	0.0552375	-0.0615467	0.0600855	-0.102334	0.0644757	0.0215639	0.0595011	0.0216628	0.0678192	-0.362044	0.0531947	-0.56931	0.0576087	-0.317421	0.0511961	0.014411	0.0681953	0.244864	0.0674575	0.195235	0.0606321	0.204189	0.0720378	0.0723727	0.0591417
1.566	-0.0285039	0.0425785		0.488982	0.0728993	0.440703	0.0712937	-0.259312	0.079053	0.174189	0.0829464	-0.502228	0.0734821	0.415618	0.0701774	0.405278	0.0702205	0.183848	0.0919982	-0.573759	0.0796022	-0.418893	0.0669211	-0.398041	0.0554359	-0.017433	0.0613919	-0.0817924	0.0636145	0.0467402	0.0610335	0.0634546	0.0606349	-0.363246	0.0545873	-0.584683	0.063103	-0.340399	0.0538181	0.0904326	0.068905	0.3978	0.0691723	0.153649	0.0589976	0.203076	0.0725612	0.121237	0.067711
1.62	-0.0533962	0.0419359		0.412276	0.0741911	0.41159	0.072621	-0.419972	0.0759167	0.0982217	0.0849668	-0.679029	0.0652758	0.401397	0.0641096	0.299238	0.0689062	0.282786	0.0931614	-0.541936	0.0798823	-0.390213	0.0643389	-0.404475	0.0542279	0.0434092	0.0603896	-0.0153739	0.0555513	0.0311353	0.0584425	0.0453004	0.0653718	-0.363504	0.0601504	-0.605686	0.0613582	-0.231727	0.0629034	0.0309562	0.0662522	0.319405	0.0617087	0.0821817	0.0596302	0.188545	0.0669652	0.119465	0.0675388
1.674	-0.0768761	0.041486		0.343564	0.0672219	0.272722	0.0678401	-0.515771	0.0793768	0.0107213	0.0863784	-0.731726	0.0656094	0.38361	0.0715078	0.292124	0.0720686	0.269015	0.100473	-0.429588	0.0787562	-0.414725	0.0642961	-0.342086	0.0544746	0.0238459	0.0593787	-0.0269655	0.0557631	-0.0291384	0.0555554	0.0168199	0.0592447	-0.436887	0.0571597	-0.579816	0.058731	-0.195376	0.0705295	0.0310726	0.0656429	0.228277	0.0659218	0.131266	0.0601881	0.140545	0.0642249	0.0881463	0.0626931
1.728	-0.0991049	0.0416387		0.258521	0.0655822	0.182227	0.061768	-0.674353	0.0803957	-0.0522349	0.0815155	-0.695407	0.0667344	0.402213	0.0774565	0.347389	0.0847275	0.458884	0.113904	-0.350331	0.074123	-0.368825	0.0668048	-0.31975	0.0549793	0.0783468	0.0580961	-0.0722479	0.0590936	-0.0692595	0.0578722	-0.0274028	0.0559478	-0.408951	0.054159	-0.607317	0.0589011	-0.187134	0.0649681	0.132027	0.0635835	0.0626678	0.0664787	0.158193	0.0617298	0.0708974	0.0649901	0.0347757	0.0612401
1.782	-0.115837	0.0401202		0.195977	0.0669134	0.189487	0.0609952	-0.720871	0.0748843	-0.21403	0.0800615	-0.623011	0.0675607	0.453913	0.0907039	0.235799	0.0880599	0.451014	0.109783	-0.271163	0.0779146	-0.283638	0.0697059	-0.302321	0.0576615	-0.0192343	0.056146	-0.0794965	0.0605107	-0.0400558	0.057066	-0.0983348	0.0577136	-0.380436	0.0515353	-0.584885	0.0557536	-0.176291	0.0595207	0.129969	0.0660197	0.0420384	0.0635286	0.139409	0.0586551	0.0577551	0.0785227	-0.0878312	0.0590558
1.836	-0.129118	0.0390679		0.156079	0.0620001	0.125499	0.0637133	-0.771531	0.0753201	-0.260029	0.0769634	-0.578127	0.0666059	0.394333	0.0946883	0.315116	0.0844093	0.371581	0.102965	-0.166353	0.085196	-0.246871	0.0688142	-0.27684	0.0612381	-0.0393534	0.0527421	-0.104854	0.0594286	-0.0375919	0.0559449	-0.0700194	0.0635174	-0.379322	0.0519056	-0.593627	0.0520766	-0.173339	0.0544698	0.119694	0.0667497	0.145229	0.0678945	0.19107	0.057437	0.0254062	0.068578	-0.141143	0.0621985
1.89	-0.151416	0.0380828		0.104827	0.0667712	0.0111142	0.0711204	-0.793175	0.0701919	-0.311703	0.0875026	-0.52955	0.060684	0.461867	0.0829791	0.330807	0.0775704	0.444611	0.106322	-0.0822629	0.0865211	-0.204061	0.0676856	-0.266623	0.0596239	-0.157958	0.0515642	-0.0859427	0.0541431	-0.10995	0.0527387	-0.103001	0.0639782	-0.380371	0.0559139	-0.574177	0.0574128	-0.160009	0.052263	0.167714	0.0700839	0.107517	0.0723098	-0.00846628	0.0569335	-0.062264	0.0650846	-0.140413	0.05859
1.944	-0.160961	0.0362856		0.0539844	0.0673545	-0.0195356	0.0727302	-0.742509	0.0709231	-0.446051	0.0900801	-0.539457	0.057231	0.583786	0.0777622	0.257206	0.0699178	0.433334	0.103246	0.0283722	0.0838564	-0.160702	0.0630794	-0.189642	0.0629698	-0.174028	0.0523103	-0.0517332	0.0605296	-0.153955	0.0512583	-0.134427	0.0620961	-0.424964	0.0606599	-0.534859	0.0638284	-0.173626	0.0502502	0.101392	0.0706412	0.0944153	0.0617778	0.0243018	0.0632782	-0.125628	0.0658714	-0.137858	0.0657829
1.998	-0.165565	0.0333558		-0.0279721	0.0704869	0.0507696	0.0759138	-0.677753	0.0666084	-0.515948	0.0924175	-0.50469	0.056225	0.598233	0.0823112	0.251216	0.0771668	0.320415	0.0945411	0.113518	0.0809197	-0.171694	0.0588356	-0.129922	0.0640985	-0.18186	0.0524038	-0.179758	0.0554426	-0.119765	0.0529377	-0.132449	0.057114	-0.37729	0.0607761	-0.428143	0.0679522	-0.21053	0.0497254	0.0875939	0.069932	-0.030924	0.0595582	0.028998	0.0558012	-0.142279	0.0613066	-0.148976	0.0582016
2.052	-0.16025	0.0314792		-0.104795	0.0735978	0.068197	0.0759082	-0.563521	0.0646868	-0.557004	0.0977209	-0.49888	0.0558567	0.553294	0.0802347	0.229909	0.0736094	0.304591	0.0989071	0.154132	0.0782451	-0.16878	0.0575396	-0.0770631	0.0606865	-0.12734	0.0510654	-0.270762	0.0509415	-0.0854715	0.0514618	0.0174813	0.059027	-0.312561	0.0603246	-0.353464	0.0685839	-0.220705	0.0486066	0.0715688	0.0657079	-0.0369485	0.061714	-0.00351315	0.0599238	-0.175922	0.0579022	-0.180998	0.0663935
2.106	-0.150321	0.0295073		-0.16371	0.0743258	0.0974697	0.0781575	-0.471963	0.059459	-0.642021	0.0871322	-0.477019	0.0574198	0.556218	0.0731816	0.253129	0.08549	0.2456	0.101577	0.133722	0.0744201	-0.214862	0.0619351	0.00860833	0.0605282	-0.0824695	0.0565617	-0.172016	0.0556949	-0.0492264	0.0559085	-0.00700651	0.0646777	-0.236136	0.0606819	-0.272891	0.0663366	-0.226706	0.0465364	0.0785539	0.0633456	0.0197577	0.0650968	0.0664647	0.0599057	-0.219487	0.0586817	-0.208298	0.0642693
2.16	-0.153259	0.0288103		-0.0820604	0.0789579	0.117816	0.0810002	-0.407552	0.0570636	-0.701686	0.0773572	-0.404632	0.0596631	0.560619	0.076968	0.262744	0.104337	0.25367	0.102321	0.0596005	0.0683831	-0.258347	0.0608177	0.00914032	0.060268	-0.224817	0.0575605	-0.0114819	0.0545418	-0.0783714	0.0549315	0.0486832	0.0679591	-0.160417	0.0595459	-0.186631	0.0601194	-0.263478	0.0463572	0.14137	0.0672768	-0.0242877	0.061394	-0.04531	0.0593253	-0.178067	0.0647163	-0.297764	0.0585051
2.214	-0.150929	0.0277044		0.0282555	0.0830519	0.0975761	0.0834227	-0.349301	0.0591316	-0.641101	0.0692133	-0.336902	0.058438	0.63774	0.075352	0.148921	0.0901371	0.210212	0.0934262	-0.0311282	0.0642062	-0.284264	0.0578724	-0.00342161	0.0582166	-0.272769	0.0548825	-0.0178395	0.0616903	-0.1282	0.0547271	-0.0571954	0.0652841	-0.175677	0.0583622	-0.180761	0.0541875	-0.28531	0.0479072	0.110239	0.063689	-0.00959108	0.0607198	-0.0557063	0.0582849	-0.232603	0.0675165	-0.34715	0.0573677
2.268	-0.150049	0.0264295		0.0204711	0.0823114	-0.0135106	0.0843017	-0.299785	0.0556969	-0.517718	0.0747037	-0.196736	0.0579691	0.574841	0.0877604	0.182775	0.0814144	0.152811	0.0919663	-0.172258	0.062059	-0.322107	0.0579019	-0.0530305	0.0590872	-0.184974	0.0533546	-0.029177	0.0652078	-0.0667279	0.0564572	-0.00744937	0.0662296	-0.224345	0.0565223	-0.205648	0.0579936	-0.27754	0.0500763	0.0927122	0.0706371	0.0807346	0.0701089	-0.0194475	0.0588799	-0.288698	0.0665018	-0.420343	0.0576294
2.322	-0.14809	0.0250368		0.0301149	0.083306	-0.0656604	0.0818939	-0.223903	0.0600956	-0.402116	0.0714733	-0.0668966	0.0594819	0.43892	0.0863719	0.209282	0.0910806	0.160753	0.0881396	-0.2294	0.0674797	-0.32967	0.0614251	-0.0761036	0.060869	-0.0988187	0.059698	-0.147636	0.0633214	-0.0428003	0.0534894	-0.0319695	0.0662124	-0.22918	0.0533186	-0.240772	0.0638716	-0.295486	0.0519087	0.06755	0.0712917	-0.0548596	0.0671558	0.0436759	0.0553547	-0.283901	0.060526	-0.452448	0.0598235
2.376	-0.155762	0.0239455		0.0156308	0.0855282	-0.11262	0.0830458	-0.197433	0.0617434	-0.388653	0.0756433	-0.00575211	0.0601377	0.329696	0.078241	0.094077	0.0873458	0.105318	0.0897754	-0.302669	0.0716373	-0.368612	0.0680152	-0.13168	0.0690289	0.0916072	0.0622599	-0.0139576	0.0612376	-0.0628175	0.0529354	-0.113359	0.0697971	-0.209625	0.051336	-0.241892	0.0635188	-0.273244	0.0532789	0.0105437	0.0639731	-0.0650644	0.0651074	-0.0182101	0.0629106	-0.316764	0.0588592	-0.469721	0.061867
2.43	-0.164075	0.0255061		0.0113785	0.0826663	-0.222779	0.0872045	-0.176094	0.0604082	-0.324929	0.08547	-0.0240123	0.0573427	0.245782	0.0747828	0.188709	0.0905677	0.133353	0.0956623	-0.354048	0.0719452	-0.432038	0.0675483	-0.21659	0.0704081	0.193596	0.0638496	0.0975494	0.0614531	0.00882244	0.0541396	-0.0559032	0.0716325	-0.23964	0.0526234	-0.283785	0.0613132	-0.259608	0.053141	-0.0373868	0.0635422	-0.145467	0.0697289	-0.11042	0.0615702	-0.28097	0.0629648	-0.442339	0.0626245
2.484	-0.170654	0.0258125		-0.052721	0.0778126	-0.322843	0.0831248	-0.136513	0.0592706	-0.30073	0.0781127	-0.0896622	0.0585558	0.164287	0.0759756	0.236055	0.0831435	0.171755	0.095898	-0.400192	0.0687348	-0.423842	0.0655017	-0.28056	0.0654001	0.196111	0.0628097	0.102975	0.0662658	0.062555	0.0564818	-0.0136241	0.0665346	-0.295791	0.0537909	-0.295208	0.058333	-0.214347	0.0501589	-0.0287358	0.0587887	-0.194759	0.062508	-0.0176528	0.059088	-0.296503	0.0595824	-0.482045	0.061596
2.538	-0.192457	0.0241937		-0.116719	0.0782707	-0.363508	0.0800513	-0.0982987	0.0576865	-0.279328	0.0778649	-0.155448	0.0554141	0.15294	0.0721315	0.207581	0.0777079	0.158364	0.0973328	-0.469268	0.0640386	-0.417233	0.0699866	-0.310866	0.0635509	0.0944238	0.0617948	0.0275631	0.06825	0.0810717	0.0593151	-0.0479006	0.0690412	-0.396312	0.0563977	-0.301296	0.0566355	-0.175419	0.0479438	0.0064065	0.0625675	-0.215536	0.0661063	-0.125169	0.0583158	-0.314008	0.0553463	-0.418086	0.0580321
2.592	-0.206269	0.0235956		-0.125587	0.0849916	-0.309887	0.083898	-0.101728	0.0588797	-0.329734	0.0699692	-0.207181	0.0566237	0.141421	0.0711239	0.125854	0.0818533	0.0966818	0.0850816	-0.518585	0.0619022	-0.391097	0.0689738	-0.37003	0.0637042	-0.0563985	0.0647967	-0.00621471	0.069282	0.0442848	0.0611792	-0.0262437	0.0722083	-0.484912	0.0564675	-0.334724	0.0598678	-0.180163	0.0501047	-0.0101758	0.0677685	-0.183938	0.0656346	-0.142104	0.0626597	-0.38789	0.0577955	-0.458374	0.0575283
2.646	-0.214336	0.0223457		-0.159808	0.0862403	-0.256328	0.0892706	-0.0824767	0.060487	-0.371963	0.0723763	-0.207071	0.0546415	0.0866058	0.0659144	-0.0148154	0.0821533	0.099204	0.0976913	-0.483721	0.0659099	-0.355464	0.0730854	-0.4034	0.0614103	-0.110585	0.0662998	0.0401983	0.0687522	-0.0110694	0.061405	0.0208251	0.0688848	-0.511186	0.0532699	-0.366146	0.0596836	-0.207394	0.0551899	-0.0555398	0.0694715	-0.221368	0.0654044	-0.13891	0.0640805	-0.425142	0.0620134	-0.470523	0.0581939
2.7	-0.216594	0.0217472		-0.229063	0.0813747	-0.199188	0.0972156	-0.097995	0.0589367	-0.380434	0.0759488	-0.172407	0.0570166	0.112283	0.0788058	-0.147369	0.0773708	0.0925552	0.106029	-0.473062	0.0664363	-0.263298	0.0785768	-0.295804	0.0625352	-0.128297	0.0672569	-0.0446231	0.0662106	-0.143877	0.0649228	0.0108037	0.0676686	-0.446043	0.0556632	-0.41765	0.061177	-0.169047	0.0589933	-0.19202	0.0697445	-0.192249	0.0663422	-0.206681	0.0600969	-0.384946	0.0643573	-0.440189	0.0590935
2.754	-0.203093	0.0222558		-0.251278	0.0787905	-0.174966	0.0974031	-0.0830131	0.0543344	-0.393297	0.0723394	-0.0996397	0.061421	0.129665	0.072157	-0.205663	0.0878158	0.033723	0.109184	-0.41478	0.0700406	-0.24739	0.0854464	-0.22924	0.06763	-0.0627214	0.0647442	-0.0462083	0.0675152	-0.150931	0.0655171	0.00375787	0.0703788	-0.367561	0.055948	-0.369061	0.0608243	-0.143951	0.0641677	-0.129129	0.0679259	-0.144861	0.0656648	-0.139656	0.0618565	-0.281626	0.0655948	-0.443292	0.0545409
2.808	-0.19587	0.0231264		-0.207119	0.0836468	-0.166073	0.0938427	-0.0735023	0.0550155	-0.369431	0.0718062	-0.0517769	0.0646867	0.118497	0.0754445	-0.287423	0.084339	-0.0245267	0.108659	-0.218007	0.082546	-0.147782	0.096396	-0.142429	0.0802947	-0.0448372	0.0639793	-0.131404	0.0624876	-0.196599	0.0599415	0.0403293	0.0709403	-0.298093	0.0543093	-0.317267	0.0617712	-0.147285	0.0665998	-0.162423	0.0637381	-0.134622	0.0617815	-0.059757	0.0642684	-0.220553	0.0635539	-0.42507	0.053496
2.862	-0.182701	0.0256346		-0.128945	0.0809315	-0.191413	0.0932724	-0.0888889	0.0562601	-0.35182	0.0640556	0.0415135	0.0723901	0.120163	0.0871111	-0.27609	0.0918377	-0.119144	0.104205	-0.0326198	0.102391	-0.00505809	0.106788	-0.0618821	0.0830699	-0.0377656	0.0625203	-0.0065976	0.0667293	-0.0687358	0.0628095	0.0560874	0.0755	-0.241924	0.0538915	-0.26834	0.0606955	-0.177036	0.0673062	-0.130571	0.0713134	-0.134508	0.0662703	-0.0459835	0.0618915	-0.21073	0.062568	-0.513158	0.0548072
2.916	-0.194106	0.0270954		-0.10026	0.0786712	-0.269778	0.0925904	-0.108464	0.0596432	-0.343374	0.0631313	0.0341694	0.0727666	0.126356	0.0848951	-0.264951	0.0948073	-0.209737	0.0984164	0.091111	0.108914	0.0914962	0.109359	-0.0992366	0.0820464	-0.086152	0.0607559	0.05331	0.0690229	-0.0201647	0.0636243	-0.0226455	0.0702002	-0.226154	0.0558688	-0.227757	0.059214	-0.16952	0.0669414	-0.135464	0.0686109	-0.122057	0.0614161	-0.0946352	0.0625199	-0.384058	0.056236	-0.559817	0.0573959
2.97	-0.206205	0.0277792		-0.194564	0.0810469	-0.329885	0.0857243	-0.129481	0.0610167	-0.332461	0.0646196	0.0210806	0.0704166	0.0799508	0.0789299	-0.364368	0.0812534	-0.219752	0.100483	0.165573	0.107673	0.125183	0.108699	-0.125525	0.0777981	-0.057452	0.0642719	-0.0991157	0.0721086	0.0110451	0.0617701	-0.069725	0.0671744	-0.243813	0.058724	-0.159126	0.0628129	-0.208495	0.0665929	-0.146345	0.0647015	-0.208776	0.0658039	-0.15303	0.0612965	-0.429251	0.0596474	-0.452074	0.0657097
3.024	-0.205328	0.0273773		-0.321537	0.0806502	-0.323713	0.0826184	-0.139492	0.0570587	-0.305169	0.0643508	0.0387586	0.0747453	0.0268393	0.0786105	-0.407009	0.0807351	-0.274832	0.0977802	0.16607	0.102387	0.0261773	0.102645	-0.0702478	0.0713	0.0580252	0.0616377	-0.0827773	0.0647874	-0.0313836	0.0596279	-0.14542	0.0715102	-0.197432	0.0652293	-0.150217	0.0642427	-0.218847	0.0671236	-0.188757	0.0628733	-0.164847	0.0642993	-0.185706	0.061856	-0.495125	0.0559672	-0.370224	0.0682614
3.078	-0.203495	0.0271034		-0.321943	0.0796957	-0.314959	0.0851161	-0.085125	0.0740127	-0.245993	0.06273	0.0482325	0.0779167	0.0199746	0.0742231	-0.403414	0.0820722	-0.29792	0.0911157	0.140391	0.0983991	-0.116818	0.0949358	-0.0703612	0.073425	0.071783	0.060998	-0.109587	0.0701423	-0.141608	0.0643732	-0.0956827	0.068522	-0.197427	0.0708697	-0.162285	0.0678072	-0.26556	0.0687053	-0.202177	0.0613599	-0.170375	0.0676037	-0.206825	0.0624931	-0.541406	0.0551599	-0.348182	0.062313
3.132	-0.209657	0.0258016		-0.278467	0.076764	-0.262057	0.0850775	-0.103705	0.077877	-0.196947	0.0620921	0.0771991	0.0814334	0.00521889	0.0710902	-0.398194	0.0870315	-0.321784	0.0912664	0.0508163	0.0952788	-0.232372	0.0895374	-0.157582	0.0707078	-0.0206419	0.0640094	-0.0893262	0.0717271	-0.127014	0.0672527	0.00307943	0.0737397	-0.164324	0.071844	-0.137217	0.0751289	-0.283502	0.0721921	-0.263328	0.0630661	-0.204493	0.0658197	-0.269475	0.0611955	-0.530778	0.0561337	-0.367409	0.0583718
3.186	-0.207126	0.02651		-0.219926	0.0779649	-0.183473	0.0890364	-0.0969823	0.0663269	-0.156534	0.0577979	0.0855805	0.0877159	-0.0247243	0.0655234	-0.422539	0.0840263	-0.343509	0.0883757	-0.0329923	0.093958	-0.316336	0.0807057	-0.216534	0.0716488	-0.103617	0.0670192	0.020346	0.0678809	-0.0481019	0.0666914	0.00568026	0.076215	-0.163409	0.0736435	-0.140123	0.0772694	-0.289966	0.072047	-0.281772	0.0694661	-0.0617943	0.0635907	-0.200273	0.0618949	-0.511934	0.0602004	-0.395622	0.0639599
3.24	-0.199118	0.0270286		-0.176034	0.0832106	-0.0994372	0.0929641	0.0156163	0.0672767	-0.136139	0.0626474	0.0536482	0.0884469	-0.00315293	0.0738459	-0.482939	0.0815252	-0.335702	0.0914997	-0.110569	0.0919614	-0.386141	0.079116	-0.256181	0.0740396	-0.0700448	0.0634387	0.0499448	0.0705563	0.0620627	0.069446	0.022257	0.0733556	-0.234324	0.0731538	-0.130422	0.0781408	-0.286679	0.0701135	-0.298063	0.0660617	-0.129859	0.0676252	-0.0953723	0.0650344	-0.434902	0.0657064	-0.369274	0.0758516
[truncated: 180 more columns]

## Sheet: 1e
Ach		[0 10] = post side entry; [10 0] = pre side entry
mouseID	condition	conditionString	channel	channelVirus	channelSwapped	analysisMode	modelType	randomShuffle	testFraction	trainFraction	mean	var	skew	kurtosis	anovan	session_p	condition_p	session_F	condition_F	ttest_mean_p	ttest_max_p	ttest_min_p	ttest_delta_p	LDA_hyp_trainPred	LDA_hyp_testPred	cond1	moment1_bootstrap_cond1_avg	moment1_bootstrap_cond1_sd	moment2_bootstrap_cond1_avg	moment2_bootstrap_cond1_sd	moment3_bootstrap_cond1_avg	moment3_bootstrap_cond1_sd	moment4_bootstrap_cond1_avg	moment4_bootstrap_cond1_sd	mean_cond1_avg	mean_cond1_sd	max_cond1_avg	max_cond1_sd	min_cond1_avg	min_cond1_sd	delta_cond1_avg	delta_cond1_sd	var_cond1_avg	var_cond1_sd	cond2	moment1_bootstrap_cond2_avg	moment1_bootstrap_cond2_sd	moment2_bootstrap_cond2_avg	moment2_bootstrap_cond2_sd
WT23	1	SI [0 10] cond=Rew NoRew	5		0	trials		0	0.3	0.7	0.675765	1.12274	1.02258	5.85871	,,,,	0.214998	3.6199e-34	1.54132	172.884	2.27637e-10	2.20252e-24	8.60795e-23	1.68258e-40	0.917431	0.847826	SI [0 10] cond=Rew	0.588516	0.0307348	0.559971	0.0430917	0.0885081	0.0402222	2.17276	0.0498475	0.586743	0.373254	1.67017	0.74468	-0.390032	0.447888	2.0602	0.836325	0.559951	0.519995	NoRew	0.869864	0.0304605	1.90227	0.0854646
WT32	1	SI [0 10] cond=Rew NoRew	5		0	trials		0	0.3	0.7	0.256401	1.85989	1.97218	10.2242	,,,,	0.107847	2.39822e-28	2.23425	133.464	8.29228e-50	1.07803e-33	0.105297	5.29586e-29	0.883333	0.796875	SI [0 10] cond=Rew	0.00423037	0.0314364	0.851407	0.048066	0.348673	0.0333298	2.18554	0.0488561	0.00688311	0.42938	1.47985	0.944604	-1.10103	0.410509	2.58088	1.01799	0.856743	0.704167	NoRew	0.813624	0.0386513	2.89059	0.163401
WT33	1	SI [0 10] cond=Rew NoRew	5		0	trials		0	0.3	0.7	0.427662	1.76375	0.505165	3.14435	,,,,	6.63449e-07	9.62414e-15	14.7002	64.3699	0.0117144	0.197129	7.94316e-29	2.27743e-16	0.883178	0.888889	SI [0 10] cond=Rew	0.47552	0.0323955	1.31003	0.054481	0.702498	0.0351579	2.51977	0.065305	0.477474	0.463817	2.56387	0.824905	-0.749355	0.590623	3.31323	0.944584	1.31508	0.813774	NoRew	0.331233	0.0410994	2.09154	0.0616957
WT34	1	SI [0 10] cond=Rew NoRew	5		0	trials		0	0.3	0.7	0.146576	1.20493	0.818382	4.23824	,,,,	0.522381	1.98613e-46	0.650031	242.265	1.8996e-08	1.59013e-26	1.465e-30	6.82741e-48	0.893519	0.826087	SI [0 10] cond=Rew	0.0822499	0.0347292	0.738176	0.0535365	0.138789	0.0452169	2.03391	0.0590758	0.085984	0.44344	1.32503	0.829807	-1.00035	0.43616	2.32538	0.889891	0.748876	0.655201	NoRew	0.331954	0.0273725	2.06654	0.0773609
WT41	1	SI [0 10] cond=Rew NoRew	5		0	trials		0	0.3	0.7	0.117753	1.41015	0.587815	4.18797	,,,,	1.57647e-05	9.11116e-73	8.39083	366.805	1.96761e-116	1.32577e-93	0.0172105	1.41313e-59	0.865052	0.854839	SI [0 10] cond=Rew	-0.0506638	0.0179067	1.02065	0.0305507	0.129324	0.0308736	2.40644	0.0409996	-0.0491765	0.363009	1.57726	0.772532	-1.51586	0.567913	3.09312	0.947324	1.02349	0.637457	NoRew	0.515703	0.0150393	2.02664	0.0477801
WT42	1	SI [0 10] cond=Rew NoRew	5		0	trials		0	0.3	0.7	0.337011	1.38686	0.986131	5.59097	,,,,	0.242317	6.88552e-49	1.41953	241.292	1.24172e-21	4.79762e-45	1.76563e-16	8.78884e-64	0.915179	0.848958	SI [0 10] cond=Rew	0.230691	0.024929	0.797116	0.0361265	0.207451	0.0322582	2.13007	0.0339695	0.226191	0.46005	1.55343	0.861463	-0.871457	0.515565	2.42488	0.985936	0.800218	0.728344	NoRew	0.572028	0.0212447	2.04173	0.0651864
WT44	1	SI [0 10] cond=Rew NoRew	5		0	trials		0	0.3	0.7	0.175648	1.41573	0.520862	3.64915	,,,,	0.0167208	4.01294e-11	4.1104	44.7451	1.79476e-60	3.97823e-22	1.51793e-09	1.69486e-07	0.871711	0.861538	SI [0 10] cond=Rew	0.0331201	0.0283473	1.19088	0.0480811	0.240583	0.0380747	2.496	0.0549465	0.0315669	0.393712	1.85299	0.915033	-1.49279	0.555714	3.34578	1.06605	1.1896	0.753526	NoRew	0.609149	0.0208129	1.62036	0.0462684
WT51	1	SI [0 10] cond=Rew NoRew	5		0	trials		0	0.3	0.7	0.430569	1.36834	0.549703	3.67802	,,,,	0.00020122	2.03254e-08	4.87086	31.8288	4.37504e-30	0.259404	7.8836e-48	1.63284e-08	0.92757	0.945652	SI [0 10] cond=Rew	0.493495	0.0180217	1.26997	0.052323	0.227749	0.0259934	2.0783	0.0345341	0.491379	0.323254	2.26484	0.805069	-0.967227	0.456	3.23206	0.971527	1.26665	0.789233	NoRew	0.210478	0.0187395	1.59637	0.0477945
WT58	1	SI [0 10] cond=Rew NoRew	5	Grab-Ach	0	trials		0	0.3	0.7	0.805782	1.3722	0.794756	5.04186	,,,,	0.0375879	1.0145e-18	2.36743	80.0842	0.000322193	0.00196755	1.9581e-45	1.95438e-19	0.846026	0.852713	SI [0 10] cond=Rew	0.829932	0.0156731	1.12608	0.0431146	0.334687	0.0269002	2.40363	0.0342411	0.831397	0.349206	2.58008	0.984762	-0.501852	0.505807	3.08194	1.234	1.12823	0.950998	NoRew	0.739243	0.0206389	1.69629	0.0487056
WT60	1	SI [0 10] cond=Rew NoRew	1	Grab-Ach	1	trials		0	0.3	0.7	0.434117	1.2186	0.209383	3.98366	,,,,	0.0348202	4.23942e-247	2.40513	1531.6	2.64362e-23	3.14057e-66	0	1.08366e-255	0.95119	0.936111	SI [0 10] cond=Rew	0.48728	0.0142532	0.692147	0.0192272	0.0970309	0.0174937	2.14398	0.017373	0.487582	0.326436	1.74684	0.633426	-0.646641	0.500768	2.39348	0.846478	0.695182	0.507483	NoRew	0.31528	0.011309	2.32747	0.0359335
WT61	1	SI [0 10] cond=Rew NoRew	1	Grab-Ach	1	trials		0	0.3	0.7	0.660118	1.84882	0.571059	3.12705	,,,,	3.66287e-08	6.6102e-21	8.69869	90.1597	8.77536e-123	3.4792e-71	1.58673e-108	2.39388e-10	0.972	0.953125	SI [0 10] cond=Rew	0.78479	0.0148613	2.02091	0.0481009	0.397665	0.0171914	1.98017	0.0187637	0.784791	0.307874	3.12281	0.945331	-0.850226	0.44194	3.97304	1.12347	2.02379	1.19135	NoRew	0.359223	0.0103844	1.51776	0.0263184
WT63	1	SI [0 10] cond=Rew NoRew	5	Grab-Ach	0	trials		0	0.3	0.7	0.59004	1.31719	0.578575	3.96162	,,,,	0.000137364	0.619092	6.87147	0.247278	5.09559e-25	3.49472e-18	1.409e-39	0.339456	0.877778	0.852174	SI [0 10] cond=Rew	0.668769	0.0167806	1.24917	0.045601	0.389484	0.0223566	2.30945	0.0314935	0.673215	0.359219	2.56432	0.883804	-0.722276	0.476151	3.2866	1.03873	1.26099	0.852476	NoRew	0.421024	0.0140882	1.2915	0.0359841
WT64	1	SI [0 10] cond=Rew NoRew	5	Grab-Ach	0	trials		0	0.3	0.7	0.367291	1.01623	0.678768	4.38812	,,,,	0.706076	3.52673e-60	0.540419	297.752	8.46423e-43	8.27097e-54	8.0136e-12	1.00798e-60	0.868132	0.854701	SI [0 10] cond=Rew	0.270619	0.0152879	0.69383	0.0300643	0.177849	0.0270773	2.25859	0.0365746	0.269238	0.347801	1.55581	0.708343	-0.842446	0.490022	2.39826	0.888785	0.692502	0.566994	NoRew	0.594824	0.0144147	1.50845	0.0388709
WT65	1	SI [0 10] cond=Rew NoRew	5	Grab-Ach	0	trials		0	0.3	0.7	0.10775	1.31784	0.743552	4.27079	,,,,	0.40745	6.86939e-39	0.998048	181.052	1.48284e-52	6.21428e-24	0.00169454	1.15462e-30	0.852484	0.822464	SI [0 10] cond=Rew	-0.0248287	0.0158443	0.989524	0.0270629	0.522727	0.0292772	2.70005	0.0518372	-0.0242823	0.376144	1.76204	0.786536	-1.27073	0.500454	3.03277	0.855516	0.992011	0.624023	NoRew	0.377579	0.0182983	1.60777	0.0328315
WT23	2	SI [10 0] cond=Rew NoRew	5		0	trials		0	0.3	0.7	-0.498859	0.865835	0.564611	3.15871	,,,,	0.00535837	0.0428165	7.82197	4.12344	1.04829e-05	0.00103078	0.00190446	0.365568	0.633028	0.586957	SI [10 0] cond=Rew	-0.560239	0.0356909	0.698667	0.0419911	0.391485	0.0437952	2.29794	0.056844	-0.55638	0.411449	0.787424	0.736253	-1.51623	0.491919	2.30365	0.874104	0.695308	0.532015	NoRew	-0.367516	0.0283408	0.819847	0.0392385
WT32	2	SI [10 0] cond=Rew NoRew	5		0	trials		0	0.3	0.7	-0.267296	0.72099	0.372041	3.3579	,,,,	2.82143e-05	0.00239393	10.6363	9.28858	9.58372e-05	0.617235	7.84419e-08	0.00234797	0.593333	0.554688	SI [10 0] cond=Rew	-0.310644	0.0330879	0.621613	0.034443	0.196961	0.0359159	2.31667	0.0436537	-0.310142	0.434786	0.886189	0.76803	-1.33558	0.518254	2.22177	0.847253	0.623526	0.490393	NoRew	-0.169982	0.018716	0.504077	0.0189202
WT33	2	SI [10 0] cond=Rew NoRew	5		0	trials		0	0.3	0.7	0.219366	1.77593	0.650167	3.07187	,,,,	5.88392e-05	3.21395e-06	9.9616	22.2587	0.66753	0.0026214	0.00225357	1.82301e-05	0.584112	0.633333	SI [10 0] cond=Rew	0.222934	0.0384487	1.81	0.0782578	0.678999	0.0410618	2.54127	0.0622369	0.227041	0.511459	2.60495	0.858697	-1.22254	0.65391	3.82749	1.08191	1.82133	1.0314	NoRew	0.211662	0.0285053	1.37415	0.0494682
WT34	2	SI [10 0] cond=Rew NoRew	5		0	trials		0	0.3	0.7	-0.354665	0.916525	0.816975	3.9396	,,,,	0.622954	0.518885	0.47364	0.416579	0.412682	0.646978	0.112221	0.695454	0.601852	0.434783	SI [10 0] cond=Rew	-0.36827	0.0422084	0.737692	0.0617291	0.341191	0.0437966	2.13124	0.06201	-0.364007	0.49953	0.960428	0.906098	-1.35852	0.488006	2.31895	0.933701	0.741764	0.684071	NoRew	-0.321457	0.0244946	0.70087	0.0323923
WT41	2	SI [10 0] cond=Rew NoRew	5		0	trials		0	0.3	0.7	-0.179211	0.864083	0.126845	2.87802	,,,,	9.45789e-11	0.891756	16.8441	0.0185251	0.000834119	0.0268838	0.00414941	0.828925	0.548443	0.552419	SI [10 0] cond=Rew	-0.200542	0.0189334	0.806437	0.0208499	0.0376777	0.0259019	2.36183	0.0347594	-0.200087	0.358197	1.21002	0.608812	-1.55067	0.513554	2.76069	0.743386	0.806084	0.417614	NoRew	-0.129178	0.0127433	0.808618	0.0151989
WT42	2	SI [10 0] cond=Rew NoRew	5		0	trials		0	0.3	0.7	-0.413909	0.976073	0.676507	3.52545	,,,,	2.47292e-13	0.333744	29.8909	0.935223	0.0633805	0.0566255	0.222151	0.268736	0.540179	0.5625	SI [10 0] cond=Rew	-0.43766	0.0233106	0.809681	0.0303657	0.531037	0.035102	2.51002	0.0587649	-0.433155	0.475295	1.12887	0.866444	-1.46251	0.523987	2.59138	0.927372	0.815401	0.579683	NoRew	-0.369761	0.0174822	0.839576	0.0213017
WT44	2	SI [10 0] cond=Rew NoRew	5		0	trials		0	0.3	0.7	-0.399012	0.894447	0.171382	2.8624	,,,,	3.29426e-22	0.995159	52.3868	3.68365e-05	0.0101077	0.0389283	0.0303759	0.797556	0.598684	0.538462	SI [10 0] cond=Rew	-0.421575	0.0312668	0.757615	0.0292026	0.0843605	0.0382606	2.35955	0.049296	-0.421563	0.431912	0.947093	0.640967	-1.70958	0.542162	2.65667	0.709312	0.758941	0.420743	NoRew	-0.329648	0.0192066	0.768464	0.019044
WT51	2	SI [10 0] cond=Rew NoRew	5		0	trials		0	0.3	0.7	-0.0552691	0.873811	0.321978	2.97605	,,,,	0.00017648	0.0540267	4.93103	3.71809	0.000909423	0.529027	8.80872e-05	0.0526811	0.544393	0.538043	SI [10 0] cond=Rew	-0.0659968	0.0186941	0.833538	0.0310069	0.293169	0.0365395	2.37024	0.0444538	-0.0717306	0.348375	1.44566	0.659003	-1.25527	0.499962	2.70093	0.833108	0.836756	0.50604	NoRew	0.0045275	0.0122394	0.773347	0.0195488
WT58	2	SI [10 0] cond=Rew NoRew	5	Grab-Ach	0	trials		0	0.3	0.7	-0.286267	0.937111	0.20984	3.10597	,,,,	1.81982e-29	0.0344976	30.3167	4.47788	0.0824503	0.555081	0.0249394	0.273866	0.548013	0.51938	SI [10 0] cond=Rew	-0.297796	0.0188463	0.873733	0.0292449	0.265826	0.025609	2.35033	0.0414883	-0.297116	0.392339	1.20446	0.651113	-1.53963	0.599916	2.7441	0.850629	0.873902	0.587318	NoRew	-0.257714	0.0111737	0.833616	0.016852
WT60	2	SI [10 0] cond=Rew NoRew	1	Grab-Ach	1	trials		0	0.3	0.7	-0.62684	0.860659	0.50172	3.00261	,,,,	1.13367e-07	0.0247997	8.19823	5.04571	1.86427e-07	0.88969	2.87564e-07	0.00112155	0.555952	0.555556	SI [10 0] cond=Rew	-0.657862	0.0128812	0.77905	0.0163703	0.587026	0.0190551	2.54518	0.0369382	-0.659182	0.392044	0.926208	0.644348	-1.66886	0.473066	2.59506	0.807923	0.780628	0.487345	NoRew	-0.554867	0.0118167	0.722	0.0123241
WT61	2	SI [10 0] cond=Rew NoRew	1	Grab-Ach	1	trials		0	0.3	0.7	-0.297048	0.971009	0.966108	3.95236	,,,,	3.13431e-19	0.0705589	19.7666	3.2738	3.49207e-08	5.67341e-05	0.00659882	0.0263892	0.584	0.540625	SI [10 0] cond=Rew	-0.327243	0.0140594	0.906452	0.0238602	0.936529	0.0250383	3.30812	0.0552973	-0.327358	0.354363	1.60881	0.746114	-1.335	0.420525	2.9438	0.841119	0.904433	0.529229	NoRew	-0.224905	0.0109164	0.952642	0.0156699
WT63	2	SI [10 0] cond=Rew NoRew	5	Grab-Ach	0	trials		0	0.3	0.7	-0.5022	1.01608	0.773544	3.65742	,,,,	9.17634e-07	0.934714	10.4132	0.00671295	0.00714627	0.303497	0.0276529	0.764045	0.542593	0.530435	SI [10 0] cond=Rew	-0.522255	0.0191604	0.967286	0.0277476	0.67859	0.0258681	2.82988	0.048599	-0.52242	0.366876	1.33259	0.760873	-1.67977	0.489051	3.01236	0.93099	0.973252	0.602004	NoRew	-0.458408	0.0117362	0.956801	0.0198307
WT64	2	SI [10 0] cond=Rew NoRew	5	Grab-Ach	0	trials		0	0.3	0.7	-0.254992	1.00034	0.242467	2.76706	,,,,	0.000746623	0.922231	4.81026	0.00953411	0.000162731	0.00414822	0.0013392	0.965912	0.56044	0.568376	SI [10 0] cond=Rew	-0.287212	0.0246984	0.852775	0.026324	0.248637	0.0228566	2.18869	0.0298476	-0.287678	0.457003	1.16311	0.682444	-1.49831	0.569929	2.66142	0.801227	0.855078	0.539559	NoRew	-0.177293	0.0168772	0.844624	0.0181531
WT65	2	SI [10 0] cond=Rew NoRew	5	Grab-Ach	0	trials		0	0.3	0.7	-0.124397	1.77036	0.636553	2.66711	,,,,	2.9661e-28	0.572375	35.4769	0.318875	0.00546102	0.783329	0.297025	0.729842	0.52795	0.554348	SI [10 0] cond=Rew	-0.141267	0.0169014	1.77362	0.0430048	0.611261	0.0209652	2.24488	0.0271012	-0.144774	0.385503	2.14854	0.776637	-1.60349	0.503046	3.75202	0.928512	1.77777	0.89732	NoRew	-0.0848806	0.0119135	1.77974	0.0272475
[truncated: 78 more columns]

## Sheet: 1f
without LED: DA													with LED: DA													with LED:Ach													without LED: Ach
dlight_time	dlight_mean	dlight_sem		dlight_processed_WT62_11222021_mean	dlight_processed_WT62_11222021_sem	dlight_processed_WT63_11222021_mean	dlight_processed_WT63_11222021_sem	dlight_processed_WT64_11222021_mean	dlight_processed_WT64_11222021_sem	dlight_processed_WT65_11222021_mean	dlight_processed_WT65_11222021_sem		dlight_time	dlight_mean	dlight_sem		dlight_processed_WT62_11082021_mean	dlight_processed_WT62_11082021_sem	dlight_processed_WT64_11082021_mean	dlight_processed_WT64_11082021_sem	dlight_processed_WT65_11082021_mean	dlight_processed_WT65_11082021_sem	dlight_processed_WT63_11102021_mean	dlight_processed_WT63_11102021_sem		Ach3.0_time	Ach3.0_mean	Ach3.0_sem		Ach3.0_processed_WT58_10042021_mean	Ach3.0_processed_WT58_10042021_sem	Ach3.0_processed_WT59_10042021_mean	Ach3.0_processed_WT59_10042021_sem	Ach3.0_processed_WT60_10042021_mean	Ach3.0_processed_WT60_10042021_sem	Ach3.0_processed_WT61_10042021_mean	Ach3.0_processed_WT61_10042021_sem		Ach3.0_time	Ach3.0_mean	Ach3.0_sem	bl1	Ach3.0_processed_WT58_10182021_mean	Ach3.0_processed_WT58_10182021_sem	Ach3.0_processed_WT59_10182021_mean	Ach3.0_processed_WT59_10182021_sem	Ach3.0_processed_WT60_10182021_mean	Ach3.0_processed_WT60_10182021_sem	Ach3.0_processed_WT61_10182021_mean
-2.16	-0.244385	0.0507715		-0.120142	0.0949105	-0.3671	0.068518	-0.171843	0.0700663	-0.318454	0.0838888		-2.16	-0.242064	0.0116746		-0.249894	0.0771784	-0.209516	0.054604	-0.273848	0.0472331	-0.235	0.0467818		-2.16	-0.019388	0.0410503		0.0514208	0.0760096	-0.0120421	0.0731378	-0.155522	0.0667903	0.0385917	0.0722165		-2.16	0.0277121	0.031699		0.133939	0.0725745	0.0184793	0.0713593	-0.0193945	0.11922	-0.0221755
-2.106	-0.262155	0.0573386		-0.175223	0.0879138	-0.386283	0.074442	-0.123253	0.066556	-0.363863	0.0779253		-2.106	-0.246171	0.0148092		-0.209656	0.0738212	-0.226986	0.055518	-0.262699	0.0474908	-0.285343	0.0453082		-2.106	-0.0400772	0.0407249		0.00846379	0.0759353	-0.00129642	0.0691961	-0.180855	0.0657206	0.0133791	0.0716956		-2.106	0.00244222	0.0610474		0.148587	0.0819321	0.0665456	0.073035	-0.180331	0.109571	-0.0250333
-2.052	-0.255324	0.0631105		-0.170668	0.0967986	-0.439674	0.0714179	-0.111653	0.0717304	-0.2993	0.0899334		-2.052	-0.228342	0.0475976		-0.0774075	0.0754692	-0.326166	0.0568998	-0.219632	0.0477314	-0.290163	0.0420543		-2.052	-0.0401639	0.0332232		-0.0393916	0.0808471	0.0238019	0.0850347	-0.148272	0.0687364	0.00320584	0.0704578		-2.052	-0.0251913	0.0846405		0.104417	0.0904738	0.0848205	0.0765143	-0.313842	0.128261	0.0238398
-1.998	-0.25698	0.060967		-0.210902	0.0947038	-0.440766	0.0681492	-0.104193	0.0685884	-0.272058	0.100673		-1.998	-0.204292	0.0817302		0.0457895	0.0731728	-0.410154	0.0577161	-0.204271	0.0468842	-0.248531	0.0434026		-1.998	-0.0672664	0.0660543		-0.223921	0.0805556	0.0276039	0.0812546	-0.167449	0.0734227	0.0947003	0.074646		-1.998	-0.0845036	0.0921404		0.0379865	0.0879644	0.0756587	0.0693326	-0.392016	0.15731	-0.0596436
-1.944	-0.285385	0.0543821		-0.250986	0.0869133	-0.449119	0.0673036	-0.146681	0.0622554	-0.294754	0.0882216		-1.944	-0.189943	0.0935816		0.100325	0.0729312	-0.417288	0.0580365	-0.188243	0.0450173	-0.254565	0.0466536		-1.944	-0.150434	0.0953295		-0.368776	0.0771476	-0.164839	0.0739604	-0.221728	0.0675666	0.153605	0.0872514		-1.944	-0.114142	0.0412575		-0.0259511	0.0808451	-0.0492803	0.0625497	-0.232726	0.134561	-0.14861
-1.89	-0.250916	0.0556712		-0.19979	0.0795898	-0.436026	0.0697831	-0.140719	0.0633986	-0.22713	0.0814804		-1.89	-0.165343	0.104808		0.186402	0.0732712	-0.356041	0.0550743	-0.20915	0.0410671	-0.282581	0.0456187		-1.89	-0.116386	0.125554		-0.490573	0.0779693	0.094082	0.0709849	-0.199611	0.073453	0.130558	0.0796332		-1.89	-0.0580965	0.0381626		-0.0949958	0.0834834	0.0694546	0.0736575	-0.075472	0.129273	-0.131373
-1.836	-0.223311	0.0628923		-0.195565	0.0817516	-0.421312	0.067461	-0.0717771	0.0606499	-0.204591	0.0718771		-1.836	-0.14656	0.101665		0.201017	0.0722939	-0.297244	0.0531285	-0.209827	0.0391439	-0.280184	0.0444873		-1.836	-0.20173	0.110779		-0.562803	0.0734856	-0.0226069	0.0738434	-0.20387	0.0728677	-0.0176393	0.079573		-1.836	-0.0926246	0.0481188		-0.0725716	0.0895424	0.0337256	0.0701067	-0.236407	0.120144	-0.0952451
-1.782	-0.204802	0.0526996		-0.197522	0.0903104	-0.369092	0.0642375	-0.0759702	0.0608706	-0.176623	0.0604824		-1.782	-0.143049	0.0960352		0.188718	0.0691792	-0.274105	0.0588522	-0.252802	0.0375632	-0.234007	0.0442681		-1.782	-0.262444	0.104158		-0.597894	0.0664267	-0.111553	0.0704457	-0.273257	0.0673925	-0.0670699	0.0689197		-1.782	-0.00967531	0.034913		-0.0277796	0.0879574	0.0752931	0.0777123	0.0266057	0.124156	-0.11282
-1.728	-0.190421	0.0409587		-0.18653	0.0986944	-0.319165	0.0601548	-0.0929396	0.0653186	-0.16305	0.0571563		-1.728	-0.0992755	0.0979591		0.237651	0.0686007	-0.203387	0.0598048	-0.247896	0.0401493	-0.18347	0.04604		-1.728	-0.228448	0.098828		-0.531273	0.0663497	0.0093167	0.0800083	-0.250324	0.0639012	-0.141513	0.071246		-1.728	0.0445772	0.0518266		-0.0809641	0.0882103	0.104055	0.0723141	0.18128	0.127929	-0.0260628
-1.674	-0.186211	0.0237065		-0.164608	0.0997081	-0.26217	0.0574605	-0.184313	0.060148	-0.133753	0.0601778		-1.674	-0.0952436	0.0888988		0.207859	0.0709192	-0.160376	0.0555475	-0.246007	0.0395594	-0.18245	0.0442167		-1.674	-0.191467	0.113128		-0.544121	0.0669806	0.0806857	0.0745267	-0.190557	0.0658914	-0.111876	0.0713489		-1.674	0.0192357	0.0107028		-0.00953027	0.093654	0.0491211	0.0705282	0.0261441	0.117033	0.0112079
-1.62	-0.150176	0.0244891		-0.114129	0.0843413	-0.232994	0.0550433	-0.139896	0.0575883	-0.113686	0.0633902		-1.62	-0.0983899	0.0795151		0.16091	0.0688725	-0.10144	0.0609029	-0.249806	0.0368326	-0.203223	0.0431172		-1.62	-0.177097	0.0846469		-0.469703	0.0655897	-0.0728762	0.0766922	-0.0973393	0.0682862	-0.0684692	0.070246		-1.62	-0.0314143	0.03431		-0.0423187	0.0880959	-0.0062213	0.0681693	-0.133372	0.108284	0.0562547
-1.566	-0.0793263	0.0204292		-0.0248096	0.085162	-0.139058	0.0544838	-0.0845931	0.0585414	-0.0688441	0.0598346		-1.566	-0.109789	0.0721425		0.13393	0.0641289	-0.138988	0.0555426	-0.214672	0.0403153	-0.219427	0.0411905		-1.566	-0.139106	0.0916681		-0.450493	0.0629939	-0.0764005	0.07206	0.0215209	0.0597852	-0.0510502	0.0702299		-1.566	-0.0666482	0.0458786		-0.140904	0.0872253	-0.0781295	0.0691187	-0.134134	0.114184	0.0865753
-1.512	-0.0291091	0.0294104		0.0716658	0.0868762	-0.0754189	0.0540744	-0.0616388	0.0650898	-0.0510446	0.065246		-1.512	-0.132991	0.0767964		0.131537	0.0600631	-0.234725	0.0562359	-0.194547	0.0400768	-0.234228	0.0390733		-1.512	-0.182156	0.0650022		-0.391893	0.0703106	-0.166494	0.065546	-0.037491	0.0599047	-0.132744	0.0720289		-1.512	-0.052082	0.0671213		-0.209296	0.0803728	0.00520895	0.0738793	-0.14193	0.0947085	0.137689
-1.458	-0.0189801	0.0485947		0.143149	0.0823481	-0.0309735	0.0580512	-0.100484	0.0672153	-0.087612	0.0647564		-1.458	-0.128813	0.0856629		0.159529	0.0630929	-0.289583	0.0544464	-0.180666	0.0408863	-0.20453	0.0398791		-1.458	-0.132489	0.0669962		-0.301691	0.0685742	0.00698344	0.0714404	-0.00970726	0.0645732	-0.22554	0.0677368		-1.458	-0.0905953	0.0631851		-0.2794	0.0723433	0.0200102	0.0736136	-0.131929	0.122751	0.0289382
-1.404	-0.0284055	0.043133		0.107772	0.0868301	-0.023474	0.0579835	-0.0740319	0.0623306	-0.123888	0.0606946		-1.404	-0.141638	0.0606415		0.0621783	0.0615058	-0.25202	0.0571928	-0.207693	0.0419556	-0.169017	0.041148		-1.404	-0.197185	0.0533441		-0.253958	0.0591954	-0.0666162	0.0725152	-0.127934	0.0591288	-0.340232	0.0661797		-1.404	-0.12079	0.0618761		-0.287621	0.0797066	0.0247383	0.0735728	-0.187663	0.112678	-0.0326125
-1.35	-0.0599073	0.0224146		0.00753396	0.0782936	-0.0470927	0.0551077	-0.0927686	0.0577791	-0.107302	0.061962		-1.35	-0.158187	0.0380361		-0.0440558	0.0589255	-0.238269	0.0614865	-0.214767	0.0433044	-0.135656	0.0423994		-1.35	-0.152264	0.0568413		-0.213491	0.0584842	0.0216379	0.0745605	-0.133248	0.0629175	-0.283956	0.0672874		-1.35	-0.126211	0.0721887		-0.244612	0.0737205	0.0897428	0.0775723	-0.269767	0.123744	-0.0802091
-1.296	-0.101252	0.0302684		-0.081077	0.0803277	-0.01098	0.0559842	-0.155166	0.0549774	-0.157785	0.0659328		-1.296	-0.17769	0.0405907		-0.0893959	0.0604527	-0.271394	0.065128	-0.244881	0.0432215	-0.10509	0.0438117		-1.296	-0.165021	0.0547517		-0.147833	0.0570778	0.00115759	0.0881922	-0.216444	0.0588221	-0.296964	0.0668782		-1.296	-0.147922	0.0389989		-0.266235	0.0676985	-0.0522144	0.0680934	-0.115157	0.120387	-0.158084
-1.242	-0.106217	0.0342663		-0.0712607	0.0791325	-0.0175219	0.0555506	-0.136	0.0633792	-0.200084	0.0679027		-1.242	-0.217774	0.0368524		-0.162716	0.0628176	-0.285398	0.05997	-0.295296	0.0474541	-0.127688	0.0505932		-1.242	-0.160492	0.0486793		-0.0888322	0.0560399	-0.0995235	0.0710031	-0.12614	0.0658216	-0.327472	0.061414		-1.242	-0.136021	0.0670539		-0.2938	0.0698948	0.00263956	0.0735615	-0.00891185	0.122263	-0.244012
-1.188	-0.169506	0.0376649		-0.127665	0.0793327	-0.0963222	0.0533528	-0.160025	0.0634491	-0.294013	0.0714066		-1.188	-0.278612	0.0321082		-0.226423	0.060357	-0.338828	0.0597358	-0.345709	0.0495997	-0.203489	0.0492701		-1.188	-0.11202	0.0576524		-0.019557	0.0557247	0.0137153	0.0845835	-0.171034	0.0673949	-0.271203	0.0652648		-1.188	-0.127255	0.0490333		-0.223139	0.0734439	-0.0620308	0.079448	-0.00113215	0.119388	-0.222719
-1.134	-0.184901	0.0579809		-0.104378	0.0810438	-0.140982	0.0543134	-0.109948	0.0582589	-0.384294	0.0694252		-1.134	-0.299589	0.020768		-0.27697	0.0610693	-0.295215	0.0614722	-0.367884	0.0536958	-0.258286	0.0446758		-1.134	-0.072192	0.0634494		-0.0273971	0.0553741	0.114662	0.0879111	-0.206204	0.0694844	-0.16983	0.0677387		-1.134	-0.0903165	0.0544793		-0.0459204	0.0660508	-0.0244004	0.0681514	-0.0130195	0.105418	-0.277926
-1.08	-0.190117	0.0658758		-0.0812936	0.0794391	-0.170272	0.0573503	-0.0980535	0.0647018	-0.410847	0.0732626		-1.08	-0.295333	0.0172316		-0.273627	0.0594838	-0.313729	0.0609656	-0.34135	0.0572905	-0.252628	0.045738		-1.08	-0.00312754	0.0661416		-0.0195379	0.0546291	0.215782	0.0863396	-0.129887	0.0683555	-0.0788681	0.0699293		-1.08	-0.0760605	0.0874087		0.0199363	0.0615085	-0.176031	0.0661913	0.152892	0.124648	-0.30104
-1.026	-0.164663	0.0439604		-0.0989099	0.087643	-0.215389	0.0562735	-0.0628351	0.0693568	-0.281517	0.0705249		-1.026	-0.259794	0.0113513		-0.244899	0.0592672	-0.231965	0.0649053	-0.272422	0.061053	-0.289891	0.0489646		-1.026	-0.00979594	0.0650641		-0.0936869	0.0592611	0.21493	0.0998797	-0.091973	0.0672414	-0.0684542	0.0715488		-1.026	-0.0184468	0.101631		-0.0262523	0.0517151	0.064571	0.0755743	0.222766	0.129355	-0.334872
-0.972	-0.182761	0.0140807		-0.154678	0.0830478	-0.224034	0.0528777	-0.158945	0.0640519	-0.193387	0.0733504		-0.972	-0.205205	0.0287789		-0.210902	0.0597958	-0.1767	0.0636511	-0.138678	0.0581994	-0.294541	0.0514105		-0.972	-0.00658359	0.0732429		-0.157207	0.0605902	0.235279	0.102966	-0.0366317	0.0693253	-0.0677753	0.0745862		-0.972	-0.0112472	0.0828347		-0.0246761	0.0506974	-0.0267802	0.068743	0.236626	0.11594	-0.230159
-0.918	-0.144372	0.0348598		-0.227286	0.0755223	-0.183887	0.0510658	-0.125066	0.0629144	-0.0412486	0.0726827		-0.918	-0.103345	0.0449233		-0.11825	0.0635268	-0.122111	0.0627618	0.0382868	0.0559316	-0.211307	0.0532492		-0.918	0.0181526	0.0722285		-0.181831	0.0599458	0.220758	0.0905893	0.0516671	0.0669007	-0.0179831	0.0670937		-0.918	-0.0094744	0.0581232		-0.0379282	0.0547934	-0.0168064	0.070731	0.170513	0.117829	-0.153676
-0.864	-0.111514	0.052396		-0.194398	0.0646551	-0.144027	0.0594306	-0.174935	0.0578546	0.0673056	0.073628		-0.864	0.0402456	0.0859059		-0.00478356	0.0686755	-0.0445601	0.0688822	0.329249	0.0607417	-0.118923	0.0562851		-0.864	0.0279932	0.0511036		-0.0764073	0.0573764	0.196508	0.0877222	0.0106538	0.0686786	-0.0187816	0.0643662		-0.864	-0.0850702	0.00480943		-0.0954461	0.0562093	-0.0830927	0.0730868	-0.0914363	0.120382	-0.0703056
-0.81	0.0209139	0.0628642		-0.0677172	0.063852	-0.0438986	0.0606882	-0.0427244	0.0579035	0.237996	0.0852586		-0.81	0.211353	0.134775		0.145	0.075127	0.0691687	0.071964	0.665095	0.0662058	-0.0338538	0.0591926		-0.81	0.121508	0.0743992		0.054423	0.0566384	0.354303	0.100847	-0.0511804	0.0667686	0.128485	0.0566887		-0.81	-0.0743201	0.0525947		-0.0622685	0.0546858	0.0043217	0.0762917	-0.249699	0.111015	0.0103655
-0.756	0.211887	0.0542953		0.109116	0.0746425	0.166497	0.0630417	0.177408	0.0624883	0.394525	0.085743		-0.756	0.470979	0.15127		0.425804	0.074467	0.314433	0.0761865	0.971357	0.0675301	0.172324	0.0671189		-0.756	0.138229	0.0681376		0.262106	0.0558956	0.197915	0.0880496	-0.0923473	0.06597	0.185243	0.0562929		-0.756	-0.103738	0.0925756		-0.0283219	0.049715	-0.0743664	0.0641774	-0.406216	0.118637	0.0939507
-0.702	0.438075	0.0548964		0.311844	0.0827717	0.432792	0.0650187	0.395185	0.0690767	0.612477	0.0852481		-0.702	0.761462	0.136332		0.784218	0.0805724	0.630757	0.0833959	1.18554	0.0627283	0.445331	0.0753509		-0.702	0.0761755	0.0928552		0.334694	0.0568208	-0.0717027	0.0725289	-0.126	0.0614278	0.16771	0.0562817		-0.702	-0.0146401	0.084597		0.136143	0.0564566	0.0555898	0.0693061	-0.301803	0.115304	0.0515101
-0.648	0.561804	0.0438613		0.505643	0.091105	0.620065	0.067184	0.450684	0.0746399	0.670822	0.0775514		-0.648	1.02021	0.0861461		1.03929	0.081425	1.08446	0.0918419	1.21389	0.0579307	0.743197	0.0796859		-0.648	0.117636	0.0824436		0.328261	0.0546821	0.0115523	0.0730011	-0.0890208	0.0611386	0.219751	0.0580753		-0.648	0.0246475	0.0723614		0.251086	0.0551238	-0.0360555	0.0770777	-0.145069	0.131312	0.0286283
-0.594	0.61064	0.0481559		0.549682	0.0904212	0.768548	0.0659012	0.518845	0.0732932	0.605486	0.0747303		-0.594	1.13138	0.0447306		1.12682	0.0772686	1.26422	0.089887	1.12255	0.053637	1.01193	0.0755737		-0.594	0.0331611	0.0339689		0.0427922	0.0646075	-0.0663616	0.0667808	0.0310728	0.0645114	0.125141	0.0550642		-0.594	0.115543	0.0540661		0.279982	0.0568444	0.0687831	0.0819387	-0.0161645	0.100913	0.129572
-0.54	0.512565	0.0568086		0.525344	0.0905053	0.686077	0.0619782	0.374624	0.0764419	0.464215	0.0733629		-0.54	1.08656	0.0306816		1.03978	0.0750844	1.15125	0.0917982	1.0123	0.0486834	1.1429	0.069278		-0.54	-0.141308	0.0533743		-0.307369	0.0661366	-0.0259475	0.0675164	-0.15726	0.0669444	-0.0746566	0.0579379		-0.54	0.0643289	0.0402164		0.118142	0.0646283	0.0219293	0.0823796	-0.0441374	0.114997	0.161382
-0.486	0.360189	0.0701071		0.476844	0.0908138	0.469431	0.0556176	0.129803	0.0718082	0.364677	0.0747106		-0.486	0.912034	0.0330356		0.915181	0.0688509	0.860238	0.0837761	0.853939	0.0467183	1.01878	0.0620505		-0.486	-0.342938	0.110329		-0.646517	0.0670114	-0.0229107	0.0752813	-0.3464	0.0617412	-0.355926	0.0602024		-0.486	-0.0732996	0.0750207		-0.331877	0.0685602	0.0372034	0.0719826	-0.00189976	0.126462	0.00337435
-0.432	0.241775	0.0877827		0.432563	0.0823054	0.251659	0.0496188	-0.0411267	0.068449	0.324004	0.0744447		-0.432	0.675055	0.0639447		0.765299	0.0637492	0.454839	0.0732195	0.727052	0.0405288	0.75303	0.0553498		-0.432	-0.520299	0.159984		-0.897033	0.0645476	-0.0141044	0.0730315	-0.54646	0.0621854	-0.623598	0.0581996		-0.432	-0.255981	0.162625		-0.783468	0.0616414	0.100734	0.0709583	-0.131336	0.10237	-0.209855
-0.378	0.179848	0.134846		0.469382	0.0829327	0.165201	0.0509791	-0.248378	0.0669643	0.333188	0.0615076		-0.378	0.514167	0.10989		0.733249	0.06154	0.150774	0.0627774	0.623395	0.0411048	0.549251	0.0499381		-0.378	-0.605242	0.186064		-0.920175	0.0625161	0.0148137	0.0738482	-0.648915	0.0609216	-0.866691	0.0477202		-0.378	-0.45206	0.20595		-1.05643	0.0546466	0.106815	0.0745806	-0.429898	0.102251	-0.428724
-0.324	0.171341	0.153067		0.468815	0.0824571	0.167154	0.0504755	-0.324126	0.0674404	0.37352	0.0614411		-0.324	0.449568	0.127145		0.668349	0.0543092	0.0174722	0.0612723	0.58202	0.0408812	0.530431	0.0465299		-0.324	-0.618928	0.204858		-0.79676	0.061414	0.0874383	0.0789928	-0.858551	0.0567605	-0.907842	0.0432301		-0.324	-0.503899	0.160066		-0.972971	0.0691558	-0.106326	0.0736185	-0.347134	0.105129	-0.589165
-0.27	0.291499	0.122287		0.47963	0.0732524	0.285363	0.0514247	-0.1055	0.0657168	0.506502	0.0628584		-0.27	0.437294	0.100084		0.628709	0.0476257	0.10235	0.0559665	0.485155	0.0402833	0.532961	0.0431026		-0.27	-0.564918	0.167354		-0.685227	0.0555611	0.00966272	0.0734575	-0.779458	0.0607767	-0.804649	0.0446635		-0.27	-0.394066	0.127086		-0.676458	0.0692574	-0.0146303	0.0638459	-0.320142	0.106158	-0.565036
-0.216	0.523609	0.0550385		0.665605	0.0842357	0.427159	0.04915	0.406059	0.0653688	0.595611	0.0696345		-0.216	0.4592	0.0753123		0.608369	0.0513285	0.458798	0.060521	0.215356	0.0401211	0.554276	0.0407836		-0.216	-0.514639	0.126053		-0.497187	0.0474441	-0.109259	0.0740255	-0.716128	0.0602611	-0.735982	0.0435812		-0.216	-0.234779	0.0913086		-0.289441	0.0590162	0.052835	0.0802461	-0.24988	0.11253	-0.452628
-0.162	0.649171	0.0535937		0.724321	0.0775924	0.486093	0.0459318	0.763309	0.0615144	0.622959	0.0743038		-0.162	0.271305	0.149376		0.278082	0.0578104	0.575145	0.0578836	-0.212945	0.037135	0.444939	0.0409968		-0.162	-0.394259	0.137308		-0.240344	0.0457207	-0.0231995	0.0795788	-0.691964	0.0557074	-0.621527	0.0426381		-0.162	-0.095002	0.0916491		-0.0138933	0.0525605	0.0959189	0.0706976	-0.395886	0.111636	-0.0661479
-0.108	0.364909	0.0374822		0.442776	0.0788567	0.253418	0.0524649	0.423072	0.0673705	0.340369	0.0779356		-0.108	-0.156027	0.176234		-0.30447	0.0583648	0.277876	0.0533736	-0.649388	0.0332154	0.0518748	0.0403427		-0.108	-0.216037	0.143305		0.0861922	0.0461047	0.027821	0.0723009	-0.608802	0.0629222	-0.36936	0.0478805		-0.108	0.0794338	0.0827686		0.155577	0.0535452	-0.00931747	0.074515	-0.133187	0.119956	0.304663
-0.054	-0.141893	0.0804078		0.117719	0.0899523	-0.222468	0.0505858	-0.313658	0.0572322	-0.149166	0.0788458		-0.054	-0.674874	0.126758		-0.835571	0.0504679	-0.345231	0.0521453	-0.992075	0.0291632	-0.52662	0.0363232		-0.054	0.0584782	0.178823		0.61861	0.0528919	-0.0114504	0.0816503	-0.377487	0.0659075	0.00423989	0.0599802		-0.054	0.36058	0.119359		0.409927	0.0585556	0.0052731	0.0694913	0.351604	0.145199	0.675517
0	-0.560822	0.140183		-0.121409	0.0890578	-0.649296	0.0482026	-0.897431	0.0529397	-0.57515	0.0729056		0	-1.05792	0.0669094		-1.0863	0.049705	-0.857792	0.0439359	-1.23331	0.0284234	-1.0543	0.0314256		0	0.625316	0.150882		1.10021	0.0502554	0.621176	0.120219	0.271831	0.0654944	0.508047	0.0683807		0	0.669462	0.189866		0.646688	0.0576593	0.109562	0.070152	0.745135	0.113153	1.17646
0.054	-0.703365	0.162487		-0.146028	0.0885614	-0.828245	0.0712695	-0.956375	0.0532732	-0.882812	0.0698711		0.054	-1.31797	0.0758427		-1.3024	0.0489637	-1.07982	0.0390444	-1.48284	0.0258963	-1.40682	0.0275195		0.054	0.84452	0.143171		1.29236	0.0695903	0.5473	0.104475	0.651478	0.0667525	0.886941	0.0705779		0.054	0.868784	0.30961		0.992556	0.0672849	-0.106433	0.0686416	0.974434	0.117598	1.61458
0.108	0.141486	0.149635		0.607802	0.176404	-0.224845	0.132867	0.119788	0.101457	0.063201	0.150065		0.108	-1.1892	0.0849454		-1.26087	0.0702665	-0.89706	0.0672572	-1.28123	0.0506569	-1.31765	0.0502855		0.108	1.09969	0.368143		1.84343	0.0926364	0.0481829	0.0824735	0.772792	0.0769891	1.73434	0.0773508		0.108	1.38517	0.432688		1.99334	0.0949814	0.0117028	0.0735085	1.29539	0.170166	2.24024
0.162	1.68752	0.138214		1.25026	0.177777	1.65073	0.142809	1.90539	0.124343	1.94371	0.167707		0.162	0.160404	0.122545		-0.149477	0.0887018	0.53571	0.118287	0.102647	0.0920847	0.152736	0.104831		0.162	0.797177	0.286766		1.39506	0.0879857	0.0403009	0.0721505	0.444938	0.0626293	1.30841	0.069601		0.162	0.736124	0.264501		1.37198	0.0889411	-0.0496196	0.0687617	0.603188	0.130389	1.01895
0.216	2.90964	0.319066		1.83717	0.136708	3.30706	0.106869	3.03165	0.10903	3.46267	0.131231		0.216	1.69448	0.126069		1.26178	0.0834644	1.88018	0.103258	1.8502	0.0937337	1.78578	0.107071		0.216	0.405668	0.228386		0.987297	0.0767293	-0.155537	0.0732834	0.0945317	0.061832	0.69638	0.0703282		0.216	0.0982653	0.169161		0.647869	0.0778382	0.0142284	0.0673335	-0.27655	0.105421	0.00751317
0.27	3.16306	0.207959		2.50815	0.118997	3.56186	0.0820644	3.10241	0.0859953	3.47981	0.127893		0.27	2.06128	0.159988		1.56232	0.0829334	2.02669	0.0768187	2.42039	0.067529	2.23571	0.0670391		0.27	0.198386	0.153999		0.711698	0.075369	-0.0537021	0.0730408	-0.0278676	0.0649607	0.163416	0.0728693		0.27	-0.330939	0.212096		0.127858	0.0712462	0.0486012	0.0662819	-0.8332	0.107655	-0.667012
0.324	2.48956	0.14245		2.22471	0.11975	2.83161	0.0770674	2.19158	0.0795494	2.71033	0.109753		0.324	1.74315	0.154096		1.39325	0.0703605	1.54373	0.0778393	2.20064	0.0602409	1.83499	0.066683		0.324	0.0636303	0.12815		0.453966	0.0755358	0.0873855	0.0778535	-0.0336512	0.0634233	-0.253179	0.0713119		0.324	-0.531441	0.264799		-0.127597	0.0620163	0.0964208	0.0714013	-1.17455	0.10455	-0.920039
0.378	1.70004	0.141178		1.67654	0.117165	1.8597	0.0759477	1.25541	0.0724633	2.00852	0.0954977		0.378	1.34527	0.131511		1.21245	0.0655312	1.09049	0.0728926	1.78305	0.0595557	1.29507	0.0610813		0.378	-0.0750051	0.109565		0.146555	0.0688615	-0.0655881	0.0757499	0.0505665	0.0658659	-0.431553	0.055631		0.378	-0.473946	0.193499		-0.173491	0.0580108	-0.013159	0.0729139	-0.912568	0.102161	-0.796565
0.432	1.18104	0.147738		1.35732	0.096279	1.08459	0.0628596	0.750188	0.063648	1.53205	0.0839406		0.432	1.08348	0.099375		1.16865	0.0690644	0.838455	0.066115	1.36082	0.0512182	0.966015	0.0572293		0.432	-0.0411905	0.103181		0.107982	0.0657833	-0.152168	0.0609943	0.19956	0.063693	-0.320136	0.0526359		0.432	-0.255882	0.170865		0.105539	0.0533963	0.0651386	0.0710946	-0.580158	0.1195	-0.614049
0.486	0.982083	0.115119		1.09538	0.0831622	0.799587	0.0549587	0.730759	0.0645731	1.3026	0.081783		0.486	0.94387	0.0500587		1.02027	0.0655014	0.846332	0.0680471	1.06517	0.0468068	0.843715	0.0503914		0.486	0.0774207	0.100125		0.176389	0.0657301	-0.0847718	0.064654	0.356317	0.0614667	-0.138251	0.0526349		0.486	0.0242576	0.131212		0.42921	0.0606913	0.0486456	0.0748755	-0.093675	0.12201	-0.287151
0.54	0.893692	0.0564797		0.973587	0.0845732	0.819058	0.0556523	0.751291	0.0685426	1.03083	0.086911		0.54	0.777783	0.0690357		0.978522	0.0718948	0.811393	0.0698919	0.72131	0.0482575	0.599907	0.0506761		0.54	0.0676618	0.0954926		0.206444	0.0624897	-0.118118	0.0705003	0.304494	0.0604034	-0.122173	0.0558762		0.54	0.0541196	0.11098		0.32402	0.0597292	-0.0341717	0.0728445	0.186845	0.0938464	-0.260215
0.594	0.769023	0.0728378		0.950574	0.105558	0.83781	0.0636377	0.554808	0.0778585	0.732901	0.0916686		0.594	0.525418	0.0855849		0.767985	0.0766186	0.583974	0.0762852	0.444108	0.0488968	0.305605	0.0489143		0.594	0.0235608	0.113657		0.268375	0.0601064	-0.0192481	0.0787664	0.172076	0.0589534	-0.32696	0.0486591		0.594	0.0951221	0.101599		0.226705	0.0574289	0.105918	0.077274	0.286223	0.103506	-0.238357
0.648	0.663787	0.121369		1.00608	0.13508	0.755507	0.0768971	0.357547	0.0875036	0.536015	0.101027		0.648	0.348589	0.127164		0.773631	0.105722	0.231795	0.0751003	0.286449	0.0535216	0.102481	0.0475433		0.648	-0.00368009	0.0812761		0.0940403	0.0552717	-0.024487	0.0746861	0.173215	0.0643233	-0.257489	0.0476038		0.648	0.103123	0.0850684		0.100394	0.0549713	0.0768424	0.0730839	0.357072	0.103231	-0.121816
0.702	0.421825	0.0679699		0.596183	0.14289	0.459448	0.0750843	0.216753	0.0860006	0.414915	0.107096		0.702	0.196122	0.0908991		0.46796	0.102135	-0.000757879	0.0633521	0.250118	0.0506948	0.0671675	0.0497789		0.702	-0.0258964	0.0742324		-0.00298148	0.0526268	-0.18126	0.0677654	0.205756	0.0667729	-0.1251	0.0488915		0.702	0.207696	0.0880208		0.101864	0.0623926	0.0619863	0.0718606	0.506519	0.0815713	0.160414
0.756	0.252677	0.0694991		0.420215	0.157452	0.154456	0.0707553	0.0817046	0.0806814	0.354334	0.118708		0.756	0.0321651	0.0511921		0.104364	0.0820662	-0.131785	0.0587713	0.13109	0.0487785	0.0249918	0.0471492		0.756	0.114996	0.0729832		-0.027476	0.0486722	-0.00491984	0.0732397	0.335976	0.0589903	0.156405	0.0505773		0.756	0.226239	0.155553		-0.00241277	0.0542454	0.0111543	0.0614146	0.756453	0.0943929	0.139761
0.81	0.106631	0.0559219		0.200138	0.136926	-0.00479187	0.0699743	-0.00423892	0.0924562	0.235416	0.120484		0.81	-0.0320487	0.0308939		-0.0440954	0.074086	-0.12247	0.0787706	0.0483402	0.0502348	-0.00996956	0.044318		0.81	0.148384	0.0909096		0.0110964	0.0482565	-0.0477869	0.0806958	0.413359	0.0609519	0.216868	0.0515864		0.81	0.223253	0.181728		-0.0842311	0.0615296	-0.0845907	0.0742572	0.804571	0.111941	0.257262
0.864	0.0650551	0.0558007		0.161542	0.154608	-0.0789966	0.0713314	-0.0076704	0.0882117	0.185346	0.115322		0.864	-0.0624475	0.0421601		-0.0355634	0.07313	-0.204174	0.0732405	0.0177321	0.0474036	-0.0277844	0.0428268		0.864	0.175925	0.118282		-0.064522	0.0487847	-0.0555238	0.0848549	0.435579	0.0640579	0.388165	0.0547506		0.864	0.0674934	0.110461		-0.12893	0.0565641	-0.112183	0.0731536	0.419301	0.0991646	0.0917861
0.918	0.00276982	0.0633425		0.0240412	0.12356	-0.111219	0.0682936	-0.103272	0.0788437	0.20153	0.124312		0.918	-0.0587227	0.0349053		0.0346915	0.0773644	-0.161647	0.0613025	-0.0459274	0.0438497	-0.062008	0.041584		0.918	0.126069	0.0816624		0.0374906	0.0505177	-0.0925801	0.0687229	0.323568	0.0599917	0.235798	0.044393		0.918	0.0892427	0.0991386		-0.0346669	0.0623328	-0.0997196	0.0653445	0.414869	0.0939706	0.0764885
0.972	-0.0358323	0.0441935		-0.0642307	0.0975221	-0.0639215	0.0689822	-0.126033	0.0738254	0.110856	0.106979		0.972	-0.0575611	0.0107833		-0.0512139	0.0744178	-0.0715019	0.0622745	-0.0255064	0.0524627	-0.0820222	0.043023		0.972	0.0677069	0.110765		-0.084402	0.0555022	-0.213701	0.0720403	0.286269	0.0589809	0.282662	0.0476944		0.972	0.0196551	0.11658		-0.172777	0.0613135	-0.108443	0.0673504	0.417243	0.10383	-0.057402
1.026	-0.0103228	0.0512565		0.121553	0.13056	-0.0709489	0.0646965	-0.141944	0.0656252	0.0500481	0.0951712		1.026	-0.0250204	0.0239716		0.0259991	0.0705668	-0.0692776	0.061496	0.0196069	0.0547826	-0.0764099	0.046082		1.026	0.109031	0.0726353		-0.125944	0.052384	0.11275	0.0749083	0.259641	0.0619994	0.189677	0.0526872		1.026	0.0727866	0.120354		-0.157278	0.0581904	-0.0618589	0.0735112	0.472163	0.10536	0.0381196
1.08	0.0192265	0.0742178		0.230901	0.166003	-0.0923482	0.057397	-0.14455	0.0663639	0.0829031	0.10367		1.08	-0.0374125	0.0101273		-0.0449147	0.0679812	-0.0342462	0.0576799	-0.00726882	0.0560282	-0.0632204	0.0460001		1.08	0.066971	0.0929607		-0.194512	0.0511951	-0.000135184	0.0796286	0.155751	0.0585485	0.306781	0.0585572		1.08	-0.0309522	0.103283		-0.324487	0.0553728	-0.0702422	0.0712616	0.2529	0.122296	0.0180206
1.134	0.0151461	0.0537055		0.159102	0.133463	-0.0812125	0.0599343	-0.0952766	0.0605407	0.0779716	0.099708		1.134	-0.0239061	0.0216162		-0.0197667	0.0652583	0.0423857	0.0543687	-0.0762115	0.0556967	-0.042032	0.0480686		1.134	0.000194334	0.0975523		-0.254948	0.0524404	-0.0486847	0.0662821	0.0133493	0.0605579	0.291061	0.0567741		1.134	0.107993	0.104037		-0.154945	0.0615586	0.0545591	0.0734953	0.426089	0.0945934	0.106268
1.188	-0.0384907	0.0352454		0.0744836	0.119311	-0.080709	0.0618983	-0.111465	0.0608274	-0.0362722	0.0930023		1.188	-0.020145	0.0209568		-0.0194127	0.0719217	0.0134851	0.0531096	-0.088829	0.048782	0.0141765	0.0463272		1.188	0.0688347	0.11002		-0.185511	0.053581	0.0229632	0.0798425	0.0166946	0.0567992	0.421192	0.0640502		1.188	0.141609	0.111062		-0.150784	0.0684182	0.0531652	0.0720371	0.457569	0.111298	0.206488
1.242	-0.0849306	0.0536926		0.0806815	0.112186	-0.0630029	0.0552156	-0.196485	0.0584587	-0.160916	0.0804429		1.242	0.00915139	0.0446021		-0.0318154	0.074647	0.121614	0.0599141	-0.113048	0.0429494	0.0598543	0.0419974		1.242	0.084342	0.105226		-0.155138	0.0566961	0.0617983	0.0761118	0.00923285	0.0612306	0.421475	0.063104		1.242	0.104608	0.111808		-0.191418	0.0658005	-0.0157632	0.0698351	0.387645	0.114002	0.237967
1.296	-0.0889375	0.0711065		0.108778	0.118811	-0.0170377	0.0531954	-0.235808	0.067223	-0.211682	0.0698498		1.296	0.0130128	0.0402897		0.0335204	0.0730386	0.0895607	0.0628138	-0.122066	0.0391896	0.0510359	0.0392517		1.296	0.0556481	0.094745		-0.0972914	0.0602143	0.0156703	0.0736395	-0.0715321	0.058382	0.375746	0.0568936		1.296	0.0443613	0.0972428		-0.169527	0.0663852	-0.112235	0.0736954	0.30834	0.114473	0.150866
1.35	-0.019894	0.0920463		0.260945	0.118847	0.0287175	0.0514646	-0.190014	0.0605373	-0.179224	0.0728368		1.35	-0.0226101	0.0338253		0.0201521	0.0713383	0.0106445	0.0572481	-0.139621	0.0363496	0.0183836	0.0403634		1.35	0.00578472	0.0948307		-0.174626	0.0591609	0.00318729	0.0668057	-0.120179	0.057308	0.314757	0.061847		1.35	0.0241924	0.102402		-0.22972	0.0713708	-0.0902102	0.0664173	0.314161	0.104765	0.102539
1.404	0.0267369	0.0602486		0.20304	0.10068	0.0722318	0.0545442	-0.0969795	0.0799151	-0.0713446	0.0867582		1.404	-0.0467674	0.0432601		0.0342838	0.0690784	-0.0303787	0.0550849	-0.191294	0.0376428	0.000319299	0.0395292		1.404	0.0115947	0.0691405		-0.142239	0.0650962	0.0282041	0.0715548	-0.0666448	0.0569651	0.227058	0.0513947		1.404	0.106828	0.119255		-0.089402	0.0809071	-0.071405	0.0739844	0.502824	0.124043	0.0852964
1.458	0.0917291	0.0806848		0.367132	0.108486	0.0372881	0.056228	-0.0404056	0.0802976	0.00290171	0.0944901		1.458	-0.0410239	0.0405481		0.0471155	0.068493	-0.0413302	0.0579757	-0.170616	0.0415831	0.000734598	0.0399942		1.458	-0.0589878	0.0725435		-0.212129	0.0729587	-0.0437144	0.0762308	-0.14976	0.0583699	0.169652	0.0521005		1.458	0.081016	0.129837		-0.270077	0.074377	0.0110008	0.0673177	0.454185	0.114224	0.128955
1.512	0.0491717	0.0490537		0.213607	0.108705	-0.0364869	0.0549531	0.0323779	0.0796635	-0.0128111	0.0855145		1.512	-0.0101274	0.0506687		0.109829	0.0712365	0.0124695	0.0583313	-0.170892	0.0365883	0.00808386	0.0449113		1.512	-0.091675	0.0516257		-0.234773	0.0714727	-0.0376374	0.0713299	-0.134553	0.062632	0.0402637	0.051181		1.512	-0.00253286	0.0890383		-0.281973	0.0628782	-0.0176567	0.0709693	0.0940249	0.122517	0.195473
1.566	0.0217996	0.0359869		0.109595	0.092536	-0.0899715	0.0489008	0.0445748	0.069468	0.0230005	0.0894126		1.566	-0.00914334	0.0422782		0.0876374	0.0668226	0.0414082	0.0594964	-0.136771	0.0368196	-0.028848	0.0425879		1.566	-0.0565029	0.0664497		-0.224469	0.0713626	0.00658887	0.0685121	-0.132433	0.0634915	0.124302	0.0585221		1.566	-0.105129	0.105987		-0.430128	0.0606131	-0.136725	0.0720708	0.00413929	0.111602	0.142197
1.62	-0.00514192	0.0330557		0.0258408	0.0832706	-0.119146	0.0464974	0.0426844	0.0685647	0.030053	0.0855995		1.62	-0.0149219	0.032234		0.0315257	0.065208	0.0594017	0.0599361	-0.104033	0.0369095	-0.0465816	0.0376713		1.62	-0.0659431	0.0925098		-0.318883	0.0821745	-0.0426784	0.0725978	-0.102819	0.0627653	0.200608	0.0593021		1.62	-0.032906	0.154624		-0.542321	0.0661905	0.000333737	0.0689079	0.270598	0.111073	0.139765
1.674	0.0327529	0.0376364		0.111935	0.0973892	-0.0896906	0.0503354	0.0391196	0.0676439	0.0696475	0.0825957		1.674	0.0149635	0.0440129		0.0370708	0.0598192	0.145518	0.0616834	-0.0914362	0.0375883	-0.0312984	0.0368438		1.674	-0.0623576	0.0996617		-0.347665	0.0810586	-0.0728757	0.0708055	-0.044159	0.0581822	0.21527	0.0596309		1.674	-0.0771023	0.155967		-0.583091	0.0657148	-0.0581815	0.0693557	0.250731	0.121312	0.0821324
1.728	-0.0157425	0.0253138		0.00339004	0.090764	-0.102746	0.049234	0.0155725	0.0626613	0.0208134	0.0840044		1.728	0.0395191	0.0461842		0.0931767	0.0593786	0.163169	0.0642506	-0.0381747	0.0403738	-0.0600946	0.0345674		1.728	-0.137033	0.117711		-0.484233	0.0824226	-0.0367494	0.0654311	-0.18765	0.0593464	0.160501	0.0543907		1.728	-0.157331	0.135393		-0.61806	0.0686495	-0.079312	0.0629459	0.0632464	0.103119	0.00480206
1.782	0.0250605	0.0284846		0.0278538	0.0786307	-0.0664856	0.0483811	0.0875331	0.0621699	0.0513408	0.0794622		1.782	0.0560925	0.0503319		0.116468	0.0569336	0.181023	0.0685014	0.00877792	0.0414137	-0.0818983	0.034796		1.782	-0.129701	0.10828		-0.485246	0.0773119	-0.0325666	0.0741311	-0.0963061	0.0544982	0.0953146	0.055682		1.782	-0.167612	0.145373		-0.637404	0.0709908	-0.0852466	0.0713135	0.159506	0.116987	-0.107305
1.836	0.0759406	0.0316206		0.145921	0.0856434	-0.0256751	0.0521966	0.10347	0.0633162	0.0800461	0.0751024		1.836	0.0395839	0.0378838		0.128107	0.0573042	0.0790032	0.0657764	0.0275176	0.0402165	-0.0762918	0.03692		1.836	-0.19652	0.118956		-0.549433	0.0700581	0.0638387	0.0807818	-0.27229	0.0576107	-0.0281944	0.0548388		1.836	-0.159225	0.13162		-0.571208	0.0710566	-0.115665	0.0700278	0.162259	0.124877	-0.112285
1.89	0.0626684	0.0398398		0.0531511	0.086166	-0.0546489	0.0531973	0.0842651	0.0559027	0.167907	0.0737282		1.89	0.0228279	0.0431781		0.140926	0.0619435	-0.00871799	0.0594288	0.0541904	0.0399019	-0.0950864	0.0400048		1.89	-0.246888	0.10432		-0.567385	0.0668675	-0.0126462	0.0689679	-0.283805	0.057299	-0.123717	0.0560119		1.89	-0.144551	0.140418		-0.599267	0.0664833	-0.0231963	0.0682738	0.160721	0.0962616	-0.116462
1.944	0.0319624	0.0448963		0.0216459	0.0865163	-0.0638218	0.0573426	-0.00810289	0.0545526	0.178129	0.0717186		1.944	0.00445885	0.0367231		0.0922646	0.0642751	-0.0146674	0.0519672	0.0447626	0.040754	-0.104524	0.0419375		1.944	-0.291033	0.088386		-0.587742	0.0697892	-0.181002	0.071474	-0.258627	0.0641922	-0.136759	0.0604497		1.944	-0.169323	0.124559		-0.593826	0.0637158	-0.0819346	0.0693401	0.0415252	0.114567	-0.0430568
1.998	-0.0116888	0.0571994		-0.0755556	0.0855072	-0.0247732	0.0616104	-0.123442	0.0563969	0.177016	0.0712921		1.998	-0.0160046	0.0322879		-0.00460316	0.0626738	-0.0674681	0.0551865	0.084956	0.0411575	-0.0769031	0.0427596		1.998	-0.288943	0.095052		-0.578686	0.0686284	-0.0851755	0.0641226	-0.333676	0.0632163	-0.158235	0.0586781		1.998	-0.129784	0.148735		-0.641258	0.0638908	0.0983024	0.067453	0.0210926	0.111005	0.00272834
2.052	0.0184001	0.058913		-0.10493	0.0795398	0.0422739	0.0601583	-0.063792	0.0583455	0.200048	0.0710884		2.052	-0.0132062	0.0402897		-0.0736703	0.059829	-0.076538	0.0599004	0.121639	0.0441478	-0.0242558	0.0457093		2.052	-0.267669	0.0839622		-0.54469	0.0672325	-0.155899	0.0676625	-0.255425	0.0631884	-0.114662	0.0559451		2.052	-0.0967331	0.125931		-0.532461	0.0699026	0.0542145	0.0672816	0.0621289	0.118026	0.0291847
2.106	0.051397	0.0774299		-0.163554	0.0815967	0.0670405	0.0550221	0.0293628	0.0642665	0.272739	0.0848059		2.106	-0.0222801	0.0379067		-0.0326757	0.0588463	-0.114693	0.0616759	0.0964211	0.0455322	-0.0381733	0.0454125		2.106	-0.204298	0.0776335		-0.44649	0.0667332	-0.0291246	0.0699444	-0.219997	0.0618245	-0.121579	0.0590873		2.106	-0.0819394	0.112936		-0.462374	0.0704952	-0.0129606	0.0696704	0.128938	0.115524	0.0186388
2.16	0.0917103	0.0630447		-0.087306	0.0911431	0.109817	0.0524195	0.0765785	0.0651556	0.267752	0.0807179		2.16	0.00278829	0.041949		0.0609001	0.0545658	-0.108847	0.0569729	0.103319	0.0450503	-0.0442196	0.0436183		2.16	-0.207571	0.0590144		-0.355311	0.066094	-0.101938	0.0698876	-0.291044	0.0625285	-0.0819914	0.063401		2.16	-0.0886776	0.0907322		-0.387508	0.0736689	0.0353326	0.0731954	0.075408	0.102827	-0.0779432
2.214	0.108596	0.0497814		-0.0322297	0.091993	0.131594	0.060735	0.0889347	0.0697071	0.246087	0.0745973		2.214	-0.0367605	0.0408507		0.0263303	0.0537473	-0.160431	0.053498	0.0464003	0.0454055	-0.0593413	0.0439076		2.214	-0.214712	0.0490363		-0.343462	0.0625635	-0.149396	0.0623401	-0.271365	0.0685101	-0.0946259	0.0633797		2.214	-0.0624953	0.0657117		-0.267579	0.071178	0.0117817	0.0723904	0.0833967	0.131379	-0.0775806
2.268	0.0446003	0.0351284		-0.04015	0.0808198	0.094459	0.061689	-0.00675389	0.0640863	0.130846	0.0802794		2.268	-0.0358495	0.0156634		-0.0251399	0.054547	-0.0892137	0.0569094	-0.0093583	0.0499291	-0.019686	0.0429548		2.268	-0.198251	0.052924		-0.340515	0.0648237	-0.100873	0.0702696	-0.259731	0.0606252	-0.0918843	0.0633224		2.268	-0.0822107	0.0599796		-0.265604	0.0702059	-0.0312199	0.0710298	0.0632446	0.133122	-0.095263
2.322	-0.00183274	0.0527253		-0.0544521	0.0863619	0.14689	0.0669962	-0.136412	0.066248	0.0366431	0.0806415		2.322	-0.0763298	0.0275518		-0.11608	0.0552183	-0.144751	0.049326	-0.0263483	0.0526697	-0.0181406	0.0436125		2.322	-0.192739	0.101383		-0.404171	0.0649799	0.138215	0.0820407	-0.291737	0.0668543	-0.213264	0.0616256		2.322	-0.0770615	0.0971072		-0.380036	0.0689892	-0.0324689	0.0687337	0.16102	0.111749	-0.0567614
2.376	-0.0398045	0.0669587		-0.233008	0.0792406	0.141582	0.0652571	-0.0607009	0.0695897	-0.00709082	0.0752323		2.376	-0.0784706	0.0190019		-0.104065	0.0589817	-0.122948	0.0492044	-0.0619933	0.0610355	-0.0248761	0.0461297		2.376	-0.231186	0.0728372		-0.42878	0.0643235	-0.018643	0.0758476	-0.255309	0.0604935	-0.22201	0.0564675		2.376	-0.0645424	0.103058		-0.410516	0.0690461	0.084589	0.0767493	0.0995456	0.106562	-0.0317885
2.43	-0.0548892	0.087933		-0.316475	0.0815187	0.177443	0.0635415	-0.0612621	0.0692105	-0.0192624	0.0762098		2.43	-0.0784688	0.0209538		-0.110706	0.0602047	-0.111041	0.0533593	-0.0836451	0.0657292	-0.00848301	0.0509124		2.43	-0.214213	0.0696907		-0.416888	0.0654984	-0.0252731	0.0686874	-0.186865	0.0617439	-0.227825	0.0629282		2.43	-0.170025	0.0701718		-0.394783	0.0613398	-0.0110149	0.0749989	-0.157441	0.113508	-0.11686
2.484	-0.0727154	0.0756881		-0.303113	0.0923939	0.117408	0.0634452	-0.0810229	0.06374	-0.0241335	0.0746826		2.484	-0.0790294	0.0364533		-0.10092	0.0579667	-0.183785	0.0532137	-0.0456144	0.0656159	0.014202	0.0531905		2.484	-0.222409	0.0589502		-0.345358	0.0639198	-0.0468697	0.0752185	-0.31308	0.060741	-0.184326	0.0636315		2.484	-0.134078	0.0844408		-0.36307	0.0599228	0.0805169	0.0696236	-0.0388685	0.119843	-0.214891
2.538	-0.0534548	0.0440482		-0.167563	0.103599	0.0794507	0.0640563	-0.0532963	0.0669419	-0.0724105	0.0730907		2.538	-0.0729616	0.0475786		-0.0370559	0.0614882	-0.235654	0.0523461	0.00499705	0.0680103	-0.0241338	0.0509759		2.538	-0.190084	0.0504591		-0.234217	0.0694364	-0.0408803	0.0766988	-0.31681	0.061517	-0.168427	0.062658		2.538	-0.074914	0.10349		-0.323505	0.0629309	0.0683704	0.0750635	0.182056	0.130065	-0.226578
2.592	-0.0495311	0.0255369		-0.0960677	0.098522	0.0273938	0.0666696	-0.0339896	0.0676863	-0.0954607	0.0734138		2.592	-0.0229146	0.0482428		0.0393842	0.0655176	-0.156994	0.0574498	0.0929859	0.0723362	-0.0670346	0.0534736		2.592	-0.116511	0.0885451		-0.173417	0.0731278	0.131568	0.0754481	-0.357681	0.060052	-0.0665131	0.0631097		2.592	-0.0643079	0.0980849		-0.27121	0.0670681	0.0393444	0.0676336	0.205317	0.126437	-0.230682
2.646	-0.0354117	0.020149		-0.0738576	0.0926791	0.0172426	0.0629526	-0.00977282	0.0672443	-0.0752589	0.0723516		2.646	-0.0141301	0.0575414		0.000239768	0.0634071	-0.128347	0.0549895	0.167588	0.0718754	-0.0960007	0.056541		2.646	-0.1641	0.0633926		-0.163477	0.0643505	-0.0397542	0.0722243	-0.36981	0.0580857	-0.0833597	0.0694592		2.646	-0.110866	0.065642		-0.229369	0.069225	-0.0840169	0.0670129	0.0930402	0.118747	-0.223118
2.7	-0.0323192	0.0244638		-0.114637	0.0911638	0.0113626	0.0601872	-0.021513	0.060899	-0.00448943	0.0839591		2.7	0.0111866	0.059658		-0.0510757	0.0652361	-0.0344733	0.0574035	0.215414	0.0719415	-0.0851189	0.0609004		2.7	-0.156886	0.0594226		-0.1786	0.0636449	-0.0118199	0.0815616	-0.335551	0.0602715	-0.101572	0.0747594		2.7	-0.0881915	0.0399128		-0.165793	0.0705678	-0.0284832	0.0684913	0.00947189	0.14157	-0.167962
2.754	-0.014517	0.0100912		0.00514707	0.0998139	-0.0376258	0.065507	-0.0315388	0.0641145	0.00594951	0.0948039		2.754	0.00347546	0.0651823		-0.082008	0.0669614	-0.0690529	0.0603758	0.228987	0.0674998	-0.0640246	0.0638098		2.754	-0.211325	0.0414986		-0.141994	0.0585346	-0.208772	0.0725757	-0.347659	0.0580152	-0.146875	0.0742643		2.754	-0.0539911	0.0751071		-0.151053	0.0658174	0.0664317	0.0747312	0.116072	0.133263	-0.247415
2.808	0.018355	0.0222115		0.0655397	0.113249	-0.0515107	0.0683006	0.0459553	0.0641579	0.0134358	0.0906388		2.808	0.0271377	0.0617349		-0.01959	0.0668764	-0.0669028	0.060696	0.239021	0.0644147	-0.0439779	0.0631392		2.808	-0.119099	0.0541589		-0.0713464	0.0644861	0.0358829	0.0832608	-0.214123	0.0612069	-0.22681	0.0755441		2.808	-0.0934474	0.0605638		-0.150306	0.064102	0.0109865	0.0703312	0.0301025	0.102438	-0.264572
2.862	0.041317	0.0380777		0.105674	0.110332	-0.077779	0.0697367	0.109764	0.0644316	0.0276086	0.0909763		2.862	-0.00378108	0.0632498		-0.0241074	0.0688716	-0.127571	0.0578002	0.205912	0.0647906	-0.0693581	0.0652589		2.862	-0.113896	0.0482165		-0.0666707	0.0601295	0.0213638	0.0883728	-0.201839	0.0611944	-0.208436	0.073745		2.862	-0.117361	0.0782131		-0.185873	0.0637871	0.152077	0.0744698	-0.203673	0.122009	-0.231975
2.916	0.0357429	0.0389619		0.106273	0.107137	-0.085326	0.0655954	0.0199076	0.0638317	0.102117	0.0942502		2.916	-0.0169784	0.0481656		0.0410119	0.0644722	-0.136934	0.0525052	0.107403	0.063612	-0.0793942	0.06291		2.916	-0.154829	0.0655585		-0.137395	0.0615682	0.0526393	0.0808586	-0.275328	0.0633527	-0.25923	0.0706291		2.916	-0.140184	0.0742503		-0.297561	0.0690327	0.0532078	0.0699704	-0.0455119	0.136127	-0.27087
2.97	0.0386334	0.0582819		0.0283593	0.0997701	-0.126389	0.0625188	0.0499728	0.0670846	0.20259	0.0966511		2.97	-0.0105141	0.0376431		0.102468	0.0700503	-0.107051	0.052512	-0.00369406	0.0659368	-0.0337798	0.0628875		2.97	-0.160155	0.0617756		-0.0994876	0.0634422	0.0115589	0.0722406	-0.255216	0.0570807	-0.297475	0.0691839		2.97	-0.162618	0.0824648		-0.348353	0.0779454	0.0774781	0.0735451	-0.102661	0.12669	-0.276937
3.024	0.04551	0.0623845		-0.0228412	0.105018	-0.0659747	0.0686878	0.0150161	0.0635875	0.25584	0.0957268		3.024	-0.0430195	0.0318644		0.0469261	0.0709352	-0.0909497	0.0524623	-0.113904	0.0686316	-0.0141508	0.0635129		3.024	-0.133845	0.0665968		-0.094307	0.0685793	0.0617795	0.0862762	-0.293136	0.0631673	-0.209716	0.0618913		3.024	-0.221096	0.0637731		-0.407364	0.0720437	-0.0765711	0.0721826	-0.134582	0.133917	-0.265866
3.078	0.0287893	0.0564191		-0.00693014	0.115481	-0.0596529	0.0687151	-0.0397512	0.0599319	0.221492	0.0816543		3.078	-0.0682301	0.0387241		0.00335314	0.0709198	-0.0731633	0.0530263	-0.192723	0.0698118	-0.010387	0.0690455		3.078	-0.096519	0.0835143		-0.056965	0.0793986	0.159951	0.0944121	-0.229746	0.0643265	-0.259317	0.0678096		3.078	-0.212048	0.0633717		-0.316264	0.0674946	-0.00530644	0.0726417	-0.211365	0.143413	-0.315257
3.132	0.0239006	0.0565628		-0.0877032	0.11509	-0.0585714	0.0720832	0.0400069	0.0670616	0.20187	0.0826533		3.132	-0.0767276	0.051302		0.00447126	0.0716416	-0.0444264	0.0553036	-0.251868	0.0714139	-0.0150872	0.0682816		3.132	-0.0768353	0.0523878		-0.0576519	0.0723201	0.0830462	0.0751012	-0.197588	0.0710867	-0.135147	0.0710648		3.132	-0.18508	0.0311171		-0.229982	0.068711	-0.095716	0.0708411	-0.159868	0.126268	-0.254755
3.186	0.0452122	0.0494779		-0.0101173	0.109242	-0.00709564	0.0780916	-0.018397	0.0646904	0.216459	0.086184		3.186	-0.0863399	0.0507814		-0.0461844	0.0690255	0.0137933	0.0594911	-0.255934	0.0724968	-0.0570349	0.0664415		3.186	-0.128375	0.0529514		-0.0543965	0.071779	0.0012589	0.0780968	-0.260635	0.0661356	-0.199727	0.075157		3.186	-0.119417	0.0739763		-0.176283	0.0740731	0.0762918	0.0747781	-0.053959	0.134507	-0.323719
3.24	0.0149067	0.0476926		-0.114938	0.110375	-0.0158001	0.072601	0.0417855	0.0665666	0.148579	0.101764		3.24	-0.0806818	0.041686		-0.0805713	0.0707255	0.00339517	0.0667835	-0.215487	0.0759245	-0.030064	0.0650049		3.24	-0.118296	0.0533597		-0.128579	0.0726019	0.0556116	0.0825662	-0.169939	0.0681554	-0.230276	0.0704121		3.24	-0.143383	0.0699269		-0.172946	0.0703182	0.0667961	0.0666121	-0.141831	0.144028	-0.32555
3.294	-0.0435378	0.0392457		-0.151824	0.0959567	-0.0822858	0.0704464	0.0125647	0.0770048	0.0473946	0.0979183		3.294	-0.0723457	0.0161447		-0.107673	0.0711939	-0.0625244	0.0706428	-0.0949532	0.08039	-0.0242325	0.0720623		3.294	-0.0689165	0.079777		-0.102363	0.0725418	0.194578	0.0899764	-0.134846	0.0747399	-0.233036	0.0774401		3.294	-0.155731	0.0655944		-0.0545932	0.07644	-0.0294199	0.0650784	-0.177827	0.130008	-0.361085
3.348	-0.0217794	0.0643749		-0.162709	0.100539	-0.133968	0.070869	0.074579	0.0807697	0.13498	0.106473		3.348	-0.0541685	0.0116117		-0.0657236	0.0713962	-0.058992	0.069102	-0.0154308	0.0863249	-0.0765274	0.0758635		3.348	-0.164603	0.0166976		-0.109196	0.0733786	-0.170256	0.0700573	-0.181689	0.0664473	-0.19727	0.081217		3.348	-0.071401	0.0600192		0.036908	0.0778348	0.00644726	0.0792284	-0.0583704	0.145331	-0.270589
3.402	0.012592	0.089713		-0.138633	0.0985176	-0.158268	0.0703852	0.0621822	0.0805874	0.285087	0.103735		3.402	-0.0502376	0.0204547		-0.060819	0.0702909	-0.00308153	0.0691187	-0.0255724	0.0927114	-0.111477	0.0703147		3.402	-0.0649835	0.0545399		0.0236331	0.0788384	0.0429808	0.0838737	-0.229465	0.0676192	-0.0970833	0.0820796		3.402	-0.0212302	0.0860566		0.0109729	0.0842537	-0.0902018	0.0724643	0.23382	0.130338	-0.239512
3.456	0.0036794	0.086705		-0.0788254	0.0891888	-0.128657	0.0781932	-0.0798001	0.0773152	0.302	0.111772		3.456	-0.0432698	0.0306469		-0.0556212	0.076583	-0.0540626	0.0649951	0.0534224	0.0918151	-0.116818	0.0712488		3.456	-0.0487509	0.0740913		0.0751478	0.0784017	0.0830947	0.0844696	-0.282443	0.0675214	-0.070803	0.0781536		3.456	0.0172112	0.0794376		-0.00878502	0.0834189	0.0625168	0.0679524	0.228973	0.131453	-0.21386
3.51	0.00217821	0.0812281		-0.0348225	0.0865001	-0.124882	0.0918052	-0.108919	0.0688613	0.277336	0.117832		3.51	-0.0110539	0.0381861		-0.0236053	0.0820766	-0.0798233	0.0689397	0.116605	0.0942944	-0.0573921	0.0846611		3.51	-0.105672	0.0756715		0.022243	0.0752976	-0.00694526	0.0812725	-0.360107	0.065694	-0.0778804	0.0766357		3.51	0.0137416	0.0792061		-0.00308164	0.0760141	0.122929	0.0721195	0.172386	0.144531	-0.237266
3.564	-0.0410541	0.0523069		-0.0448785	0.0942118	-0.181144	0.094592	-0.0521046	0.0684787	0.113911	0.1189		3.564	0.0515158	0.0431823		0.0413751	0.0786737	0.00766511	0.0727406	0.193299	0.0975224	-0.0362755	0.0894185		3.564	-0.10991	0.0735554		-0.00884537	0.0793833	0.067843	0.0795126	-0.30357	0.061723	-0.195068	0.0745822		3.564	-0.00722321	0.0473994		0.0931694	0.0749297	0.0197387	0.0700482	0.0213817	0.141872	-0.163183
3.618	-0.0812738	0.0292871		-0.0177427	0.100454	-0.161189	0.0951086	-0.0332893	0.069639	-0.112874	0.113975		3.618	0.0875542	0.0331631		0.130016	0.0806676	0.0821412	0.0826857	0.155857	0.094297	-0.0177978	0.0884058		3.618	-0.0905259	0.077049		0.0669924	0.0839245	0.0576965	0.0832746	-0.21634	0.0635587	-0.270453	0.0783941		3.618	-0.0348808	0.0862223		0.196267	0.0915783	-0.14225	0.0666089	0.0554314	0.139844	-0.248972
3.672	-0.0616393	0.0528026		0.0304244	0.0897088	-0.037299	0.100786	8.93828e-05	0.0713816	-0.239772	0.11253		3.672	0.0819294	0.0484789		0.127833	0.0741134	-0.0546838	0.0874406	0.20703	0.0896343	0.0475386	0.092362		3.672	-0.0377733	0.0885798		0.205751	0.0875709	0.0419812	0.0813395	-0.137675	0.0727063	-0.26115	0.0779853		3.672	0.0163615	0.0822568		0.270484	0.0961172	0.013606	0.0744477	-0.0316034	0.122003	-0.187041
3.726	-0.0234248	0.0625982		0.021245	0.101387	0.0417984	0.106349	0.080388	0.0711302	-0.23713	0.119408		3.726	0.0720101	0.0731576		0.0562427	0.0681034	-0.125244	0.0770298	0.287575	0.0863868	0.0694671	0.0924493		3.726	0.0180889	0.103803		0.343437	0.0924119	0.0507605	0.0807207	-0.13452	0.0675776	-0.187322	0.0769477		3.726	-0.0289471	0.113934		0.340792	0.0986559	-0.0911954	0.0734086	-0.282288	0.133825	-0.0830972
3.78	-0.0481737	0.0418202		-0.0519806	0.103996	0.0489314	0.1147	-0.0106008	0.0686572	-0.179045	0.129333		3.78	0.0722229	0.0767664		0.0127017	0.0744202	-0.106402	0.0761645	0.314752	0.0831131	0.06784	0.0874307		3.78	0.0575315	0.11593		0.446149	0.0943273	-0.0938019	0.0761563	0.0193891	0.0699286	-0.14161	0.072632		3.78	-0.00594658	0.125479		0.372596	0.0910852	-0.0172948	0.0734125	-0.332862	0.140248	-0.0462256
3.834	-0.0465161	0.0140725		-0.0926458	0.0933865	-0.0444603	0.108625	-0.0187722	0.0767966	-0.0301858	0.137198		3.834	0.0994856	0.0906041		0.0136258	0.0814681	-0.129546	0.0767305	0.361669	0.0834246	0.152193	0.082839		3.834	0.13068	0.119615		0.501008	0.0922343	0.177081	0.0751405	-0.0402857	0.0696739	-0.115082	0.0711152		3.834	0.0967282	0.0858168		0.362946	0.0952222	0.10717	0.0748827	-0.107104	0.129632	0.0239007
3.888	-0.0528856	0.0393667		-0.0970056	0.092521	-0.0969597	0.097218	-0.101032	0.0709781	0.0834545	0.14786		3.888	0.105834	0.0682656		0.0442907	0.079733	-0.0783752	0.0760556	0.286352	0.0826455	0.17107	0.0862248		3.888	0.0491316	0.119811		0.46199	0.0862636	-0.0485787	0.072749	-0.111405	0.0753559	-0.10548	0.0713598		3.888	0.106238	0.072983		0.339649	0.0885805	0.0649842	0.0672725	-0.0625717	0.125117	0.0828904
3.942	-0.0570137	0.059354		-0.148321	0.0899591	-0.0822793	0.0941266	-0.141199	0.0762251	0.143745	0.140794		3.942	0.07405	0.0507644		0.0172812	0.0808759	-0.0556126	0.0795905	0.210964	0.0753711	0.123568	0.0796284		3.942	0.0486964	0.134657		0.438663	0.0818486	0.147525	0.0895899	-0.129292	0.0740739	-0.26211	0.0729117		3.942	0.0401107	0.113659		0.380932	0.0862945	0.03907	0.0751078	-0.257854	0.115962	-0.00170505
3.996	-0.0083075	0.056269		-0.0718434	0.101589	-0.124676	0.0943348	-0.0102729	0.0832803	0.173563	0.145892		3.996	0.0550949	0.0506557		0.0141848	0.0802613	-0.0748276	0.083722	0.203402	0.0733599	0.0776199	0.0758989		3.996	-0.0435097	0.157503		0.476373	0.0869348	-0.0676141	0.0811177	-0.331138	0.0715246	-0.25166	0.0743338		3.996	-0.00712731	0.114179		0.34766	0.0890942	-0.0245282	0.0696536	-0.288732	0.128391	-0.0629088
4.05	0.00481826	0.0412882		-0.0387219	0.105305	-0.10827	0.095379	0.0703925	0.0917134	0.095872	0.130961		4.05	0.0455125	0.0302292		0.0163234	0.078751	-0.00640371	0.0826051	0.148453	0.0697276	0.0236768	0.0649304		4.05	-0.00764789	0.149994		0.480491	0.0913721	-0.00529579	0.0741109	-0.226465	0.0703317	-0.279322	0.0721919		4.05	-0.0341661	0.104519		0.261706	0.0896954	-0.0136793	0.0717485	-0.327969	0.106395	-0.0567222
4.104	0.024612	0.0309923		-0.0286936	0.104536	-0.044782	0.0897003	0.0955477	0.0863794	0.0763759	0.121258		4.104	0.0672651	0.0170198		0.0314876	0.0770645	0.0461724	0.0820447	0.121124	0.0699266	0.0702764	0.063795		4.104	0.00840226	0.12037		0.419552	0.0866892	-0.0644541	0.0738942	-0.171948	0.0720291	-0.149541	0.0735611		4.104	-0.054317	0.101593		0.12825	0.0866284	0.135861	0.0744036	-0.355081	0.124009	-0.126298
4.158	0.0589194	0.0425265		-0.0315843	0.110092	-0.0106979	0.0908746	0.178217	0.0934835	0.0997424	0.120564		4.158	0.0314897	0.0313742		0.0151628	0.0763176	-0.0531443	0.0798465	0.0418243	0.0651517	0.122116	0.0658083		4.158	0.0130443	0.104972		0.365398	0.0873685	-0.0198378	0.0814525	-0.142237	0.0732103	-0.151146	0.0680913		4.158	-0.139514	0.0848267		0.00465526	0.0780808	-0.0590863	0.0740001	-0.428807	0.101348	-0.0748187
4.212	0.0641821	0.0280137		0.063227	0.103362	-0.0109797	0.0936302	0.147013	0.0922108	0.0574678	0.125876		4.212	0.0138511	0.0331801		-0.0647586	0.0736585	0.00362456	0.0788091	-0.00249549	0.06134	0.119034	0.0659132		4.212	0.0161725	0.0940823		0.326591	0.0911166	-0.0545	0.082391	-0.0277698	0.0758357	-0.179631	0.0721837		4.212	-0.153642	0.147841		0.018339	0.0778632	0.0208127	0.073918	-0.665749	0.0934271	0.0120303
4.266	0.0623421	0.027703		0.0705049	0.109958	0.0181035	0.0909391	0.14968	0.0946365	0.0110804	0.125548		4.266	-0.0471499	0.0304406		-0.13862	0.077787	-0.0418074	0.080011	-0.0409761	0.0553828	0.0328041	0.0601223		4.266	0.0549156	0.088145		0.322807	0.0930661	0.0970026	0.0829543	-0.0631127	0.0795478	-0.137035	0.0687731		4.266	-0.153007	0.104487		-0.0835095	0.0722991	-0.0405334	0.0715913	-0.509174	0.104101	0.0211885
4.32	0.0663823	0.0273086		0.0664222	0.106611	0.00450845	0.0880101	0.152941	0.0895514	0.0416574	0.114129		4.32	-0.079223	0.02889		-0.168944	0.0795998	-0.0745928	0.0775494	-0.0655094	0.0544493	-0.00784566	0.0555424		4.32	0.0216201	0.0712529		0.267316	0.0892744	-0.0782868	0.0699052	-0.0399494	0.0780358	-0.0625995	0.0710563		4.32	-0.104981	0.0818667		-0.0485958	0.0701895	0.0284618	0.0704797	-0.384599	0.112996	-0.0151922
4.374	0.0129311	0.0244082		0.00265683	0.0987949	-0.0613169	0.0853785	0.042119	0.0800504	0.0682654	0.109212		4.374	-0.0927877	0.0394269		-0.213669	0.0766341	-0.0916798	0.0838891	-0.0721788	0.0554874	0.00637635	0.0590457		4.374	0.0543896	0.0313736		0.146154	0.0790923	0.0708036	0.0775104	-0.0242686	0.0763081	0.0248688	0.0780007		4.374	-0.128067	0.106475		-0.042848	0.0773471	0.0680314	0.0719806	-0.487934	0.0978147	-0.0495155
4.428	-0.0616236	0.0402607		-0.164668	0.0971782	-0.114583	0.0890386	0.0294792	0.0776288	0.00327748	0.107578		4.428	-0.118844	0.0518917		-0.233646	0.0751185	-0.209017	0.0875924	-0.0359229	0.061187	0.00321123	0.0626087		4.428	0.121144	0.0315461		0.100554	0.0771222	0.219615	0.0897568	0.119417	0.074146	0.0449923	0.0696434		4.428	-0.136105	0.144238		0.00965553	0.0815928	0.127649	0.0744242	-0.622119	0.123309	-0.0596066
4.482	-0.101563	0.0574964		-0.264186	0.098873	-0.155139	0.0836135	0.016682	0.0851299	-0.00361022	0.104499		4.482	-0.0962303	0.0508862		-0.187099	0.0736413	-0.208266	0.0846556	0.00095689	0.062655	0.00948655	0.0605992		4.482	0.0235212	0.0455585		0.00802825	0.0713207	-0.119226	0.0673593	0.10866	0.0782591	0.0966227	0.066815		4.482	-0.173557	0.105895		-0.0272014	0.0782726	-0.0519298	0.069396	-0.539173	0.128818	-0.0759245
4.536	-0.111133	0.0631717		-0.283291	0.0956297	-0.162848	0.0826716	0.0577167	0.0960444	-0.0561108	0.0982155		4.536	-0.117201	0.0550888		-0.184103	0.0766195	-0.263316	0.0868412	-0.00607655	0.0653054	-0.0153083	0.0603028		4.536	0.0331798	0.0610538		0.0125376	0.0665039	-0.153019	0.0708534	0.176309	0.0780335	0.0968914	0.0652956		4.536	-0.0849514	0.0496395		-0.0594328	0.0803587	-0.00958783	0.0703566	-0.253726	0.137069	-0.0170587
4.59	-0.116335	0.0878459		-0.356514	0.0949119	-0.179407	0.0779924	0.124244	0.101453	-0.0536622	0.108534		4.59	-0.0844824	0.0442525		-0.163145	0.0740876	-0.182309	0.0877436	0.00407225	0.0646832	0.00345299	0.0570327		4.59	0.0395519	0.0435127		0.00384638	0.0726275	-0.065448	0.078344	0.173524	0.0721764	0.0462856	0.0714468		4.59	-0.142545	0.0951138		-0.0783864	0.078758	-0.0165118	0.0704063	-0.468572	0.126538	-0.00670901
4.644	-0.113257	0.0724492		-0.280235	0.111894	-0.230336	0.0795725	0.0607776	0.0919253	-0.00323383	0.112005		4.644	-0.0244701	0.0315023		-0.123036	0.0728596	-0.0321895	0.0931275	0.0135829	0.0635775	0.0437616	0.055581		4.644	0.0690625	0.0516521		-0.0240919	0.0767733	0.0793052	0.0743726	0.233943	0.0734746	-0.0129061	0.0811332		4.644	-0.11119	0.114957		-0.0895698	0.0716608	0.0638438	0.0736783	-0.493243	0.1306	0.0742078
4.698	-0.0843762	0.0785948		-0.252604	0.110203	-0.212194	0.0750686	-0.00837686	0.0915931	0.13567	0.109683		4.698	-0.00453457	0.0413491		-0.146244	0.0721221	0.0609277	0.0956769	0.0271734	0.062841	0.0400047	0.0529812		4.698	-0.00116315	0.0316417		-0.00110455	0.0686371	-0.0785231	0.0706592	0.0968459	0.0704318	-0.0218708	0.0843874		4.698	-0.0994745	0.0807841		-0.0673125	0.0715062	-0.0159728	0.0701424	-0.36911	0.0929327	0.0544968
4.752	-0.105658	0.066081		-0.258137	0.104749	-0.159123	0.0770957	-0.108875	0.0911641	0.103503	0.11188		4.752	0.0176401	0.0460543		-0.121843	0.0778898	0.137073	0.0932968	0.0304285	0.0588276	0.0249016	0.0543565		4.752	-0.049428	0.0978689		-0.135876	0.0657589	-0.277102	0.0645671	0.256978	0.0697393	-0.0417118	0.0771966		4.752	-0.101912	0.0390299		-0.111592	0.0623282	-0.102307	0.071859	-0.206941	0.129952	0.0131897
4.806	-0.0974067	0.0649778		-0.285438	0.100092	-0.104611	0.0757841	-0.0806836	0.0885329	0.0811054	0.105733		4.806	0.0358093	0.0444158		-0.0783444	0.0825857	0.165761	0.0887546	0.0554868	0.0591364	0.000334073	0.0545589		4.806	0.0806659	0.0813904		-0.0627059	0.0653561	0.0223021	0.0809179	0.357147	0.0768882	0.00592078	0.0764391		4.806	-0.149336	0.0556506		-0.260042	0.0641319	-0.0431546	0.0787318	-0.261116	0.138166	-0.0330308
4.86	-0.0838713	0.0684186		-0.306811	0.0944195	-0.0599842	0.0753978	-0.0334061	0.0899639	0.0647161	0.0979746		4.86	0.034518	0.0322423		-0.0416671	0.0815442	0.129161	0.0912333	0.0544548	0.0583746	-0.00387634	0.0551256		4.86	0.0116503	0.0930109		-0.0646943	0.0691221	-0.181238	0.0719911	0.318224	0.0778112	-0.0256906	0.0777359		4.86	-0.171933	0.0515705		-0.270213	0.0665342	-0.129312	0.0648765	-0.265609	0.139449	-0.0225958
4.914	-0.045348	0.0644141		-0.243104	0.0906929	-0.0602964	0.0729541	0.0139188	0.101831	0.10809	0.0951884		4.914	0.0414771	0.0420936		-0.0454156	0.0823813	0.163104	0.0873582	0.0760868	0.0538384	-0.027867	0.0527904		4.914	0.033613	0.0736273		-0.043649	0.0680969	-0.12306	0.0759938	0.2707	0.0747545	0.0304608	0.0827523		4.914	-0.125788	0.0815586		-0.199907	0.0781568	0.104374	0.0726067	-0.337575	0.154532	-0.0700457
4.968	-0.0548242	0.0528016		-0.199403	0.0934906	-0.100402	0.0700989	-0.00186586	0.0969779	0.0823738	0.101776		4.968	0.0601085	0.0546762		-0.0231587	0.0783155	0.216346	0.092906	0.106767	0.0574858	-0.0595209	0.0500364		4.968	0.0707618	0.0632197		0.00158426	0.0721514	0.00930115	0.0764765	0.289136	0.0748634	-0.0169741	0.0832322		4.968	-0.0816971	0.0496893		-0.0928061	0.0719063	0.00841645	0.0763991	-0.239816	0.127694	-0.00258321
5.022	-0.0777961	0.0459674		-0.188051	0.104277	-0.133667	0.0722517	-0.0433722	0.0920214	0.0539056	0.113455		5.022	0.086129	0.0560533		0.0468587	0.0847839	0.242749	0.098694	0.120497	0.0582948	-0.0655889	0.0476199		5.022	-0.00534599	0.0152762		-0.0494179	0.0719369	0.0175064	0.0832809	0.0281119	0.0718048	-0.0175844	0.0772501		5.022	-0.0986783	0.0340543		-0.107572	0.0699906	-0.0445177	0.0693567	-0.206512	0.11423	-0.0361112
5.076	-0.0628283	0.05437		-0.220489	0.107697	-0.0989995	0.0772869	0.0683435	0.0954465	-0.000168361	0.110305		5.076	0.0866886	0.0589191		0.0654533	0.0814418	0.260339	0.0974685	0.0920984	0.0563459	-0.0711362	0.0510564		5.076	-0.0161658	0.036978		-0.140909	0.0708383	0.0457829	0.0749157	0.0311656	0.0662541	-0.000702641	0.0753762		5.076	-0.106183	0.0407273		-0.147822	0.0716405	-0.0422084	0.0773592	-0.218503	0.131559	-0.0161991
5.13	-0.0777215	0.0498983		-0.232684	0.106182	-0.0798371	0.0803916	0.0425467	0.0870682	-0.0409113	0.107775		5.13	0.0637037	0.0516622		0.0338362	0.0786238	0.225907	0.094078	0.0556108	0.0546335	-0.0605392	0.0524583		5.13	-0.0617625	0.023647		-0.131364	0.0670154	-0.0656525	0.0725027	-0.0513516	0.0693183	0.00131758	0.0744225		5.13	-0.11677	0.0622908		-0.249244	0.0761573	0.0284381	0.0720783	-0.231225	0.131702	-0.0150476
5.184	-0.0521051	0.0659478		-0.259772	0.107369	-0.0340186	0.0772005	0.10657	0.0854944	-0.0212003	0.106461		5.184	0.0272495	0.0425139		0.0625826	0.0782417	0.144559	0.0913196	-0.0154615	0.051908	-0.0826817	0.0527805		5.184	-0.049879	0.0185449		-0.0891073	0.073867	-0.0210708	0.0731322	-0.0839089	0.0723145	-0.00542912	0.072337		5.184	-0.0827703	0.0721682		-0.272605	0.078566	0.0657114	0.0814767	-0.172532	0.13919	0.048344
5.238	-0.0436411	0.0813973		-0.313582	0.105465	-0.0165147	0.079278	0.116009	0.0848598	0.039523	0.111903		5.238	0.0231643	0.0352512		0.0763782	0.076019	0.108444	0.0842437	-0.0363899	0.049161	-0.0557746	0.0539279		5.238	-0.0177777	0.0432676		-0.151036	0.0618895	-0.0378375	0.0679379	0.0633644	0.0711016	0.0543979	0.0754711		5.238	-0.0901718	0.0929287		-0.343551	0.0709235	0.0509578	0.0700963	-0.188567	0.148889	0.120474
5.292	-0.0549184	0.0818542		-0.324056	0.106917	-0.0432422	0.0796165	0.0465479	0.0807014	0.101077	0.109947		5.292	0.0283066	0.0277528		0.103775	0.0768614	0.0571629	0.082509	-0.0371532	0.0516961	-0.0105578	0.0527941		5.292	-0.0250149	0.0769841		-0.151582	0.0690905	-0.200239	0.0651448	0.16168	0.0753431	0.0900816	0.0734109		5.292	-0.0842047	0.087146		-0.265032	0.0780879	-0.00577563	0.0773991	-0.229752	0.127164	0.163741
5.346	-0.0720426	0.0673239		-0.294456	0.118288	-0.0118453	0.0819551	-0.0469343	0.0858944	0.0650646	0.100931		5.346	0.0442237	0.0238807		0.0526368	0.0764686	0.107974	0.0798073	-0.0263978	0.0504194	0.0426824	0.0526788		5.346	0.00376243	0.075496		-0.209462	0.0657877	-0.058713	0.0824794	0.185321	0.0732405	0.0979037	0.0743896		5.346	-0.0610541	0.0809753		-0.237329	0.0763406	0.00880348	0.0720457	-0.185745	0.135167	0.170054
5.4	-0.113477	0.0562582		-0.290206	0.112353	-0.0125533	0.0741496	-0.131912	0.0845873	-0.0192363	0.0866013		5.4	0.0175743	0.0320353		-0.0804412	0.0721572	0.0938462	0.0749863	0.00896141	0.0505285	0.0479307	0.0540235		5.4	0.00917354	0.0610303		-0.182471	0.0684843	-0.00738655	0.071452	0.13471	0.0722426	0.0918414	0.0716776		5.4	-0.0900908	0.0842982		-0.197329	0.0753439	-0.111122	0.0670197	-0.242208	0.143182	0.190296
[truncated: 2 more columns]

## Sheet: 1g DA
legend: aa= lose-lose; AA = win-win; aA = lose-win; Aa = win-lose
w_AA_DA_time	w_AA_DA_mean	w_AA_DA_sem	bl1	w_AA_DA_processed_WT10_01082020_mean	w_AA_DA_processed_WT10_01082020_sem	w_AA_DA_processed_WT10_01142020_mean	w_AA_DA_processed_WT10_01142020_sem	w_AA_DA_processed_WT10_01182020_mean	w_AA_DA_processed_WT10_01182020_sem	w_AA_DA_processed_WT10_01212020_mean	w_AA_DA_processed_WT10_01212020_sem	w_AA_DA_processed_WT10_01232020_mean	w_AA_DA_processed_WT10_01232020_sem	w_AA_DA_processed_WT10_12062019_mean	w_AA_DA_processed_WT10_12062019_sem	w_AA_DA_processed_WT10_12082019_mean	w_AA_DA_processed_WT10_12082019_sem	w_AA_DA_processed_WT10_12102019_mean	w_AA_DA_processed_WT10_12102019_sem	w_AA_DA_processed_WT11_01112020_mean	w_AA_DA_processed_WT11_01112020_sem	w_AA_DA_processed_WT11_01142020_mean	w_AA_DA_processed_WT11_01142020_sem	w_AA_DA_processed_WT11_12062019_mean	w_AA_DA_processed_WT11_12062019_sem	w_AA_DA_processed_WT11_12082019_mean	w_AA_DA_processed_WT11_12082019_sem	w_AA_DA_processed_WT11_12102019_mean	w_AA_DA_processed_WT11_12102019_sem	w_AA_DA_processed_WT21_03102020_mean	w_AA_DA_processed_WT21_03102020_sem	w_AA_DA_processed_WT21_03122020_mean	w_AA_DA_processed_WT21_03122020_sem	w_AA_DA_processed_WT21_03142020_mean	w_AA_DA_processed_WT21_03142020_sem	w_AA_DA_processed_WT22_03102020_mean	w_AA_DA_processed_WT22_03102020_sem	w_AA_DA_processed_WT22_03122020_mean	w_AA_DA_processed_WT22_03122020_sem	w_AA_DA_processed_WT22_03132020_mean	w_AA_DA_processed_WT22_03132020_sem	w_AA_DA_processed_WT22_03142020_mean	w_AA_DA_processed_WT22_03142020_sem	w_AA_DA_processed_WT22_03152020_mean	w_AA_DA_processed_WT22_03152020_sem	w_AA_DA_processed_WT63_11102021_mean	w_AA_DA_processed_WT63_11102021_sem	w_AA_DA_processed_WT63_11122021_mean	w_AA_DA_processed_WT63_11122021_sem
-2.16	-0.11665	0.0136628		-0.239949	0.0836095	-0.142454	0.0685193	-0.174109	0.0830898	-0.0379162	0.0845441	-0.215733	0.0879019	-0.0603652	0.0777524	-0.186051	0.0832236	-0.109536	0.0658001	0.0735546	0.101539	0.0953742	0.0895798	-0.0570124	0.107013	-0.00207151	0.115847	-0.0778194	0.109585	-0.209299	0.0652366	-0.227312	0.0964744	0.154278	0.0913154	-0.322866	0.0704874	-0.220107	0.067178	-0.165874	0.075882	-0.165829	0.0755539	-0.100944	0.059085	-0.20971	0.0500679	-0.0927621	0.0547506
-2.106	-0.104615	0.0143525		-0.118642	0.0768756	-0.196879	0.0651992	-0.149243	0.0779266	-0.115008	0.0849559	-0.194929	0.0976018	-0.0736223	0.077288	-0.149791	0.0815378	-0.0433033	0.062018	0.150902	0.100356	0.175707	0.100984	0.080396	0.126472	-0.0286082	0.124987	-0.0201133	0.114633	-0.247517	0.0737587	-0.304069	0.117932	0.120293	0.0828158	-0.188231	0.0669147	-0.249519	0.0656155	-0.138168	0.0734912	-0.229937	0.0687148	-0.0471412	0.0621056	-0.234371	0.0476502	-0.138991	0.0550954
-2.052	-0.0979832	0.0174265		-0.18128	0.0721453	-0.224729	0.0716384	-0.144826	0.0824309	-0.240038	0.0852296	-0.157968	0.0989046	-0.138274	0.0760298	-0.0676788	0.0802309	-0.0657876	0.063716	0.322752	0.0989312	0.0899407	0.0975113	0.362652	0.126153	-0.0124795	0.108801	0.00301496	0.129842	-0.125352	0.0785794	-0.262299	0.0994899	0.109858	0.0834531	-0.178963	0.0687878	-0.164904	0.0652764	-0.182583	0.0656315	-0.268954	0.0617528	0.0171558	0.0622137	-0.216232	0.0426786	-0.221552	0.0543193
-1.998	-0.0936431	0.0186871		-0.154125	0.0681244	-0.293144	0.0718758	-0.108964	0.0932464	-0.176302	0.0837267	-0.129352	0.10087	-0.0416095	0.0756104	-0.0137288	0.0820369	-0.0766662	0.0663309	0.491329	0.100407	0.0459552	0.0998016	0.389225	0.124918	-0.0859178	0.103534	0.133748	0.1408	-0.135448	0.0748271	-0.29314	0.0951049	0.0716805	0.0927615	-0.169469	0.0629078	-0.0878483	0.0685214	-0.25094	0.0589436	-0.225443	0.0623541	0.0329461	0.0664655	-0.147097	0.0443503	-0.253959	0.0493075
-1.944	-0.083561	0.0213147		-0.149707	0.0662017	-0.340342	0.0685782	-0.0342808	0.105059	-0.129983	0.0864175	-0.10746	0.109161	-0.123024	0.0731588	0.0286497	0.0843459	-0.12161	0.0703191	0.488175	0.0991714	0.193445	0.103209	0.476908	0.116103	0.109159	0.109282	0.266879	0.156734	-0.165982	0.0764925	-0.135195	0.101973	0.0730435	0.0867128	-0.184288	0.059065	-0.0594603	0.0654546	-0.254572	0.060717	-0.125757	0.0571136	0.113177	0.0614505	-0.127323	0.0479341	-0.2353	0.0512157
-1.89	-0.0871494	0.0223029		-0.149979	0.0680832	-0.39329	0.0692365	-0.0761449	0.10824	-0.0738664	0.0867442	-0.127394	0.108423	-0.11582	0.0738448	0.0595052	0.0876153	-0.0485451	0.0737371	0.359113	0.0920131	0.0409698	0.100038	0.570755	0.113539	0.206665	0.119906	0.266422	0.16127	-0.173378	0.0770483	-0.0513934	0.104684	-0.00929925	0.090253	-0.181135	0.0568788	-0.0822471	0.0655726	-0.263666	0.0616192	-0.144394	0.059918	0.222231	0.063219	-0.154535	0.0451268	-0.196101	0.0537101
-1.836	-0.0895137	0.0229307		-0.162543	0.0706693	-0.349587	0.0735028	-0.0573024	0.10432	-0.0530085	0.0875589	-0.237849	0.103427	-0.238986	0.0759282	0.112448	0.0832673	-0.0714114	0.0764559	0.30366	0.0838064	0.0837715	0.0921227	0.605941	0.113705	0.25096	0.143864	0.35644	0.16298	-0.167454	0.0821314	0.0604202	0.103576	-0.0434352	0.0910419	-0.13195	0.0601277	-0.0913465	0.0700382	-0.257446	0.0590408	-0.129346	0.0618631	0.168312	0.0612515	-0.16363	0.0453003	-0.176028	0.0556601
-1.782	-0.0878951	0.0220607		-0.213357	0.0755502	-0.296251	0.0834094	0.0155748	0.0995569	-0.0683753	0.0897533	-0.254521	0.105063	-0.193058	0.0661095	0.0490396	0.0797034	-0.0781828	0.0674287	0.199948	0.0855752	0.0743999	0.0983091	0.554935	0.115038	0.276342	0.135078	0.436492	0.172102	-0.176994	0.0788772	0.0456296	0.0987169	-0.141855	0.0846505	-0.125421	0.0586608	-0.0399341	0.0650003	-0.205286	0.0576267	-0.170657	0.0542821	0.0904385	0.0534705	-0.12491	0.0452925	-0.209269	0.0557249
-1.728	-0.0948033	0.0208679		-0.188154	0.0662891	-0.296346	0.0897709	0.0623325	0.102348	-0.0519245	0.0941623	-0.287007	0.101215	-0.232325	0.0642319	-0.0462011	0.0714214	-0.130649	0.0687847	0.0422331	0.0910697	-0.0294201	0.0965036	0.457071	0.114049	0.251336	0.131245	0.435204	0.147894	-0.182538	0.0886541	0.00440695	0.0885421	-0.242517	0.0798696	-0.106864	0.0565295	0.0379019	0.0639438	-0.0755515	0.05588	-0.157815	0.0507214	-0.00822891	0.0521601	-0.103664	0.0501826	-0.21956	0.0531086
-1.674	-0.078541	0.0218604		-0.182668	0.0700746	-0.185106	0.0948284	0.128011	0.0942199	0.00531498	0.0912653	-0.4253	0.101518	-0.116307	0.0690583	-0.0998439	0.0729879	-0.0801431	0.0699468	-0.0329757	0.0800801	0.0349557	0.10184	0.518002	0.128851	0.170201	0.128976	0.502872	0.130552	-0.194871	0.0915452	-0.0510992	0.0965219	-0.265053	0.0889175	-0.0257531	0.0659857	0.046144	0.064276	-0.00643857	0.0586261	-0.094269	0.0540752	0.0135807	0.0521254	-0.12012	0.0477997	-0.230854	0.054172
-1.62	-0.0787812	0.019592		-0.197487	0.0719367	-0.0614964	0.0870729	0.0197736	0.098589	0.0243909	0.0923082	-0.231175	0.0988226	-0.1497	0.0723362	-0.184593	0.0692947	-0.0558666	0.0684363	-0.00492663	0.0803275	-0.0457271	0.111763	0.499034	0.136996	0.0974068	0.132029	0.330638	0.135628	-0.195808	0.0839332	-0.18206	0.104639	-0.348292	0.0879715	-0.010643	0.0648254	-0.00929135	0.0713414	0.0780131	0.0617734	-0.0203222	0.0594307	0.0115491	0.0575314	-0.150799	0.0476281	-0.205558	0.0529293
-1.566	-0.0923059	0.0187647		-0.213382	0.0627631	-0.000150084	0.0963668	-0.0382902	0.093097	0.0704108	0.0983443	0.0182147	0.117009	-0.128442	0.0664944	-0.152226	0.0761217	-0.0512044	0.0647924	-0.0572013	0.0826023	-0.145705	0.110584	0.365455	0.127484	0.0553398	0.145099	0.349826	0.15379	-0.250157	0.088556	-0.183465	0.117607	-0.29503	0.0833908	0.0479053	0.0608903	0.028072	0.0686302	0.133812	0.0654556	0.0170006	0.0548406	-0.0215391	0.0550918	-0.163539	0.0458661	-0.227111	0.057613
-1.512	-0.0987764	0.0190082		-0.222129	0.0671084	0.0707031	0.0992673	-0.0505812	0.101382	0.102069	0.10803	0.174164	0.143794	-0.140952	0.0663334	-0.0781312	0.079543	-0.0511555	0.0669273	-0.165146	0.0824718	-0.1832	0.107646	0.434691	0.128952	-0.00898535	0.125951	0.054897	0.140175	-0.213327	0.08907	-0.14726	0.129582	-0.240634	0.0873544	0.0904027	0.05916	0.0433614	0.0699438	0.129311	0.0650939	0.0426058	0.0582426	0.0100781	0.0570069	-0.175936	0.0445198	-0.245784	0.0579802
-1.458	-0.092791	0.0208447		-0.14035	0.0777999	0.124626	0.0938053	0.125033	0.107385	0.1715	0.104051	0.417822	0.14798	-0.116777	0.0703946	-0.113364	0.0706868	-0.0654286	0.064952	-0.190999	0.0815089	-0.201272	0.103623	0.368051	0.11647	0.128863	0.123547	0.0425306	0.122239	-0.152906	0.0839343	-0.167295	0.125346	-0.275669	0.0869583	0.100953	0.064485	0.0577687	0.0675141	0.131775	0.0674673	0.119669	0.062189	0.0383152	0.056628	-0.139227	0.0452174	-0.292761	0.0594562
-1.404	-0.0862404	0.0225669		-0.228098	0.0841799	0.0674979	0.0882026	0.183202	0.113709	0.223167	0.115893	0.601365	0.138698	-0.167473	0.0727564	-0.0815988	0.0697641	-0.0936039	0.0663949	-0.141882	0.0781607	-0.0426623	0.0999645	0.257068	0.103831	0.21957	0.120678	-0.0510057	0.101269	-0.0928247	0.0846508	-0.229468	0.115594	-0.370568	0.0787583	0.151499	0.0668866	0.111819	0.0706633	0.120108	0.0637897	0.117035	0.0600666	0.126355	0.0549013	-0.104054	0.0448488	-0.237246	0.0557588
-1.35	-0.102308	0.0234411		-0.167599	0.0895743	0.146703	0.0921611	0.0974105	0.106051	0.164078	0.119092	0.66271	0.141884	-0.118385	0.0680106	0.0358195	0.0768175	-0.048435	0.0701406	-0.0578257	0.0719802	-0.019527	0.0973171	0.0578259	0.0952755	0.195634	0.0995155	-0.0891494	0.0956725	0.0302226	0.0785518	-0.276741	0.11289	-0.443342	0.0826272	0.107888	0.0687094	0.115868	0.0655421	0.210246	0.0701166	0.119192	0.0607767	0.123284	0.0586115	-0.0932833	0.0475407	-0.210581	0.0572943
-1.296	-0.125234	0.02225		-0.0996606	0.0947339	0.0811395	0.0972643	0.0344655	0.0970435	0.134357	0.123571	0.558635	0.137503	-0.0307176	0.0839869	-0.00432271	0.0774394	-0.0137113	0.0699045	-0.0391918	0.0830557	-0.0516409	0.0853234	-0.0379133	0.0969021	0.0599292	0.0971915	-0.0144519	0.110293	0.222988	0.0861517	-0.222222	0.103803	-0.3843	0.097159	0.0160674	0.0638111	0.0571172	0.0653219	0.183158	0.0685516	0.026375	0.059492	0.0811072	0.0522754	-0.0976344	0.0491773	-0.194476	0.0614084
-1.242	-0.146064	0.0215404		0.0529179	0.10421	-0.012931	0.0932154	-0.0129759	0.0851265	0.106081	0.119059	0.376236	0.133456	-0.0668442	0.0805008	-0.0879965	0.0747313	0.00340124	0.06788	-0.117757	0.083067	0.0100386	0.0926257	-0.100669	0.0878701	-0.145269	0.117374	0.136126	0.104062	0.25108	0.0828473	-0.0717143	0.103013	-0.299277	0.108822	0.0336014	0.0661187	0.0040473	0.0683681	0.070461	0.0650311	-0.0284761	0.0532139	0.027351	0.0520145	-0.163652	0.0539787	-0.204314	0.0669857
-1.188	-0.16633	0.0227831		0.0980056	0.116859	-0.108827	0.101521	-0.142794	0.0827079	0.0354169	0.111975	0.250787	0.106614	-0.142453	0.0887343	-0.157824	0.0734938	-0.11825	0.0657265	-0.219241	0.0710888	0.0807997	0.0981086	-0.0745504	0.0906338	-0.133705	0.104959	0.0374325	0.115777	0.42379	0.081575	0.154527	0.100665	-0.168168	0.111431	0.0253604	0.0708347	-0.0715484	0.0665496	0.0567224	0.0622927	-0.0934073	0.0521391	-0.0523318	0.0525614	-0.236981	0.0510618	-0.196813	0.0702808
-1.134	-0.171633	0.0243024		0.194746	0.110581	-0.143032	0.106952	-0.187167	0.0908172	-0.0429082	0.116141	0.14814	0.0927298	-0.237553	0.0820177	-0.299616	0.0729828	-0.264127	0.0699737	-0.239281	0.0795732	0.129572	0.0935522	-0.161218	0.0821897	-0.124259	0.0879794	-0.200324	0.111249	0.55406	0.0885202	0.343039	0.104417	-0.068749	0.0990788	0.0666506	0.073772	-0.189872	0.0649172	-0.00582652	0.0625083	-0.100023	0.053214	-0.0859971	0.0510111	-0.272544	0.0487765	-0.207548	0.0722945
-1.08	-0.15993	0.0290612		0.274151	0.100024	-0.111399	0.109473	-0.201363	0.0902294	0.0429803	0.117877	0.267334	0.102383	-0.220631	0.0766773	-0.309705	0.0635987	-0.392616	0.0714015	-0.215291	0.0793185	0.0784027	0.0862374	-0.0864934	0.0864257	-0.207318	0.0897029	-0.179362	0.119668	0.736695	0.093019	0.559679	0.119884	0.0861079	0.0974993	0.0655739	0.0776011	-0.232037	0.0590149	-0.127513	0.059807	-0.136095	0.0553603	-0.165691	0.0530376	-0.253035	0.0513312	-0.265264	0.074517
-1.026	-0.128265	0.0330787		0.28519	0.0997815	-0.0164834	0.115056	-0.306158	0.0952842	0.0858158	0.126114	0.332119	0.121789	-0.204376	0.0853633	-0.341998	0.0642517	-0.38726	0.0617973	-0.10591	0.0865519	0.0625858	0.0897971	-0.07858	0.0796842	-0.192668	0.0888528	-0.0586014	0.102272	0.812551	0.0942584	0.757262	0.139611	0.18346	0.0981959	0.0540384	0.0780421	-0.18474	0.0589629	-0.209954	0.0567619	-0.0670294	0.0641669	-0.153103	0.0510957	-0.311122	0.0538989	-0.414613	0.0721508
-0.972	-0.0760936	0.0359381		0.195076	0.0987773	0.057829	0.109982	-0.273792	0.113389	0.130044	0.118409	0.304178	0.132176	-0.185712	0.0853946	-0.345617	0.0706832	-0.33787	0.0509406	-0.0153358	0.0878541	0.0831639	0.0993235	-0.0236238	0.089533	-0.0932019	0.0913161	-0.11237	0.0806646	0.926508	0.092247	0.914619	0.137303	0.239305	0.0906983	0.0782226	0.0783932	-0.127511	0.0688432	-0.262309	0.0546832	-0.098793	0.065713	-0.153477	0.0544207	-0.34817	0.0539226	-0.518541	0.0706587
-0.918	0.0156607	0.0378196		0.15024	0.106475	0.188512	0.1185	-0.139726	0.119084	0.207336	0.112686	0.37468	0.137952	-0.0626207	0.0955203	-0.194912	0.0790289	-0.337187	0.0610536	0.0881143	0.0785696	0.0174116	0.10453	-0.0767252	0.099738	0.102742	0.0847053	-0.144128	0.0856538	0.954907	0.0967361	1.00347	0.125958	0.443921	0.109965	0.0684424	0.0764252	-0.0117673	0.0788494	-0.244316	0.0590405	-0.11312	0.0609118	-0.117423	0.0546212	-0.286433	0.0567797	-0.523295	0.0722913
-0.864	0.133341	0.0401062		0.257036	0.115802	0.303364	0.123797	-0.0347028	0.12146	0.326315	0.105453	0.45207	0.149629	-0.000454367	0.0916704	-0.0046222	0.0815102	-0.273621	0.0714205	0.148791	0.082661	0.0913536	0.104634	-0.118399	0.0873706	0.194271	0.0816616	-0.208181	0.107667	0.987564	0.101922	1.03646	0.119617	0.597277	0.117916	-0.0210831	0.0727699	0.00483489	0.0764904	-0.172625	0.0634152	-0.0621193	0.0585796	-0.144956	0.053353	-0.232331	0.0590477	-0.482815	0.068151
-0.81	0.261324	0.0425891		0.488611	0.117826	0.389534	0.122046	0.19733	0.12464	0.450097	0.107658	0.474018	0.16263	0.141524	0.0881362	0.145515	0.0894821	-0.0929993	0.0782939	0.275716	0.0867256	0.109431	0.103363	-0.0806332	0.0952832	0.158251	0.0837342	-0.100576	0.105256	0.908565	0.108509	1.00912	0.114371	0.71087	0.115029	-0.0238759	0.0718345	0.0984009	0.0724252	-0.0970005	0.0643958	0.00171082	0.0557617	-0.0906564	0.0555194	-0.131161	0.0653453	-0.372273	0.0664677
-0.756	0.404493	0.0457697		0.684716	0.112614	0.443039	0.126432	0.219765	0.128976	0.433907	0.115694	0.621686	0.158115	0.152427	0.0916165	0.329164	0.0903073	0.126098	0.0853178	0.286975	0.0850738	0.275757	0.101197	0.01303	0.101269	0.14775	0.107943	0.00707778	0.106679	0.823714	0.110682	0.86231	0.106624	0.722212	0.112265	0.0377503	0.0662277	0.134072	0.0731162	-0.0400533	0.065972	-0.0125001	0.0598214	-0.0069581	0.0642574	0.0857335	0.0763542	-0.18363	0.0696507
-0.702	0.544338	0.0480763		0.805113	0.111258	0.524931	0.131434	0.265311	0.142727	0.30839	0.119668	0.796348	0.144144	0.246107	0.0947455	0.50545	0.0961909	0.293501	0.0891843	0.277221	0.0868429	0.322483	0.0996933	0.188168	0.103807	0.100601	0.119098	0.109356	0.119977	0.722657	0.114195	0.624855	0.109852	0.655867	0.109857	0.117862	0.0699971	0.0748836	0.0751214	0.022792	0.0650079	-0.102757	0.0618451	0.109795	0.0689774	0.384237	0.0864575	0.149135	0.0887747
-0.648	0.658496	0.048871		0.839552	0.108648	0.605102	0.133259	0.325281	0.135185	0.241379	0.128796	0.781897	0.131879	0.24877	0.10087	0.589598	0.0988036	0.396738	0.0922173	0.221818	0.0888298	0.38409	0.112123	0.300917	0.0889089	0.207939	0.109881	0.341446	0.142715	0.574682	0.108302	0.367701	0.112428	0.596359	0.108045	0.153149	0.079134	0.00360306	0.0749666	0.00341734	0.0716289	-0.0962714	0.0664234	0.218775	0.0701357	0.668854	0.0892635	0.4589	0.105515
-0.594	0.712641	0.0496751		0.823278	0.117775	0.793051	0.136416	0.482247	0.12794	0.138141	0.132077	0.645799	0.128589	0.382308	0.108634	0.699326	0.104596	0.552034	0.0950025	0.198931	0.0960972	0.36345	0.119117	0.23837	0.085783	0.313042	0.105238	0.628276	0.137002	0.326682	0.105022	0.198638	0.113242	0.542887	0.111515	0.101099	0.08357	0.0211264	0.0738711	0.0163586	0.0746164	0.0214528	0.0753513	0.301812	0.0685482	0.965407	0.0847785	0.767362	0.109135
-0.54	0.690187	0.0493352		1.04289	0.112977	0.851052	0.129793	0.541516	0.136127	0.270667	0.132484	0.485483	0.118996	0.51088	0.113939	0.678093	0.110619	0.626891	0.0988241	0.201562	0.0948109	0.245158	0.110809	0.0966675	0.0837101	0.303539	0.117327	0.747009	0.119433	0.259251	0.0989226	0.277297	0.109933	0.476383	0.111708	0.114178	0.0900863	0.114465	0.079091	0.145589	0.075601	0.0901381	0.0804782	0.209729	0.0679553	1.10715	0.0781355	1.05914	0.106522
-0.486	0.612064	0.0454355		1.17528	0.113578	0.748597	0.129472	0.55417	0.137385	0.392972	0.129058	0.432711	0.114699	0.45012	0.100959	0.60488	0.111453	0.642098	0.0949132	0.291679	0.0927204	0.233108	0.107941	0.0794359	0.0905846	0.353216	0.100131	0.596284	0.120051	0.261526	0.0864454	0.414015	0.108873	0.384546	0.113278	0.127044	0.0898391	0.202568	0.081066	0.291369	0.0818071	0.185958	0.0728633	0.126788	0.0644109	0.957451	0.0700589	1.16658	0.0945153
-0.432	0.501485	0.0411718		1.10389	0.12017	0.589181	0.118126	0.501801	0.123342	0.444275	0.115104	0.454103	0.106168	0.530067	0.0997967	0.615954	0.0971804	0.620739	0.095377	0.225252	0.0861796	0.174805	0.104934	0.212601	0.0908727	0.368074	0.0949757	0.499319	0.104673	-0.00547064	0.0742952	0.422623	0.0905156	0.238205	0.111781	0.146482	0.0844731	0.272968	0.0799576	0.264687	0.0816233	0.249285	0.0689228	0.151974	0.064486	0.684298	0.062607	0.960179	0.0865063
-0.378	0.390698	0.0364477		0.848191	0.105974	0.502576	0.107716	0.452872	0.113772	0.34298	0.0994333	0.303724	0.0966057	0.619974	0.0949912	0.619608	0.0950574	0.552598	0.0866143	0.203813	0.089683	0.0596738	0.0957974	0.36748	0.0993327	0.299794	0.0935355	0.559928	0.111394	-0.333007	0.063368	0.279363	0.0843153	0.17188	0.106347	0.170816	0.0840406	0.383436	0.0873724	0.21433	0.0776311	0.249454	0.0725173	0.235058	0.0577025	0.467373	0.0557621	0.571118	0.0835877
-0.324	0.312949	0.0347169		0.575749	0.0869731	0.388811	0.0856107	0.328027	0.100159	0.155562	0.0854678	0.356743	0.0890735	0.734917	0.0842273	0.485431	0.0859172	0.438349	0.0798455	0.099286	0.0818954	0.0468478	0.0879967	0.308824	0.0883584	0.614989	0.102279	0.72157	0.114527	-0.521012	0.0560321	0.237346	0.0841316	-0.0120183	0.088372	0.149831	0.0811416	0.50046	0.0884616	0.140617	0.0793704	0.259993	0.0662003	0.301929	0.0510074	0.434054	0.0519356	0.329767	0.076018
-0.27	0.308788	0.0312714		0.338376	0.0777291	0.364339	0.0765747	0.199617	0.0953041	0.262199	0.0885652	0.433555	0.0790176	0.663244	0.0710586	0.626487	0.0797338	0.386335	0.0737033	0.0370162	0.0793921	-0.101764	0.0790329	0.184996	0.0813536	0.751638	0.106813	0.544181	0.107175	-0.357629	0.0549077	0.215452	0.0861203	-0.068043	0.0901839	0.328633	0.0808983	0.664047	0.0791935	0.251372	0.076365	0.392851	0.061328	0.266196	0.0500107	0.444715	0.0489269	0.314058	0.0653928
-0.216	0.352314	0.028531		0.272914	0.0804296	0.370522	0.0754805	0.149828	0.101616	0.516706	0.098846	0.435792	0.0759188	0.712209	0.0656781	0.562761	0.0775152	0.42818	0.0661608	0.249544	0.0814298	-0.0533594	0.0869678	0.456165	0.0793802	0.663899	0.090868	0.748347	0.110679	-0.194123	0.055799	0.241339	0.0875738	0.0258032	0.0859444	0.605652	0.0767382	0.722476	0.0746038	0.606117	0.0716306	0.534807	0.064249	0.202878	0.0489172	0.481003	0.0460158	0.347716	0.0491764
-0.162	0.344522	0.0377024		0.280302	0.0793376	0.288544	0.0796934	0.226484	0.0976809	0.504431	0.0877041	0.230454	0.0770435	0.700038	0.0698217	0.497677	0.0798498	0.527659	0.0652826	0.442843	0.0817258	0.293097	0.0921456	0.574484	0.0787205	0.581738	0.0794883	0.905168	0.105689	-0.265149	0.0534136	0.147052	0.0742738	-0.0191691	0.0829096	0.726505	0.0721183	0.641589	0.0697523	0.695363	0.0724188	0.503459	0.0593721	0.0564755	0.0469889	0.40108	0.0469485	0.387429	0.0388007
-0.108	0.181706	0.0441274		0.342737	0.0799173	0.121512	0.0715028	0.258635	0.0870269	0.244311	0.086209	-0.0243483	0.0747769	0.56985	0.0660187	0.371006	0.0736324	0.426742	0.0716656	0.53172	0.084793	0.459564	0.0915231	0.53204	0.0744136	0.594783	0.0872112	0.859039	0.11054	-0.408349	0.050284	-0.137746	0.0714366	-0.116994	0.0800017	0.49505	0.0708145	0.270026	0.0651235	0.517223	0.0698956	0.248226	0.058239	-0.208662	0.0485564	0.0206668	0.0462439	0.22782	0.03944
-0.054	-0.108967	0.0435167		0.42011	0.0687231	0.0459569	0.0642917	0.190819	0.0763392	0.247206	0.0787365	-0.0742094	0.0727789	0.123386	0.0591669	-0.0657373	0.0649718	0.176122	0.0636835	0.393607	0.0738157	0.504106	0.0868148	0.170691	0.0671524	0.488184	0.080525	0.464677	0.108786	-0.424431	0.0493814	-0.207028	0.0574344	-0.164205	0.0746202	-0.0574132	0.063753	-0.279748	0.0588159	0.0045912	0.0611764	-0.283063	0.0561647	-0.588807	0.0434534	-0.540407	0.041882	-0.30064	0.0452954
0	-0.297696	0.0605533		0.383795	0.0637978	-0.0260114	0.064339	0.217033	0.0824139	0.274711	0.0688893	0.0405794	0.0705657	-0.244681	0.0533037	-0.359077	0.0577386	-0.0561182	0.0553445	0.133159	0.0718061	0.377252	0.0846547	-0.186431	0.0743558	0.2795	0.0760325	0.0378943	0.0996435	-0.206774	0.0489513	-0.108662	0.0583981	0.0351596	0.0706611	-0.649829	0.0569855	-0.744047	0.048512	-0.492611	0.0542687	-0.760092	0.0472214	-0.993879	0.0406829	-1.07825	0.0360306	-0.832039	0.0377226
0.054	-0.497278	0.0720909		0.0122091	0.0599024	-0.267433	0.0608199	0.100248	0.0798171	0.0848407	0.0719603	-0.0931971	0.0770379	-0.646089	0.0529691	-0.599299	0.0567599	-0.334769	0.0528623	-0.150949	0.0556094	-0.0308721	0.0774927	-0.378786	0.0795632	-0.167289	0.0727074	-0.226645	0.0879926	-0.150737	0.0482832	-0.1925	0.0509734	0.0238196	0.0652161	-1.06977	0.048564	-1.03573	0.0503686	-0.895414	0.0528598	-1.06739	0.0433686	-1.29363	0.0506015	-1.44831	0.0306521	-1.23951	0.0300158
0.108	-0.667757	0.0571754		-0.464161	0.0509967	-0.582621	0.0609175	-0.307431	0.0705132	-0.352945	0.0728604	-0.474551	0.066502	-0.822147	0.0654037	-0.810085	0.0655994	-0.771036	0.0501501	-0.481595	0.0485474	-0.212342	0.080389	-0.354536	0.0803919	-0.364021	0.0684	-0.260087	0.0965459	-0.559284	0.0434639	-0.608339	0.0546849	-0.286303	0.061852	-1.43123	0.0418474	-1.30551	0.0589171	-1.18123	0.050792	-1.44323	0.0440589	-1.3747	0.0677366	-1.47584	0.0475545	-1.26145	0.0575492
0.162	0.116871	0.0487094		0.152676	0.0892307	-0.194313	0.101499	-0.0564157	0.1077	-0.0253992	0.103243	0.030541	0.0926366	0.368749	0.113225	0.318545	0.105214	-0.18717	0.0833737	-0.342395	0.0699934	-0.0418408	0.0850781	0.140146	0.0891561	0.232372	0.0941886	0.216349	0.122172	-0.139226	0.0782454	-0.483781	0.0870769	0.0368224	0.0987772	-0.819474	0.0711973	-0.546946	0.0955713	-0.458992	0.0830622	-1.06527	0.0617052	-0.493931	0.0972547	-0.189887	0.112216	0.0177513	0.141927
0.216	1.2506	0.0561006		1.53713	0.0937919	0.984927	0.105823	0.960723	0.118732	1.15458	0.100864	1.04831	0.113112	1.96973	0.0917794	2.2504	0.0992977	1.33025	0.0919883	0.0938187	0.0868393	0.335407	0.0913564	0.791684	0.0827029	0.735098	0.0859141	1.08333	0.130062	1.04632	0.0944603	0.680743	0.135619	1.19004	0.121934	0.862225	0.0908399	1.08156	0.0969817	0.928094	0.0909142	0.528511	0.0808952	0.801022	0.0988951	1.45842	0.119962	1.58133	0.142993
0.27	1.63897	0.0566536		1.68716	0.0791043	1.62221	0.0947293	1.83528	0.115797	1.98513	0.0916733	1.54927	0.103638	2.43668	0.0744024	2.64169	0.0781718	1.96844	0.0651029	0.650446	0.0887288	0.854078	0.0922019	1.22718	0.0787908	1.20521	0.0845408	1.5907	0.11441	1.39309	0.0856518	1.51987	0.105452	1.61893	0.0980984	1.82992	0.0795722	1.74642	0.0788347	1.3825	0.0714366	1.45824	0.0734483	1.3668	0.0836175	2.12592	0.0789928	2.25397	0.0982195
0.324	1.36446	0.0605839		1.4549	0.0723433	1.40621	0.0856957	1.98971	0.115836	1.86094	0.101478	1.28135	0.102317	1.94508	0.0673865	2.27691	0.0740901	1.70549	0.073002	0.499879	0.0818326	0.548792	0.0841508	0.997245	0.0815492	1.00323	0.0850217	1.16911	0.116821	1.20896	0.0857169	1.51463	0.09818	1.4034	0.0844407	1.73799	0.0804426	1.57124	0.0767012	1.02905	0.069888	1.35342	0.0744472	1.39513	0.0878512	1.86082	0.0819323	2.07094	0.108875
0.378	0.993236	0.0589339		1.03619	0.0698484	1.14301	0.078079	1.91995	0.112523	1.53117	0.0996689	1.08926	0.0955057	1.53231	0.0724242	1.81018	0.0757304	1.29491	0.071071	0.191786	0.0863009	0.109046	0.0856046	0.463558	0.0848466	0.368918	0.080251	0.615277	0.122928	0.883736	0.0825221	1.21682	0.0891993	0.862408	0.0837625	1.29639	0.0817121	1.06002	0.079032	0.621924	0.068945	1.0324	0.0703176	1.20805	0.0920287	1.3413	0.0759894	1.51357	0.109123
0.432	0.7195	0.0451381		0.662044	0.0715687	0.715986	0.0737734	1.45292	0.107447	1.04781	0.095477	0.715754	0.0801056	1.08315	0.0616114	1.11212	0.0684977	0.934474	0.0682402	0.0932765	0.108158	-0.0750901	0.0895529	0.199241	0.0845684	0.069391	0.0791513	0.294876	0.110909	0.61245	0.0743303	0.998643	0.0817612	0.539949	0.0841977	0.640986	0.072877	0.507515	0.0762678	0.457134	0.0632998	0.62338	0.0628825	0.877145	0.0914077	0.984816	0.0705611	1.00236	0.0920851
0.486	0.572337	0.0340147		0.452219	0.0628607	0.536978	0.063314	0.929518	0.088106	0.567307	0.0811872	0.389755	0.076574	0.844907	0.0623701	0.750052	0.0629483	0.716595	0.0660695	0.018358	0.102928	-0.146304	0.0834727	0.164922	0.0933384	0.0458161	0.093904	0.259848	0.104938	0.606248	0.0774956	0.916848	0.0747119	0.490369	0.0763014	0.340754	0.0617672	0.329989	0.072357	0.371781	0.0631117	0.425233	0.0566419	0.609099	0.0816945	0.817454	0.0595404	0.657897	0.0697583
0.54	0.469087	0.0283828		0.482759	0.0709615	0.480999	0.066381	0.762746	0.0889747	0.403472	0.0780841	0.283887	0.077034	0.661746	0.0639218	0.492511	0.0611905	0.579834	0.063273	0.065767	0.0953543	-0.0340233	0.0831212	0.225094	0.0903152	-0.0446724	0.0961943	0.248583	0.11307	0.691913	0.0738986	0.694842	0.0725897	0.46747	0.0680688	0.17437	0.0580095	0.196637	0.0704734	0.210471	0.0585337	0.241091	0.057705	0.483678	0.068829	0.574572	0.0574169	0.52722	0.0671554
0.594	0.384999	0.0273576		0.590287	0.0760056	0.493861	0.0701322	0.802407	0.0830023	0.373736	0.0732667	0.464244	0.0779161	0.566063	0.0753011	0.41164	0.0711739	0.52163	0.0642635	-0.073357	0.100448	0.322427	0.0845025	0.319795	0.0979542	0.017474	0.100647	0.244919	0.114056	0.84334	0.0784116	0.829955	0.077057	0.654007	0.0746277	0.130877	0.0633264	0.189724	0.0682334	0.109477	0.0613781	0.119722	0.0640348	0.335737	0.063855	0.310229	0.0533121	0.377188	0.0713158
0.648	0.283912	0.0310504		0.511311	0.068674	0.501923	0.0716082	0.799369	0.0855767	0.510884	0.0812244	0.587339	0.08761	0.497927	0.0832104	0.343017	0.0752174	0.458887	0.0643233	-0.260163	0.0918978	0.464638	0.082417	0.178834	0.0993186	0.0102956	0.106352	0.380632	0.123284	0.893044	0.0785863	0.82639	0.0748119	0.787887	0.0756036	0.0918583	0.0605116	0.0798107	0.0711354	0.0765947	0.064867	0.0509901	0.0643387	0.277111	0.0624227	0.129064	0.0546072	0.296483	0.0690226
0.702	0.194698	0.0303062		0.48635	0.0776564	0.534112	0.0814742	0.660252	0.0782955	0.339027	0.0915237	0.700254	0.102228	0.183928	0.0777767	0.149219	0.0693706	0.288798	0.0667231	-0.346726	0.0902634	0.349303	0.0813132	0.181274	0.0999743	0.11433	0.112653	0.500411	0.145891	0.658796	0.0743021	0.777369	0.0840943	0.766861	0.0832078	0.0906587	0.0655748	0.127133	0.0687924	0.124935	0.0754891	0.0385157	0.0687702	0.170109	0.0642853	0.133329	0.0570924	0.287186	0.070641
0.756	0.106497	0.0289666		0.261698	0.0852365	0.636194	0.0940977	0.552681	0.0942348	0.0632439	0.0909544	0.635914	0.100857	-0.0612455	0.0636448	-0.0552176	0.0764122	0.0128538	0.0696095	-0.39397	0.0828066	0.224962	0.0913968	0.0339132	0.0977138	0.0837694	0.106535	0.511236	0.136996	0.458763	0.0838818	0.778955	0.0850771	0.654449	0.0959732	0.156733	0.0716571	0.259433	0.0739765	0.184815	0.076666	0.187176	0.0708271	0.150803	0.0679883	0.120169	0.0533459	0.191515	0.0724683
0.81	0.0307595	0.0235629		0.124351	0.087704	0.48422	0.102872	0.372832	0.0980196	0.0298881	0.0895152	0.438144	0.0873499	-0.190393	0.0604879	-0.169267	0.0699853	-0.130077	0.0637708	-0.370702	0.0800073	0.171973	0.0863189	-0.0884189	0.0957231	0.0739276	0.108158	0.383301	0.156686	0.134541	0.0819918	0.420781	0.0949828	0.397782	0.0860351	0.180683	0.0756806	0.340002	0.071889	0.270659	0.0694051	0.352237	0.0755549	0.0149145	0.0728128	0.0884062	0.0500137	0.127519	0.0625004
0.864	-0.0111489	0.0196023		-0.0684886	0.0883185	0.311452	0.098047	0.12932	0.090402	0.00144068	0.0904605	0.200769	0.0801659	-0.221023	0.0617325	-0.203845	0.0572184	-0.230149	0.0575106	-0.150871	0.092957	0.200704	0.107939	-0.0726747	0.102604	-0.00257722	0.111202	0.133987	0.145086	-0.0902396	0.0756954	0.135159	0.096824	0.11542	0.100898	0.283682	0.0872003	0.302031	0.0768431	0.406729	0.0812144	0.409739	0.079177	-0.117808	0.0809444	0.0431612	0.0484168	0.213698	0.0696322
0.918	-0.0426165	0.017675		-0.176757	0.0845842	0.180361	0.102579	0.00194228	0.0793649	-0.0708693	0.0864917	0.108586	0.0825178	-0.294983	0.0552208	-0.160174	0.0578295	-0.333831	0.0549922	0.0636551	0.095907	0.0392754	0.102714	0.0385719	0.102492	-0.00488038	0.109494	-0.121159	0.125941	-0.267154	0.0598451	0.0481475	0.0771505	-0.0215932	0.0935718	0.16155	0.0785773	0.134052	0.0839052	0.261727	0.0863177	0.25661	0.0778844	-0.255365	0.0887667	0.0068674	0.0456681	0.190784	0.0722885
0.972	-0.0740768	0.0154499		-0.204823	0.0841846	0.0758774	0.102593	-0.0751626	0.0763557	-0.164214	0.0990962	-0.070471	0.0773255	-0.283551	0.0571253	-0.277627	0.0534266	-0.330111	0.0542257	0.0734838	0.102531	-0.102148	0.0983811	-0.0162046	0.107587	-0.007189	0.104734	-0.0465422	0.136113	-0.276126	0.0559001	-0.0568987	0.0654268	-0.0254072	0.0872565	0.0310308	0.0788188	-0.0133469	0.0928785	0.147973	0.0901386	0.0872084	0.0770669	-0.423409	0.079105	-0.00842796	0.0486196	0.0975354	0.0586966
1.026	-0.0850781	0.0170726		-0.289069	0.0767733	0.0411423	0.116169	-0.264026	0.0742206	-0.134456	0.0853915	-0.114934	0.0863187	-0.285491	0.0613764	-0.253678	0.0550509	-0.277245	0.0512069	0.210302	0.103659	-0.108688	0.113849	-0.0395711	0.086905	0.125737	0.104773	-0.0382216	0.12775	-0.211299	0.0580921	-0.175475	0.0710232	-0.00250834	0.0881516	0.0135316	0.0783863	-0.202431	0.0727298	0.0448572	0.0854279	-0.0144746	0.0735645	-0.417438	0.0707892	-0.0292373	0.0523772	0.0809751	0.0590389
1.08	-0.0910585	0.0177171		-0.279774	0.0814596	-0.00323764	0.122206	-0.328138	0.0745457	-0.0984972	0.0773371	-0.247019	0.0933882	-0.135454	0.0623401	-0.301548	0.0567684	-0.302172	0.0524307	0.273123	0.0975731	-0.188882	0.107628	-0.0685853	0.0774897	0.238702	0.115279	-0.11473	0.111332	-0.17011	0.061952	-0.17722	0.0966833	0.0249878	0.0856209	-0.0386359	0.0749514	-0.329153	0.0731736	-0.075061	0.0728793	-0.158475	0.0670967	-0.322042	0.069648	-0.0279196	0.0514178	0.0639817	0.0670319
1.134	-0.0859684	0.0163919		-0.232041	0.0782215	-0.0526666	0.106661	-0.295839	0.0837572	-0.0504542	0.0732734	-0.298924	0.0810878	-0.181358	0.0590942	-0.168573	0.0555995	-0.281843	0.0486644	0.237353	0.0879984	-0.176532	0.107165	0.0483002	0.0742893	0.151707	0.101959	-0.0873965	0.106748	-0.155005	0.0573703	-0.0938312	0.0941338	0.0334826	0.0844766	-0.0765564	0.0759769	-0.37713	0.0712421	-0.171873	0.0708408	-0.156415	0.0758477	-0.224701	0.0680654	-0.0400682	0.0539581	0.0390359	0.0629755
1.188	-0.0830096	0.0155334		-0.152179	0.0754319	-0.110995	0.102231	-0.239869	0.0793972	-0.155586	0.071563	-0.307455	0.0717409	-0.101306	0.0564982	-0.197335	0.0545995	-0.196008	0.0535257	0.22074	0.0951944	-0.233915	0.103162	-0.0626914	0.0855335	0.127783	0.102206	-0.116926	0.0954002	-0.107522	0.0626068	-0.147164	0.080092	-0.0502041	0.0682685	-0.118438	0.0874919	-0.336484	0.0709728	-0.198015	0.0764259	-0.17749	0.0806455	-0.179933	0.0642713	0.0212795	0.0533787	0.0232648	0.0611598
1.242	-0.0698556	0.0174224		-0.0770597	0.0679801	-0.123523	0.091748	-0.253908	0.0739383	-0.172562	0.0707547	-0.29269	0.0702536	-0.172256	0.0642326	-0.138648	0.0557752	-0.165165	0.058758	0.33648	0.100415	-0.24351	0.100141	-0.108106	0.0807061	0.0698303	0.103243	-0.0416309	0.0949194	-0.14004	0.0567523	0.0275917	0.0793587	-0.0996327	0.0691465	-0.128773	0.0781492	-0.27404	0.0690698	-0.142624	0.0826955	-0.162906	0.0807856	-0.175717	0.0559875	0.0765011	0.0506965	0.0612451	0.0633525
1.296	-0.0624069	0.0173761		-0.0936532	0.0637095	-0.105476	0.090962	-0.206203	0.0710907	-0.108933	0.0777232	-0.30187	0.0687184	0.0162756	0.064654	-0.109956	0.0589614	-0.123833	0.0603259	0.369125	0.1092	-0.210147	0.120403	-0.159736	0.0838244	0.0392134	0.0956069	-0.197791	0.107395	-0.0876683	0.0579933	0.0911415	0.0764783	-0.116394	0.0827562	-0.171591	0.0710559	-0.281963	0.0626629	-0.0599569	0.0880353	-0.0927944	0.0829186	-0.116889	0.0522318	0.0675738	0.0471575	0.036153	0.0597621
1.35	-0.0540603	0.0162156		-0.0105288	0.0574107	-0.198206	0.0862953	-0.0803968	0.080271	-0.14402	0.0741132	-0.201128	0.0764142	-0.0714323	0.069119	-0.180101	0.0613823	-0.0528594	0.0604516	0.331532	0.101167	-0.172895	0.116691	-0.140508	0.0827618	-0.163493	0.0914976	-0.243606	0.106216	-0.0442059	0.0618749	0.0718049	0.0784206	-0.0955072	0.0783214	-0.169444	0.0663202	-0.185706	0.070771	-0.0068396	0.0788484	-0.0874849	0.0808411	-0.0129875	0.0621339	0.0426607	0.049422	0.0193202	0.06026
1.404	-0.045485	0.0142413		0.0169696	0.0688387	-0.0967613	0.0803741	-0.0680982	0.0851437	-0.0326309	0.0708912	-0.0861713	0.0647467	-0.0550226	0.0636088	-0.156744	0.0587884	0.0133244	0.0665639	0.238861	0.0953692	-0.20664	0.1072	-0.0380136	0.0899614	-0.147313	0.0865551	-0.196464	0.0782085	-0.0659429	0.0582564	0.155833	0.0818391	-0.139955	0.0704779	-0.201275	0.0658858	-0.130062	0.0768825	-0.029416	0.0760711	-0.0965974	0.0747949	0.031074	0.0626565	0.0261587	0.0472734	0.0445783	0.068083
1.458	-0.0389389	0.0142245		0.0593696	0.0662638	-0.0780651	0.0838822	-0.0625266	0.0832164	-0.0427145	0.067815	-0.105623	0.0651099	-0.0402656	0.0604096	-0.0212316	0.0550753	0.0561562	0.0651344	0.113137	0.0884721	-0.299146	0.0911973	0.0724825	0.0973142	-0.0337859	0.0947709	-0.181074	0.068787	-0.13522	0.0554916	0.0989479	0.0798698	-0.254211	0.0794974	-0.138063	0.0741164	-0.0645998	0.0706416	0.0344468	0.0810267	-0.0757133	0.0667413	0.165831	0.0674548	0.0212216	0.0453865	0.112649	0.0635792
1.512	-0.0326236	0.0141152		0.0412921	0.0681016	-0.0953244	0.0733675	-0.0196062	0.0781938	0.0044678	0.0657922	-0.0837923	0.0670177	-0.0455128	0.0596283	-0.00153225	0.055181	0.0132428	0.0580139	0.178938	0.0905738	-0.317984	0.0867834	0.0227551	0.0853502	0.067217	0.0886101	-0.307567	0.0785335	-0.0741817	0.0648865	0.0151297	0.0726383	-0.228809	0.0814563	-0.0475381	0.0721094	-0.0254853	0.0643726	0.094138	0.0872941	-0.0121496	0.0693766	0.10171	0.070854	0.0153694	0.0477137	0.117832	0.0615314
1.566	-0.0223608	0.0153928		0.0232504	0.0705259	-0.149364	0.0603279	0.0361912	0.0806041	-0.014241	0.0640913	-0.0254394	0.0659085	0.0112372	0.060797	0.0272221	0.0626772	0.0908579	0.0598803	0.182312	0.0908125	-0.407583	0.0838378	-0.0210654	0.085249	-0.0113558	0.101276	-0.350426	0.0911804	-0.147658	0.064445	-0.00626023	0.0765236	-0.188211	0.0784663	-0.00103308	0.0718385	0.0248377	0.0654313	0.137695	0.0909472	0.0442358	0.0705219	0.136644	0.067132	-0.0331888	0.0453447	0.0545214	0.0607544
1.62	-0.00980484	0.0150456		-0.0125973	0.06335	-0.0415557	0.0655478	0.0486323	0.0804986	-0.0281799	0.0697856	0.0756467	0.0717286	0.0270037	0.0610339	0.0044103	0.0685472	0.0894074	0.0694685	0.230993	0.0928446	-0.404091	0.0945178	-0.174195	0.0782904	-0.135916	0.111434	-0.228246	0.100941	-0.187649	0.0621354	-0.049476	0.0725013	-0.129075	0.0694654	0.0238512	0.0689439	0.0574144	0.0717366	0.148729	0.0812871	0.0314503	0.0655542	0.16215	0.0711148	-0.038183	0.0415589	0.00652658	0.0522575
1.674	-0.00203266	0.0144744		-0.0363393	0.0604172	-0.0335892	0.06489	0.0238383	0.0800812	-0.0331899	0.0786541	0.0773612	0.0647313	-0.0225029	0.061871	-0.0155103	0.0676949	0.0706426	0.0632755	0.268654	0.0983265	-0.377149	0.103647	-0.16941	0.0874456	-0.0664475	0.113541	-0.111198	0.122733	-0.127499	0.0605379	-0.0957101	0.0724595	-0.101258	0.0777356	0.0076527	0.058083	0.0742401	0.0723697	0.112258	0.0734971	0.0469696	0.0615048	0.176976	0.0768471	-0.014163	0.0411454	-0.0451723	0.0529544
1.728	0.00287772	0.0126707		0.0249229	0.0548206	0.0666134	0.0702888	0.0118567	0.0688526	-0.137261	0.0682773	0.0943518	0.0707112	0.0202406	0.0658701	-0.0616231	0.0659072	-0.0187536	0.0638057	0.236181	0.0956536	-0.295755	0.106104	-0.0500254	0.10084	-0.0202094	0.114571	-0.09076	0.116587	-0.0684335	0.062658	-0.143894	0.0715364	0.02504	0.0828733	0.0580573	0.0590095	0.106979	0.0766363	0.059741	0.0693952	-0.00141127	0.0607743	0.109708	0.0674826	-0.0495168	0.0382744	0.023008	0.0546813
1.782	-0.0087047	0.0126399		0.0378629	0.0619654	-0.0171795	0.0725446	0.0166071	0.0682871	-0.166036	0.0657783	0.0288324	0.0679796	-0.0714932	0.065603	-0.0200237	0.0627471	-0.093014	0.0623682	0.187232	0.0897831	-0.244933	0.112876	-0.022567	0.106189	-0.121287	0.0881015	-0.198343	0.110982	-0.0331882	0.0629718	-0.150528	0.0746155	0.0321454	0.0932932	0.0637526	0.0583623	0.0893937	0.0795306	0.0599242	0.0655521	-0.0354768	0.0612144	0.0718345	0.0630963	-0.0667893	0.0389188	0.0391277	0.0553659
1.836	-0.00692431	0.0111427		0.0236627	0.0618202	-0.0124955	0.0693243	0.0633452	0.0753037	-0.140471	0.0615675	-0.0566709	0.061427	0.00815051	0.06119	-0.0327031	0.0612556	-0.0275344	0.0641189	0.0811743	0.0939315	-0.225129	0.118774	0.0608555	0.117468	-0.114175	0.0885155	-0.147407	0.0962678	-0.0605373	0.0596106	-0.104694	0.0730802	0.0580475	0.0991342	0.0246584	0.056426	0.0788917	0.0735613	-0.0189347	0.0761608	-0.0218904	0.0583991	0.091047	0.0603194	-0.0675705	0.0421789	-0.0364476	0.0519043
1.89	0.00200356	0.0119275		-0.0454877	0.0647742	-0.0892858	0.0672975	0.0689515	0.0813861	-0.0829216	0.063034	-0.143663	0.0597058	-0.018247	0.0554363	-0.0746268	0.0644502	0.0856317	0.0600221	0.00597403	0.0857506	-0.154415	0.114436	0.0804187	0.130958	0.00609142	0.0959545	0.0262989	0.114784	-0.0690582	0.0584306	-0.0744033	0.0756178	0.0621204	0.103597	-0.0711553	0.0533891	0.0544216	0.0765604	0.00424558	0.0683519	0.0137842	0.0623115	0.0939734	0.0628063	-0.076911	0.0441785	-0.126412	0.0481962
1.944	0.00882525	0.0115713		-0.0741676	0.0652229	-0.0652456	0.0601934	0.0619435	0.0833499	6.14939e-05	0.0618093	-0.0100975	0.0644911	0.000648601	0.0631433	-0.051118	0.0667534	0.0661487	0.0632677	0.00983886	0.093894	-0.185038	0.132864	0.125771	0.126568	0.0527589	0.10306	-0.0461143	0.128837	-0.0893235	0.0588421	-0.0617743	0.0784035	0.0676548	0.0921274	-0.0378834	0.0546504	0.102817	0.0791259	-0.00838691	0.0672602	-0.0418295	0.0634688	0.0985624	0.0619779	-0.0788784	0.0472195	-0.12343	0.0525238
1.998	-0.0116814	0.0122422		-0.130452	0.065874	-0.0378206	0.063337	0.0822975	0.0775995	-0.0890661	0.0593481	-0.00185261	0.0608187	-0.051795	0.0723489	-0.062899	0.0675126	-0.0234085	0.0612304	0.0330455	0.0904514	-0.186098	0.128758	0.148778	0.112674	0.0922399	0.110049	-0.015642	0.149024	-0.161068	0.0619014	-0.0891259	0.0781714	0.043067	0.0901832	-0.0878626	0.0601482	0.151638	0.0792865	-0.0571652	0.0677892	-0.0876551	0.059072	0.148985	0.0640168	-0.0444892	0.0495827	-0.125291	0.0525639
2.052	-0.0127145	0.0125228		-0.141028	0.0643554	0.0316615	0.0638089	0.0630275	0.087172	-0.0408594	0.0752236	-0.000369873	0.0608464	0.0126683	0.0731267	-0.00903402	0.0690562	-0.0117677	0.0614682	0.0804265	0.0994591	-0.157354	0.129937	0.16228	0.117817	0.0122599	0.119204	-0.0422481	0.10924	-0.0371477	0.0733914	-0.0881123	0.0778802	0.116034	0.0935591	-0.0145989	0.0641686	0.160385	0.0740894	0.00510475	0.0696939	-0.0792527	0.0528671	0.106593	0.0610466	-0.019355	0.0523874	-0.190554	0.0523903
2.106	-0.0152406	0.012785		-0.150756	0.0652293	0.00447148	0.0639516	0.0893955	0.0881053	-0.0422327	0.0702889	0.00895014	0.0697297	-0.0223321	0.0641488	-0.0129692	0.0728861	0.0350918	0.067343	0.0644318	0.095011	-0.0344387	0.136745	0.0560257	0.117108	-0.131045	0.120765	0.0308418	0.109065	-0.124718	0.0737075	-0.000440314	0.0719744	0.0654884	0.0956661	0.00551615	0.0659304	0.174768	0.0713175	0.0447922	0.0680131	-0.047058	0.0582131	0.137079	0.0609146	-0.0771223	0.0485761	-0.162804	0.0530775
2.16	-0.0161393	0.0132443		-0.0769606	0.0658617	0.0261962	0.0638648	0.129549	0.0854965	-0.00469047	0.0711677	-0.0341716	0.0643501	-0.0458247	0.0684344	-0.0419185	0.07076	-0.0500268	0.0640119	0.154426	0.094243	0.191123	0.131595	0.011107	0.121781	-0.186604	0.114165	-0.0763881	0.116677	-0.0481454	0.0727866	-0.0434164	0.0629519	0.119928	0.0965479	-0.0471355	0.0647731	0.172791	0.0698361	-0.00515747	0.0662158	-0.0205897	0.0556293	0.0599175	0.0600739	-0.0707767	0.0462163	-0.215479	0.0517889
2.214	-0.0202972	0.0132869		-0.128748	0.0624569	0.0604833	0.0644554	0.040308	0.0806204	-0.00977401	0.0755588	-0.0318158	0.0677296	-0.00500905	0.0649968	-0.056675	0.0753587	-0.0623963	0.0688843	0.0641206	0.0965077	0.20882	0.125603	0.0111829	0.11715	-0.271585	0.116685	-0.0633736	0.119339	-0.135991	0.0769038	-0.0190864	0.0903163	0.15684	0.0919789	-0.0595794	0.0626204	0.170728	0.0663883	0.0147458	0.0704837	-0.00201469	0.0597136	0.0105702	0.0550434	-0.0886788	0.0480978	-0.155981	0.0549062
2.268	-0.0426634	0.0129616		-0.188699	0.0664612	0.0273061	0.0691745	-0.000934954	0.0828203	-0.0688526	0.071607	-0.0580893	0.0690785	-0.0568565	0.0723749	-0.132123	0.0710463	-0.0811548	0.0652002	-0.0032915	0.101751	0.235907	0.138699	0.0829	0.127675	-0.189871	0.100841	0.0277338	0.140743	-0.146689	0.06878	-0.0693702	0.0869158	0.0645935	0.0880441	-0.156866	0.0594383	0.135276	0.0677546	-0.0175327	0.0652447	0.00257153	0.0620534	0.0530466	0.0603877	-0.0171262	0.046374	-0.0997943	0.0567725
2.322	-0.0505761	0.0111261		-0.181457	0.0694968	-0.00458226	0.0640973	-0.0905641	0.0782945	-0.115662	0.076415	-0.0419183	0.0703198	-0.127862	0.0734848	-0.0824513	0.0677488	-0.121048	0.0610312	0.0404254	0.113864	0.237265	0.121725	-0.0427295	0.109982	-0.18215	0.104713	0.0693252	0.133683	-0.0445758	0.0694901	-0.0850885	0.0834829	0.00105668	0.0909536	-0.14181	0.0654347	0.0764356	0.0685655	0.0298201	0.0665357	-0.00185087	0.0679675	0.0369878	0.0577099	-0.0316132	0.0453594	-0.0110511	0.0587328
2.376	-0.0490413	0.0106332		-0.150003	0.0694588	-0.0495457	0.0660072	-0.0837359	0.0837791	-0.16351	0.0819065	-0.0231621	0.0756684	-0.109132	0.0790185	-0.0467526	0.0677354	-0.0326499	0.0676666	0.00271818	0.118208	0.204965	0.12495	-0.194164	0.114556	-0.151579	0.135747	0.154288	0.133069	0.034549	0.0768232	-0.0906137	0.0785419	-0.063124	0.0933665	-0.0745301	0.0697953	-0.039609	0.0631013	-0.0254756	0.0635835	0.0148132	0.0621476	-0.000990186	0.0534423	-0.0411165	0.0471552	-0.0493744	0.0545017
2.43	-0.0404588	0.0117468		-0.059772	0.0717651	-0.0289925	0.0579612	-0.054589	0.0932276	-0.107554	0.0762374	-0.0136668	0.0721173	-0.12844	0.0764723	-0.0914318	0.0633356	-0.0486257	0.0627822	-0.00755101	0.111744	0.108091	0.130523	-0.346748	0.122308	-0.167918	0.134084	0.164263	0.160777	-0.0293525	0.0775405	-0.0642616	0.0876167	-0.0652531	0.09758	0.0108155	0.0750428	-0.0628763	0.0664798	-0.0283491	0.0645136	-0.045525	0.0586331	-0.0486549	0.0537965	0.0135831	0.0569084	-0.0789492	0.0569555
2.484	-0.0383619	0.0108903		-0.0162108	0.0703567	0.0127295	0.0693577	-0.0135223	0.0989596	-0.0276239	0.0826809	-0.00867589	0.0715734	-0.137927	0.0654845	-0.0534058	0.0683766	-0.0506803	0.0635235	-0.100908	0.0973896	0.00847183	0.126767	-0.244391	0.120859	-0.0614989	0.142099	0.133253	0.165031	0.0311945	0.0768271	-0.150275	0.0836735	-0.0421809	0.0893227	-0.0291212	0.0815889	-0.127914	0.065289	-0.0511546	0.0656054	-0.0130565	0.0555015	-0.0380593	0.0563705	0.0457844	0.059501	-0.0876043	0.0601916
2.538	-0.049148	0.0116552		0.0365905	0.0708866	-0.0609233	0.0630509	-0.0768136	0.0977805	-0.0283379	0.0702546	-0.0245932	0.0685623	-0.102129	0.070133	0.0109478	0.0760235	-0.0616327	0.0666031	-0.144315	0.095155	-0.0550506	0.134394	-0.197095	0.111136	0.00956282	0.115238	0.0759411	0.138358	0.0779675	0.0879103	-0.150709	0.0732391	0.0600778	0.0889666	-0.0347675	0.0799508	-0.206956	0.0623624	-0.0785562	0.0586813	-0.0707463	0.0533519	-0.0446983	0.056328	0.0209134	0.0552873	-0.131321	0.0599353
2.592	-0.0538704	0.0129791		0.094405	0.0653262	-0.096905	0.0622894	-0.107306	0.0971189	-0.0185628	0.066289	-0.139218	0.0695798	0.00399479	0.0655836	0.0424645	0.067553	-0.0025345	0.0687396	-0.0593238	0.0971215	-0.0585842	0.145652	-0.206157	0.113983	-0.115274	0.106424	0.0168358	0.12791	0.0582809	0.0822652	-0.146122	0.0733283	0.0989735	0.0957166	-0.00846771	0.0780581	-0.175928	0.0636841	-0.0414007	0.0628383	-0.0256653	0.0620139	0.0080249	0.0618608	-0.0369429	0.0568063	-0.164817	0.0585362
2.646	-0.0551792	0.0133973		0.0828977	0.0691925	-0.108676	0.0582793	-0.0490112	0.102906	0.0180834	0.0766702	-0.140573	0.0688849	0.080612	0.0722942	0.0996341	0.0664569	0.00397281	0.0681523	-0.124378	0.103492	-0.0633638	0.151023	-0.234053	0.117662	-0.0867468	0.112888	-0.0191509	0.142896	0.0330326	0.0734462	-0.232672	0.0832339	0.126005	0.104254	0.061332	0.0841108	-0.139713	0.0706993	-0.0801531	0.0639756	-0.0530722	0.0619706	-0.0413155	0.0602864	-0.0990699	0.0616819	-0.0918187	0.0694863
2.7	-0.0686824	0.0144965		0.033702	0.0739854	-0.0471166	0.0687465	-0.0440958	0.0951113	-0.0890827	0.0848237	-0.120525	0.0705916	0.0555944	0.0726381	0.0866032	0.0678788	-0.0485131	0.0690205	-0.0921477	0.112076	-0.129576	0.125423	-0.214058	0.132279	-0.155857	0.1272	-0.165235	0.149659	-0.0414228	0.0729099	-0.269536	0.0975722	0.135405	0.0875481	0.0291544	0.0839891	-0.140511	0.0801669	-0.0796743	0.0739837	-0.123788	0.0607216	-0.00170141	0.0598423	-0.104024	0.0677868	-0.0985149	0.0793247
2.754	-0.0639587	0.0134133		0.0499282	0.0803094	-0.0964411	0.0661157	-0.0881711	0.0921203	-0.0883068	0.0819127	-0.155515	0.0769696	0.0254176	0.0638294	0.116987	0.0702076	-0.0712464	0.0683633	-0.0715902	0.114082	-0.123236	0.110847	-0.261447	0.139077	-0.142044	0.127014	-0.12226	0.160305	-0.0383044	0.0750199	-0.136322	0.0918132	0.112421	0.0869972	-0.0523485	0.0762293	-0.133709	0.0836853	-0.095076	0.0755877	-0.155661	0.0636709	-0.0839887	0.0602966	-0.0580451	0.0714406	-0.130667	0.086106
2.808	-0.0697371	0.0124812		0.0144206	0.0941478	-0.0993115	0.0713448	-0.0884545	0.0960504	-0.0218551	0.0849561	-0.187749	0.0724041	-0.152367	0.0669485	0.102549	0.0664863	-0.112001	0.0620761	-0.0536478	0.10875	-0.117661	0.108703	-0.220556	0.137999	-0.080088	0.135244	-0.138546	0.152396	-0.0417558	0.0758723	-0.0712082	0.0963525	-0.0391086	0.0827638	-0.123185	0.073901	-0.0593357	0.0859944	-0.162159	0.0734666	-0.127817	0.0670714	-0.119795	0.0602127	-0.0327925	0.0691677	-0.0751973	0.0911602
2.862	-0.0720607	0.0128982		0.0297778	0.101229	-0.176951	0.0717797	-0.0487565	0.0992426	-0.0992399	0.0809504	-0.189774	0.0843209	-0.0999486	0.0641171	0.12291	0.0690125	-0.123682	0.0584383	-0.093346	0.103694	-0.123785	0.118699	-0.157023	0.145049	-0.202758	0.137264	-0.0555947	0.141823	0.00219669	0.0740213	-0.0513197	0.0959785	0.0229631	0.0951669	-0.135323	0.0810042	0.00284553	0.0881133	-0.165407	0.072912	-0.0317439	0.0704655	-0.0557866	0.0631763	-0.079653	0.0699528	0.0059558	0.099846
2.916	-0.0761349	0.0137228		-0.108713	0.0980171	-0.131515	0.0644533	-0.105209	0.0941508	-0.0421991	0.0785738	-0.136887	0.0861455	-0.163098	0.0685037	0.103093	0.0704606	-0.061411	0.058741	-0.0716637	0.115057	-0.0937559	0.119061	-0.241559	0.137069	-0.203458	0.133142	-0.0937112	0.155156	0.00295102	0.0763637	0.0344707	0.0837456	0.00874714	0.0849539	-0.101193	0.0813231	0.0875154	0.0890522	-0.135586	0.0818076	0.0548063	0.0699962	-0.0256135	0.0709427	-0.106234	0.0682171	0.0217245	0.101585
2.97	-0.080028	0.0131848		-0.129439	0.0990479	-0.179217	0.0535062	-0.169032	0.0886393	-0.0381757	0.0808224	-0.122149	0.0825764	-0.153303	0.0692836	0.0787569	0.0605875	-0.0882662	0.0596665	-0.0621176	0.116067	-0.072714	0.117876	-0.242175	0.132012	-0.158404	0.143805	-0.333525	0.157486	0.00941937	0.073759	-0.0316284	0.0780078	-0.0215518	0.0804438	-0.08581	0.0746016	0.157871	0.0920333	-0.0692252	0.0842758	-0.0574045	0.0721949	-0.0626056	0.0693867	-0.0638178	0.0685548	0.0155156	0.10297
3.024	-0.0778628	0.0125009		-0.181889	0.106529	-0.0988825	0.0577901	-0.111487	0.0915174	-0.0841021	0.0779966	-0.0558828	0.0838792	-0.168286	0.0738999	-0.0682581	0.0568817	-0.135963	0.0576344	-0.104434	0.109115	-0.114478	0.108227	-0.149824	0.137451	-0.0207393	0.133993	-0.19932	0.161223	0.118032	0.0864137	-0.0842969	0.0797747	0.0510632	0.0824429	-0.0874509	0.0731589	0.219189	0.0865	-0.0562413	0.0873259	-0.033352	0.0724843	-0.145462	0.0650096	-0.0382768	0.0702891	0.0230404	0.0958051
3.078	-0.0691744	0.013807		-0.205789	0.112075	-0.088803	0.0623976	0.149439	0.105964	-0.106838	0.0711548	-0.0162391	0.0964576	-0.0967196	0.0709181	0.0114119	0.0583458	-0.152882	0.0589753	-0.0176723	0.107913	-0.123223	0.118694	-0.0969777	0.1419	0.0316376	0.150257	-0.166042	0.158106	0.0609503	0.0873192	-0.162735	0.0741074	0.109681	0.0945189	-0.0860319	0.0794519	0.188653	0.0869157	-0.0437909	0.083824	-0.00765294	0.0717969	-0.0892714	0.0622961	-0.0092857	0.0758526	-0.010048	0.10284
3.132	-0.0602557	0.0143357		-0.273681	0.113399	-0.0216551	0.0656272	0.0234362	0.0959022	-0.0722051	0.0874892	-0.056664	0.0987266	-0.131715	0.0743419	0.00452288	0.0569339	-0.13996	0.0581733	0.1032	0.114707	-0.153261	0.119205	-0.011973	0.14957	-0.129566	0.147123	-0.25721	0.136904	-0.0371405	0.0860131	-0.172764	0.0747242	0.176556	0.0985474	-0.0433631	0.0771474	0.150061	0.0881879	-0.0209506	0.0788675	-0.0114282	0.0723122	-0.0419922	0.0610924	0.0167838	0.0770688	-0.0729729	0.101199
3.186	-0.0620216	0.0143127		-0.260511	0.118079	-0.056394	0.0737702	-0.0728322	0.0832236	-0.179485	0.0850019	-0.112033	0.10137	-0.181571	0.0774895	0.0129806	0.066255	-0.16095	0.0632956	-0.0264852	0.107565	-0.146367	0.114981	0.0200274	0.156681	-0.201774	0.134223	-0.328858	0.126641	0.0754394	0.0847881	-0.088083	0.0891878	0.0679252	0.0918545	0.0362852	0.0849556	0.0688157	0.0855462	0.0167039	0.0778922	-0.0136986	0.0716137	-0.01477	0.0575708	-0.0169318	0.0755814	-0.147686	0.0997826
3.24	-0.0635681	0.0146508		-0.224517	0.120172	-0.0865907	0.0740669	-0.1622	0.0822197	-0.195048	0.0884225	-0.0181086	0.098377	-0.0791808	0.0782923	-0.0657202	0.0684527	-0.103995	0.0589587	-0.0427832	0.107645	-0.058153	0.112236	0.0315397	0.138593	-0.248656	0.119805	-0.222207	0.154607	0.160022	0.0834228	-0.088501	0.085264	0.0510486	0.0899884	0.00641916	0.0895338	-0.0600404	0.0879152	0.00305625	0.0764471	-0.0661221	0.075711	-0.0609771	0.0552257	0.0268742	0.073898	-0.198933	0.090185
[truncated: 482 more columns]

## Sheet: 1g Ach
legend: aa= lose-lose; AA = win-win; aA = lose-win; Aa = win-lose
w_AA_Ach_time	w_AA_Ach_mean	w_AA_Ach_sem	bl1	w_AA_Ach_processed_WT23_03102020_mean	w_AA_Ach_processed_WT23_03102020_sem	w_AA_Ach_processed_WT23_03122020_mean	w_AA_Ach_processed_WT23_03122020_sem	w_AA_Ach_processed_WT32_08052020_mean	w_AA_Ach_processed_WT32_08052020_sem	w_AA_Ach_processed_WT32_08072020_mean	w_AA_Ach_processed_WT32_08072020_sem	w_AA_Ach_processed_WT32_08092020_mean	w_AA_Ach_processed_WT32_08092020_sem	w_AA_Ach_processed_WT33_08072020_mean	w_AA_Ach_processed_WT33_08072020_sem	w_AA_Ach_processed_WT33_08092020_mean	w_AA_Ach_processed_WT33_08092020_sem	w_AA_Ach_processed_WT33_08112020_mean	w_AA_Ach_processed_WT33_08112020_sem	w_AA_Ach_processed_WT34_08072020_mean	w_AA_Ach_processed_WT34_08072020_sem	w_AA_Ach_processed_WT34_08092020_mean	w_AA_Ach_processed_WT34_08092020_sem	w_AA_Ach_processed_WT34_08112020_mean	w_AA_Ach_processed_WT34_08112020_sem	w_AA_Ach_processed_WT41_03162021_mean	w_AA_Ach_processed_WT41_03162021_sem	w_AA_Ach_processed_WT41_03192021_mean	w_AA_Ach_processed_WT41_03192021_sem	w_AA_Ach_processed_WT41_03232021_mean	w_AA_Ach_processed_WT41_03232021_sem	w_AA_Ach_processed_WT41_03262021_mean	w_AA_Ach_processed_WT41_03262021_sem	w_AA_Ach_processed_WT42_03162021_mean	w_AA_Ach_processed_WT42_03162021_sem	w_AA_Ach_processed_WT42_03192021_mean	w_AA_Ach_processed_WT42_03192021_sem	w_AA_Ach_processed_WT42_03232021_mean	w_AA_Ach_processed_WT42_03232021_sem	w_AA_Ach_processed_WT44_03162021_mean	w_AA_Ach_processed_WT44_03162021_sem	w_AA_Ach_processed_WT44_03192021_mean	w_AA_Ach_processed_WT44_03192021_sem	w_AA_Ach_processed_WT44_03232021_mean	w_AA_Ach_processed_WT44_03232021_sem	w_AA_Ach_processed_WT58_10152021_mean	w_AA_Ach_processed_WT58_10152021_sem	w_AA_Ach_processed_WT60_10062021_mean	w_AA_Ach_processed_WT60_10062021_sem
-2.16	-0.132041	0.0220711		-0.130206	0.095618	0.147588	0.0970408	-0.16193	0.11221	-0.0378121	0.0969549	-0.27253	0.0959746	-0.342268	0.0790061	-0.496474	0.0980671	-0.37249	0.105333	-0.264272	0.0941136	-0.0364248	0.0842785	0.0693804	0.0702365	0.0499125	0.0681989	0.192035	0.0725545	0.089328	0.0678664	-0.110189	0.0768806	-0.226126	0.0765291	-0.18718	0.0835446	-0.0354789	0.059186	-0.00301768	0.071894	-0.0851376	0.0734159	0.0798106	0.0721654	-0.182666	0.0722072	-0.180655	0.0679152
-2.106	-0.139145	0.0257276		-0.149857	0.0940195	0.25088	0.0922328	-0.150124	0.101575	-0.0534816	0.0886179	-0.248121	0.0919171	-0.428227	0.0669452	-0.619867	0.0820628	-0.350667	0.111261	-0.366204	0.0863376	-0.0803073	0.0874148	0.0443551	0.0731391	0.0129077	0.0726626	0.142691	0.0726537	0.017675	0.0720167	-0.0800937	0.0705344	-0.237765	0.0737591	-0.217765	0.0846101	-0.0350273	0.059763	0.0882428	0.0815014	0.0184233	0.0737516	0.169441	0.0778309	-0.196574	0.0689239	-0.186202	0.0701888
-2.052	-0.156971	0.0253824		-0.187138	0.0931577	0.345165	0.0981047	-0.172404	0.0895828	-0.105524	0.0851288	-0.208742	0.0913985	-0.453838	0.072133	-0.621777	0.0803971	-0.345585	0.111781	-0.402833	0.0813554	-0.158444	0.0826603	-0.0203138	0.0738275	-0.121721	0.0683669	0.0539136	0.0754792	0.0946072	0.0700298	-0.0657669	0.0733787	-0.267008	0.0704346	-0.195919	0.0844247	-0.0277687	0.0576883	0.0271667	0.0906931	0.0360344	0.0730117	0.090245	0.0729891	-0.186936	0.0660536	-0.226362	0.0714777
-1.998	-0.18218	0.0250422		-0.195974	0.0906173	0.347065	0.0947643	-0.181657	0.0775312	-0.0456624	0.0876747	-0.13851	0.101397	-0.426449	0.0725888	-0.580339	0.0906526	-0.415217	0.121322	-0.432656	0.0856111	-0.248172	0.0802434	-0.0406286	0.0679294	-0.213288	0.0667928	-0.0506711	0.0710978	0.0517189	0.0690472	-0.103814	0.0672793	-0.275967	0.0659248	-0.204709	0.088114	-0.03158	0.057005	-0.121638	0.0819181	0.114577	0.0802721	-0.00649748	0.06984	-0.196561	0.0717197	-0.256942	0.0724773
-1.944	-0.20169	0.02406		-0.16679	0.0932321	0.290125	0.099307	-0.186022	0.070846	0.0155947	0.095	-0.117773	0.0937341	-0.343957	0.0782456	-0.57686	0.0961182	-0.420403	0.11159	-0.470875	0.0912327	-0.282871	0.0816631	-0.108789	0.0691728	-0.212593	0.0682906	-0.0645139	0.0751393	0.0456365	0.0655002	-0.0531419	0.0685896	-0.268724	0.06541	-0.210349	0.0935984	-0.0527498	0.0596786	-0.0555331	0.0766012	0.0384593	0.0866552	-0.0703954	0.0710748	-0.309995	0.0690236	-0.311682	0.0708374
-1.89	-0.221819	0.0229111		-0.207222	0.0906102	0.12095	0.0974102	-0.123326	0.072573	-0.0199267	0.091747	-0.128059	0.0852031	-0.283064	0.081002	-0.537526	0.105385	-0.456877	0.113614	-0.464699	0.102115	-0.319221	0.0807933	-0.216364	0.0700908	-0.105357	0.0718283	-0.0335613	0.0742791	-0.0137773	0.0717015	-0.025758	0.0783329	-0.309528	0.0687774	-0.182268	0.0913707	-0.118243	0.0605956	0.0199339	0.0762515	-0.0112877	0.0910662	-0.0984469	0.0683842	-0.336416	0.0669253	-0.327444	0.0759131
-1.836	-0.242422	0.021966		-0.316168	0.0885163	-0.110353	0.0899797	-0.0652966	0.0684	-0.0116876	0.0892214	-0.12859	0.0824708	-0.260315	0.0781008	-0.508367	0.10476	-0.467492	0.11018	-0.461923	0.0964604	-0.272945	0.079713	-0.276395	0.0669377	-0.0324879	0.0700009	0.0298856	0.0791699	-0.07189	0.0649291	-0.0894719	0.0772579	-0.358803	0.0720885	-0.175455	0.0861488	-0.180366	0.061244	0.0745335	0.0765094	-0.105186	0.0788845	-0.0649328	0.0680502	-0.380065	0.069083	-0.374516	0.0757318
-1.782	-0.252008	0.0213939		-0.388092	0.0904458	-0.258345	0.0818126	-0.0533733	0.0712412	0.0197131	0.0842451	-0.137657	0.0764379	-0.25793	0.0854888	-0.492816	0.104764	-0.438037	0.0998839	-0.383593	0.0973027	-0.258333	0.078118	-0.325906	0.0696083	-0.0646882	0.0662272	0.0471247	0.0792494	-0.095589	0.0656768	-0.0674542	0.0732412	-0.313409	0.0728757	-0.180195	0.08289	-0.277431	0.0622658	0.0216959	0.0786422	-0.0641721	0.0881177	-0.0546284	0.0726019	-0.389932	0.070488	-0.375642	0.0771395
-1.728	-0.254283	0.0222082		-0.454269	0.0909407	-0.391616	0.0758484	-0.056994	0.0676289	0.0322577	0.0793556	-0.0915536	0.0805673	-0.241088	0.0918162	-0.548529	0.0944612	-0.276086	0.0972203	-0.225689	0.0990225	-0.298502	0.0769367	-0.37063	0.0697663	-0.0342374	0.065185	0.0167557	0.079468	-0.0213323	0.0719516	-0.0723979	0.0713812	-0.2842	0.0693734	-0.206043	0.0893959	-0.356273	0.0644169	-0.0326621	0.0803336	0.00271575	0.0854214	-0.0523759	0.0699945	-0.371792	0.0713312	-0.332373	0.0743071
-1.674	-0.253884	0.0242267		-0.470296	0.0913293	-0.492741	0.0744293	-0.089483	0.0631138	0.0609805	0.0776183	-0.0892291	0.0925861	-0.225773	0.100083	-0.621368	0.090818	-0.247941	0.106801	-0.117245	0.0992475	-0.394804	0.079795	-0.299453	0.0708149	0.0519695	0.0611242	-0.0694301	0.0751968	0.0104288	0.066478	-0.0963486	0.0727715	-0.219544	0.0667331	-0.142739	0.0994386	-0.41516	0.0676855	-0.0042506	0.0810659	0.0144931	0.0766264	-0.0587388	0.0677165	-0.326628	0.0672637	-0.285293	0.0712104
-1.62	-0.240868	0.02773		-0.511755	0.0911312	-0.568701	0.0745495	-0.146572	0.0585284	0.0658603	0.0767928	-0.0915123	0.0928247	-0.242861	0.102856	-0.688343	0.0856046	-0.18226	0.0981881	-0.0146831	0.0919553	-0.453061	0.0745544	-0.219286	0.0733978	0.0842222	0.0609617	-0.0846501	0.068683	-0.0100807	0.0657158	-0.0601459	0.0695863	-0.0945015	0.0636547	-0.125681	0.094104	-0.412113	0.0673612	-0.0178773	0.0803	0.131446	0.0776179	-0.0446584	0.0751781	-0.264326	0.0665301	-0.283758	0.0669603
-1.566	-0.217752	0.027769		-0.497889	0.0950493	-0.633093	0.0759751	-0.142689	0.0559052	0.0940177	0.0706432	-0.106163	0.0819705	-0.217809	0.100401	-0.709793	0.0909663	-0.201126	0.108254	0.0646775	0.0781088	-0.350575	0.0750404	-0.151949	0.0687692	0.161729	0.0572274	0.00264303	0.064236	0.00389581	0.0641725	-0.0182365	0.0777697	-0.0878954	0.0652649	-0.0861056	0.089202	-0.281446	0.0641975	-0.0377249	0.0775743	-0.000541568	0.0789787	-0.092358	0.0683515	-0.144338	0.0698179	-0.285452	0.0578603
-1.512	-0.195696	0.0283231		-0.458185	0.0972345	-0.710884	0.0779056	-0.0688637	0.0650892	0.123513	0.0717944	-0.181451	0.0792113	-0.254691	0.09538	-0.685938	0.105152	-0.220453	0.124522	0.0537633	0.0730128	-0.202112	0.0783283	-0.102845	0.0639478	0.147512	0.0619141	0.0989152	0.0661199	-0.0543946	0.0611402	0.09671	0.0761264	-0.123837	0.0672046	-0.0460334	0.0840481	-0.122588	0.0624986	-0.0468844	0.0741505	-0.0866827	0.0728874	-0.00850448	0.0671639	-0.13665	0.0733968	-0.298159	0.0538612
-1.458	-0.18981	0.0289201		-0.398349	0.0963053	-0.782119	0.0760648	0.0542851	0.0684127	0.138655	0.0829579	-0.248305	0.0739774	-0.294899	0.0890254	-0.603901	0.106257	-0.23905	0.121619	0.0154756	0.0618842	-0.0895645	0.0809298	-0.0797883	0.0611191	0.00551519	0.0675903	0.0712619	0.0582707	-0.0545215	0.056352	0.0563549	0.0718921	-0.169417	0.0661456	-0.0390342	0.0778935	0.0239528	0.060788	-0.0775176	0.0783613	-0.140572	0.0760834	0.123272	0.0699265	-0.184982	0.0691953	-0.340978	0.0536497
-1.404	-0.182862	0.0297413		-0.395709	0.0893096	-0.791128	0.0740208	0.121377	0.0709758	0.162331	0.100854	-0.235868	0.0712404	-0.314659	0.0849991	-0.471006	0.11156	-0.161505	0.130302	0.0227722	0.0619356	0.0291206	0.0833516	-0.146751	0.0584071	-0.113084	0.0642783	0.000358064	0.0651535	-0.0682734	0.055475	0.0884125	0.0685741	-0.253521	0.0681645	-0.0826412	0.0762834	0.0778153	0.0613785	-0.107794	0.0732445	-0.0209508	0.074661	0.0687971	0.0655991	-0.127821	0.0673093	-0.320576	0.0550033
-1.35	-0.192625	0.0301558		-0.38688	0.0835044	-0.797444	0.0731515	0.171475	0.0720875	0.154466	0.108859	-0.203169	0.0651146	-0.242917	0.0822308	-0.321698	0.11198	-0.0905002	0.121986	-0.00123071	0.0664652	0.0103072	0.0738406	-0.25599	0.059211	-0.19418	0.055629	-0.0275942	0.0611259	0.00924159	0.064039	0.0567534	0.0745107	-0.299786	0.0716323	-0.0843677	0.0740819	0.0359372	0.0596019	-0.137587	0.0771872	0.0519759	0.0695391	-0.0468524	0.0612308	-0.0108043	0.074624	-0.319718	0.0585214
-1.296	-0.19724	0.0309477		-0.385015	0.0773893	-0.741613	0.0734676	0.221494	0.0710361	0.102552	0.104609	-0.137161	0.0614791	-0.240291	0.0720144	-0.222633	0.100595	-0.0211769	0.11505	-0.0329763	0.07296	-0.0587721	0.0637045	-0.258753	0.0633645	-0.228393	0.0548804	-0.05821	0.0626521	0.0165094	0.0574822	0.00960244	0.0745698	-0.354481	0.06896	-0.0739844	0.0755794	-0.0545551	0.0574132	-0.204379	0.0732293	0.0648961	0.0703408	-0.12106	0.0691589	0.10509	0.0715194	-0.310097	0.0621944
-1.242	-0.206159	0.0312269		-0.368413	0.0766438	-0.705459	0.0671958	0.170147	0.0666796	0.0271493	0.099775	-0.0683667	0.0638849	-0.251267	0.0774693	-0.15717	0.0913565	0.0230889	0.118451	-0.117492	0.0721074	-0.163628	0.0617506	-0.223077	0.0672009	-0.193139	0.0605601	-0.0954905	0.0636382	0.0472957	0.0629822	-0.0282455	0.0717098	-0.382037	0.0660639	-0.0578099	0.0830414	-0.123494	0.0552664	-0.198413	0.0732884	-0.151765	0.0690167	-0.106732	0.0637407	0.0496386	0.065281	-0.257614	0.0612035
-1.188	-0.201412	0.0290921		-0.332419	0.0761225	-0.611367	0.0646942	0.080525	0.0746998	-0.0246414	0.106051	-0.0476158	0.070459	-0.239332	0.0835077	-0.110016	0.0924057	-0.024694	0.114296	-0.248766	0.0686911	-0.340048	0.0634519	-0.179292	0.0688957	-0.219215	0.0670907	-0.0613546	0.0621735	-0.0068618	0.0635119	-0.0270608	0.0670558	-0.366947	0.0664227	-0.0873399	0.0855031	-0.210739	0.0565907	-0.13128	0.0728965	-0.153754	0.0708084	-0.17	0.0630767	0.0249235	0.0639173	-0.175948	0.0652807
-1.134	-0.190781	0.0286084		-0.327883	0.0742073	-0.475634	0.0645006	0.000119135	0.0742981	-0.0589724	0.100632	-0.0207112	0.0765713	-0.188501	0.0904565	-0.144783	0.100935	-0.150752	0.110684	-0.375053	0.0730554	-0.406576	0.0648541	-0.145839	0.0712095	-0.116519	0.0573716	-0.159151	0.0645568	-0.0933079	0.0607039	-0.0209098	0.0689369	-0.322772	0.0700668	-0.115038	0.09092	-0.272669	0.0588007	-0.152544	0.0739244	-0.110906	0.067734	-0.131853	0.0692674	0.0137992	0.0695623	-0.0859542	0.0699204
-1.08	-0.177441	0.0294592		-0.307296	0.0740667	-0.421797	0.0709677	-0.157304	0.0707476	-0.175293	0.0876489	0.0856848	0.0715583	-0.119165	0.0944685	-0.191244	0.112803	-0.24195	0.110986	-0.464123	0.0788483	-0.456349	0.061262	-0.172929	0.0740445	-0.207038	0.0527513	-0.0928466	0.0624349	-0.182027	0.0594549	0.0418562	0.0749365	-0.235075	0.0741955	-0.151244	0.0906131	-0.275745	0.0638776	-0.181622	0.0834096	-0.201178	0.0767735	-0.2077	0.0722217	-0.06339	0.075223	0.090699	0.0690667
-1.026	-0.141236	0.031986		-0.28947	0.0820848	-0.437179	0.0731993	-0.227881	0.0691014	-0.300667	0.0783396	0.208421	0.0751001	-0.0860328	0.0913526	-0.295205	0.113867	-0.376035	0.0999276	-0.426678	0.0842997	-0.487578	0.0592523	-0.158555	0.0741616	-0.145062	0.0581575	-0.117271	0.0665503	-0.16525	0.0589121	0.0384715	0.079243	-0.155035	0.0745956	-0.19616	0.0879541	-0.221697	0.0661935	-0.0565702	0.0871701	-0.226817	0.0795644	-0.302824	0.0746088	-0.0857265	0.0739561	0.285056	0.0719743
-0.972	-0.0860336	0.0351411		-0.27014	0.0826731	-0.491864	0.0687699	-0.243221	0.072546	-0.36976	0.074309	0.248129	0.0817661	-0.0969824	0.0907352	-0.343917	0.114564	-0.361029	0.108539	-0.313066	0.0928885	-0.482711	0.0622563	-0.186014	0.0779272	-0.132091	0.0618475	-0.173255	0.0628507	-0.172654	0.0649275	0.080894	0.0767068	-0.053992	0.0740806	-0.199394	0.0809075	-0.165815	0.0674605	0.0250587	0.0829149	-0.216434	0.074375	-0.127211	0.0660473	-0.151698	0.0704116	0.372968	0.0738198
-0.918	-0.0345739	0.0354182		-0.26148	0.0809009	-0.512483	0.0659732	-0.233344	0.0711582	-0.335593	0.0770021	0.288828	0.081425	-0.0948066	0.0912301	-0.403922	0.108452	-0.418172	0.112649	-0.264021	0.0911527	-0.446934	0.0750677	-0.198236	0.0890256	-0.0223471	0.0665858	-0.0918178	0.0641751	-0.00527437	0.0646546	0.100914	0.0818864	0.0028191	0.0720802	-0.16918	0.0760902	-0.048245	0.0681749	0.0978989	0.0799653	-0.12117	0.0784402	-0.0381405	0.0716123	-0.153256	0.0618834	0.353142	0.0729702
-0.864	-0.0165083	0.0348178		-0.200443	0.0792675	-0.497554	0.063115	-0.225139	0.0754065	-0.358166	0.0855907	0.290359	0.0801242	-0.24398	0.085085	-0.401026	0.101153	-0.395455	0.131602	-0.308014	0.0825056	-0.375642	0.087281	-0.179822	0.0943056	0.0685195	0.0678255	0.00169259	0.0699283	0.040619	0.0650247	0.0270577	0.076426	-0.0185507	0.0704117	-0.0333536	0.0737505	0.0722246	0.0691204	-0.0910586	0.0733763	-0.0802975	0.0798826	0.0396807	0.0756848	-0.155752	0.0622139	0.266318	0.0728313
-0.81	-0.0131919	0.0334837		-0.127091	0.0707373	-0.42486	0.0570441	-0.143866	0.0792888	-0.192013	0.0943368	0.236982	0.07722	-0.408784	0.071871	-0.440944	0.0968181	-0.474289	0.111737	-0.336339	0.08001	-0.311924	0.0909692	-0.277634	0.0870944	0.0611212	0.0734273	0.024391	0.0709093	0.0852104	0.0643489	0.0240243	0.0720256	0.0082056	0.0683814	0.112098	0.0695275	0.191323	0.0661993	-0.0755274	0.0768025	-0.0525295	0.0739282	0.132461	0.0688836	-0.120379	0.0661348	0.0707542	0.0696989
-0.756	-0.0183987	0.0388872		-0.1087	0.0720966	-0.351413	0.0566477	-0.0437945	0.0896102	-0.140863	0.101021	0.105685	0.0810873	-0.594202	0.0701462	-0.536782	0.0843772	-0.580346	0.109764	-0.29003	0.0889438	-0.343069	0.0884018	-0.292898	0.0812258	0.175293	0.0705879	0.00806745	0.0672588	0.220019	0.0618836	0.0983408	0.0707536	0.104234	0.0708645	0.172839	0.0718326	0.21834	0.0608908	-0.0842131	0.0758003	-0.103055	0.0749154	0.0985413	0.0702338	-0.160855	0.0734714	-0.032753	0.0629012
-0.702	-0.0426145	0.0449415		-0.216199	0.0744643	-0.279295	0.0652971	-0.0220547	0.0967793	-0.232365	0.104106	-0.087431	0.0908113	-0.750051	0.0716585	-0.668993	0.0799112	-0.719911	0.109085	-0.0843978	0.0929961	-0.384904	0.0858318	-0.169458	0.0814717	0.265721	0.0755962	-0.00467415	0.0621781	0.137693	0.0655358	0.152678	0.0761303	0.154988	0.0770299	0.0880476	0.0805524	0.159506	0.0581924	-0.00141806	0.0717313	-0.0233432	0.0792951	0.0551262	0.0713319	-0.259577	0.0832396	-0.0071969	0.0664776
-0.648	-0.0898125	0.051763		-0.389369	0.0790655	-0.23231	0.0797771	-0.113283	0.0943291	-0.394189	0.0938362	-0.277879	0.102491	-0.857691	0.0753015	-0.830437	0.0856092	-0.845637	0.105988	0.106217	0.093509	-0.369169	0.0887176	-0.0684225	0.0855953	0.181093	0.0775121	0.2465	0.070957	0.0288882	0.0675599	0.106693	0.0818781	0.0727043	0.0783493	-0.051983	0.087825	0.0380211	0.0642481	-0.0958269	0.0693866	0.102978	0.0776532	0.180619	0.0730956	-0.319948	0.091688	-0.036618	0.0715287
-0.594	-0.199078	0.0575716		-0.573012	0.0751223	-0.217532	0.0867848	-0.304501	0.0885686	-0.551398	0.0829306	-0.47813	0.100928	-0.887073	0.0817568	-0.995662	0.0863897	-1.00276	0.103482	0.180276	0.0993715	-0.115055	0.10001	-0.00512891	0.0841826	-0.125583	0.0745259	0.314932	0.0688624	0.028504	0.0641858	-0.0282089	0.0786366	-0.200078	0.0715038	-0.184366	0.0875792	-0.0576847	0.0669495	-0.226363	0.0700611	0.0700906	0.0776801	0.199191	0.0695022	-0.451813	0.087513	-0.170541	0.067255
-0.54	-0.373733	0.0573478		-0.78863	0.0647114	-0.29288	0.0837309	-0.541363	0.0765171	-0.685085	0.0752729	-0.690132	0.0927544	-0.811917	0.0811317	-1.14797	0.083111	-1.04649	0.109205	0.151893	0.107224	0.182466	0.106079	0.0232848	0.0852496	-0.491491	0.0635199	0.0359272	0.0718639	-0.0602258	0.072004	-0.349868	0.0744678	-0.561339	0.0637492	-0.302401	0.0760775	-0.146657	0.0636495	-0.472933	0.0701194	0.00752789	0.0709782	0.0782128	0.0770945	-0.636959	0.0752327	-0.44299	0.0649012
-0.486	-0.574866	0.0525154		-1.04773	0.0604287	-0.527298	0.0727732	-0.714286	0.0664333	-0.798471	0.0717234	-0.927797	0.0743701	-0.674185	0.0782341	-1.2072	0.0839313	-0.972357	0.11853	-0.0236692	0.110589	0.319759	0.104391	-0.154063	0.0833718	-0.432622	0.0612984	-0.283957	0.0774687	-0.182037	0.0653291	-0.579399	0.0679476	-0.861446	0.0528273	-0.463061	0.0741447	-0.361097	0.0589291	-0.528842	0.0748713	-0.195987	0.0723097	-0.164593	0.0710253	-0.764421	0.0634016	-0.713896	0.0623278
-0.432	-0.748723	0.0457277		-1.20425	0.0608782	-0.858612	0.0616364	-0.802188	0.0664053	-0.746322	0.0690489	-1.04979	0.0582613	-0.514459	0.0743769	-1.19464	0.0791585	-0.792864	0.118091	-0.276545	0.110345	0.198144	0.105931	-0.438158	0.0740702	-0.403126	0.0581921	-0.443306	0.075466	-0.386529	0.0582421	-0.482565	0.0698449	-1.01827	0.0458973	-0.676922	0.0748837	-0.623714	0.0547074	-0.459498	0.0661302	-0.306003	0.0695002	-0.430502	0.065405	-0.739699	0.0628299	-1.04674	0.0543317
-0.378	-0.837034	0.040919		-1.26961	0.0584694	-1.08643	0.0596675	-0.744049	0.0642166	-0.656109	0.0711484	-1.00872	0.0594427	-0.3241	0.0687047	-1.13179	0.073319	-0.537981	0.104448	-0.518805	0.0975876	-0.243353	0.0999515	-0.65465	0.064078	-0.385299	0.0544635	-0.48664	0.0647754	-0.471671	0.0630281	-0.316335	0.071225	-1.00185	0.0447847	-0.859232	0.0727155	-0.838409	0.0507319	-0.446196	0.0681161	-0.481768	0.0644505	-0.559988	0.0614532	-0.599051	0.0666902	-1.25585	0.0469976
-0.324	-0.840942	0.0437205		-1.18439	0.0537523	-1.10914	0.0590439	-0.520289	0.0624458	-0.473274	0.0701028	-0.663931	0.0596355	-0.134682	0.0654281	-0.900292	0.0735977	-0.319934	0.0971141	-0.590026	0.0838507	-0.650608	0.0852031	-0.784624	0.064348	-0.349878	0.0589969	-0.476773	0.0647543	-0.497538	0.0659577	-0.288017	0.0697618	-0.844636	0.0462742	-0.983866	0.0702327	-0.994317	0.0502386	-0.522257	0.0725883	-0.562986	0.0675941	-0.613313	0.0608501	-0.548592	0.0666527	-1.38711	0.0482067
-0.27	-0.769357	0.0531255		-0.998665	0.0461745	-0.902928	0.0568314	-0.285785	0.0593403	-0.362989	0.0647848	-0.338287	0.0570227	0.0987666	0.0718919	-0.647999	0.0780281	-0.00327206	0.0862721	-0.56581	0.0751113	-0.967884	0.0778251	-0.808932	0.0654669	-0.238654	0.0606639	-0.417926	0.0614257	-0.431977	0.0565779	-0.217427	0.0660708	-0.599424	0.0498448	-1.04206	0.0684009	-1.05605	0.0493975	-0.528174	0.071151	-0.609741	0.072972	-0.597681	0.066846	-0.50581	0.0595081	-1.43725	0.0452248
-0.216	-0.630801	0.0610446		-0.809911	0.0418878	-0.610558	0.0525263	-0.168039	0.0648706	-0.24114	0.0658116	-0.144744	0.0560257	0.378675	0.0812388	-0.389573	0.0836238	0.281482	0.0823966	-0.538624	0.0655666	-1.02946	0.0709391	-0.723425	0.0563812	-0.153978	0.0557233	-0.326283	0.0598856	-0.366529	0.0569465	-0.161733	0.0687812	-0.349843	0.0468268	-0.972858	0.0630995	-0.99296	0.0498159	-0.633269	0.0633566	-0.503634	0.0640595	-0.585587	0.0654728	-0.295004	0.0479418	-1.31886	0.040135
-0.162	-0.434024	0.0711182		-0.551317	0.0493057	-0.336806	0.0500984	-0.144621	0.0687034	-0.159298	0.0616116	-0.0544924	0.0540458	0.835936	0.092794	-0.057866	0.0820858	0.653246	0.094217	-0.525213	0.0599113	-0.950109	0.0607062	-0.554462	0.0530231	-0.0974059	0.0556454	-0.218962	0.0638608	-0.339359	0.0614026	-0.204912	0.06946	-0.152562	0.0494473	-0.80516	0.0620594	-0.808837	0.0534281	-0.654485	0.0731471	-0.554554	0.0653604	-0.584448	0.0613111	-0.135339	0.0468525	-1.11484	0.04399
-0.108	-0.133258	0.0959492		-0.243535	0.0600555	-0.108543	0.0503407	-0.176315	0.0774911	-0.0399136	0.0763762	-0.00579282	0.0531942	1.67072	0.0880776	0.498625	0.0905435	1.15759	0.117356	-0.380511	0.0623234	-0.800102	0.0527239	-0.284917	0.0599635	-0.0351412	0.0587626	-0.228219	0.0599825	-0.277203	0.0596742	-0.140137	0.064008	0.0797095	0.0519728	-0.570046	0.0693583	-0.610114	0.0582605	-0.531821	0.0693517	-0.640995	0.0585682	-0.6505	0.0608763	-0.0389466	0.0467029	-0.790799	0.0439373
-0.054	0.410475	0.117059		0.0891931	0.0739641	0.130743	0.0577342	-0.0149875	0.0950899	0.234907	0.0926069	0.0664643	0.0694459	2.7871	0.0817681	1.58752	0.100589	1.92792	0.117177	-0.0373731	0.0731353	-0.378963	0.0753647	-0.0134888	0.0728843	0.455336	0.0598919	0.131752	0.0632949	0.0990447	0.0612182	0.0502424	0.066387	0.745019	0.0568055	-0.0908039	0.0891499	-0.263821	0.0637228	-0.330711	0.0776424	-0.61757	0.0703745	-0.488887	0.0664599	-0.00642232	0.0514974	0.0520908	0.0530892
0	0.802946	0.11159		0.462848	0.0834098	0.317862	0.0685045	0.321316	0.088842	0.355053	0.0807134	0.0637903	0.071661	3.03147	0.0878758	2.2063	0.0894581	2.07123	0.105009	0.225499	0.0740256	-0.169756	0.0824581	0.0626492	0.0708913	0.279134	0.0598363	0.157579	0.0638683	0.0794877	0.0628223	0.0548768	0.076023	1.4893	0.0603373	0.58545	0.0983458	0.224136	0.0589082	-0.225379	0.0761753	-0.395534	0.0767946	-0.462299	0.0728121	0.0842714	0.0581712	1.13235	0.0609296
0.054	0.698751	0.113576		0.468415	0.0784713	0.235651	0.071222	0.631595	0.0766851	0.0935352	0.0617122	0.059426	0.0671012	2.05875	0.083275	1.7118	0.0750787	1.34924	0.0984718	-0.125573	0.0647904	-0.435857	0.068019	-0.30331	0.0633	-0.232889	0.0684455	-0.214169	0.0719533	-0.400489	0.0617891	-0.280642	0.0689765	1.28919	0.052665	0.500215	0.0815451	0.159459	0.0513096	-0.0106843	0.0805254	-0.0264331	0.0861321	-0.150647	0.0750626	0.204972	0.0561683	1.18963	0.0562543
0.108	0.858629	0.134132		0.712071	0.0767648	0.511297	0.0824396	1.07193	0.0920901	0.0857612	0.0813286	0.174802	0.079472	1.14334	0.0750584	1.28761	0.0862005	0.889617	0.109018	-0.347374	0.0600385	-0.559884	0.06317	-0.445484	0.0617891	0.177965	0.0861186	0.0552722	0.0831986	-0.0976093	0.0808977	-0.168759	0.0771972	1.17084	0.055087	0.318943	0.0778949	0.109498	0.0539955	1.24312	0.0888055	1.03377	0.0972839	0.839706	0.0818104	0.909632	0.0792604	0.878687	0.0514561
0.162	0.443143	0.116841		0.713994	0.0681335	0.55213	0.0797751	0.591848	0.0878801	-0.0701086	0.0902449	-0.18438	0.0614866	0.349619	0.0686725	0.530093	0.0739082	0.305371	0.0896478	-0.5325	0.0563473	-0.659167	0.0525928	-0.474385	0.0523351	0.104038	0.0719223	0.00779075	0.067429	-0.177787	0.0677955	-0.261853	0.0672887	0.888156	0.0655778	0.108799	0.0888074	-0.0043072	0.052073	0.798182	0.0860317	0.304024	0.0755363	0.318096	0.0858986	1.07918	0.077952	0.254508	0.0424385
0.216	0.170283	0.0863593		0.729991	0.0633274	0.609795	0.0702181	0.218758	0.0793146	-0.184829	0.100437	-0.286041	0.0742895	-0.00839119	0.0689807	0.0889807	0.0687586	-0.103365	0.0797025	-0.270307	0.0713814	-0.270698	0.0721525	-0.0571995	0.0685448	0.365804	0.0836167	0.232766	0.0765055	0.116702	0.078632	-0.0585358	0.0830992	0.598699	0.0590839	-0.0929653	0.0760069	0.0610478	0.0518422	0.149315	0.0860374	-0.0815615	0.0801549	-0.00106852	0.0801562	1.27545	0.0789336	-0.172409	0.0414963
0.27	0.0412235	0.0582196		0.887129	0.0798003	0.783632	0.0599128	-0.0897657	0.0783995	-0.271076	0.103155	-0.332896	0.0823942	-0.154499	0.0910915	-0.0586561	0.0718143	-0.287354	0.079877	-0.0599722	0.0933689	0.0745703	0.0888551	0.340338	0.0932238	0.186011	0.0769616	-0.067013	0.0695234	-0.116772	0.0737938	0.0706607	0.0868887	0.529464	0.0597182	-0.11975	0.0707833	0.200907	0.0566149	-0.229158	0.0804773	-0.323206	0.0832102	-0.2253	0.0740197	1.03466	0.0851509	-0.224725	0.0480108
0.324	-0.0189276	0.0533508		0.969923	0.0789783	0.90736	0.0576626	-0.400643	0.0729728	-0.38875	0.0952125	-0.471711	0.069917	-0.188391	0.107232	-0.045322	0.0788581	-0.349045	0.0984826	0.0849902	0.0924078	0.150223	0.0769643	0.47415	0.0912536	-0.111583	0.0675921	-0.386137	0.0625087	-0.339195	0.0618761	-0.0855742	0.0732663	0.350571	0.0680531	-0.203882	0.071268	0.131287	0.0539011	-0.518811	0.0728911	-0.40022	0.0710736	-0.324078	0.0660175	0.736494	0.0722514	0.125878	0.0547358
0.378	0.0260902	0.0584003		0.815749	0.0660959	0.782227	0.0521805	-0.62522	0.0595858	-0.465625	0.0867116	-0.488569	0.0578896	-0.293929	0.0983202	0.0181106	0.0733064	-0.335599	0.0906853	0.189435	0.0805873	0.288002	0.0629571	0.539647	0.0790708	-0.190977	0.0732552	-0.439937	0.0652309	-0.300416	0.0608417	-0.219719	0.0672865	0.208762	0.0652836	-0.254072	0.0622405	0.00415982	0.0528347	-0.391197	0.0754758	-0.287506	0.0734524	-0.25791	0.0621829	0.697279	0.0626718	0.607452	0.0609495
0.432	0.112667	0.0632231		0.696828	0.0529935	0.694878	0.0451158	-0.50828	0.0566028	-0.489596	0.0728142	-0.301937	0.0579245	-0.220059	0.083646	0.239789	0.0681153	-0.15183	0.0970751	0.423356	0.065241	0.494268	0.058622	0.631667	0.0669745	-0.155771	0.0725794	-0.29738	0.0648793	0.0192989	0.0684187	-0.0249574	0.0686973	0.177624	0.063247	-0.263748	0.060714	-0.042705	0.0514112	-0.139165	0.0744031	-0.0825544	0.0672437	-0.12155	0.0606532	0.854057	0.0663797	0.892697	0.0541499
0.486	0.204286	0.0640363		0.51655	0.0451714	0.491856	0.0357691	-0.136566	0.0592966	-0.389735	0.0688413	-0.0195815	0.0621606	-0.17136	0.0847311	0.374396	0.0771107	-0.0521244	0.0885635	0.639162	0.0573761	0.678248	0.0601883	0.713597	0.0636039	0.0290567	0.0730594	-0.0654128	0.0599464	0.221144	0.0711333	0.16701	0.0701567	0.109979	0.0610155	-0.215248	0.0636517	-0.0432757	0.0522701	-0.0252777	0.0691312	0.0429301	0.0670878	0.121584	0.0602954	0.92008	0.072391	0.984416	0.0504923
0.54	0.175957	0.0563933		0.336698	0.0431267	0.368885	0.0420155	0.124155	0.0650136	-0.167544	0.0802638	0.242707	0.066505	0.0331281	0.0967715	0.514041	0.0801318	0.143749	0.0992934	0.769983	0.0627715	0.604743	0.0598804	0.71452	0.0651039	0.0863296	0.0637615	-0.0291478	0.0610995	0.116779	0.0623437	0.10027	0.0644675	-0.00521	0.0589783	-0.14073	0.0643256	-0.0829989	0.0506039	0.0456578	0.0678053	0.151038	0.0667535	0.197771	0.0645438	0.527307	0.0698982	0.836875	0.0532638
0.594	0.117694	0.0456334		0.255778	0.0444294	0.231702	0.0362289	0.270658	0.0616598	0.0989578	0.0803204	0.412655	0.0684791	0.199282	0.0884479	0.36966	0.0793005	0.136078	0.0958827	0.712071	0.0724408	0.508399	0.0564101	0.631375	0.060127	0.0139968	0.0695681	0.136238	0.0706938	0.179566	0.064313	0.00186815	0.0675971	-0.16544	0.0566846	-0.050368	0.0667827	-0.160473	0.0520076	-0.0831594	0.0687433	-0.0565222	0.0624896	-0.0877683	0.0629369	0.1717	0.0562971	0.585554	0.0563696
0.648	0.0916436	0.0426126		0.123248	0.0444122	0.240644	0.0392998	0.270271	0.0634103	0.43579	0.0897865	0.56478	0.0626776	0.237392	0.0860155	0.346199	0.0767059	0.0824849	0.0833111	0.581897	0.0704796	0.346569	0.0529157	0.494319	0.0634666	0.0647939	0.0674588	0.146487	0.0717639	0.0908144	0.0629961	-0.0980758	0.0715834	-0.259974	0.0567399	-0.0294134	0.0612982	-0.240777	0.0524422	-0.0161124	0.067947	-0.0145102	0.0723371	-0.0612621	0.0676573	0.0789013	0.0685618	0.467036	0.0568364
0.702	0.11926	0.0405442		0.00244424	0.0452313	0.09473	0.0365732	0.351175	0.0622801	0.698737	0.0975592	0.616611	0.0638893	0.291875	0.0856272	0.230859	0.072294	0.029963	0.0781252	0.372189	0.0697827	0.312861	0.057096	0.367138	0.0638666	0.120544	0.0651156	0.211528	0.0662198	0.252035	0.0620793	-0.0905735	0.0714484	-0.381108	0.0536422	-0.00265322	0.0612439	-0.131973	0.0511187	0.0300338	0.0696272	-0.0596729	0.0683555	-0.0657066	0.0670275	0.319901	0.0807689	0.389359	0.0594967
0.756	0.154231	0.0424618		-0.0772262	0.0453129	0.103529	0.0412814	0.334059	0.0636023	0.871982	0.0937867	0.697771	0.0614654	0.292889	0.0831256	0.401189	0.0747931	0.172816	0.0956272	0.259835	0.0650975	0.260362	0.0610638	0.229437	0.0611167	0.0285422	0.0652058	0.160735	0.0654754	0.0827573	0.061236	-0.0180869	0.076097	-0.398796	0.0510866	0.0216053	0.0608459	-0.107977	0.0487001	0.105387	0.0705518	0.0349418	0.0644612	-0.0372881	0.0643016	0.34817	0.0879386	0.413375	0.0624827
0.81	0.189023	0.0414832		-0.24876	0.0399238	-0.151173	0.0371357	0.496606	0.0676586	0.897043	0.088312	0.597538	0.066441	0.444291	0.0846356	0.405977	0.081982	0.285532	0.105573	0.158603	0.0622119	0.350479	0.0689564	0.222436	0.0616152	0.0030365	0.0683909	0.167896	0.0674479	0.14651	0.0603074	0.0812042	0.0719937	-0.352048	0.0493605	0.0584322	0.0659848	-0.0415497	0.0488479	0.104162	0.0726089	-0.0829257	0.0670508	-0.121965	0.0614136	0.258176	0.0869809	0.410628	0.0598525
0.864	0.191184	0.043217		-0.319607	0.0433704	-0.140135	0.0420561	0.445174	0.0682548	0.863915	0.0918325	0.520243	0.0714379	0.402003	0.0874194	0.536065	0.0797898	0.319207	0.115794	0.221484	0.0645704	0.321825	0.0684063	0.226795	0.0646173	-0.0551527	0.0650136	-0.0504546	0.0689564	0.0278987	0.0647915	-0.051405	0.0757903	-0.240534	0.0534731	0.0671406	0.0652532	-0.0799448	0.0481651	0.0943035	0.0746716	-0.0664391	0.0725617	-0.0658704	0.0620853	0.104247	0.0820727	0.493177	0.0652348
0.918	0.181185	0.0417894		-0.411806	0.0431059	-0.249912	0.0454695	0.512154	0.0706065	0.683753	0.0909875	0.367764	0.0694988	0.533168	0.0906261	0.601763	0.0726768	0.39967	0.110786	0.14365	0.062777	0.283434	0.0701139	0.228146	0.0622228	-0.0796527	0.0622093	-0.0711244	0.075162	-0.0894554	0.0626795	-0.129781	0.0745201	-0.0942204	0.0568399	0.118063	0.0652982	-0.0327086	0.0475835	-0.0252697	0.0732633	-0.100349	0.0671694	-0.0511595	0.0622183	-0.0554511	0.0888773	0.508773	0.0604351
0.972	0.179818	0.0382632		-0.283215	0.0474889	-0.0753062	0.0437412	0.372218	0.0750721	0.547642	0.0888723	0.350081	0.0716264	0.507792	0.086566	0.587198	0.0675623	0.391419	0.10912	0.0799632	0.0667	0.206416	0.0677379	0.265133	0.0573496	-0.133173	0.0622346	0.0118244	0.0655122	0.020424	0.0676511	-0.208083	0.0733235	0.0303847	0.0590811	0.165554	0.0629935	-0.0475139	0.0450667	0.028472	0.0728673	-0.0519943	0.0709603	-0.0351865	0.068087	-0.0113541	0.0868756	0.602635	0.0653645
1.026	0.149133	0.0394327		-0.330866	0.0475956	-0.0802372	0.0417532	0.343244	0.081828	0.405501	0.0903099	0.212698	0.0654726	0.443634	0.0778351	0.744705	0.0652695	0.567721	0.111143	-0.0517059	0.066849	0.106242	0.0707932	0.231585	0.0565766	-0.142711	0.0689806	0.0591456	0.0658227	-0.00849685	0.0657996	-0.217207	0.0780139	0.0471372	0.060097	0.197246	0.0631339	-0.0321077	0.0462086	0.0185133	0.0729748	-0.16756	0.0740664	-0.00380046	0.0673516	0.0417351	0.0977189	0.57875	0.0768031
1.08	0.107456	0.0407196		-0.157598	0.0497767	-0.0346471	0.0516853	0.232497	0.0793789	0.335995	0.0965607	0.277105	0.0709864	0.49152	0.0849039	0.518784	0.0802784	0.385186	0.115454	-0.209046	0.0592867	0.0395721	0.0720038	0.20422	0.059208	-0.12928	0.0654539	-0.0760914	0.0623082	-0.0532073	0.0686115	-0.236157	0.070049	0.0730201	0.0620168	0.163187	0.0668016	-0.070424	0.0461797	-0.0520631	0.0647258	-0.255416	0.0736042	-0.133788	0.0668003	0.115051	0.106306	0.40801	0.0767335
1.134	0.0843469	0.0469643		-0.153408	0.0538664	0.0481198	0.0578393	0.145195	0.0756536	0.179893	0.096771	0.227311	0.067336	0.391908	0.0801742	0.524457	0.0895111	0.553386	0.104258	-0.216	0.0624031	-0.0861826	0.0667392	0.15593	0.0560664	-0.0354424	0.0667831	-0.12803	0.065436	-0.143436	0.0618925	-0.164858	0.067887	0.0114888	0.0603557	0.0644129	0.0673319	-0.0715804	0.0437036	-0.0238266	0.0717433	-0.234453	0.0652662	-0.0757051	0.0680698	0.0930725	0.102812	0.383171	0.0764941
1.188	0.0659578	0.0516991		0.0890088	0.0627534	-0.0815476	0.0584021	0.183275	0.0837354	0.196179	0.0934479	0.201955	0.0665459	0.532216	0.0926444	0.475865	0.0927012	0.507767	0.0999337	-0.257215	0.0654817	-0.138032	0.0695437	0.0439304	0.0594462	-0.0801717	0.0640702	-0.105708	0.0698517	-0.0620819	0.0725875	-0.0869615	0.073447	0.00267584	0.0608105	0.0195638	0.0632077	-0.0949635	0.0461654	-0.0914753	0.0672121	-0.298003	0.0705133	-0.140967	0.06627	0.0851155	0.0927349	0.21497	0.0671295
1.242	0.0481085	0.0516273		0.280998	0.0780045	0.0276922	0.0653358	0.0998421	0.0777233	0.171459	0.089024	0.305479	0.0734457	0.458118	0.0927173	0.308082	0.0816764	0.306726	0.0921701	-0.314846	0.0685719	-0.242557	0.0737655	0.0148358	0.0602135	-0.0995455	0.0653183	-0.175713	0.0694986	-0.037345	0.0713747	-0.103342	0.0717638	0.058498	0.0616257	-0.0866318	0.059746	-0.109367	0.0450971	-0.0108961	0.0775106	-0.14443	0.0730557	-0.0421349	0.0677797	0.236133	0.100768	0.0830907	0.0614561
1.296	0.0567934	0.0528861		0.372113	0.0837362	0.213689	0.0780676	0.328642	0.0858235	0.21164	0.0947466	0.240956	0.076773	0.366243	0.0828617	0.446333	0.0761876	0.419659	0.116497	-0.439122	0.0584288	-0.265873	0.0790589	-0.0334524	0.0629535	-0.0135928	0.0656494	-0.0615131	0.0742456	-0.0918133	0.066946	-0.00022281	0.0727412	0.00980969	0.0589097	-0.137621	0.0528836	-0.123208	0.047336	0.0263447	0.0750951	-0.0561179	0.07362	0.0284457	0.065973	0.251365	0.101243	0.0326463	0.0688463
1.35	0.0368869	0.0488056		0.623968	0.0861254	0.400651	0.0867708	0.272703	0.0846715	0.235027	0.0979508	0.261869	0.0792954	0.425472	0.0741827	0.341323	0.076541	0.152333	0.109574	-0.431133	0.0609215	-0.275152	0.0817318	-0.0884007	0.0608822	-0.0646454	0.0735827	-0.00135622	0.0731582	-0.0129701	0.0696533	0.0603179	0.0680441	-0.112795	0.0542613	-0.24988	0.0482487	-0.227878	0.048294	0.0372235	0.0683143	0.0492327	0.07527	-0.0229958	0.0611908	0.289601	0.10322	-0.0569923	0.0747825
1.404	0.0413579	0.0464602		0.666457	0.0832826	0.546723	0.0903656	0.297503	0.0900666	0.266236	0.0972071	0.10788	0.0819414	0.46217	0.0830973	0.386572	0.0832767	0.184751	0.105672	-0.405308	0.0747933	-0.259943	0.0838472	-0.160901	0.062886	-0.0665921	0.0683504	0.0120351	0.0696809	0.018218	0.071483	-0.00202489	0.0719242	-0.242425	0.0545814	-0.266348	0.0502823	-0.251304	0.0536557	0.00308499	0.0668649	0.228552	0.0722656	0.0719469	0.059739	0.287524	0.105985	0.0182174	0.081139
1.458	0.0106277	0.0452609		0.613051	0.0722868	0.602471	0.0873173	0.0641134	0.0891389	0.335472	0.104467	-0.0681285	0.0820122	0.469845	0.0874203	0.407476	0.0919276	0.169529	0.0899066	-0.477785	0.0782753	-0.313373	0.0876319	-0.278397	0.0547302	-0.0307734	0.0726176	-0.0753675	0.0636999	0.0753499	0.0732852	0.0879605	0.0712003	-0.258836	0.0588999	-0.380623	0.0508193	-0.330795	0.0516248	-0.0344213	0.0604317	0.245482	0.0744368	0.13756	0.0640807	0.206996	0.106193	-0.0403693	0.0794698
1.512	-0.0122711	0.0465666		0.629911	0.0745569	0.586958	0.0843215	-0.132248	0.0910477	0.27747	0.0904812	-0.298429	0.0788711	0.472043	0.080628	0.330588	0.07796	0.165464	0.0983046	-0.505621	0.0854943	-0.378899	0.0802536	-0.39139	0.0544624	-0.0513838	0.0655829	-0.105197	0.071048	0.0505005	0.0662566	0.0601864	0.0761215	-0.332866	0.0572597	-0.428973	0.0587372	-0.250719	0.0546016	0.0506215	0.0755828	0.226723	0.0746916	0.171476	0.0622463	0.177053	0.0998495	-0.0609893	0.0785388
1.566	-0.0269421	0.0471866		0.557857	0.0837602	0.501532	0.0781397	-0.252444	0.0911075	0.269855	0.0954776	-0.481128	0.081294	0.383634	0.0720491	0.372128	0.0762933	0.338318	0.116097	-0.579471	0.0850843	-0.415569	0.071822	-0.456374	0.0578271	-0.0249665	0.0676758	-0.063708	0.0707273	0.00424016	0.0646462	0.0874176	0.0680037	-0.332181	0.0592827	-0.445282	0.0656832	-0.26934	0.0576152	0.126246	0.0749366	0.370316	0.0758429	0.128935	0.0645072	0.133194	0.100568	0.0162088	0.0700093
1.62	-0.0540829	0.0472931		0.524472	0.0828824	0.438539	0.0798531	-0.411577	0.0902709	0.206573	0.0966232	-0.635587	0.0735774	0.370431	0.0662898	0.299392	0.0758603	0.409613	0.111611	-0.539558	0.0860611	-0.370057	0.0706656	-0.427358	0.0604171	0.0600232	0.0663344	0.00826402	0.0603831	0.000580258	0.0666322	0.0559182	0.0730912	-0.344994	0.0649515	-0.504305	0.0664263	-0.151296	0.0676395	0.0924747	0.0730202	0.30494	0.0678129	0.0965877	0.0673724	0.0622337	0.101113	-0.128591	0.0650526
1.674	-0.0707967	0.0484001		0.469541	0.073899	0.304482	0.0769416	-0.4733	0.0976199	0.141722	0.0948712	-0.689994	0.0743425	0.407752	0.0778018	0.293261	0.077184	0.429981	0.109547	-0.412512	0.086279	-0.392217	0.0724943	-0.339869	0.0623919	0.0116133	0.0636512	0.000859152	0.0633819	-0.0518987	0.0618901	0.035561	0.0661386	-0.417081	0.0628156	-0.520005	0.0666308	-0.108061	0.0770711	0.0731773	0.073539	0.257659	0.0741218	0.138441	0.0671242	0.0268851	0.0972477	-0.228237	0.0634203
1.728	-0.0826233	0.050035		0.381158	0.0730873	0.209884	0.0697886	-0.58936	0.0977394	0.100863	0.0895209	-0.669027	0.0760163	0.465043	0.0877294	0.352756	0.0945501	0.687325	0.136583	-0.34214	0.0812013	-0.341058	0.0783703	-0.309965	0.0619056	0.0541619	0.0636485	-0.0518075	0.0656655	-0.0503517	0.0636204	-0.0281352	0.0625915	-0.388274	0.0597218	-0.581614	0.0657171	-0.126112	0.0719152	0.1486	0.0701861	0.0706493	0.076503	0.176742	0.0693793	-0.075098	0.0919297	-0.320544	0.0603759
1.782	-0.101654	0.0479733		0.283162	0.0767783	0.208949	0.0678834	-0.601955	0.0896105	-0.111442	0.0886754	-0.622794	0.0755053	0.54352	0.0969671	0.293458	0.100409	0.644764	0.123913	-0.269683	0.0858696	-0.19755	0.0846182	-0.276502	0.0650838	-0.0381549	0.0605232	-0.075024	0.0660708	0.00529571	0.0643646	-0.073411	0.0623595	-0.372669	0.0579459	-0.593019	0.0600871	-0.136646	0.0650562	0.111956	0.0705473	0.0710923	0.068808	0.148436	0.0658357	-0.1545	0.0932338	-0.426572	0.0582834
1.836	-0.113764	0.0472082		0.212821	0.06793	0.139513	0.0737907	-0.662481	0.0882784	-0.209729	0.0887309	-0.597782	0.0736554	0.507711	0.100171	0.371861	0.0937411	0.575929	0.113434	-0.15972	0.08982	-0.136918	0.0835543	-0.247096	0.0693982	-0.016997	0.060457	-0.0863636	0.0640662	-0.0236818	0.0644418	-0.0489174	0.0713432	-0.356559	0.0588861	-0.629508	0.0547975	-0.156032	0.0565508	0.0655756	0.0725354	0.186771	0.0747203	0.234557	0.0634259	-0.23132	0.105344	-0.407533	0.0628148
1.89	-0.136477	0.0466125		0.166432	0.0708833	0.0356985	0.0795468	-0.720908	0.0799604	-0.253562	0.104208	-0.575143	0.0663638	0.57145	0.0923182	0.356299	0.0807865	0.615667	0.131054	-0.0600507	0.0902164	-0.109516	0.0794982	-0.23099	0.0675561	-0.152306	0.0581008	-0.0694882	0.0591118	-0.112274	0.0592056	-0.135543	0.071853	-0.334708	0.0636241	-0.588769	0.0622736	-0.161923	0.0553436	0.117447	0.0787819	0.112371	0.0786185	0.0473647	0.061608	-0.32866	0.0950307	-0.517198	0.0615591
1.944	-0.148566	0.0445384		0.11386	0.0702119	0.0340621	0.0777594	-0.74336	0.0781428	-0.386112	0.103685	-0.564465	0.0617198	0.699494	0.0873016	0.284164	0.0728622	0.568508	0.130045	0.0589357	0.0894272	-0.0539045	0.0729143	-0.163238	0.0681	-0.197812	0.0564671	-0.0599709	0.0652031	-0.142534	0.0564909	-0.16196	0.0711742	-0.362675	0.0696332	-0.558469	0.0716372	-0.188213	0.0538561	0.0527424	0.0780382	0.0805538	0.0676672	0.0032016	0.0702978	-0.310124	0.0914889	-0.534584	0.0630544
1.998	-0.160783	0.0403623		0.0199748	0.0737946	0.0831729	0.0803307	-0.673886	0.077146	-0.419198	0.103631	-0.492357	0.0625063	0.689336	0.0956617	0.292408	0.0824641	0.430302	0.115784	0.154201	0.087313	-0.0802597	0.0692076	-0.113145	0.0684029	-0.231826	0.0577747	-0.190511	0.0597526	-0.111556	0.0598857	-0.146359	0.064704	-0.290826	0.0691892	-0.439892	0.0766914	-0.227032	0.0546435	0.0475935	0.0751311	-0.0309068	0.0615121	-0.00518475	0.0611047	-0.2307	0.0850807	-0.572429	0.0671791
2.052	-0.157121	0.0368284		-0.0595511	0.0758756	0.047814	0.0820724	-0.552871	0.0773397	-0.425537	0.109199	-0.483773	0.0600486	0.58379	0.0945467	0.255229	0.0838754	0.388497	0.124626	0.188745	0.0849024	-0.0935783	0.0682662	-0.0768045	0.0660281	-0.218061	0.0527355	-0.292483	0.0567214	-0.0864105	0.0548566	0.0163585	0.0634035	-0.221095	0.0677112	-0.344385	0.0791258	-0.228933	0.0544028	0.0025034	0.0723712	-0.090455	0.0625843	-0.0246884	0.066782	-0.260035	0.0830867	-0.566303	0.0678946
2.106	-0.142135	0.0343678		-0.0829746	0.0796489	0.0400205	0.08774	-0.461431	0.0712222	-0.531923	0.10065	-0.473757	0.0628218	0.577602	0.0811281	0.245003	0.0890235	0.287887	0.11917	0.154501	0.0820763	-0.161937	0.0718173	0.0345386	0.0678001	-0.148792	0.0597296	-0.209913	0.0598609	-0.0828747	0.0619581	-0.0328392	0.0706661	-0.150742	0.0682574	-0.253355	0.0751191	-0.212334	0.0520311	0.0660227	0.0692737	0.00392096	0.0722792	0.0940316	0.0665021	-0.317757	0.093617	-0.535603	0.0659474
2.16	-0.145604	0.0344236		0.0148579	0.0853408	0.0635127	0.092586	-0.409225	0.0700546	-0.602981	0.0900295	-0.40483	0.0672156	0.589092	0.0829501	0.237231	0.105183	0.243951	0.113255	0.0567493	0.0755402	-0.217372	0.0693804	0.0377058	0.0668133	-0.231785	0.0630167	-0.0446417	0.0596928	-0.0958278	0.0605578	0.0320368	0.0739747	-0.0932451	0.0686372	-0.159158	0.0660361	-0.246458	0.0513824	0.131904	0.0734402	6.16603e-05	0.0690243	-0.0294361	0.0666229	-0.48986	0.0881501	-0.535149	0.0618385
2.214	-0.138376	0.0330122		0.153625	0.0897728	0.0858624	0.0964761	-0.399093	0.0702419	-0.545985	0.0808912	-0.344971	0.066451	0.620773	0.0799718	0.113949	0.0877259	0.18036	0.101821	-0.0390714	0.0712231	-0.264142	0.0678376	0.0218931	0.0624516	-0.278582	0.0581458	-0.0396667	0.0665556	-0.140369	0.0593653	-0.0738369	0.0741788	-0.13852	0.0681704	-0.159075	0.0594096	-0.269565	0.0529353	0.112981	0.0727678	-0.0253051	0.0663571	-0.0710821	0.063159	-0.608712	0.0788006	-0.493133	0.0580996
2.268	-0.132161	0.0322125		0.161155	0.0924752	0.0252243	0.0992307	-0.357756	0.0642943	-0.474229	0.0913901	-0.216448	0.0656447	0.60034	0.0960577	0.126405	0.0824793	0.184394	0.109787	-0.171271	0.0669641	-0.329213	0.070252	-0.0202024	0.062291	-0.229254	0.0558951	-0.0268511	0.0712724	-0.0937801	0.0634351	0.0155974	0.0721801	-0.207942	0.0655054	-0.204389	0.0590841	-0.270128	0.0553557	0.0665554	0.0786905	0.0477874	0.0768392	-0.0307083	0.0646758	-0.620176	0.0730502	-0.44248	0.0594726
2.322	-0.12008	0.031036		0.172406	0.096191	0.00166232	0.0958602	-0.305209	0.0643304	-0.40846	0.0860578	-0.0613805	0.0674098	0.494909	0.0912761	0.185092	0.0951302	0.218575	0.112029	-0.235145	0.0710909	-0.35346	0.0741432	-0.0735959	0.063307	-0.114818	0.0649756	-0.157919	0.0701463	-0.0925109	0.0601805	-0.0261215	0.070917	-0.222586	0.0591266	-0.253626	0.0660069	-0.289899	0.0567702	0.0695922	0.0806296	0.00428038	0.0737251	0.0722849	0.0625281	-0.528091	0.068341	-0.361323	0.0641369
2.376	-0.116218	0.02856		0.19656	0.0989307	-0.0310331	0.0948079	-0.265351	0.0700966	-0.376488	0.0893233	0.00787203	0.0686095	0.363486	0.0801109	0.109371	0.0910433	0.222977	0.108398	-0.313219	0.077235	-0.396347	0.0825424	-0.146537	0.0656327	0.0414266	0.0684476	-0.0243377	0.0677579	-0.0906777	0.0557567	-0.107437	0.0766891	-0.208643	0.0561575	-0.259094	0.0694175	-0.276961	0.0569327	0.0150164	0.071071	0.0217393	0.0745879	0.0141638	0.0696157	-0.389124	0.0759832	-0.29363	0.0706279
2.43	-0.122238	0.0296606		0.217208	0.0938813	-0.162104	0.100671	-0.209344	0.0717488	-0.288899	0.102472	-0.0118709	0.0661774	0.237578	0.0792392	0.183482	0.0973829	0.328653	0.110235	-0.378511	0.0779992	-0.441564	0.0822469	-0.252245	0.0658073	0.142022	0.0695139	0.0815447	0.064571	0.024454	0.0582128	-0.0766844	0.0780677	-0.251066	0.059414	-0.296839	0.069648	-0.266894	0.0569131	-0.072665	0.0701528	-0.111437	0.0755057	-0.0526219	0.069396	-0.375996	0.073062	-0.243709	0.0706098
2.484	-0.130595	0.0301497		0.129981	0.0862129	-0.270009	0.0953661	-0.176562	0.0661605	-0.272488	0.0935907	-0.0509994	0.0664955	0.14861	0.0833238	0.258307	0.0922448	0.389802	0.108559	-0.442552	0.0746787	-0.439854	0.07729	-0.315367	0.0651732	0.174434	0.0687341	0.0868726	0.0713962	0.0712194	0.0627096	-0.0242919	0.0742403	-0.315692	0.061714	-0.318308	0.0665615	-0.251276	0.05426	-0.0356202	0.0655193	-0.166041	0.0684785	-0.00543824	0.0649008	-0.385697	0.0756577	-0.278934	0.0679324
2.538	-0.168728	0.0288501		0.0410286	0.0862152	-0.324752	0.0898366	-0.146881	0.063358	-0.286748	0.0881834	-0.136497	0.0612655	0.110492	0.0778913	0.230162	0.0869734	0.34632	0.108405	-0.516431	0.069499	-0.423989	0.0799791	-0.350911	0.0660982	0.0692933	0.0683141	-0.00686156	0.0738075	0.0642931	0.0641287	-0.0385036	0.0748699	-0.435503	0.0647065	-0.371358	0.0627607	-0.199226	0.0529306	-0.0173946	0.0703622	-0.25344	0.0716432	-0.129214	0.0648624	-0.448888	0.063064	-0.271057	0.0639076
2.592	-0.188191	0.0274653		0.0160619	0.0972377	-0.269527	0.092877	-0.172233	0.0608992	-0.33536	0.0805139	-0.232738	0.0616289	0.118062	0.0766633	0.128979	0.0898522	0.18888	0.0881546	-0.568563	0.0664078	-0.378125	0.0829495	-0.433379	0.06791	-0.0674565	0.0714474	-0.0241897	0.0753379	-9.07241e-05	0.0654868	0.0219389	0.0808231	-0.548864	0.0631804	-0.439545	0.0652339	-0.195115	0.0551011	-0.0345084	0.0758959	-0.194306	0.0730771	-0.131996	0.0685992	-0.403089	0.0673865	-0.328784	0.0607715
2.646	-0.200137	0.0270529		-0.0211737	0.101528	-0.20042	0.099799	-0.135681	0.0643816	-0.418476	0.0865236	-0.267434	0.0600759	0.114516	0.0726478	0.00552876	0.0892712	0.204684	0.108284	-0.554039	0.0674827	-0.355636	0.0873665	-0.474986	0.0661505	-0.135903	0.074843	0.0594151	0.0757746	-0.0398285	0.0683927	0.0824933	0.0759744	-0.58162	0.0568297	-0.472512	0.0654203	-0.236895	0.0600506	-0.0769339	0.0784544	-0.229299	0.0703786	-0.190525	0.0717172	-0.297678	0.0764041	-0.34112	0.0624422
2.7	-0.2066	0.0259442		-0.0881151	0.0948869	-0.135133	0.112133	-0.158844	0.0653899	-0.452674	0.0915671	-0.220518	0.0644972	0.119845	0.0898588	-0.110727	0.0834952	0.274139	0.126943	-0.549508	0.0678598	-0.274687	0.0871766	-0.37109	0.068555	-0.162865	0.0729003	-0.0475097	0.0734489	-0.176172	0.0717214	0.0111396	0.0755706	-0.513569	0.0591502	-0.51274	0.0685056	-0.207052	0.062929	-0.192132	0.0787756	-0.15978	0.0746304	-0.231169	0.0642309	-0.309666	0.0740404	-0.329807	0.0622235
2.754	-0.194441	0.02417		-0.0973525	0.0907528	-0.126783	0.109219	-0.155533	0.0608923	-0.477881	0.0834201	-0.120074	0.0688084	0.137273	0.0770762	-0.194315	0.0941754	0.128584	0.136023	-0.472633	0.0741894	-0.247437	0.0952574	-0.299934	0.0733822	-0.0708054	0.0724332	-0.0652002	0.0717142	-0.191106	0.0747421	-0.0137329	0.0772371	-0.416788	0.0605896	-0.453246	0.0673603	-0.182963	0.0677293	-0.115872	0.0764934	-0.127649	0.0741763	-0.187851	0.0675965	-0.330047	0.0767208	-0.344256	0.057386
2.808	-0.18688	0.0234954		-0.0331284	0.0962779	-0.14017	0.104004	-0.165853	0.0639796	-0.499724	0.0802994	-0.0638183	0.0720824	0.114578	0.0742675	-0.297483	0.0881686	0.119109	0.132987	-0.24162	0.0905259	-0.125797	0.115037	-0.18386	0.0910017	-0.0697111	0.0711031	-0.147751	0.0687367	-0.226245	0.0667889	0.0127792	0.0772523	-0.340389	0.0598623	-0.363823	0.0724947	-0.186977	0.0707373	-0.154522	0.0719058	-0.132564	0.0659457	-0.104927	0.0701454	-0.379986	0.076434	-0.281733	0.060781
2.862	-0.166025	0.0260632		0.00704095	0.0949548	-0.186078	0.100396	-0.193067	0.0641119	-0.481429	0.0725513	0.0488644	0.0836962	0.121813	0.0937614	-0.331545	0.0873915	0.0349171	0.128635	-0.00411373	0.113993	0.0298316	0.129367	-0.0799509	0.0943313	-0.0507077	0.0678444	0.0190192	0.0727406	-0.0657006	0.0697449	0.0299513	0.0842631	-0.276692	0.0611143	-0.328201	0.0672945	-0.20868	0.072622	-0.128405	0.0779919	-0.129732	0.0749325	-0.0462355	0.0675239	-0.362207	0.0781716	-0.266165	0.0513058
2.916	-0.175288	0.0281706		-0.014832	0.0920677	-0.281682	0.100057	-0.197925	0.0631659	-0.46103	0.0730324	0.0278601	0.0847544	0.145028	0.0923818	-0.302704	0.0914619	-0.0556	0.108605	0.146875	0.120176	0.08564	0.131284	-0.112804	0.091192	-0.0842031	0.0674469	0.0543419	0.0771576	-0.023176	0.0696102	-0.0605932	0.0782934	-0.284034	0.0640792	-0.288518	0.0620285	-0.185318	0.0741527	-0.147685	0.0752735	-0.0807323	0.0675833	-0.0995675	0.0685158	-0.402053	0.0760526	-0.256032	0.047652
2.97	-0.186503	0.0291222		-0.143245	0.0942359	-0.341129	0.0978066	-0.235666	0.0633954	-0.410094	0.0743554	0.00335366	0.0806389	0.0983821	0.0935692	-0.379284	0.0821082	-0.0869399	0.107258	0.231143	0.117824	0.0729967	0.126012	-0.166751	0.0861988	-0.0635013	0.0743135	-0.108812	0.0770249	-0.0249588	0.0692879	-0.0777076	0.0748501	-0.298239	0.0644092	-0.207983	0.0669162	-0.231028	0.0732379	-0.125084	0.0700537	-0.223376	0.0746959	-0.190502	0.0681309	-0.400714	0.0694198	-0.283579	0.0599343
3.024	-0.19373	0.0287903		-0.321274	0.0948762	-0.362234	0.0952266	-0.249064	0.0625218	-0.329138	0.0750534	-0.000797474	0.083938	-0.000570531	0.0888624	-0.406208	0.0853743	-0.153186	0.110806	0.215919	0.110669	-0.0551857	0.115636	-0.113474	0.0776212	0.0115587	0.0676251	-0.0826631	0.0671357	-0.0530715	0.0658112	-0.147342	0.0815038	-0.236472	0.0723414	-0.174322	0.0691048	-0.251478	0.0728417	-0.201373	0.0696551	-0.177583	0.0682702	-0.197434	0.0693926	-0.342229	0.0672381	-0.307507	0.0687536
3.078	-0.199217	0.0283295		-0.35791	0.0939698	-0.387528	0.0984806	-0.225107	0.0627667	-0.272364	0.0710397	0.0157037	0.0866607	-0.00284876	0.0835935	-0.353969	0.0899299	-0.312403	0.0936282	0.16555	0.104982	-0.217898	0.104105	-0.110995	0.0803165	0.05869	0.0665902	-0.152567	0.0725669	-0.163504	0.0728639	-0.0906495	0.0778881	-0.229911	0.0780962	-0.148404	0.0749477	-0.308889	0.073876	-0.206855	0.0678881	-0.188398	0.0757152	-0.221336	0.0712132	-0.285502	0.0684866	-0.280487	0.0672556
3.132	-0.210264	0.027042		-0.30362	0.0906265	-0.346343	0.0954063	-0.219158	0.0623739	-0.22827	0.0687583	0.044005	0.0882842	-0.0117538	0.077302	-0.328605	0.097597	-0.294493	0.0944246	0.0488036	0.100521	-0.299953	0.100614	-0.190075	0.0763575	-0.0863592	0.0707371	-0.122205	0.0766222	-0.107813	0.0749971	0.0566601	0.080597	-0.183724	0.0793521	-0.117189	0.0816872	-0.343201	0.0758664	-0.288954	0.070666	-0.293039	0.0700592	-0.268676	0.0685419	-0.280505	0.0696609	-0.215466	0.0617293
3.186	-0.203522	0.0274306		-0.233423	0.0904748	-0.274967	0.094463	-0.156049	0.0686427	-0.183119	0.0665919	0.0661333	0.0959964	-0.0109314	0.0723342	-0.376312	0.0946209	-0.306328	0.0935495	-0.0493462	0.0982407	-0.339168	0.0917678	-0.244186	0.0759924	-0.127598	0.0747721	-0.00355653	0.0722453	-0.0557088	0.0716388	0.0454841	0.0820308	-0.179011	0.0817516	-0.120904	0.0824409	-0.340429	0.0741482	-0.296083	0.0780582	-0.126352	0.0684886	-0.188668	0.066932	-0.233151	0.066477	-0.205681	0.0561624
3.24	-0.190863	0.0285626		-0.178048	0.0945598	-0.181138	0.0969968	0.0255845	0.0793464	-0.133615	0.0702923	0.0326374	0.098153	0.0840993	0.0823884	-0.459347	0.0917327	-0.329065	0.0978963	-0.122195	0.0992387	-0.362968	0.0898085	-0.285066	0.0778113	-0.0764777	0.0733232	0.0149218	0.0775433	-0.00204195	0.0777858	0.0324479	0.0772526	-0.258375	0.0831953	-0.112894	0.085739	-0.340242	0.0738428	-0.325491	0.0729416	-0.135311	0.0757902	-0.156622	0.0715779	-0.187415	0.0668305	-0.197512	0.0620205
[truncated: 338 more columns]

## Sheet: 1h DA
legend: AB = win-win; ab = lose-lose; Ab = win-lose; aB = lose-win
w_AB_DA_time	w_AB_DA_mean	w_AB_DA_sem	bl1	w_AB_DA_processed_WT10_01082020_mean	w_AB_DA_processed_WT10_01082020_sem	w_AB_DA_processed_WT10_01142020_mean	w_AB_DA_processed_WT10_01142020_sem	w_AB_DA_processed_WT10_01182020_mean	w_AB_DA_processed_WT10_01182020_sem	w_AB_DA_processed_WT10_01212020_mean	w_AB_DA_processed_WT10_01212020_sem	w_AB_DA_processed_WT10_01232020_mean	w_AB_DA_processed_WT10_01232020_sem	w_AB_DA_processed_WT10_12062019_mean	w_AB_DA_processed_WT10_12062019_sem	w_AB_DA_processed_WT10_12082019_mean	w_AB_DA_processed_WT10_12082019_sem	w_AB_DA_processed_WT10_12102019_mean	w_AB_DA_processed_WT10_12102019_sem	w_AB_DA_processed_WT11_01112020_mean	w_AB_DA_processed_WT11_01112020_sem	w_AB_DA_processed_WT11_01142020_mean	w_AB_DA_processed_WT11_01142020_sem	w_AB_DA_processed_WT11_12062019_mean	w_AB_DA_processed_WT11_12062019_sem	w_AB_DA_processed_WT11_12082019_mean	w_AB_DA_processed_WT11_12082019_sem	w_AB_DA_processed_WT11_12102019_mean	w_AB_DA_processed_WT11_12102019_sem	w_AB_DA_processed_WT21_03122020_mean	w_AB_DA_processed_WT21_03122020_sem	w_AB_DA_processed_WT21_03142020_mean	w_AB_DA_processed_WT21_03142020_sem	w_AB_DA_processed_WT22_03122020_mean	w_AB_DA_processed_WT22_03122020_sem	w_AB_DA_processed_WT22_03132020_mean	w_AB_DA_processed_WT22_03132020_sem	w_AB_DA_processed_WT22_03152020_mean	w_AB_DA_processed_WT22_03152020_sem	w_AB_DA_processed_WT63_11102021_mean	w_AB_DA_processed_WT63_11102021_sem	w_AB_DA_processed_WT63_11162021_mean	w_AB_DA_processed_WT63_11162021_sem	w_AB_DA_processed_WT63_11182021_mean	w_AB_DA_processed_WT63_11182021_sem	w_AB_DA_processed_WT64_11082021_mean	w_AB_DA_processed_WT64_11082021_sem	w_AB_DA_processed_WT64_11102021_mean	w_AB_DA_processed_WT64_11102021_sem
-2.16	-0.14101	0.0549094		-0.0355839	0.399951	-0.275298	0.164779	-0.387569	0.160925	-0.36767	0.188108	-0.380264	0.169815	-0.398255	0.177444	-0.0897054	0.198491	-0.167299	0.289189	-0.269916	0.372984	-0.0855161	0.0747743	-0.440978	0.535382	0.146724	0.282238	-0.292862	0.175824	-0.6649	0.295619	-0.131087	0.431963	-0.214587	0.355205	0.255551	0.703087	0.484768	0.21657	-0.0545063	0.0720788	-0.356314	0.49324	-0.320474	0.76519	-0.891272	0.339197	0.117084	0.320073
-2.106	-0.133655	0.0512809		0.0280644	0.432442	0.0382752	0.207499	-0.41211	0.208411	-0.506746	0.226483	-0.298478	0.128836	-0.111964	0.143842	-0.557886	0.143939	-0.150926	0.305483	-0.0990833	0.376024	-0.36755	0.186602	-0.455194	0.480328	0.219608	0.285442	-0.00823607	0.262578	-0.318213	0.22351	0.0106516	0.578717	0.0940886	0.521155	-0.527869	0.112136	0.0840876	0.247917	-0.331873	0.173194	-0.152086	0.475213	0.172106	0.524274	-0.678318	0.354495	0.643441	0.222726
-2.052	-0.141799	0.0495492		-0.105235	0.419554	-0.188125	0.211824	-0.436722	0.198364	-0.670883	0.240128	0.108178	0.121137	-0.298729	0.140855	-0.483723	0.183396	0.103023	0.27789	-0.266697	0.433979	-0.379561	0.477927	-0.688589	0.324822	0.123439	0.344455	0.225361	0.340431	0.154	0.438792	-0.0444121	0.360092	-0.0315034	0.367954	-0.779648	0.199662	0.00452416	0.261806	-0.547947	0.183733	-0.158757	0.307078	-0.0605839	0.651042	-0.6385	0.440436	0.717684	0.154075
-1.998	-0.149161	0.0546127		-0.0943633	0.290293	0.100844	0.227043	-0.339802	0.223179	-0.243926	0.285547	-0.0887794	0.252694	-0.0592887	0.171202	-0.369031	0.190084	0.255005	0.246642	-0.366332	0.348418	-0.676912	0.323672	0.212778	0.245295	0.2533	0.376184	-0.0365586	0.307642	0.687075	0.588705	0.494749	0.327802	0.19227	0.194713	-1.10085	0.0517771	0.32179	0.238747	-0.544103	0.172765	-0.449128	0.299585	-0.510084	0.498705	-0.431292	0.394104	-0.161748	0.164116
-1.944	-0.0645061	0.062121		-0.0864338	0.330667	-0.194431	0.144607	-0.209029	0.218197	-0.217903	0.326768	-0.49539	0.35188	-0.281659	0.214738	-0.0238539	0.251218	0.105657	0.265022	-0.614706	0.149121	-0.550346	0.0913602	0.448143	0.276255	0.4649	0.340706	0.0307152	0.300271	0.983033	0.62358	0.616018	0.473759	-0.133922	0.0803473	-0.948889	0.0262342	0.539179	0.321531	-0.708844	0.0385314	-0.651115	0.208957	-0.369485	0.245405	-0.246138	0.367207	-0.623671	0.407966
-1.89	-0.0490786	0.0581841		-0.184395	0.321108	0.0205147	0.19496	-0.281456	0.206652	-0.324881	0.316492	-0.139454	0.586413	0.155858	0.230241	-0.076336	0.159473	0.127736	0.285613	-0.836023	0.141201	-0.357201	0.487412	0.945763	0.396231	0.526242	0.358536	0.182714	0.261434	1.1355	0.481836	0.0138392	0.333795	-0.224801	0.253128	-0.579763	0.0934696	0.647281	0.345586	-0.426465	0.0938898	-0.519528	0.123272	-0.663155	0.367033	-0.0452432	0.406139	-0.685609	0.103576
-1.836	0.0178942	0.0630733		-0.143165	0.255575	0.0738146	0.27064	-0.332589	0.229277	-0.175706	0.328458	-0.0680757	0.426165	0.0698539	0.259042	-0.00347082	0.172895	0.342141	0.342981	-0.849486	0.204047	-0.500127	0.477191	0.880088	0.36363	0.269561	0.270954	0.497936	0.220663	1.09504	0.295425	-0.465616	0.341642	-0.208904	0.272405	0.734143	0.0417043	0.258634	0.216612	-0.256614	0.301582	-0.428862	0.122316	-0.486916	0.131804	-0.0343055	0.462561	-0.803051	0.315924
-1.782	-0.0517387	0.0651878		-0.14275	0.273033	0.126828	0.256878	-0.315542	0.203718	-0.00703149	0.325741	0.150148	0.461517	0.135349	0.233677	0.0914925	0.100406	0.18785	0.251124	-0.684121	0.299539	-0.597703	0.40783	1.17358	0.334502	0.172131	0.311548	0.455578	0.269526	0.47368	0.284695	-0.261155	0.510838	-0.881161	0.221056	0.746912	0.14904	0.294297	0.231905	-0.135934	0.343244	-0.120979	0.148832	-0.21028	0.151709	-0.101938	0.274409	-0.318985	0.176954
-1.728	-0.11823	0.0544637		-0.302027	0.227061	-0.0508133	0.197428	-0.367203	0.178731	-0.168973	0.255284	0.443964	0.487102	-0.127557	0.185123	0.23271	0.209515	0.0958705	0.241462	-0.45191	0.293173	-0.34337	0.266404	0.564046	0.522969	0.207424	0.340001	0.318799	0.295076	0.400393	0.26252	-0.0255924	0.755419	-0.71401	0.203672	0.218976	0.458143	-0.114675	0.213735	-0.207847	0.184392	0.119108	0.187313	-0.570756	0.21337	0.0623249	0.326718	-0.0625496	0.0940369
-1.674	-0.0600101	0.0615409		-0.112502	0.236857	-0.100859	0.268668	-0.252975	0.160317	-0.18229	0.215712	0.851863	0.606136	0.0216987	0.166217	0.125188	0.242913	0.313723	0.282232	0.64198	0.442791	-0.0201477	0.364324	1.08265	0.650357	0.123182	0.25342	0.114175	0.213034	0.053125	0.287	-0.448998	0.495417	-0.41592	0.264881	-0.566738	0.569509	-0.0228421	0.300944	-0.218486	0.177607	0.129673	0.316716	-0.657985	0.277305	0.473394	0.341029	0.363538	0.255659
-1.62	-0.0604037	0.0630406		-0.115201	0.244922	-0.0251718	0.266695	-0.274172	0.178546	0.0155664	0.227816	1.24682	0.531102	-0.262179	0.164121	0.228522	0.218983	0.360689	0.183534	0.75088	0.460145	0.351209	0.356962	0.524869	0.676128	-0.00541932	0.283817	0.0448576	0.202198	-0.239771	0.1996	-0.141446	0.382522	-0.632749	0.383562	-0.258374	0.267179	0.0445004	0.261786	-0.421032	0.239667	-0.00662517	0.254431	-0.522015	0.441935	0.335378	0.30513	0.330755	0.359076
-1.566	-0.0256838	0.0692043		0.157878	0.194324	-0.158302	0.286398	-0.242614	0.159138	0.188941	0.325132	1.29847	0.557511	-0.220812	0.237806	0.0384832	0.203146	0.22157	0.247429	0.254279	0.300268	0.477716	0.251307	1.1072	0.897735	-0.0318743	0.208176	0.182288	0.220453	-0.352517	0.194801	0.412291	0.468069	0.0958976	0.615233	-0.209949	0.602192	0.0341868	0.277927	-0.377723	0.11866	-0.268493	0.29829	-0.0573339	0.465265	0.160231	0.19458	0.0833734	0.207106
-1.512	-0.0513409	0.0667036		0.179094	0.384461	-0.315965	0.301737	-0.303309	0.134096	0.217186	0.359685	0.945181	0.304415	-0.107693	0.170578	-0.579478	0.20269	0.0367038	0.140232	0.135857	0.326816	0.359264	0.294539	1.38228	0.714475	0.239797	0.158158	-0.120551	0.228351	-0.339225	0.155139	0.578189	0.503775	0.588941	0.769915	0.486981	0.232369	0.00869094	0.191722	-0.0413784	0.227815	-0.406011	0.317816	-0.0073736	0.124912	-0.33128	0.255395	0.339193	0.300613
-1.458	-0.0555794	0.076687		0.105872	0.442175	-0.205846	0.235331	-0.228842	0.198445	0.485235	0.218455	0.852061	0.291308	0.00645905	0.17783	-0.307168	0.292448	-0.271776	0.188804	0.181242	0.439236	0.273069	0.250985	1.63207	0.377275	0.0638863	0.180913	-0.130783	0.262594	-0.241488	0.233915	0.426531	0.492207	1.05201	0.591904	0.935367	0.173749	-0.162841	0.204691	0.0754497	0.325529	-0.538361	0.333001	0.0733863	0.0760023	-0.610025	0.226761	0.498407	0.429991
-1.404	-0.0461905	0.0725142		0.197445	0.281873	-0.201392	0.228954	-0.338494	0.238387	0.433696	0.237826	0.22368	0.174802	-0.086276	0.232466	-0.257748	0.201354	-0.0547791	0.142355	0.107412	0.394043	0.126959	0.103451	0.81547	0.303168	-0.00059166	0.308882	0.135411	0.219207	-0.279238	0.197847	0.296208	0.361953	1.03437	0.583652	0.148549	0.384783	-0.319064	0.144488	0.181997	0.394715	-0.362632	0.366975	0.359303	0.191831	-0.405647	0.23602	0.555205	0.100547
-1.35	-0.0380949	0.0645697		0.328041	0.200371	-0.112793	0.206639	-0.229259	0.228319	0.244334	0.258979	-0.19976	0.23015	-0.0807691	0.176851	-0.32289	0.130027	-0.253943	0.13614	0.150229	0.3328	-0.256395	0.0976941	0.781776	0.194736	-0.0593613	0.29083	0.0146543	0.303858	0.0139542	0.152526	0.0236813	0.198306	0.716912	0.228469	-0.422496	0.030281	-0.156995	0.0919133	0.0871232	0.151657	-0.0975649	0.331677	0.63593	0.34521	-0.0664747	0.087548	0.70351	0.226897
-1.296	-0.0610888	0.0599834		0.583133	0.202115	0.0421511	0.305584	-0.12066	0.159016	-0.101613	0.253731	-0.440019	0.292896	-0.373948	0.181148	-0.156636	0.20378	-0.587337	0.149121	-0.00284504	0.307808	-0.262953	0.214283	-0.180723	0.22543	-0.297402	0.280577	-0.0199021	0.274549	0.318455	0.221235	0.211589	0.403964	0.115984	0.0839846	-0.0740388	0.328779	-0.252118	0.148616	-0.0181447	0.123813	0.135282	0.417828	0.662573	0.252279	0.0803569	0.0611385	0.367107	0.0780041
-1.242	-0.0904422	0.064563		0.615069	0.182797	-0.133358	0.250536	-0.12436	0.163178	-0.0670252	0.238222	-0.461786	0.396107	-0.0384539	0.139782	-0.479402	0.233155	-0.565919	0.245283	-0.40586	0.323218	-0.624052	0.203167	-0.454871	0.227712	-0.345756	0.259253	-0.0698543	0.184048	0.476589	0.435404	0.0932811	0.475791	-0.509429	0.0478201	0.705111	0.107135	-0.221113	0.16119	-0.367831	0.229392	0.104009	0.338859	0.622699	0.169203	1.03966	0.351681	0.519409	0.25618
-1.188	-0.0980932	0.053432		0.287017	0.206545	-0.213431	0.290888	-0.25216	0.183937	-0.0492205	0.331856	-0.339898	0.446909	-0.264044	0.139245	-0.626988	0.16826	-0.201715	0.27053	-0.459556	0.341591	-0.228455	0.398584	-0.70551	0.125031	-0.000377968	0.222269	-0.319848	0.150272	0.330582	0.447756	0.0705735	0.489271	-0.26115	0.149056	-0.170789	0.335496	-0.0129871	0.118071	-0.343758	0.275452	-0.380539	0.286831	0.0667592	0.150021	1.05969	0.312654	0.0579788	0.196438
-1.134	-0.155276	0.0523743		-0.17884	0.192345	-0.24642	0.217445	-0.157878	0.147018	-0.22092	0.245078	-0.328666	0.421233	-0.116363	0.160706	-0.247126	0.229652	0.105282	0.221925	-0.40152	0.336149	0.353047	0.404594	-0.607492	0.339401	0.268099	0.185009	-0.565621	0.222378	0.380222	0.563389	0.140548	0.56444	-0.394178	0.0203883	-0.523181	0.0961801	0.0403249	0.248604	-0.325882	0.124519	-0.503354	0.257253	0.284026	0.143557	0.392331	0.355296	0.130569	0.294546
-1.08	-0.125027	0.0597494		-0.495195	0.252991	-0.228777	0.115976	-0.264684	0.196701	-0.074546	0.25203	0.0715236	0.52515	-0.094792	0.213057	-0.390194	0.181542	0.00484129	0.277275	-0.597311	0.230465	0.246706	0.375239	-0.585669	0.293135	-0.0932914	0.173572	-0.37202	0.189255	0.509065	0.527829	0.328728	0.648075	-0.749771	0.258906	-0.901814	0.33837	0.34962	0.364897	-0.340378	0.237802	-0.532676	0.200116	0.291536	0.153723	0.44042	0.352256	-0.00418026	0.261598
-1.026	-0.0622212	0.0676889		-0.43333	0.161555	-0.173098	0.165823	-0.30225	0.140668	0.214185	0.289553	0.553702	0.675579	-0.0663654	0.23828	-0.148023	0.2467	-0.313475	0.178426	-0.870167	0.320341	0.103823	0.491231	-0.548348	0.26459	-0.118211	0.245083	-0.41285	0.143983	0.867163	0.480898	0.500206	0.550633	-0.713589	0.0536773	-0.858329	0.179682	0.341571	0.489655	-0.363005	0.387534	-0.428578	0.354481	0.283631	0.339663	0.575793	0.184029	-0.37018	0.108201
-0.972	-0.0634993	0.0663814		-0.448874	0.267455	-0.122433	0.20077	-0.168791	0.153698	0.0757367	0.294308	0.406367	0.593253	-0.409784	0.2019	-0.100982	0.325972	-0.331943	0.166278	-0.599761	0.385332	-0.0658642	0.299057	-0.76324	0.184977	0.0807151	0.188731	-0.118353	0.195672	0.895987	0.572177	0.368294	0.460844	-0.771398	0.249845	-0.707771	0.110535	-0.239489	0.365297	-0.225936	0.310021	-0.295118	0.321001	0.39657	0.235142	0.293897	0.386198	-0.55487	0.0800601
-0.918	-0.00725714	0.0630873		-0.421242	0.288507	-0.174491	0.238547	0.0885795	0.245988	0.0778809	0.332318	-0.255553	0.4504	-0.276073	0.129499	0.0461217	0.274488	-0.227928	0.234855	-0.0443966	0.382421	0.156478	0.261457	-0.333211	0.177119	-0.0802099	0.159002	-0.103163	0.226818	0.692016	0.550189	0.407929	0.547356	-0.326384	0.312395	-0.698911	0.377482	-0.345246	0.340063	0.214824	0.43841	-0.120553	0.395162	0.581629	0.273565	0.257841	0.79926	0.14082	0.436221
-0.864	0.0752905	0.0664255		-0.127465	0.476183	0.040836	0.290997	0.00582598	0.245747	0.153679	0.354874	-0.156163	0.29169	-0.0733912	0.222003	0.220866	0.160807	-0.0527026	0.204878	0.338633	0.337147	0.346147	0.172331	0.21493	0.306386	-0.0724172	0.221504	-0.124301	0.221152	0.657612	0.541619	0.307552	0.599445	-0.126069	0.368024	-0.879527	0.124001	-0.466218	0.254545	0.735428	0.789953	0.329741	0.435289	0.257955	0.131096	0.431019	0.703267	0.386139	0.824675
-0.81	0.151486	0.0688465		0.126921	0.564409	-0.00562917	0.293297	-0.193032	0.244677	0.24315	0.437615	0.25831	0.282695	0.0456127	0.209296	0.18322	0.251083	-0.255025	0.246327	0.867203	0.261145	0.209025	0.179853	0.463507	0.518511	-0.130127	0.269756	-0.0200956	0.254365	0.651459	0.589796	0.0994562	0.575345	0.17796	0.201487	-1.1338	0.28706	-0.509189	0.198253	0.791668	0.787506	0.456956	0.354481	0.273121	0.224875	0.532042	0.58526	0.589755	0.787986
-0.756	0.273593	0.0638279		0.327619	0.635942	0.124094	0.30311	-0.12047	0.185972	0.287005	0.484183	0.523281	0.335591	-0.0652656	0.182882	-0.106956	0.367059	-0.146343	0.329417	0.898962	0.12649	-0.207654	0.183202	0.65764	0.602544	-0.232249	0.323665	-0.0830473	0.208687	0.271829	0.620905	-0.0840525	0.415623	-0.193664	0.0934418	-0.771651	0.636975	-0.331389	0.323965	0.735804	0.75233	0.637586	0.296567	0.143165	0.314722	0.399509	0.403426	0.753762	0.291941
-0.702	0.41508	0.0712332		0.467897	0.534529	0.528489	0.288314	-0.25909	0.20225	0.249462	0.431959	0.747866	0.256209	0.0653181	0.245634	-0.162699	0.37039	0.00165507	0.396466	0.631279	0.231562	0.581407	0.22934	0.48223	0.662394	-0.200516	0.332253	0.18408	0.209478	0.134589	0.548251	-0.0742417	0.494014	-0.289404	0.0460898	-0.715038	0.372512	-0.176995	0.318999	0.451827	0.74042	0.882008	0.22535	0.157014	0.392884	-0.153394	0.208947	0.773247	0.112849
-0.648	0.474521	0.0734242		-0.16352	0.423584	1.03767	0.327481	-0.0717786	0.243368	0.218303	0.311615	0.633852	0.310394	-0.162023	0.267337	-0.529396	0.252582	-0.154814	0.363618	0.298032	0.288763	0.402889	0.190059	-0.129428	0.483688	0.275324	0.280486	0.287968	0.27404	0.277664	0.456759	-0.226769	0.435287	-0.41085	0.430319	-0.739404	0.209101	-0.0297765	0.297179	1.3064	0.759834	1.18486	0.272428	0.357233	0.369089	0.510207	0.792959	0.485281	0.0543497
-0.594	0.503238	0.0802056		-0.205541	0.335748	1.2395	0.302277	0.0729165	0.279766	0.126349	0.284372	0.827656	0.416363	0.0144857	0.220522	-1.14629	0.283665	-0.372145	0.283842	0.14822	0.177758	0.424679	0.42933	-0.0172194	0.364046	0.554996	0.309449	0.308636	0.286886	0.769833	0.425769	-0.122508	0.291434	-0.253309	0.51923	-1.09871	0.308054	-0.162982	0.288972	1.31025	0.591519	0.977889	0.268488	0.279763	0.407252	0.24379	0.805298	0.734369	0.299553
-0.54	0.384063	0.0821155		-0.534426	0.221761	1.34475	0.384121	0.361484	0.313314	-0.123606	0.275923	0.978612	0.351697	-0.056692	0.284449	-0.738613	0.337922	-0.247507	0.339977	0.179198	0.247072	-0.00607065	0.36878	-0.0194236	0.510144	0.6394	0.30503	-0.0491594	0.286164	0.499936	0.45344	0.352273	0.309907	-0.574631	0.455675	-0.892798	0.128766	-0.0181631	0.28965	1.05316	0.410911	0.721252	0.265501	0.288371	0.282248	-0.252561	1.21653	0.187065	0.302044
-0.486	0.340998	0.08199		-0.279121	0.275188	1.15989	0.341954	0.738358	0.360823	-0.0446436	0.268669	0.76061	0.237268	0.0970468	0.270324	-0.272834	0.344226	0.174965	0.330192	-0.168766	0.188441	-0.199527	0.206896	-0.379679	0.283177	0.582258	0.291586	0.0515753	0.288449	0.761226	0.392228	1.01862	0.169207	-0.869258	0.200976	-0.412074	0.0950651	0.273095	0.279708	0.841598	0.439853	0.915337	0.349668	0.166497	0.182384	0.150846	0.994346	-0.240746	0.352429
-0.432	0.236991	0.0803424		-0.192622	0.399312	0.736789	0.295549	0.762541	0.297548	-0.126842	0.250918	0.59805	0.306067	-0.138187	0.236126	0.00698923	0.372413	0.369183	0.331943	-0.308724	0.207264	-0.100379	0.232047	-0.257002	0.0865351	0.322939	0.289267	0.735892	0.27023	0.639897	0.414624	1.26605	0.568418	-1.2409	0.249983	-0.769241	0.0627069	0.232616	0.294125	0.779138	0.350869	0.883301	0.337701	0.573163	0.409477	0.485988	0.718592	-0.570789	0.123783
-0.378	0.195824	0.0728828		0.351088	0.525011	0.482179	0.220084	0.733871	0.2422	-0.130367	0.236722	0.501048	0.414707	0.310392	0.172555	0.409344	0.403682	0.391816	0.364036	-0.107688	0.204084	0.234545	0.290166	-0.331466	0.300528	0.308365	0.214217	0.992974	0.266148	0.123383	0.33641	1.15753	0.528712	-0.789527	0.4235	-0.945926	0.0724755	0.284208	0.241167	0.433189	0.381471	0.828252	0.269659	0.731027	0.258081	0.721947	0.484935	-0.567594	0.129485
-0.324	0.167897	0.0728314		0.858516	0.473895	0.330603	0.221764	0.843724	0.246072	-0.0699451	0.311686	0.449032	0.439497	0.182374	0.173571	0.415517	0.3142	0.43623	0.40757	-0.262997	0.233391	-0.146003	0.325537	-0.216211	0.362269	0.441642	0.270076	0.904511	0.275308	0.308075	0.240504	1.04789	0.688095	-0.731553	0.430643	-0.848937	0.100565	0.14382	0.127855	0.233183	0.216887	0.689803	0.231079	0.763033	0.435809	0.80852	0.194069	-0.518222	0.119355
-0.27	0.211635	0.0647606		0.821977	0.628923	0.219446	0.177843	0.689932	0.240978	0.410342	0.294006	0.44868	0.405357	0.448187	0.250888	0.705066	0.332946	0.777162	0.377835	-0.323425	0.187608	-0.114366	0.343615	0.585079	0.290426	0.543275	0.268626	0.581505	0.187477	0.309964	0.238258	0.98191	0.650218	0.0926858	0.299201	-1.01048	0.0694725	0.161743	0.222083	0.3594	0.153116	0.530567	0.127434	0.764149	0.354228	0.712905	0.477632	0.0250057	0.221759
-0.216	0.279578	0.0709553		0.55384	0.561022	-0.0613991	0.184638	0.446463	0.217187	0.282593	0.29366	0.212837	0.314485	0.576018	0.186579	0.587077	0.339056	0.671783	0.325944	-0.195474	0.219432	-0.0113794	0.341381	1.0082	0.177928	0.507675	0.264064	0.834629	0.199403	0.374663	0.19795	0.517288	0.434655	1.07688	0.304405	-0.624391	0.0381503	0.414323	0.241364	0.438154	0.231175	0.593858	0.175129	0.788241	0.151632	1.41728	0.621894	0.633901	0.397193
-0.162	0.240037	0.0604878		0.486032	0.488453	0.0543103	0.132897	0.355731	0.241988	0.183808	0.280109	0.13451	0.126076	0.467158	0.186051	0.199984	0.349783	0.432652	0.212184	-0.146494	0.23037	-0.0438707	0.413138	0.546848	0.249015	0.452454	0.224656	0.821611	0.213827	0.298644	0.151665	0.448163	0.418685	0.598831	0.322546	0.0628028	0.415045	0.0380578	0.228316	0.404378	0.129785	0.298732	0.145203	0.274654	0.08645	1.23633	0.465743	1.60362	0.37927
-0.108	0.0454825	0.0622681		0.644551	0.50802	-0.0646022	0.170805	0.567095	0.240917	0.370337	0.231073	0.358072	0.346655	0.32046	0.192789	0.390807	0.275771	0.344642	0.171021	0.339492	0.158942	0.096526	0.236793	0.315225	0.266788	0.28696	0.245874	0.592748	0.153742	0.23535	0.277144	0.137718	0.398173	-0.0138982	0.376295	-0.406513	0.269846	-0.401576	0.239884	0.0406699	0.30784	-0.255424	0.186249	0.0376835	0.219435	0.16947	0.225398	1.00522	0.472386
-0.054	-0.212614	0.0638454		0.544323	0.394594	-0.051666	0.184731	0.152423	0.229339	0.226519	0.193364	0.277124	0.283978	0.0357171	0.181084	0.0743755	0.19667	-0.00075812	0.129126	0.466862	0.336947	-0.0412398	0.183404	0.0847368	0.309537	0.398675	0.224839	0.366934	0.176394	0.133419	0.240171	-0.215391	0.236059	-0.123434	0.420274	-0.543671	0.277741	-0.831268	0.219603	-0.42616	0.255465	-0.702424	0.194907	-0.844683	0.171051	-0.50056	0.139284	-0.39304	0.417277
0	-0.438593	0.0795992		0.14425	0.237162	-0.310645	0.16866	0.0429435	0.139944	0.177412	0.233867	0.190366	0.27534	-0.484056	0.168365	-0.157212	0.173713	-0.0674597	0.157073	0.278697	0.382932	-0.212954	0.246147	-0.463894	0.251333	0.349267	0.154426	0.101447	0.134876	0.113757	0.193097	-0.349398	0.317235	-0.49184	0.35635	-0.433842	0.233614	-1.30064	0.243951	-1.09484	0.153553	-1.09679	0.231957	-1.30301	0.407095	-1.38574	0.235077	-1.19562	0.172193
0.054	-0.576381	0.0837677		-0.101502	0.160424	-0.400677	0.191505	-0.0945422	0.16716	-0.0401807	0.213227	-0.210732	0.295928	-0.728081	0.183723	-0.156371	0.174595	-0.557822	0.206866	0.0912641	0.312783	-0.266196	0.259866	-0.67805	0.366161	-0.116086	0.180013	-0.324167	0.133575	-0.510216	0.167001	-0.450824	0.337466	-0.630841	0.357164	-0.10264	0.29943	-1.03936	0.405124	-1.11819	0.217617	-1.37518	0.266263	-1.3134	0.537016	-1.69207	0.198107	-1.49622	0.284368
0.108	-0.260333	0.0741907		0.357881	0.477573	-0.291903	0.35689	-0.303692	0.148543	0.244353	0.300152	0.717329	0.534406	-0.715603	0.194794	-0.128459	0.289775	-0.797515	0.238867	-0.149459	0.23188	0.469031	0.63898	-0.410804	0.370997	-0.13193	0.218476	-0.261948	0.309509	-0.800207	0.121692	-0.746409	0.208282	-0.269397	1.09148	0.587165	0.665002	-0.0432112	0.931749	-0.254224	0.45587	-1.00814	0.316648	-0.123084	1.2806	-1.06559	0.232065	-0.822843	0.682514
0.162	0.986423	0.110424		1.3197	0.56856	0.959182	0.640158	0.921314	0.364394	2.04214	0.475581	2.59914	0.679427	1.31107	0.372248	1.88835	0.439648	0.807325	0.37851	1.04305	0.532364	1.36161	0.526471	0.346065	0.453753	1.40628	0.396667	0.763042	0.331348	-0.559742	0.281957	0.25193	0.605893	0.473053	1.00112	1.16368	0.577643	1.28005	0.891111	0.820497	0.489854	0.886568	0.623951	1.74023	1.55426	0.652076	0.44013	0.874748	1.27465
0.216	1.93537	0.109884		2.60513	0.393403	2.43545	0.546681	2.02283	0.297754	2.96959	0.372706	2.19636	0.579569	2.64476	0.297154	3.18291	0.49818	2.21516	0.274771	1.49348	0.354151	1.31803	0.297099	0.865354	0.29885	1.57956	0.28923	1.8133	0.200363	0.808027	0.500632	1.34071	0.638626	0.187171	0.857695	1.86183	0.525726	1.64317	0.613736	2.04373	0.779165	3.08012	0.559589	3.26338	0.926964	2.80377	0.111893	1.99146	0.897011
0.27	2.00004	0.0974956		2.36747	0.375591	2.73816	0.401541	2.27647	0.27205	2.54997	0.290864	2.03193	0.362446	2.45661	0.268519	2.83015	0.308802	2.24634	0.136286	1.63133	0.248689	1.69906	0.241811	1.35448	0.271107	1.94082	0.175875	2.02347	0.191432	1.99376	0.668787	2.13328	0.755998	0.543166	0.841213	2.02323	0.194249	1.93395	0.451015	2.05364	0.312835	3.28845	0.230794	3.61164	0.796333	2.39501	0.344208	2.00326	0.350347
0.324	1.43514	0.0851637		1.48281	0.29942	2.14003	0.403853	1.90346	0.272433	1.99319	0.233348	1.35529	0.307145	1.79306	0.301399	2.2362	0.23384	1.9089	0.207925	1.29535	0.280677	1.31202	0.157224	1.12384	0.41096	1.75605	0.262245	1.28322	0.217192	1.56876	0.721055	2.21573	0.427098	0.0891859	0.788104	0.639571	0.308286	1.89092	0.472695	1.35095	0.187136	2.34133	0.26579	2.55495	0.682055	1.89963	0.347082	1.37014	0.0417207
0.378	0.950897	0.0707065		0.912293	0.314188	1.69077	0.357336	1.4821	0.234682	1.43326	0.290134	0.902718	0.257066	1.34499	0.201538	1.73438	0.232634	1.24842	0.338772	0.733796	0.455951	0.847512	0.169761	0.633678	0.269207	1.00306	0.228238	0.557093	0.159277	1.29449	0.689239	1.86042	0.276786	0.199153	0.475901	0.332121	0.234201	1.25029	0.2601	0.732163	0.272741	1.60776	0.251432	1.60341	0.756374	0.896767	0.508126	1.4232	0.419175
0.432	0.803004	0.0644652		0.358806	0.268065	1.25172	0.339087	1.00863	0.226357	0.917563	0.288095	0.63108	0.184291	0.715493	0.120813	1.04276	0.235488	0.599448	0.217388	0.824889	0.505913	0.730131	0.228656	0.10136	0.204954	0.777667	0.235127	0.267034	0.201911	1.1892	0.572985	1.47916	0.259605	0.331122	0.0560909	0.219767	0.6551	0.637146	0.277486	0.734066	0.223705	1.53173	0.274083	1.52105	0.512482	0.545317	0.664901	1.34243	0.369321
0.486	0.814798	0.0706041		0.149915	0.217253	0.878213	0.291038	0.510665	0.204192	0.486	0.212517	0.41788	0.146303	0.678912	0.209308	0.384707	0.24191	0.600585	0.232524	0.441424	0.513326	0.354852	0.370134	0.0721104	0.0690973	0.546294	0.250714	-0.0677769	0.250353	0.974565	0.56083	1.50301	0.162355	0.44711	0.184535	0.51119	0.239384	0.524773	0.311215	1.62092	0.263953	1.32459	0.207035	1.88767	0.37096	0.436526	0.345499	1.67733	0.298608
0.54	0.669053	0.072838		0.0490649	0.219896	0.442595	0.255274	0.417883	0.168499	0.462281	0.206499	0.595575	0.220765	0.660322	0.18038	0.154471	0.209831	0.702329	0.150827	-0.212592	0.46841	0.0425382	0.217845	0.294531	0.246357	0.426774	0.320536	-0.154607	0.243829	1.14692	0.458263	1.39871	0.290083	0.72077	0.337967	0.118229	0.0489394	0.390351	0.305522	1.62804	0.384475	0.904882	0.237818	2.26558	0.568274	0.993537	0.415539	1.91613	1.12015
0.594	0.570234	0.0701572		0.500879	0.194325	0.53881	0.191657	0.428087	0.167185	0.398922	0.218428	0.893681	0.250224	0.802535	0.23483	0.50681	0.142993	0.590972	0.193153	-0.601305	0.487734	0.875622	0.383949	0.803759	0.595564	0.443832	0.243696	0.128411	0.250647	0.8141	0.441581	0.782462	0.349063	0.531585	0.203919	0.197023	0.306792	0.458914	0.414926	1.24281	0.344882	0.743522	0.38242	2.41883	0.630008	0.391303	0.43508	0.729154	0.735037
0.648	0.486118	0.0660336		1.00415	0.291491	0.605627	0.255753	0.565481	0.178173	0.467411	0.247923	1.11246	0.161266	0.716539	0.250296	0.238947	0.230189	0.532886	0.204634	-0.0105829	0.509124	0.988472	0.293668	0.17086	0.639376	0.731794	0.243609	0.36794	0.26431	0.73756	0.518997	0.716102	0.424561	0.378914	0.156793	0.180798	0.294617	0.331874	0.265663	0.569726	0.287648	0.487916	0.429009	1.80223	0.537988	-0.242207	0.568733	0.317408	0.366685
0.702	0.386112	0.0822591		1.11385	0.293563	0.5869	0.186914	0.921219	0.243604	0.456328	0.161873	1.06842	0.0996221	0.534935	0.274853	0.132639	0.253767	0.26602	0.228078	0.0852194	0.419833	0.402668	0.372293	0.193347	0.505929	0.835579	0.177343	0.227249	0.255744	1.07546	0.534637	0.651355	0.369002	0.311417	0.330382	-0.39213	0.406689	-0.0379907	0.303127	0.527959	0.356531	0.419109	0.43375	1.256	0.320628	-0.504753	0.647082	-0.322784	0.30701
0.756	0.24447	0.0743466		1.02541	0.351624	0.417613	0.185981	1.06485	0.247947	0.383782	0.227054	0.971602	0.137635	0.278155	0.214386	0.0794767	0.262467	0.129891	0.170323	0.604345	0.468265	0.0647398	0.339056	-0.0125794	0.658932	0.871188	0.389882	-0.256577	0.209889	0.544288	0.466612	0.243482	0.29418	0.551342	0.406916	-0.298058	0.540824	-0.108526	0.299681	0.599172	0.328869	0.191729	0.382279	0.823094	0.455075	-0.710748	0.480973	-0.255558	0.240845
0.81	0.0873367	0.0631034		0.579524	0.328533	0.264861	0.240574	0.907624	0.250178	0.306591	0.254224	1.19804	0.341991	0.438452	0.201351	-0.168415	0.255401	-0.195518	0.128667	0.352686	0.554161	-0.375251	0.226595	-0.214648	0.505036	0.41428	0.386246	-0.325209	0.301958	0.138497	0.460489	0.112547	0.497993	0.338502	0.614327	0.205542	0.763886	-0.170077	0.349938	0.442864	0.189588	-0.0523968	0.35569	0.613483	0.361664	-0.751197	0.231759	-0.223086	0.287404
0.864	0.0213799	0.0522717		0.094623	0.317588	0.333297	0.32932	0.546048	0.218451	0.589867	0.394647	1.03866	0.397799	0.22275	0.18653	-0.124044	0.24252	0.154008	0.211008	0.1296	0.403753	-0.26079	0.368713	-0.458463	0.442297	0.12564	0.309025	-0.414035	0.276267	0.165486	0.312944	0.219054	0.527893	-0.0763416	0.339243	-0.679475	0.355565	0.105366	0.36654	0.350723	0.0870121	-0.262419	0.264706	0.317012	0.110058	-0.124504	0.276854	-0.267564	0.255753
0.918	-0.0485747	0.0502401		-0.0184226	0.339058	0.128011	0.313682	0.15072	0.156655	0.362516	0.330188	0.809552	0.386656	-0.124739	0.141645	-0.378898	0.29547	-0.198068	0.247175	0.236455	0.478319	-0.146281	0.30311	-0.299831	0.350268	-0.0344152	0.260058	-0.601191	0.239936	-0.0983701	0.214937	-0.195257	0.431927	0.0831106	0.356202	-0.894187	0.439813	0.133157	0.312927	0.232348	0.194639	-0.176259	0.18607	0.467215	0.290911	-0.517382	0.284967	-0.135281	0.365614
0.972	-0.0244727	0.0544195		-0.439279	0.260725	-0.110926	0.277331	-0.116786	0.127881	0.228216	0.196281	0.827423	0.450243	-0.185296	0.166784	-0.218197	0.267215	-0.244741	0.238152	0.322408	0.501963	-0.395196	0.228007	-0.070519	0.211477	-0.431034	0.196165	-0.714725	0.216876	0.0928606	0.257402	-0.341111	0.373136	0.246035	0.263914	-0.595065	0.510576	0.213856	0.24321	-0.0325209	0.237687	-0.173623	0.185188	1.1686	0.666713	-0.500351	0.238344	0.30263	0.616558
1.026	-0.00281138	0.0605743		-0.626354	0.199124	-0.169015	0.258281	-0.342621	0.124381	0.205687	0.210526	0.676717	0.323206	-0.225016	0.199368	-0.0721241	0.267581	-0.227482	0.247853	-0.0768828	0.415753	-0.221522	0.455913	-0.160084	0.302342	-0.40421	0.172695	-0.157846	0.297666	-0.00379733	0.243753	-0.502193	0.333705	-0.0304293	0.0584378	0.712548	1.15255	0.773651	0.278043	-0.0490173	0.0913279	-0.127536	0.206414	1.31359	0.581238	-0.714279	0.23958	0.327733	0.336491
1.08	-0.122193	0.0632307		-0.590107	0.12958	-0.268817	0.216934	-0.577531	0.168645	0.00390779	0.228253	0.275951	0.229559	-0.24135	0.148646	-0.139262	0.253401	-0.0263184	0.271923	-0.0709941	0.319508	-0.242096	0.417537	-0.266991	0.143103	-0.29983	0.183766	0.195725	0.307959	0.0804301	0.225102	-0.42754	0.392336	-0.146373	0.0535091	0.32267	1.3828	1.00827	0.498864	0.0848716	0.211266	-0.235209	0.259473	0.988149	0.698098	-0.994972	0.266754	0.179624	0.281693
1.134	-0.0218885	0.0677588		-0.448039	0.177221	-0.275063	0.209622	-0.57321	0.125774	-0.0167274	0.158448	0.469037	0.202191	-0.194319	0.17855	0.203282	0.25461	0.358699	0.256686	-0.064882	0.403692	0.173257	0.528785	-0.448125	0.196915	-0.183742	0.220233	0.0937787	0.205279	0.472695	0.821789	-0.266686	0.255126	0.248555	0.240549	-0.0981414	0.799432	1.29873	0.501378	0.0981356	0.269657	-0.278414	0.296022	0.204282	0.736727	-0.757111	0.278213	-0.129363	0.286109
1.188	-0.0513248	0.0756688		-0.0774288	0.226069	-0.389819	0.254108	-0.445697	0.147587	-0.0587456	0.18913	0.168103	0.252959	-0.0973312	0.134312	-0.0992067	0.283672	0.428995	0.289657	0.0726684	0.42756	0.283148	0.453282	-0.423738	0.270398	-0.132434	0.171664	-0.204593	0.208407	0.64622	1.03108	-0.360313	0.153721	0.393277	0.276692	0.975016	0.52511	0.996466	0.341633	0.213093	0.293662	-0.270133	0.247205	0.18697	0.601759	-0.269544	0.338631	-0.0990712	0.138212
1.242	-0.0712729	0.0627889		-0.0869211	0.150211	-0.281836	0.304687	-0.101042	0.211913	-0.0702544	0.262372	0.00872064	0.248933	-0.220562	0.125113	0.10606	0.280645	0.108987	0.253624	-0.095	0.294296	0.121533	0.423191	-0.201397	0.396804	-0.136017	0.194393	-0.247389	0.219582	0.512341	0.627311	-0.170712	0.238884	0.315683	0.524509	0.419049	0.0156059	0.683282	0.238674	-0.0934298	0.325224	-0.191527	0.239619	-0.0942507	0.67253	0.447716	0.286657	-0.646007	0.201323
1.296	-0.103698	0.0543866		-0.173915	0.115792	-0.253203	0.320521	-0.303749	0.186164	-0.0267715	0.206428	-0.0355596	0.253477	0.152013	0.188247	0.105323	0.282123	-0.154069	0.170549	-0.279714	0.225705	-0.119832	0.388781	0.374965	0.534654	-0.165652	0.151501	-0.0932574	0.252959	0.318248	0.441342	-0.0791154	0.275461	-0.196128	0.485442	-0.363777	0.251691	0.482754	0.428558	-0.43421	0.262256	-0.362545	0.206963	0.21705	0.54385	0.505724	0.120412	-0.894603	0.196318
1.35	-0.0914382	0.0586174		0.324097	0.271235	-0.109644	0.229595	-0.177134	0.145572	-0.0747928	0.207244	0.180371	0.197684	-0.0646974	0.176178	0.0787933	0.198409	0.0516892	0.220753	-0.347762	0.206603	-0.44436	0.348979	0.535057	0.444888	-0.105475	0.118155	0.574857	0.297915	0.0722249	0.313425	-0.205646	0.376447	0.140463	0.204964	0.94262	0.911195	0.208328	0.439058	-0.312692	0.235433	-0.268886	0.135651	0.292048	0.463755	0.125918	0.64733	-1.00104	0.418771
1.404	0.0325423	0.05667		0.405868	0.407198	-0.194606	0.171976	0.0379834	0.147682	-0.00524724	0.229714	0.18032	0.214246	0.116496	0.210604	-0.0046702	0.227717	0.107104	0.216947	-0.110419	0.211732	-0.57779	0.339085	0.386159	0.362245	-0.0166812	0.215117	0.532787	0.318628	-0.461924	0.193642	-0.148744	0.276286	-0.169053	0.190308	1.39833	1.50821	-0.146686	0.307028	0.0287874	0.291982	-0.185931	0.145826	-0.155787	0.179001	-0.347921	0.571401	-0.190851	0.148567
1.458	0.00446535	0.0498358		0.387372	0.456162	-0.186828	0.12745	-0.0205517	0.162309	0.257712	0.335573	0.0111689	0.165712	0.351238	0.155052	0.0301851	0.199426	-0.195832	0.23048	0.337751	0.176997	-0.401061	0.304165	0.016088	0.442535	-0.0982282	0.274409	0.160631	0.23342	-0.258267	0.195507	-0.422122	0.170794	-0.502201	0.202929	0.847332	1.37693	-0.165274	0.283905	0.211346	0.235311	0.00368833	0.120674	-0.269428	0.145055	-0.02148	0.326975	-0.0656688	0.731941
1.512	0.0289186	0.0570574		0.527487	0.330539	0.0913539	0.13284	0.0662137	0.1205	0.336531	0.289877	0.25832	0.117958	0.608153	0.281514	-0.0125354	0.193368	-0.257429	0.232264	0.419801	0.245129	-0.245991	0.234694	-0.363721	0.332108	0.108776	0.26716	0.428742	0.200075	-0.418134	0.203406	-0.350107	0.251357	-0.921235	0.213321	0.994946	0.568142	-0.310558	0.316391	0.171452	0.175126	0.221029	0.229374	-0.369492	0.217918	-0.813829	0.110586	-0.303574	0.783923
1.566	0.12089	0.055526		0.404922	0.332459	0.35543	0.165235	0.127978	0.113759	0.254769	0.186628	0.0496918	0.124848	0.345139	0.218974	0.199785	0.220978	-0.298201	0.265354	0.194207	0.266961	0.210356	0.248285	-0.360052	0.0452329	0.190622	0.140122	0.171573	0.260164	-0.0779307	0.208645	-0.182032	0.36387	-0.596509	0.292284	0.578389	0.239109	-0.308156	0.205355	0.160067	0.0685581	0.451964	0.327117	-0.148722	0.334126	-0.465574	0.370727	-0.0274085	0.501671
1.62	0.0865154	0.0521669		0.519423	0.385436	0.151955	0.135305	0.0241091	0.113747	0.135378	0.130683	0.24731	0.178952	0.333273	0.281712	-0.0147172	0.169428	-0.168726	0.264078	-0.450354	0.307491	0.243488	0.312889	-0.323228	0.283497	0.231091	0.174433	-0.0609017	0.202717	-0.126776	0.234224	0.0046573	0.298063	0.148184	0.761102	-0.07257	0.0336613	-0.456603	0.130989	0.184114	0.140648	0.38735	0.382999	-0.0690274	0.479948	0.198416	0.084194	-0.360397	0.161576
1.674	0.000974883	0.0441317		0.141805	0.40465	0.166248	0.189946	-0.0131385	0.173563	-1.60039e-05	0.184899	0.219311	0.26146	0.119798	0.29604	-0.105318	0.154569	-0.397117	0.147875	-0.760619	0.292791	0.115802	0.337253	-0.680292	0.274079	-0.0885854	0.25371	-0.138982	0.222833	-0.0191957	0.345082	-0.103885	0.253304	0.539793	0.664192	-0.172001	0.685597	-0.416308	0.147736	0.204668	0.218451	0.286852	0.394965	-0.372424	0.173467	0.0387506	0.498715	-0.140963	0.23883
1.728	0.0253376	0.0492309		0.0752574	0.267764	0.136986	0.156157	-0.107899	0.152271	-0.038832	0.203549	-0.11467	0.33825	0.366994	0.246505	0.0390408	0.215812	-0.178939	0.220285	-0.407516	0.422803	-0.21742	0.344787	-0.364124	0.566654	0.0311682	0.257914	-0.0605527	0.197292	0.175244	0.412436	-0.114466	0.298079	0.681604	0.393258	-0.200501	1.12493	-0.448736	0.248088	0.132371	0.263012	0.238559	0.288922	-0.290343	0.330702	0.102762	0.408184	0.0777014	0.0713733
1.782	0.0825735	0.0458372		-0.0138748	0.175355	0.0776719	0.234614	0.159585	0.14818	0.00443447	0.187464	-0.137465	0.165331	0.124735	0.243091	0.21433	0.267773	0.0613514	0.270872	-0.327085	0.30806	0.0595021	0.34734	-0.17531	0.552688	0.163239	0.296502	-0.108922	0.186087	-0.0210913	0.358474	0.303323	0.153503	0.782347	0.111477	-0.472933	0.685613	-0.144822	0.438156	0.122815	0.0582264	0.134217	0.246803	-0.252867	0.194197	-0.0842	0.153936	0.210466	0.241274
1.836	0.112096	0.0508724		0.163509	0.088722	0.0286016	0.188454	0.029466	0.162708	-0.193695	0.150292	-0.169094	0.146332	0.52074	0.212216	0.25742	0.369343	0.0580695	0.216134	0.0596615	0.4064	0.870045	0.253054	-0.381212	0.317917	0.157101	0.300142	-0.289744	0.28909	-0.29718	0.179714	-0.117029	0.185816	0.941161	0.405541	0.513598	0.470561	-0.227504	0.329447	0.186199	0.103193	0.20876	0.316421	-0.142308	0.280206	-0.892484	0.216771	0.278679	0.32202
1.89	0.075709	0.0566932		0.0214641	0.18453	-0.0777067	0.181153	0.0147831	0.20901	-0.29316	0.191013	0.0697325	0.0848451	0.017365	0.163697	-0.0510748	0.351525	-0.000591167	0.226724	0.168882	0.330509	0.796551	0.332362	-0.664246	0.460572	-0.0598583	0.25033	-0.544583	0.300108	-0.114406	0.274383	-0.348718	0.360271	1.50565	0.495641	0.243429	0.518267	-0.0652865	0.243741	0.315395	0.174925	0.0581674	0.213585	0.0982954	0.0895392	-0.718915	0.0799622	0.0934145	0.211595
1.944	0.0842194	0.0611446		0.0253579	0.180014	0.186534	0.318045	-0.0681987	0.208541	-0.0579464	0.151677	-0.145202	0.154011	0.243231	0.124634	0.0616796	0.315611	0.144726	0.20675	0.835726	0.249239	0.478331	0.554113	0.12926	0.511538	0.185311	0.251418	-0.576885	0.245583	-0.0597043	0.2468	-0.0241556	0.444246	1.98685	0.681786	0.184968	0.0207191	-0.286475	0.192512	0.256249	0.284081	-0.186575	0.245417	0.308255	0.350288	0.0197609	0.192634	0.425063	0.251604
1.998	0.0903684	0.0696577		0.116427	0.134579	0.0623636	0.251663	-0.116771	0.175997	-0.15664	0.127333	-0.110067	0.153297	-0.158973	0.155744	0.669161	0.27834	-0.0226911	0.23425	1.29443	0.224686	-0.218906	0.54482	0.520536	0.502585	0.25087	0.312068	-0.524067	0.26892	-0.20598	0.219235	0.0794411	0.425956	1.83316	0.625591	-0.780532	0.262071	-0.264186	0.201501	0.0360633	0.315374	0.109168	0.26943	0.243044	0.443567	0.111909	0.154167	0.656237	0.522467
2.052	0.127487	0.0769197		0.210156	0.142346	0.0548637	0.202633	-0.110264	0.150661	-0.167527	0.17794	-0.106434	0.219633	0.16156	0.198791	0.758328	0.266257	0.27386	0.242584	0.986275	0.261734	-0.353669	0.488384	1.60606	0.60518	0.283539	0.390758	-0.565755	0.33667	-0.141141	0.358342	-0.21809	0.360109	1.91717	0.675989	-1.0008	0.149306	-0.364535	0.117398	-0.226171	0.340082	0.682816	0.235976	0.0353838	0.427691	0.124227	0.137334	-0.00445311	0.316338
2.106	0.0969465	0.0640315		0.122868	0.129012	-0.164131	0.116606	-0.0968671	0.1834	-0.152101	0.167622	0.0698469	0.265114	-0.0454011	0.228347	0.521008	0.269894	0.194863	0.304937	0.791355	0.367645	-0.0610376	0.633108	1.59116	0.519764	0.714178	0.471078	-0.0974882	0.345107	0.371099	0.369054	-0.623041	0.286731	1.21328	0.684188	-0.718629	0.111292	-0.334631	0.240629	0.0379819	0.399179	0.652979	0.136251	-0.142548	0.38131	0.0649815	0.338087	-0.144104	0.218327
2.16	0.0941058	0.055832		0.0564089	0.204299	-0.108716	0.104745	-0.13283	0.197001	-0.178662	0.209991	-0.250893	0.161243	0.287272	0.175318	0.251495	0.229402	-0.0735658	0.285733	0.28676	0.432068	0.220015	0.531429	0.98135	0.276124	0.71193	0.42609	0.290932	0.293021	0.0407216	0.265337	-0.534419	0.32132	0.629035	0.564274	-0.0476882	0.492299	-0.192259	0.275537	0.0708346	0.203571	0.546322	0.21733	0.046046	0.516126	-0.050777	0.212223	0.0264705	0.190121
2.214	0.132867	0.0563146		0.11496	0.147713	0.0880944	0.106003	-0.23304	0.160843	0.104732	0.161864	-0.275853	0.131369	0.170432	0.208013	-0.125939	0.150961	-0.0958538	0.116553	0.415113	0.431131	0.771252	0.474328	0.135476	0.348088	0.544814	0.370839	0.363177	0.378465	0.151768	0.212461	-0.146344	0.366264	0.544612	0.475396	0.31939	0.491474	0.173764	0.351073	-0.0196895	0.193113	0.308578	0.413095	0.00259278	0.401795	0.148069	0.13259	-0.0563668	0.357613
2.268	0.1059	0.0556144		0.0649219	0.299494	0.130166	0.108365	-0.0384752	0.143717	0.0841192	0.174735	-0.271884	0.261838	0.481505	0.240999	-0.162515	0.234614	-0.15331	0.127009	0.581268	0.494267	0.757154	0.773251	-0.279753	0.376327	0.503827	0.31129	0.461101	0.332008	0.014373	0.166443	-0.076973	0.524855	-0.250477	0.36222	0.266471	0.294108	0.402968	0.314105	-0.0283251	0.30705	0.110311	0.345079	0.160732	0.272728	0.504728	0.0949745	-0.180393	0.182688
2.322	0.122897	0.0603839		-0.122397	0.269093	0.0324218	0.181713	0.408325	0.219683	0.0880913	0.243479	-0.180467	0.288902	0.165804	0.214323	0.0775101	0.246872	-0.0363016	0.167147	0.303328	0.352883	0.762529	0.732861	-0.286859	0.279949	0.50475	0.228393	0.638724	0.28831	0.276873	0.178496	0.119275	0.303781	-0.162731	0.141361	0.433109	0.438436	0.613491	0.227872	0.375346	0.562063	0.0702978	0.17073	0.0140379	0.140653	0.469189	0.3006	-0.176412	0.0506037
2.376	0.138286	0.0719036		0.0644289	0.326117	-0.28922	0.231395	0.536433	0.144245	0.0243774	0.223876	-0.269578	0.119153	0.302973	0.215352	0.0353626	0.242442	-0.0436282	0.233661	0.136808	0.279483	0.746152	0.69661	-0.0987553	0.152444	0.468975	0.275462	0.603012	0.343823	0.467823	0.379293	0.236341	0.284498	1.12564	0.509257	-0.143214	0.332912	0.434925	0.214173	0.909001	0.682061	0.165733	0.179506	-0.263262	0.234881	0.657016	0.56691	-0.302908	0.313961
2.43	0.112191	0.0672218		-0.0995179	0.343854	-0.0806721	0.230895	0.251166	0.151722	0.146908	0.30773	-0.404084	0.238527	-0.0449288	0.162439	0.173399	0.270064	-0.259785	0.283206	-0.0127258	0.292535	0.527618	0.449516	-0.608428	0.198581	0.556702	0.322044	0.457304	0.375532	0.380484	0.220362	0.150836	0.30983	1.15419	0.668624	-0.330733	0.482801	0.390088	0.295189	0.750913	0.607273	0.217464	0.265328	-0.0482776	0.243927	0.613627	0.920851	-0.502143	0.222705
2.484	0.12393	0.0538192		-0.359713	0.234247	-0.185029	0.209612	0.0481356	0.247206	0.183164	0.36704	-0.601766	0.377961	0.055609	0.183521	0.0142653	0.209759	-0.149591	0.21695	0.0907353	0.279885	0.257954	0.365639	-0.568873	0.334022	0.573012	0.311389	0.466132	0.421002	0.168252	0.253778	0.317754	0.301609	0.227265	0.523151	0.123701	0.449655	0.451964	0.378865	0.37773	0.477762	0.288723	0.219125	0.33892	0.434039	0.24626	0.478405	-0.255486	0.320523
2.538	0.0588092	0.0536396		-0.4853	0.124282	-0.236289	0.215777	-0.129267	0.223123	-0.13921	0.3239	-0.594743	0.433274	0.175371	0.229177	-0.0695478	0.257985	-0.505663	0.235284	0.114077	0.254092	-0.171988	0.151898	-0.811655	0.398569	0.430511	0.402964	0.415108	0.344713	0.141079	0.237147	0.332799	0.251346	0.378255	0.487426	0.0731896	0.401105	0.366697	0.464822	0.436492	0.418593	0.334095	0.384437	0.314154	0.398138	-0.108469	0.288155	-0.890034	0.203675
2.592	0.0260724	0.0502681		-0.541644	0.126863	0.00763019	0.19547	-0.216366	0.239233	-0.121395	0.313987	-0.162576	0.34472	0.13457	0.223043	0.382816	0.452155	-0.505238	0.207619	0.0214434	0.168219	0.182811	0.410454	-0.236546	0.432593	0.162014	0.299577	0.189129	0.219383	0.0455298	0.178219	0.20005	0.298093	0.580346	0.938561	-0.480391	0.795999	0.217846	0.403094	0.427237	0.579321	0.0368166	0.400929	-0.125029	0.362047	-0.434607	0.159983	-0.480939	0.112466
2.646	0.0133133	0.0479048		-0.534677	0.188393	0.0833753	0.212672	0.179227	0.19776	-0.074631	0.219252	-0.285795	0.29521	-0.108928	0.226286	0.126052	0.322611	-0.392054	0.122823	0.444421	0.265168	0.124091	0.460926	-0.379794	0.62479	-0.0427834	0.308897	0.154083	0.272805	0.125728	0.300817	0.459703	0.401713	0.277107	0.907055	-0.343373	0.627361	0.304259	0.124059	0.26842	0.450333	-0.363839	0.359923	-0.190234	0.474899	-0.498764	0.232058	-0.0370638	0.23096
2.7	0.0182261	0.0507418		-0.445967	0.224851	0.355169	0.20123	0.271687	0.188874	0.171453	0.190418	-0.493403	0.321783	0.054286	0.221776	0.0132597	0.185355	-0.0465015	0.173689	0.538384	0.427163	-0.194256	0.375079	-0.194664	0.60986	-0.0766572	0.329757	0.313192	0.257874	0.21904	0.32906	0.580961	0.497082	-0.0679804	0.527473	-0.530463	0.546893	0.0209789	0.127858	0.30458	0.551859	-0.325041	0.237105	0.562102	0.734549	-0.117739	0.170098	-0.107996	0.19772
2.754	0.0725357	0.0494286		-0.183442	0.275036	0.341856	0.196758	-0.0208895	0.196881	0.416075	0.203969	-0.403726	0.215835	-0.200738	0.215807	0.0442521	0.125366	0.4053	0.231905	0.427706	0.413334	0.0985548	0.394688	-0.119811	0.747959	-0.258413	0.323796	0.516337	0.312954	-0.00533173	0.265037	0.490891	0.162435	-0.163972	0.221753	0.454128	0.612083	-0.051469	0.144736	0.215786	0.369999	-0.29688	0.222305	0.836998	0.727024	0.026017	0.222262	-0.591147	0.276391
2.808	0.152353	0.0503918		0.154346	0.48872	0.37993	0.164221	-0.130629	0.237845	0.48156	0.179841	0.216324	0.213274	-0.0690692	0.208437	0.0161008	0.130916	0.37775	0.260116	0.131316	0.298287	-0.29571	0.474241	-0.279297	0.552481	-0.282822	0.265278	0.701264	0.434087	-0.0704303	0.300568	0.557916	0.251494	-0.221423	0.164655	0.931797	0.939617	-0.279342	0.173035	0.160736	0.291744	-0.420585	0.143611	0.513161	0.491648	0.275623	0.403095	-0.421407	0.440889
2.862	0.0972118	0.0560528		0.415868	0.482823	0.0873337	0.184298	-0.222957	0.227075	0.33849	0.325351	0.503887	0.34357	-0.17942	0.168528	-0.18555	0.123665	0.236942	0.290879	-0.0171021	0.612528	0.133978	0.381046	0.0177611	0.678134	-0.222127	0.269489	0.410684	0.352409	0.276129	0.175839	0.766921	0.308646	-0.454427	0.127637	1.0103	0.907662	-0.196408	0.100184	0.434891	0.831668	-0.481915	0.0908415	0.515818	0.410936	0.757043	0.617746	0.0906649	0.432717
2.916	0.113759	0.0600611		0.0507019	0.560708	-0.220693	0.233337	-0.40547	0.235323	0.349269	0.321307	0.812568	0.39315	0.252255	0.272122	-0.0849238	0.0968748	0.787597	0.279422	0.0118655	0.55708	0.85262	0.709258	0.241647	0.6189	-0.181333	0.336908	0.0384964	0.280997	0.151938	0.200763	0.50251	0.303717	-0.452194	0.38773	1.01931	0.809352	-0.295015	0.0860967	0.370592	0.869052	-0.397547	0.197838	0.351276	0.19959	0.49111	0.100272	-0.194707	0.403336
2.97	0.0854242	0.0706576		0.171581	0.479172	0.0400905	0.267138	-0.128725	0.23275	0.379967	0.204544	0.818159	0.31251	0.0112651	0.22649	-0.291605	0.239117	0.710985	0.23321	-0.419492	0.470387	0.677979	0.762503	-0.0919596	0.649971	-0.236595	0.354295	0.0270337	0.273687	0.162096	0.203475	0.392369	0.28425	-0.850926	0.47138	0.366223	0.244203	-0.290634	0.0776996	0.247538	0.729159	-0.246608	0.327953	-0.0809507	0.277018	0.340068	0.469729	-0.492807	0.269375
3.024	0.0335015	0.0626108		-0.256099	0.360685	0.0264767	0.258737	-0.129032	0.241959	0.0104372	0.275387	0.321882	0.264596	-0.0710759	0.268731	0.0975295	0.312183	0.327817	0.273198	-0.254667	0.57583	0.554744	0.529111	-0.215603	0.352184	-0.444449	0.297753	0.0759866	0.244793	-0.0189484	0.296014	0.54503	0.31432	-1.06469	0.343016	0.132281	0.155331	-0.0726963	0.183511	-0.115313	0.683494	-0.104499	0.35394	-0.123473	0.27623	0.167381	0.45466	-0.115581	0.230353
3.078	0.0160669	0.0581805		-0.0416987	0.281713	-0.0287589	0.234209	-0.324383	0.254758	-0.203562	0.282583	0.121879	0.156356	0.125484	0.267555	0.0854486	0.266148	0.0232658	0.286158	-0.369315	0.578077	0.583578	0.504877	-0.111512	0.403686	-0.302796	0.222008	-0.162625	0.176358	-0.212836	0.283952	0.500042	0.306035	-0.570726	0.297587	0.550676	0.450955	-0.364863	0.242518	-0.31539	0.704465	-0.221518	0.402248	-0.405511	0.208699	0.036901	0.161041	-0.239741	0.158433
3.132	-0.105191	0.0659185		-0.320576	0.186738	-0.0643019	0.251691	-0.723882	0.20405	-0.337256	0.250718	-0.147141	0.263222	0.125726	0.285355	-0.023669	0.281016	-0.118994	0.321776	-0.741009	0.401318	0.35466	0.490826	-0.153725	0.535053	0.0223362	0.365567	-0.591062	0.147819	-0.0734589	0.357872	0.283075	0.200977	-0.521616	0.492928	0.854421	0.400061	-0.42037	0.229885	-0.602582	0.661606	-0.561547	0.347959	-0.652414	0.199209	-0.030406	0.411787	0.0551866	0.233869
3.186	-0.127705	0.0661109		-0.619539	0.128406	0.163119	0.240977	-0.680821	0.217211	-0.303091	0.218729	-0.140276	0.196249	0.31028	0.262916	0.448086	0.264204	0.025188	0.290788	-0.473442	0.300486	-0.00951835	0.546091	-0.108428	0.642255	0.0937018	0.365082	-0.438368	0.223627	-0.113433	0.391607	0.122468	0.223145	-0.336653	0.448359	0.465974	0.529318	-0.580916	0.201584	-0.661019	0.706278	-0.445005	0.419236	-0.679897	0.0810756	0.0910033	0.438947	-0.38001	0.121813
3.24	-0.152473	0.0568367		-0.80865	0.212988	0.273953	0.277978	-0.668935	0.202056	0.0620157	0.219472	-0.0906203	0.313796	0.00316881	0.265949	0.401498	0.225232	0.10944	0.285002	-0.00969076	0.522662	0.150324	0.509503	-0.123791	0.668562	-0.0402119	0.308244	-0.19223	0.283323	-0.048108	0.270053	-0.0253952	0.231953	-0.476795	0.455222	0.113714	0.385629	-0.512842	0.224597	-0.677564	0.724649	0.0167023	0.484691	-0.706278	0.0432855	0.383486	0.608813	-0.440349	0.429128
[truncated: 394 more columns]

## Sheet: 1h Ach
legend: AB = win-win; ab = lose-lose; Ab = win-lose; aB = lose-win
w_AB_Ach_time	w_AB_Ach_mean	w_AB_Ach_sem	bl1	w_AB_Ach_processed_WT32_08052020_mean	w_AB_Ach_processed_WT32_08052020_sem	w_AB_Ach_processed_WT32_08072020_mean	w_AB_Ach_processed_WT32_08072020_sem	w_AB_Ach_processed_WT33_08112020_mean	w_AB_Ach_processed_WT33_08112020_sem	w_AB_Ach_processed_WT34_08072020_mean	w_AB_Ach_processed_WT34_08072020_sem	w_AB_Ach_processed_WT41_03162021_mean	w_AB_Ach_processed_WT41_03162021_sem	w_AB_Ach_processed_WT41_03192021_mean	w_AB_Ach_processed_WT41_03192021_sem	w_AB_Ach_processed_WT42_03162021_mean	w_AB_Ach_processed_WT42_03162021_sem	w_AB_Ach_processed_WT42_03232021_mean	w_AB_Ach_processed_WT42_03232021_sem	w_AB_Ach_processed_WT44_03232021_mean	w_AB_Ach_processed_WT44_03232021_sem	w_AB_Ach_processed_WT60_10062021_mean	w_AB_Ach_processed_WT60_10062021_sem	w_AB_Ach_processed_WT60_10082021_mean	w_AB_Ach_processed_WT60_10082021_sem	w_AB_Ach_processed_WT60_10132021_mean	w_AB_Ach_processed_WT60_10132021_sem	w_AB_Ach_processed_WT60_10152021_mean	w_AB_Ach_processed_WT60_10152021_sem	w_AB_Ach_processed_WT61_10062021_mean	w_AB_Ach_processed_WT61_10062021_sem	w_AB_Ach_processed_WT61_10082021_mean	w_AB_Ach_processed_WT61_10082021_sem	w_AB_Ach_processed_WT61_10112021_mean	w_AB_Ach_processed_WT61_10112021_sem	w_AB_Ach_processed_WT61_10132021_mean	w_AB_Ach_processed_WT61_10132021_sem	w_AB_Ach_processed_WT63_11102021_mean	w_AB_Ach_processed_WT63_11102021_sem	w_AB_Ach_processed_WT63_11162021_mean	w_AB_Ach_processed_WT63_11162021_sem	w_AB_Ach_processed_WT63_11182021_mean	w_AB_Ach_processed_WT63_11182021_sem	w_AB_Ach_processed_WT64_11082021_mean	w_AB_Ach_processed_WT64_11082021_sem	w_AB_Ach_processed_WT64_11102021_mean	w_AB_Ach_processed_WT64_11102021_sem	w_AB_Ach_processed_WT64_11122021_mean	w_AB_Ach_processed_WT64_11122021_sem
-2.16	-0.00797527	0.0742893		-0.0502655	0.521303	0.127148	0.323375	0.0152937	0.18849	-0.567261	0.29082	0.517843	0.386953	0.944861	0.441282	0.0810318	0.0571313	-0.135064	0.52061	-0.371867	0.382682	-0.561544	0.327221	-0.421672	0.232396	0.0902201	0.0608533	-0.0361085	0.206773	-0.449077	0.382246	-0.459048	0.00837977	-0.210209	0.344638	-0.0734283	0.171108	0.0348367	0.407057	0.110702	0.483371	0.474437	0.298069	0.524073	1.20314	0.989563	0.466189	-0.325145	0.211302
-2.106	-0.047558	0.100289		-0.283689	0.483417	0.348967	0.314865	-0.116684	0.24584	-0.873474	0.102868	-0.028095	0.414724	0.12391	0.364481	-0.312464	0.198757	-0.210322	0.357574	-0.109369	0.293953	1.74681	0.553815	-0.697136	0.345741	-0.196174	0.0939138	0.330051	0.64024	-0.571032	0.344425	-1.08667	0.229336	-0.460653	0.346509	-0.309737	0.223463	-0.00767611	0.301157	0.0749666	0.374364	-0.22387	0.327539	0.732197	0.828544	1.00173	0.136175	0.123885	0.223613
-2.052	-0.135326	0.132273		-0.216136	0.4089	0.199115	0.273297	-0.27153	0.356109	-1.12113	0.0906867	0.33321	0.173598	-1.26688	0.566144	-0.475036	0.310885	-0.409231	0.347208	-0.47804	0.349908	2.63889	1.1056	-0.562825	0.356981	-0.368992	0.18789	-0.161688	0.511874	-0.332478	0.524132	-1.22319	0.289339	-0.722818	0.387122	-0.501271	0.335011	-0.144876	0.0657591	-0.19592	0.152905	-0.288347	0.427652	0.867559	0.655887	0.538228	0.437864	0.0604863	0.242701
-1.998	-0.155215	0.125831		-0.0652474	0.380262	0.136336	0.284131	-0.388181	0.465859	-0.933018	0.222594	-0.550058	0.349717	-1.05967	0.274486	-0.523998	0.325599	-0.692896	0.328358	-0.49306	0.184533	2.33937	0.49221	0.0249052	0.219814	-0.298892	0.0808377	-0.252657	0.379373	-0.307794	0.612187	-1.04435	0.00881683	-0.567578	0.392637	-0.627061	0.290239	-0.337832	0.192371	-0.250872	0.226236	-0.057553	0.523481	1.61612	0.113286	-0.19626	0.116648	0.238268	0.204486
-1.944	-0.0638491	0.107241		0.0760927	0.42759	0.0216668	0.0963897	-0.4725	0.404699	-0.261646	0.492643	0.168191	0.124681	-0.5338	0.352443	-0.579733	0.431462	-0.801517	0.298128	0.087996	0.588261	1.63781	0.203411	0.445451	0.325912	0.111074	0.422247	-0.10334	0.230392	-0.444617	0.475051	-0.839397	0.151657	-0.468724	0.297478	-0.545387	0.301232	0.0182157	0.217501	-0.629749	0.19625	0.28163	0.703579	1.73236	0.485917	-0.365412	0.568078	-0.382607	0.214854
-1.89	-0.0303328	0.0911513		-0.242266	0.479064	-0.246106	0.147343	-0.151813	0.383763	0.231172	0.724664	-0.146382	0.279563	0.308851	0.45164	-0.57476	0.441308	-1.08107	0.29628	0.47699	0.506023	0.924104	0.515696	0.490479	0.458005	0.760528	0.834555	0.0579535	0.145002	-0.577034	0.341142	-0.501517	0.180802	-0.741236	0.272034	-0.252168	0.288777	-0.121766	0.574094	-0.436548	0.220192	0.706255	0.828941	0.859144	0.665997	-0.326567	0.788283	-0.587917	0.373694
-1.836	-0.0315234	0.0958254		-0.362758	0.481894	-0.296028	0.285988	-0.125847	0.281706	0.106433	0.65369	0.0473408	0.331785	0.0801477	0.220464	-0.691527	0.343699	-1.0324	0.431599	0.358232	0.233663	0.812383	0.789872	0.503781	0.324032	0.749122	0.991352	0.260863	0.170865	-0.575992	0.29852	-0.700475	0.111613	-0.57271	0.445247	-0.438768	0.208157	0.0425011	0.463263	-0.077077	0.246025	0.841411	0.626091	0.804171	0.694259	-0.134466	0.852635	-0.909668	0.183872
-1.782	-0.058801	0.0964754		-0.19164	0.396014	-0.304873	0.389379	0.273114	0.130441	0.0826044	0.393712	-0.517478	0.497501	0.566401	0.276789	-0.743276	0.299486	-0.857022	0.308601	0.274083	0.516721	0.956042	1.06845	0.122259	0.293031	0.300336	0.912309	0.554098	0.442899	-0.248507	0.360697	-1.28629	0.106162	-0.440763	0.454764	-0.494556	0.25287	0.0253141	0.293854	0.412291	0.214884	0.545787	0.322229	0.0769578	0.485587	0.244313	0.589404	-0.762515	0.418262
-1.728	-0.0688921	0.0921153		-0.177545	0.269415	0.00351441	0.487004	0.352121	0.100316	0.0159935	0.219335	-0.741503	0.196633	0.65136	0.357295	-0.703029	0.447452	-0.21426	0.185572	0.312803	0.362668	0.458956	0.494571	-0.123074	0.263078	-0.345198	0.679445	1.02653	0.392074	0.277762	0.303919	-0.868617	0.150134	-0.567065	0.374843	-0.475956	0.220282	-0.602596	0.252083	0.530297	0.204639	0.599161	0.119853	-0.183327	0.637182	0.490895	0.211917	-0.743602	0.1348
-1.674	-0.0340391	0.0879297		-0.374344	0.169133	0.227758	0.422299	0.571531	0.276872	-0.224919	0.266951	-0.31751	0.775684	-0.0826272	0.444931	-0.944957	0.328704	0.207372	0.0977181	0.431078	0.418663	0.296868	0.0322086	-0.637672	0.291253	-0.597965	0.329251	0.906967	0.203465	0.350134	0.24383	-0.124755	0.294871	-0.543049	0.381319	-0.223293	0.319334	-0.698001	0.215257	0.380371	0.258895	0.83709	0.191477	0.314889	0.539209	0.505217	0.20572	-0.522654	0.167442
-1.62	-0.0441611	0.0759961		-0.223021	0.261242	0.442994	0.256182	0.533687	0.406851	-0.422106	0.342728	-0.0150175	0.588545	-0.225697	0.302491	-0.862488	0.492039	0.103991	0.248833	0.296512	0.475666	-0.127195	0.262757	-0.860046	0.278431	-0.599947	0.266483	0.546237	0.234006	0.166259	0.173935	0.260884	0.161768	-0.286361	0.387235	-0.130273	0.222191	-0.137509	0.312711	-0.0306467	0.362673	0.526948	0.440503	-0.032261	0.470434	0.222416	0.116952	-0.448137	0.162556
-1.566	-0.126886	0.0829766		-0.118676	0.261856	0.527038	0.18814	0.3203	0.349153	-0.523969	0.34671	-0.0206004	0.5185	-0.0785496	0.276702	-0.46392	0.481587	-0.444958	0.0675477	0.0363163	0.245742	-0.343801	0.341806	-0.731561	0.0167206	-0.802395	0.627109	0.372396	0.119292	0.0392006	0.1949	-0.119602	0.113611	-0.56214	0.484169	-0.388811	0.256025	-0.511351	0.441856	-0.0977391	0.245251	0.175819	0.320363	0.137399	0.266812	0.215127	0.252094	-0.705659	0.140679
-1.512	-0.168744	0.0866737		0.288234	0.158601	0.343189	0.197033	0.346243	0.252317	-0.404297	0.376435	-0.461526	0.586391	0.00631463	0.437401	-0.208274	0.514126	-0.526726	0.130117	0.527457	0.099286	-0.658179	0.604071	-0.17479	0.317686	-0.976382	0.620168	0.178754	0.274684	-0.177609	0.45659	-0.608818	0.404882	-0.675038	0.43729	-0.53063	0.439374	0.0526809	0.747218	-0.205968	0.217457	0.149294	0.360533	0.258329	0.324257	-0.204877	0.236188	-1.05871	0.291275
-1.458	-0.0897038	0.0970123		0.546032	0.178822	0.508339	0.314311	0.629745	0.197601	-0.105561	0.239616	-0.944798	0.420873	0.0596737	0.461206	-0.100318	0.270795	-0.644481	0.345782	0.680462	0.416043	-0.789936	0.639895	0.296054	0.311849	-0.831743	0.175737	0.240275	0.282077	-0.278919	0.430817	-0.40222	0.605845	-0.727857	0.201847	-0.716811	0.475385	0.203829	0.529945	-0.185788	0.18236	0.322303	0.387904	0.100686	0.23654	-0.181506	0.0829705	-0.777853	0.394466
-1.404	-0.186847	0.0945254		0.525198	0.209418	0.564934	0.267508	0.501968	0.21366	0.0470242	0.282839	-1.20946	0.421794	-0.317431	0.406348	-0.197224	0.268219	-0.65611	0.551566	0.246959	0.288748	-0.698482	0.492476	0.0792252	0.392974	-0.621192	0.109432	0.051636	0.0861659	-0.207231	0.318879	-0.138471	0.768067	-0.725274	0.123804	-0.59629	0.511601	0.204045	0.249323	-0.0186205	0.361403	-0.0392399	0.59266	0.154952	0.19991	-0.656797	0.0265303	-1.36386	0.210592
-1.35	-0.161153	0.0848827		0.522958	0.250409	0.440779	0.170508	0.327186	0.229857	0.116324	0.401287	-0.454472	0.306081	-0.782148	0.224078	-0.16196	0.324807	-0.604478	0.675368	0.133371	0.417441	-0.657708	0.263011	-0.0225773	0.364068	-0.642899	0.110421	-0.0931359	0.111084	-0.118895	0.25909	-0.285735	0.559135	-0.89214	0.13604	-0.351152	0.591872	0.152172	0.213999	0.331623	0.394538	0.183244	0.702763	-0.284976	0.0863468	-0.718616	0.324264	-1.44639	0.270512
-1.296	-0.200715	0.0936343		0.333463	0.391794	0.52746	0.271542	-0.0438816	0.137397	0.0665763	0.475729	0.0589802	0.213632	-0.712833	0.28902	-0.286984	0.406769	-0.488554	0.655916	-0.0902914	0.614737	-0.368213	0.395734	-0.0374573	0.336071	-0.421644	0.495024	0.279531	0.348022	-0.339893	0.376994	-0.245768	0.268469	-0.849334	0.33184	-0.350756	0.465485	-0.163063	0.426027	0.266341	0.361921	-0.474298	0.633247	-0.360259	0.62281	-0.896228	0.36485	-1.8331	0.206849
-1.242	-0.129769	0.0951852		0.330591	0.464506	0.384529	0.417894	-0.169503	0.198367	0.158107	0.4321	0.366889	0.36114	-0.0792923	0.499559	-0.3504	0.472909	-0.273045	0.662966	-0.413625	0.60709	-0.4159	0.345243	0.342271	0.251116	-0.102756	0.544775	0.391381	0.411719	-0.357659	0.451018	0.0239256	0.560865	-0.360183	0.410842	0.112497	0.385024	-0.313632	0.283055	0.283908	0.309557	-0.67324	0.36191	-0.416709	0.202147	-0.716375	0.345568	-1.76276	0.431426
-1.188	-0.1124	0.101964		0.277391	0.361231	-0.042739	0.365677	-0.231728	0.165826	0.244394	0.410449	0.0881464	0.261632	-0.0825084	0.349781	-0.196468	0.410635	-0.221668	0.425443	0.24357	0.259819	-0.70651	0.147844	0.495009	0.104728	-0.310628	0.557629	0.700708	0.345262	-0.123402	0.438537	0.534107	0.847118	-0.385777	0.423074	0.27564	0.385421	-0.146566	0.327054	0.354677	0.411967	-0.80931	0.435508	-0.534662	0.344965	-0.480228	0.308789	-1.90364	0.493513
-1.134	-0.118855	0.0944549		-0.0797847	0.281375	-0.11526	0.204774	-0.132386	0.242418	0.288029	0.366629	-0.0653887	0.512018	-0.307417	0.332789	-0.145385	0.473642	-0.279361	0.348926	-0.138135	0.439941	-0.482794	0.10721	0.34833	0.125043	-0.466112	0.649842	1.1657	0.187781	-0.297369	0.384635	0.412166	0.49182	-0.678499	0.252132	0.417818	0.401124	0.0135667	0.306775	0.213498	0.613108	-0.301368	0.430025	-0.483433	0.135283	-0.303402	0.300641	-1.30513	0.575366
-1.08	-0.125624	0.100531		-0.295823	0.244789	-0.22491	0.144751	0.0109775	0.326958	0.182204	0.125023	-0.0932857	0.573787	-0.46114	0.169713	-0.0836989	0.446433	-0.251882	0.252315	0.261173	0.477563	0.320983	0.0626337	0.230005	0.191695	-0.69175	0.751778	0.879274	0.321966	-0.422312	0.314335	0.107461	0.205463	-0.502264	0.277923	0.489746	0.493684	0.0922146	0.311934	0.0222028	0.459065	-0.0620591	0.20225	-0.71406	0.37632	-0.838111	0.131657	-0.912532	0.585547
-1.026	-0.115172	0.0929832		-0.534559	0.197995	-0.273768	0.0751535	-0.0665494	0.242237	0.025425	0.242807	0.0660858	0.220547	-0.250445	0.464016	0.00523189	0.496743	-0.0557427	0.274357	0.658992	0.341155	0.230933	0.143606	0.547157	0.145667	-0.71076	0.727416	0.490614	0.218005	-0.297049	0.253713	0.0324149	0.144272	-0.319376	0.238543	0.428972	0.404968	-0.296158	0.281414	0.367789	0.428371	-0.0484098	0.433479	-0.771569	0.300591	-1.06059	0.149629	-0.992688	0.485509
-0.972	0.0092503	0.0678872		-0.732108	0.144555	-0.459604	0.0873531	-0.208958	0.36026	-0.164602	0.467374	0.336644	0.13476	0.00523552	0.434477	0.207378	0.423098	0.159773	0.332785	0.264364	0.54415	0.0207416	0.225153	0.553043	0.354983	-0.719658	0.551431	0.174623	0.0600205	-0.106332	0.452032	0.153537	0.137138	-0.00924437	0.358563	0.408514	0.373244	-0.0696377	0.155596	0.494401	0.293623	0.203794	0.0237142	-0.123393	0.163874	-0.860133	0.430088	-0.298425	0.297846
-0.918	0.0153917	0.0687558		-0.852089	0.246686	-0.667461	0.136895	-0.0187277	0.40617	-0.211262	0.487014	0.0761329	0.265851	0.45424	0.542852	0.427003	0.301116	0.280222	0.528171	0.473402	0.276028	-0.347737	0.025466	0.129009	0.399152	-0.546843	0.14965	-0.0720065	0.145971	-0.152332	0.434358	0.124576	0.0254003	0.128128	0.385536	0.512825	0.399551	0.0366834	0.325926	0.162643	0.328384	0.251425	0.299202	0.0909179	0.337263	-0.453595	0.292324	0.115248	0.173024
-0.864	0.0132856	0.0758959		-0.88501	0.240452	-0.605322	0.173201	0.0322085	0.540693	-0.01876	0.491208	-0.183148	0.382495	0.231082	0.401698	0.46843	0.342124	0.14118	0.568877	0.632076	0.231677	-0.562545	0.140403	-0.0892609	0.131468	-0.521474	0.107041	-0.472915	0.151578	-0.0670792	0.338896	0.158022	0.16918	0.125975	0.192756	0.668624	0.390103	-0.332649	0.101478	0.358168	0.301153	0.117865	0.467493	0.280907	0.278498	-0.108371	0.603602	0.33001	0.136823
-0.81	0.0512795	0.074346		-0.637589	0.23249	-0.440254	0.257645	0.0499138	0.468587	0.494833	0.648277	0.140056	0.358971	0.708137	0.617792	0.376338	0.35031	0.18579	0.523892	-0.285993	0.618942	-0.601185	0.0896727	0.126508	0.163237	-0.424215	0.00744287	-0.743113	0.203375	0.0487702	0.351846	0.706655	0.420975	-0.0675285	0.139799	0.594942	0.281013	-0.483251	0.102611	0.340733	0.395556	-0.0598523	0.423257	0.100044	0.364533	-0.053692	0.597192	0.411671	0.178974
-0.756	0.121242	0.0749443		-0.457229	0.273129	-0.15343	0.291728	-0.175326	0.451275	0.675916	0.898755	0.0668313	0.181341	0.383965	0.946781	0.294909	0.224917	0.353914	0.749073	-0.126866	0.71061	0.0311763	0.139705	0.321257	0.273289	0.0212361	0.222915	-0.549145	0.280166	0.0282164	0.24278	1.36066	0.597535	0.140308	0.310512	0.413226	0.0942822	0.0259421	0.319042	0.262343	0.443007	-0.165184	0.228582	-0.189533	0.550485	-0.0641396	0.49169	0.26777	0.337119
-0.702	0.261212	0.0876999		-0.392296	0.220862	-0.280728	0.355259	-0.295455	0.33646	0.542522	0.792602	-0.0728649	0.590313	0.493131	0.0471353	0.0467011	0.280465	0.339812	0.720099	0.974045	0.574691	0.763162	0.0150347	0.876048	0.450754	0.100649	0.247645	0.0307907	0.529912	0.332088	0.346994	1.45276	0.787795	0.734885	0.305369	0.667507	0.202026	0.0489591	0.381464	0.342027	0.403813	0.245473	0.413549	-0.205964	0.346182	-0.00466443	0.276045	0.215263	0.276182
-0.648	0.233221	0.0892937		-0.344046	0.176453	-0.409499	0.299509	-0.658752	0.239385	0.336099	0.526442	-0.321539	0.400564	0.533296	0.420607	-0.073052	0.403843	-0.0426699	0.670569	0.8142	0.45396	0.758623	0.0252349	1.38233	0.159243	0.295295	0.225191	-0.0970698	0.526688	0.361116	0.325857	0.889083	0.843931	1.01511	0.17813	0.955847	0.371997	0.500413	0.450164	0.309019	0.319046	0.163428	0.521954	-0.195424	0.38883	0.0612333	0.306893	-0.0465155	0.260707
-0.594	0.0976688	0.0951837		-0.586855	0.236142	-0.337522	0.415016	-0.782423	0.17843	-0.079359	0.422807	0.457416	0.199755	0.293599	0.361953	-0.127242	0.363879	-0.0979747	0.506071	1.13333	0.25309	0.447093	0.0827677	1.33632	0.23086	0.431484	0.704617	-0.370129	0.429699	0.225337	0.243178	0.154419	0.357296	1.04195	0.119942	0.618148	0.394393	0.529479	0.675601	-0.0801863	0.408516	0.301848	0.300848	0.076268	0.151445	-0.448201	0.239202	-0.419559	0.309243
-0.54	-0.177151	0.0948754		-0.743696	0.214097	-0.303036	0.403727	-0.653872	0.457708	-0.462399	0.353368	0.0405303	0.115843	-0.738959	0.397388	-0.0824744	0.382037	-0.39421	0.375015	0.861375	0.269351	0.0290308	0.252182	1.07725	0.163559	-0.163768	0.589575	-0.61328	0.245495	-0.347659	0.146981	-0.00213563	0.0389642	0.798712	0.239202	0.219828	0.320272	0.00843576	0.623032	-0.527143	0.405429	-0.338236	0.222558	0.801592	0.484781	-0.496214	0.144271	-0.712663	0.181846
-0.486	-0.363676	0.084749		-0.635785	0.271344	-0.274436	0.368235	-0.632695	0.371758	-0.653175	0.27503	0.236318	0.170143	-1.2561	0.289057	-0.0898641	0.325685	-0.582128	0.27121	0.195242	0.561973	-0.348267	0.104265	0.316295	0.255744	-0.556842	0.452935	-0.810779	0.379328	-0.530649	0.165139	-0.180867	0.00390481	0.501883	0.47204	-0.267957	0.203882	0.110575	0.35493	-0.449972	0.14511	-0.70823	0.140746	0.836715	0.477265	-0.30176	0.071317	-0.139162	0.447104
-0.432	-0.500193	0.0851881		-0.237953	0.338601	0.0997992	0.220292	-0.649158	0.274223	-0.861716	0.130468	0.243726	0.370773	-1.04936	0.412861	-0.193726	0.344608	-0.890062	0.412364	-0.49607	0.285988	-0.644611	0.264997	-0.282337	0.205765	-0.977468	0.232301	-0.708028	0.283759	-0.516896	0.2598	-0.725137	0.0259543	0.313266	0.350421	-0.496242	0.196729	-0.754742	0.356136	-0.941184	0.136443	-0.339685	0.257804	0.716587	0.896929	-0.258553	0.153002	0.25585	0.468066
-0.378	-0.620009	0.0960418		-0.0736706	0.361529	0.0288436	0.150451	-0.652296	0.231636	-0.852297	0.0935451	-0.585636	0.414853	-0.337682	0.439422	-0.246714	0.35924	-1.02218	0.423743	-1.63776	0.0513332	-0.799543	0.00933669	-0.89479	0.183706	-1.4562	0.0280308	-0.867831	0.230764	-0.685864	0.231373	-0.780169	0.0659456	0.163626	0.420115	-0.663819	0.124411	-0.951093	0.208513	-1.21868	0.120971	-0.376055	0.273611	0.432395	0.494493	-0.342311	0.30593	0.571603	0.637397
-0.324	-0.561153	0.0947362		-0.116297	0.336608	-0.00680805	0.0604159	-0.719662	0.21064	-0.600977	0.125927	-1.28253	0.0766925	-0.240373	0.226132	0.118977	0.300976	-0.858403	0.31728	-0.93714	0.324368	-0.927907	0.0459715	-1.19348	0.287917	-1.43485	0.0919161	-0.936322	0.469524	-0.822952	0.273884	-0.648802	0.0434807	0.0372623	0.383633	-0.401875	0.189047	-0.40869	0.247062	-0.86937	0.253846	-0.534717	0.181242	-0.111185	0.361496	-0.120225	0.351569	0.921309	0.957705
-0.27	-0.442573	0.0855774		-0.169009	0.248074	-0.195871	0.0482897	-0.556844	0.196364	-0.0803144	0.309823	-0.459097	0.272822	0.0714403	0.214712	0.223282	0.246952	-0.625074	0.23275	-0.288035	0.275761	-0.53839	0.181549	-1.35289	0.0913936	-1.43465	0.408077	-1.00893	0.438374	-0.677695	0.338899	-0.941697	0.134504	0.097796	0.286136	-0.40333	0.207064	-0.0732125	0.298193	-0.852773	0.244625	-0.910399	0.232883	-0.259235	0.118996	-0.01063	0.288382	0.460681	0.560571
-0.216	-0.287673	0.092415		-0.0703925	0.161618	-0.419676	0.0357214	-0.405241	0.25813	0.291039	0.215845	0.638111	0.217165	-0.299154	0.428369	0.266942	0.267773	-0.493536	0.249946	0.288337	0.41433	-0.304951	0.292258	-1.03054	0.279481	-1.34073	0.479973	-0.966217	0.434618	-0.0684166	0.358038	-1.34782	0.297527	0.226208	0.119817	-0.347279	0.269017	0.19949	0.360556	-0.842116	0.2704	-0.680944	0.141321	-0.496117	0.277461	0.250074	0.453812	0.300977	0.526543
-0.162	-0.0937771	0.101933		-0.0438607	0.195219	-0.422141	0.0560291	0.110138	0.206192	0.26085	0.138647	0.597895	0.16125	-0.311902	0.18637	0.549197	0.315074	-0.354858	0.202751	0.595033	0.211584	-0.307559	0.293793	-0.726546	0.258456	-0.82626	0.361028	-0.482533	0.431582	-0.311429	0.234731	-1.27376	0.387985	0.177558	0.258432	-0.212289	0.225653	-0.214019	0.131818	-0.905833	0.296436	-0.844449	0.247326	-0.727425	0.387525	0.222143	0.440729	0.421369	0.170433
-0.108	0.292603	0.130989		0.147864	0.365366	-0.0464012	0.175786	0.744856	0.149374	0.496491	0.308324	-0.00989059	0.374745	-0.260627	0.368227	1.33324	0.437374	-0.23257	0.267748	0.385599	0.196973	-0.376044	0.372063	-0.244379	0.141214	-0.48316	0.209017	-0.153175	0.570394	-0.293645	0.341408	-0.637741	0.506754	0.354468	0.328949	0.225682	0.277957	-0.19871	0.173926	-0.38216	0.233121	-0.745674	0.245169	0.0728627	0.610608	0.680439	0.283313	0.64373	0.130751
-0.054	0.851926	0.140152		0.355678	0.441879	0.561623	0.273017	1.81601	0.224438	0.919567	0.521477	0.646912	0.618988	0.230744	0.565134	2.11682	0.390234	-0.0591354	0.476883	-0.154108	0.51153	0.217756	0.542995	0.781107	0.425882	0.0214442	0.071952	0.301336	0.574966	0.394898	0.407459	0.802799	0.26843	0.965885	0.201495	0.877103	0.231362	0.538268	0.262247	0.400084	0.360859	-0.261553	0.304711	0.354048	0.510966	1.16663	0.267461	0.960903	0.200526
0	1.20074	0.131236		0.712634	0.373829	0.957799	0.287291	2.17919	0.162869	1.08022	0.456687	0.38189	0.442419	-0.319696	0.18388	2.24619	0.279302	0.618847	0.805178	-0.547778	0.565759	0.845103	0.421711	1.28542	0.515262	0.321382	0.0565511	1.40037	0.501183	1.907	0.292809	2.36705	0.00451647	2.205	0.143397	1.46471	0.161976	1.68651	0.561216	1.33691	0.188813	0.367245	0.268242	0.537203	0.478169	1.32427	0.283029	1.12939	0.0396265
0.054	1.33884	0.147552		1.2262	0.294716	0.963115	0.160516	1.48472	0.152679	1.08873	0.699419	0.212438	0.633011	1.00553	0.806313	1.8777	0.331369	0.984732	0.921611	-0.00914114	0.281527	1.24818	0.0323049	1.13323	0.583044	0.825443	0.0912483	1.18106	0.440511	2.76368	0.224383	3.20831	0.891272	3.05904	0.614987	2.21893	0.294788	2.98114	0.441315	1.72025	0.303866	2.03992	0.571961	0.433538	0.422905	0.997063	0.268484	0.965628	0.134668
0.108	1.80796	0.23995		2.09329	0.637191	1.1971	0.283368	0.871329	0.148761	1.23363	0.928623	0.883207	0.147295	0.929289	0.587175	1.92999	0.494256	1.15183	0.985534	2.04902	0.518321	0.836469	0.0398796	1.30519	0.345938	1.74771	0.596839	1.46998	0.465033	3.96247	0.706768	3.83619	0.907767	5.76027	0.776308	3.97452	0.417244	2.90275	0.21105	2.30986	0.50789	4.31395	1.16049	0.511776	0.25992	1.08336	0.477218	1.49906	0.508141
0.162	1.01979	0.215076		1.55852	0.675375	0.870859	0.389907	0.154317	0.10025	0.657823	0.59847	-0.157372	0.38102	-0.0166631	0.392125	1.80408	0.601493	0.701218	0.762958	0.641611	0.541533	0.943911	0.79756	0.202155	0.209605	0.674771	0.372749	1.38898	0.382533	2.72086	0.786049	1.99016	0.299348	4.70538	0.380876	2.51459	0.169795	1.05723	0.232232	1.33551	0.353995	2.99117	0.937137	1.12335	0.336084	0.65284	0.339174	0.729765	0.420408
0.216	0.110237	0.15723		1.09123	0.268244	0.329671	0.33456	-0.390318	0.115451	-0.101068	0.306596	-0.679233	0.212327	0.19352	0.623875	0.836972	0.310038	-0.101969	0.489821	-0.562309	0.401326	0.43838	0.306005	-0.505425	0.255465	-0.308791	0.0458651	0.341265	0.128382	1.19187	0.477393	0.506487	0.229682	2.17413	0.300621	1.1685	0.380284	0.0841155	0.258828	0.344743	0.286315	1.79617	0.576036	0.0081431	0.346326	-0.482147	0.311085	0.436648	0.503917
0.27	-0.546204	0.109354		0.721787	0.509027	-0.269297	0.271999	-0.839787	0.152394	-0.671395	0.304609	-1.20462	0.253092	0.088871	0.403767	0.0151312	0.147171	-0.399898	0.427332	-0.72449	0.568959	-0.335468	0.148194	-0.967766	0.354494	-0.742361	0.14084	-0.504922	0.165734	0.00709121	0.307767	-0.67985	0.2723	0.609582	0.279328	-0.0279076	0.221786	-0.704728	0.146356	-0.633303	0.193031	0.207854	0.502189	-0.176884	0.24772	-1.34118	0.235864	-0.121311	0.368529
0.324	-0.741697	0.0912225		-0.0911506	0.479831	-0.576458	0.317443	-1.04786	0.178931	-0.850932	0.258052	-0.0211578	0.703643	0.312449	0.49859	-0.707338	0.111208	-0.66813	0.288264	-0.305994	0.410142	-0.84659	0.176248	-0.948991	0.251044	-0.501535	0.519595	-0.345992	0.135069	-0.77554	0.136615	-1.36226	0.205034	-0.316254	0.227841	-0.309052	0.136346	-1.10429	0.209536	-0.919112	0.170382	-0.557766	0.38788	0.0536807	0.517247	-1.47222	0.139073	-0.479987	0.385346
0.378	-0.531855	0.0754853		-0.607542	0.331736	-0.829662	0.235361	-0.941818	0.213702	-0.715353	0.296967	0.235642	0.573245	-0.53731	0.538513	-1.01994	0.341299	-0.668057	0.36741	0.328052	0.659778	-0.314994	0.256472	-0.214379	0.281784	0.0905564	0.768263	0.154355	0.0289162	-0.852557	0.154031	-1.40699	0.231477	-0.817935	0.337456	-0.416919	0.249838	-0.136752	0.230486	-0.799296	0.239374	-0.654253	0.584132	-0.195918	0.109683	-0.954045	0.255318	-0.739092	0.302916
0.432	-0.169943	0.102956		-0.881617	0.197707	-0.834918	0.164249	-0.782946	0.277774	0.203453	0.370108	0.728782	0.0399289	-0.166588	0.611522	-0.647152	0.365256	-0.514503	0.345831	-0.169926	0.302843	0.56222	0.478647	0.0294865	0.0881081	0.535582	0.704115	1.08734	0.183745	-0.702897	0.316873	-1.22383	0.331191	-0.83031	0.248701	-0.392255	0.262299	0.902995	0.116176	-0.300849	0.201886	-0.18806	0.553672	0.0230784	0.157751	-0.587946	0.334852	-0.47371	0.264373
0.486	0.11369	0.106055		-0.483795	0.340593	-0.627861	0.159562	-0.25884	0.314501	0.554221	0.317657	0.372407	0.199297	-0.309944	0.258305	-0.112771	0.335666	-0.463358	0.332914	0.189968	0.228928	1.69562	0.397768	0.513562	0.192577	0.492498	0.49932	1.45413	0.539258	-0.115084	0.406477	-1.01183	0.0888856	-0.719976	0.0380861	-0.186355	0.265311	0.945432	0.130934	-0.0850763	0.22271	0.0194498	0.512347	0.243048	0.161145	-0.0977954	0.472541	-0.311846	0.329054
0.54	0.193268	0.111722		-0.257012	0.320185	0.0519036	0.20819	0.126626	0.322821	0.689115	0.204496	0.0188282	0.138851	0.0594354	0.197571	0.323362	0.217525	-0.345133	0.24513	0.422775	0.492979	1.75017	0.360812	1.09321	0.278844	0.893756	0.425048	1.68607	0.560202	-0.0821232	0.355737	-1.14523	0.310532	-0.573147	0.199019	-0.293743	0.388236	0.679239	0.247552	-0.325274	0.240848	0.111946	0.390505	-0.101763	0.285118	-0.455768	0.421733	0.00605199	0.242201
0.594	0.0196811	0.098799		-0.295064	0.22531	0.34767	0.177632	-0.115806	0.23737	0.754522	0.101119	-0.188108	0.333231	-0.0145543	0.190034	0.0829045	0.25438	-0.0767132	0.247726	-0.552531	0.377253	1.53745	0.163428	0.960952	0.264226	0.525616	0.149535	1.17503	0.236516	-0.567252	0.204781	-0.83502	0.0370488	-0.487998	0.162688	-0.20609	0.307678	0.0803117	0.141309	-0.202938	0.15507	-0.560742	0.0196374	-0.520342	0.293305	-0.237579	0.325601	-0.339119	0.275686
0.648	0.0295984	0.101347		-0.403914	0.308828	0.452141	0.290268	-0.286805	0.216616	0.368105	0.0393262	-0.088031	0.468009	-0.306959	0.567025	-0.000160051	0.222429	0.114645	0.33812	-0.268503	0.160333	1.58839	0.0613255	0.481517	0.27508	0.995261	0.0446587	0.727579	0.206813	-0.651315	0.131548	-0.800385	0.205712	0.21952	0.292695	-0.147578	0.215056	-0.0408158	0.197131	-0.418499	0.214389	-0.809631	0.0788218	-0.509856	0.35164	-0.415785	0.301676	-0.111513	0.228209
0.702	0.0610916	0.102225		0.00778143	0.274106	0.0581918	0.228877	-0.448889	0.138708	0.141274	0.212591	0.48924	0.183671	-0.178329	0.410626	-0.185849	0.2465	-0.10176	0.246001	-0.546269	0.245284	1.35894	0.225732	0.534633	0.329548	0.998918	0.148759	0.652945	0.162336	-0.22703	0.0839649	-0.325117	0.0897244	0.803678	0.293291	-0.0383517	0.327382	0.224147	0.273663	-0.27852	0.17743	-1.20544	0.212372	0.047258	0.209786	0.0218362	0.324271	-0.0921776	0.221547
0.756	0.0930691	0.104951		0.71227	0.398286	0.168052	0.427776	-0.497602	0.246068	0.32627	0.422626	0.0786751	0.969752	0.0243168	0.439001	-0.0664271	0.227262	-0.191235	0.0861494	-0.123569	0.345857	1.07701	0.147098	0.263568	0.216689	1.51522	0.0868549	0.946603	0.139101	0.0161539	0.231938	-0.314703	0.0544442	0.509379	0.184724	-0.250725	0.302838	-0.191994	0.367445	-0.0366415	0.242922	-0.863777	0.299646	-0.117353	0.456919	-0.0313605	0.283091	-0.143531	0.371692
0.81	0.103278	0.110663		1.12635	0.409222	-0.124735	0.379728	-0.500975	0.384615	0.191143	0.313735	0.388835	0.57654	0.289521	0.354424	-0.227557	0.17614	-0.115956	0.158651	0.176103	0.16142	1.18116	0.00517071	0.547296	0.103784	0.916308	0.293309	1.31098	0.451508	0.633026	0.260062	-0.354748	0.267358	0.0608228	0.362683	-0.157778	0.34554	-0.75929	0.230969	0.0755208	0.21025	-0.414147	0.0894191	0.0709437	0.171983	0.240857	0.487654	0.250507	0.385436
0.864	0.104499	0.102938		0.799911	0.419066	-0.121264	0.336029	-0.539096	0.365752	0.404796	0.260501	-0.343171	0.291356	0.371133	0.239457	0.0283316	0.337362	0.204675	0.202089	0.146803	0.416744	1.3367	0.346945	0.327477	0.260765	0.743096	0.291474	1.38087	0.281674	0.260692	0.293298	-0.749084	0.31584	-0.516852	0.175837	-0.0657582	0.32358	-0.413501	0.173251	0.574299	0.309028	-0.120274	0.188246	0.251993	0.216559	0.131411	0.163781	0.684936	0.274731
0.918	0.000414597	0.105488		0.405363	0.328413	-0.343349	0.455334	-0.395301	0.295727	0.722834	0.296897	-0.384283	0.584434	-0.258766	0.63965	-0.022778	0.382753	-0.0116654	0.24267	-0.755068	0.477014	1.1793	0.791481	0.129931	0.237996	0.440138	0.354283	1.24733	0.260686	-0.260664	0.361048	-0.189742	0.527993	-0.905706	0.224073	-0.204215	0.380722	-0.412569	0.14585	0.462544	0.287749	0.683457	0.465905	-0.047705	0.413889	0.173994	0.248021	1.10659	0.376766
0.972	-0.105886	0.109973		-0.0249664	0.338724	-0.280326	0.663654	-0.293918	0.179669	0.36387	0.262711	-1.41703	0.640225	-0.291977	0.375564	-0.113175	0.277313	-0.102854	0.259643	-0.869294	0.422577	1.76576	0.473555	0.106206	0.124459	-0.505869	0.258527	0.697856	0.470137	-0.28144	0.470353	-0.570476	0.251914	-0.748994	0.458935	-0.306698	0.357542	-0.378896	0.34052	-0.0978095	0.16645	0.909782	0.65448	0.562143	0.554892	-0.115325	0.303114	0.833589	0.285802
1.026	-0.20513	0.11353		-0.0872315	0.501339	-0.25391	0.516819	0.241634	0.372877	-0.139229	0.214788	-1.61096	0.324711	-0.386029	0.506089	-0.256562	0.271806	-0.0228292	0.309801	-0.740038	0.520871	1.87352	0.447483	0.211943	0.176279	-0.322863	0.163108	0.65441	0.459494	-0.434951	0.283385	-1.07847	0.0477172	-0.696544	0.486799	0.00976664	0.277386	-0.209013	0.221661	-0.286682	0.223056	0.371255	0.544373	0.418912	0.6594	-0.0528006	0.406059	0.581118	0.116671
1.08	-0.200841	0.103692		-0.236675	0.517194	0.337592	0.372813	0.482923	0.397104	-0.645042	0.144017	-1.11689	0.551444	-0.400227	0.361103	-0.399543	0.289966	-0.168251	0.416186	-0.195264	0.438466	1.3513	0.409783	0.156789	0.53039	-0.00725215	0.346962	0.409337	0.222532	-0.0223706	0.316013	-1.12767	0.277436	-0.029704	0.813975	-0.0167305	0.167193	-0.52952	0.323904	-0.519617	0.211379	-0.146367	0.43129	0.953453	0.491547	-0.639312	0.490932	0.472213	0.145296
1.134	-0.261549	0.0954888		-0.511391	0.345678	0.179818	0.322053	0.166723	0.289573	-0.550215	0.101616	-0.85383	0.68346	-0.24204	0.415236	-0.270795	0.149013	-0.00571763	0.506938	-0.508809	0.197426	0.720508	0.252727	0.301154	0.431028	0.59312	0.668842	0.483813	0.352303	-0.0706085	0.637334	-1.35776	0.191259	0.217644	0.490203	0.0930279	0.248711	-0.549024	0.119745	-0.137302	0.231482	-0.376069	0.175007	0.415464	0.386581	-0.79453	0.486089	0.0349656	0.164539
1.188	-0.150333	0.0977049		-0.655929	0.256518	0.0908396	0.162318	0.607611	0.224908	-0.878661	0.23946	0.472328	0.812551	0.367474	0.478906	-0.208456	0.279331	0.0403884	0.502885	-0.587354	0.534994	0.129677	0.15259	0.0423002	0.263011	0.178426	0.66182	0.154103	0.246656	0.323279	0.411102	-0.389306	0.00380797	1.04508	0.157987	-0.107952	0.299481	-0.302863	0.0934092	-0.135945	0.333133	-0.347891	0.419582	1.05918	0.261332	-0.418896	0.39497	-0.21406	0.090398
1.242	-0.337399	0.0910058		-0.6285	0.316532	-0.0682552	0.315741	0.378531	0.339258	-0.85857	0.213463	-0.430074	0.682728	0.0969228	0.351891	-0.279711	0.26686	-0.299541	0.420035	-0.851766	0.528606	-0.356461	0.107904	-0.382332	0.274549	0.176983	0.235732	-0.419639	0.0106104	0.135302	0.269211	-0.0712	0.0880462	0.210531	0.245772	-0.117317	0.137746	-0.6982	0.400347	0.155272	0.393071	-0.325304	0.499587	1.01478	0.454657	-0.62913	0.26675	-0.418813	0.109689
1.296	-0.300599	0.11025		-0.374068	0.412209	0.0222367	0.386465	0.230424	0.261384	-1.00899	0.183715	-0.783989	0.263745	-0.233102	0.239005	-0.701363	0.0760396	-0.493153	0.241324	-0.60003	0.288211	-0.69965	0.0358287	0.052876	0.671317	0.167137	0.11214	0.10517	0.730984	0.561236	0.416691	0.634182	0.10316	-0.34113	0.201549	-0.246492	0.260938	-1.07684	0.482117	-0.0378926	0.33359	0.291612	0.346541	1.09716	0.131275	0.0456641	0.465657	0.118459	0.220467
1.35	-0.342388	0.11166		-0.00786371	0.644108	-0.225376	0.268509	-0.083456	0.128306	-0.800666	0.0628868	-0.7647	0.498858	-0.134334	0.297602	-1.03879	0.223129	-0.519669	0.180155	0.0553015	0.555319	-0.595383	0.378236	0.343243	0.686786	-0.466353	0.000158867	0.58041	0.87505	0.553695	0.521799	0.257795	0.276577	-0.881671	0.353295	-0.738479	0.167141	-1.04412	0.412296	-0.264136	0.1826	0.260084	0.531376	0.60659	0.137069	0.206752	0.411635	0.561799	0.762768
1.404	-0.357738	0.12292		0.219209	0.729452	-0.517225	0.203485	-0.348621	0.122012	-0.351115	0.236981	-0.390214	0.367613	-0.688981	0.508537	-1.28416	0.293696	-0.590714	0.129874	0.324557	0.167868	-0.546583	0.58979	0.109758	0.31034	-0.415881	0.102218	0.529068	0.494908	0.727177	0.427709	0.507055	0.403853	-1.09149	0.323205	-1.16294	0.20648	-0.902995	0.343212	-0.276511	0.252012	-0.404662	0.443013	-0.149881	0.155913	0.592299	0.627055	1.092	0.807958
1.458	-0.345961	0.0929508		0.146586	0.524107	-0.416515	0.130432	-0.416876	0.13816	-0.243539	0.174905	-0.101347	0.696471	0.142276	0.361139	-1.10318	0.177438	-0.660669	0.0739858	-0.338692	0.333256	-0.470991	0.625954	-0.0907816	0.408613	-0.662307	0.251121	0.435094	0.221324	0.746386	0.759853	0.178013	0.361213	-0.930334	0.134987	-1.1394	0.278849	-0.918051	0.153547	-0.877798	0.309025	-0.285123	0.321459	-0.726968	0.403398	0.0907052	0.504873	0.546327	0.860944
1.512	-0.214078	0.104672		0.160732	0.403135	-0.44037	0.262001	-0.317103	0.112533	0.0290301	0.407079	0.895054	0.335604	-0.054376	0.25947	-0.711422	0.116303	-1.07795	0.172474	0.538764	0.337474	0.538786	0.77462	0.143712	0.671072	-0.821144	0.00656158	0.592437	0.0911267	0.112586	0.660157	-0.674299	0.308241	-1.09713	0.233663	-1.02091	0.358358	-1.05084	0.217834	-0.404954	0.38159	-0.430337	0.080169	0.347156	0.667568	0.473588	0.249388	0.577543	0.772128
1.566	-0.19286	0.0924872		-0.214733	0.305699	-0.267867	0.317606	-0.24638	0.23897	-0.174772	0.622031	0.129238	0.66553	-0.145537	0.272999	-0.0643056	0.287306	-1.22994	0.0599448	-0.0261694	0.54213	0.596077	0.573034	0.454581	0.39782	-0.470254	0.269177	0.350857	0.426273	-0.509657	0.60843	-0.917748	0.273546	-0.799184	0.438862	-0.465004	0.401218	-0.783657	0.242672	-0.474669	0.430529	-0.0735776	0.479845	0.94436	1.34511	0.809654	0.43548	-0.0961606	0.668817
1.62	-0.203818	0.093342		-0.616847	0.306366	0.0540905	0.47862	-0.179023	0.141152	-0.445694	0.711175	-0.402371	0.71644	-0.174023	0.426629	0.0135901	0.357765	-1.45919	0.0698682	0.177431	0.385386	0.633613	0.266762	0.401511	0.481929	-0.30353	0.467779	0.433082	0.216911	-0.864283	0.469406	-0.950785	0.186796	-0.500566	0.443634	-0.106804	0.463289	-0.716899	0.30316	-0.391638	0.521641	-0.68566	0.509892	0.957521	1.18932	0.754981	0.213444	-0.254113	0.424313
1.674	-0.115758	0.103329		-0.68812	0.355423	-0.0694634	0.430518	-0.166062	0.25369	-0.707662	0.557012	-0.403989	0.693344	0.483992	0.335873	-0.458809	0.404152	-1.54984	0.0608583	-0.0888093	0.368841	0.9633	0.640595	0.552674	0.664236	-0.402477	0.551776	0.249001	0.345738	-0.838945	0.384588	-0.637606	0.526906	1.04222	0.765006	0.218456	0.295296	-0.486164	0.418585	-0.25135	0.369793	-0.715722	0.379101	1.00561	0.509289	0.27957	0.265087	-0.0285602	0.146263
1.728	-0.1232	0.0987366		-0.80412	0.380062	-0.165545	0.286312	-0.0863007	0.271664	-0.537718	0.500043	0.299811	0.367338	-0.236559	0.467338	-0.899439	0.345625	-1.3734	0.236905	0.0541501	0.547273	1.04917	0.306821	0.383678	0.542556	-0.716517	0.332335	0.351701	0.378952	-0.599493	0.330352	-0.770177	0.61028	0.796338	0.385242	0.416231	0.209822	-0.447851	0.374421	-0.349263	0.310932	-0.686458	0.110054	0.530693	0.439895	0.201705	0.451956	0.0285282	0.470706
1.782	-0.0843999	0.108145		-1.21134	0.293708	-0.0682483	0.0960447	-0.212123	0.170772	-0.14119	0.351914	0.723852	1.0204	-0.711002	0.353419	-0.921397	0.347602	-1.02649	0.282133	0.318957	0.428223	1.33308	0.136386	0.297276	0.367824	-1.02615	0.328857	0.773209	0.665578	-0.495168	0.49292	-0.137179	0.994687	0.276134	0.487181	0.0538522	0.16971	-0.408548	0.342881	-0.354819	0.11987	-0.51227	0.111159	-0.0624976	0.169878	0.68287	0.873729	0.139824	0.518251
1.836	-0.14533	0.111131		-1.79242	0.240386	0.0856409	0.21756	-0.436627	0.197619	-0.0604809	0.146023	0.757649	0.643029	-0.652147	0.45304	-0.494271	0.198486	-0.637464	0.297029	0.161806	0.42628	0.724299	0.363675	0.0956184	0.26977	-1.26231	0.117077	0.337524	0.378304	-0.488004	0.403514	-0.919178	0.870991	-0.448785	0.169388	-0.332043	0.291968	-0.222088	0.310264	-0.525529	0.156293	0.115507	0.470413	-0.258832	0.12725	0.536743	0.393661	0.523159	0.578587
1.89	-0.270737	0.106174		-1.9333	0.158786	-0.183697	0.142312	0.0156403	0.392478	-0.325788	0.126603	-0.101389	0.0969765	-0.301689	0.270907	-0.237255	0.0874188	-0.192494	0.392272	-0.414534	0.0882011	0.14625	0.0192476	-0.134079	0.231156	-1.5578	0.124113	0.0626167	0.443278	-0.402452	0.231675	-1.26453	0.793037	-0.42641	0.311525	-0.701672	0.358998	-0.551643	0.203726	-0.802062	0.203232	-0.0866993	0.500078	-0.073751	0.329166	0.45433	0.456396	0.0885447	0.410903
1.944	-0.271029	0.114438		-1.69714	0.125583	-0.592655	0.218081	0.251909	0.316506	-0.291229	0.242009	0.0815419	1.26719	0.0789124	0.364809	-0.236239	0.303999	0.118207	0.189683	-0.085969	0.348221	-0.635837	0.0447633	-0.0667809	0.220648	-1.30497	0.223826	-0.0462442	0.171574	-0.29487	0.392749	-1.9093	0.633546	-0.251744	0.600325	-0.991678	0.25913	-1.06625	0.0804857	-0.596911	0.33385	-0.395643	0.351309	-0.400978	0.470235	-0.0898565	0.457194	0.229081	0.262241
1.998	-0.271739	0.108192		-1.11038	0.291995	-0.90457	0.210152	0.140828	0.328404	-0.100917	0.216667	-0.460117	0.799999	-0.108746	0.304715	-0.187035	0.342104	0.194169	0.101496	-0.626527	0.140509	-0.919808	0.0903524	0.170129	0.212659	-1.13354	0.360405	-0.261217	0.205204	-0.131981	0.387337	-1.28655	0.665705	0.0847901	0.563875	-0.881678	0.302123	-1.1244	0.158876	-0.127018	0.424555	-0.942144	0.434864	-0.292623	0.41348	-0.596192	0.320068	0.184078	0.181289
2.052	-0.252307	0.104693		-0.714341	0.341459	-1.09944	0.461219	-0.0798821	0.233036	0.0574898	0.219043	-0.412067	0.468962	-0.405136	0.1041	-0.342403	0.385995	0.429928	0.115572	-0.0660415	0.114838	-1.07849	0.292188	0.183474	0.205804	-0.656691	0.136419	0.469305	0.0901333	-0.549233	0.236497	-1.03568	0.289676	0.42215	0.227291	-0.953516	0.247477	-1.24789	0.166939	-0.453528	0.438938	-0.855953	0.37182	-0.52926	0.4661	-0.786649	0.138498	-0.0294427	0.0852894
2.106	-0.214646	0.105528		-0.635659	0.272739	-1.07124	0.487109	-0.355586	0.186184	0.247791	0.180718	-0.0613909	0.153157	-0.209763	0.286233	-0.449072	0.385592	0.478511	0.315814	0.462469	0.280758	-0.749493	0.207758	-0.0845751	0.301983	0.0334073	0.0125894	0.272019	0.0608982	-0.90659	0.332832	-0.348077	0.275653	0.491725	0.294145	-0.727852	0.290383	-1.07704	0.295096	-0.415384	0.218154	-0.739534	0.507114	-0.957576	0.248224	-1.2325	0.140545	0.883531	0.433029
2.16	-0.153752	0.107433		-0.715533	0.293036	-1.23932	0.477889	-0.0854075	0.157279	0.0489268	0.197632	0.0064634	0.326963	-0.418657	0.20123	-0.555408	0.324593	0.12085	0.223365	0.66179	0.219272	-0.312403	0.193648	-0.40536	0.329278	0.0351717	0.113167	-0.457365	0.163763	-0.88682	0.305531	-0.466539	0.411865	1.13202	0.28222	-0.580902	0.577379	-0.449738	0.616275	-0.348426	0.195893	-0.0113523	0.70963	-0.383831	0.167979	-0.745919	0.043671	1.24915	0.745562
2.214	-0.177672	0.0985724		-0.453991	0.356121	-1.17397	0.346102	-0.44332	0.184653	-0.0344631	0.171914	0.0912586	0.286893	-0.276776	0.470023	-0.389288	0.110059	0.0933055	0.289532	0.867449	0.160602	0.212289	0.0433755	-1.01901	0.351266	-0.413336	0.126313	-0.407737	0.340809	-0.607226	0.355729	-0.46388	0.429459	0.762869	0.461131	-0.340405	0.343182	-0.272553	0.380928	-0.595948	0.225245	-0.0479563	0.787387	-0.580197	0.0848571	-1.05128	0.226622	0.640107	0.302121
2.268	-0.164882	0.0885465		-0.0600704	0.333718	-0.951487	0.161816	-0.514805	0.189615	-0.175578	0.140188	-0.0968116	0.0854872	-0.124057	0.496389	-0.188504	0.127404	-0.0981945	0.0430019	-0.496327	0.338636	0.0150955	0.0929276	-1.09604	0.177675	-0.723477	0.10325	-0.550334	0.396063	-0.153441	0.603824	0.129871	0.261935	0.0913827	0.508804	-0.391708	0.258689	0.0109144	0.445059	-0.449261	0.285299	-0.136057	0.713743	-0.136414	0.129892	-0.721708	0.263062	0.400321	0.413355
2.322	-0.123115	0.10079		0.180844	0.347827	-0.738897	0.195218	-0.627904	0.161426	-0.344206	0.23718	0.151652	0.444883	0.708949	0.561583	0.0123758	0.161793	-0.336972	0.0956425	-0.564245	0.285122	-0.155331	0.0554079	-1.12277	0.346008	-0.828069	0.0706182	-0.90588	0.441346	-0.217848	0.6284	0.022152	0.349848	0.722542	0.816299	0.00284538	0.211979	0.721402	0.509974	-0.496721	0.300028	-0.193537	0.632052	0.641796	0.336976	-0.722066	0.297994	-0.307796	0.341769
2.376	-0.21446	0.106689		0.17527	0.300575	-0.349025	0.298895	-0.668429	0.261078	-0.41692	0.410265	-1.06022	0.536533	-0.0566431	0.358556	-0.226515	0.215202	-0.639411	0.177676	-0.219346	0.435956	-0.261848	0.376872	-1.31981	0.266193	-0.392239	0.0827169	-0.82504	0.674172	-0.314655	0.506144	-0.56733	0.378429	1.25243	0.669902	-0.14527	0.136442	0.389555	0.160083	-0.67627	0.30573	-0.503204	0.492716	0.949726	0.501002	-0.533774	0.183223	-0.430595	0.113074
2.43	-0.176046	0.101137		0.0439387	0.227715	0.104103	0.448852	-0.723749	0.238508	-0.460338	0.545648	-0.560055	0.527967	-0.147509	0.305872	-0.289223	0.270679	-0.666355	0.229119	0.273717	0.333466	-0.894894	0.537193	-1.42419	0.113662	-0.231871	0.103861	-0.381535	0.798768	-0.304837	0.258437	-0.788112	0.336528	1.00376	0.50657	0.209392	0.290103	0.188287	0.171254	-0.661436	0.216635	-0.351417	0.532121	0.971696	0.820016	-0.759059	0.5547	0.116393	0.158024
2.484	-0.242116	0.0813763		-0.201833	0.196628	-0.0449402	0.431124	-0.643201	0.249762	-0.420675	0.492228	-0.530525	0.610321	-0.0630479	0.658545	-0.0768232	0.288657	-0.263401	0.164932	0.343357	0.174431	-0.943791	0.698051	-1.37848	0.0876999	-0.356279	0.00497206	-0.454921	0.598646	-0.103293	0.0739008	-0.790789	0.0968877	0.456479	0.674915	0.28295	0.352742	-0.0841138	0.406914	-0.927793	0.24269	-0.593381	0.480418	0.414819	0.688039	-0.303823	0.282411	0.245458	0.129908
2.538	-0.235234	0.0841774		-0.417801	0.315373	-0.106895	0.362754	-0.489556	0.250599	-0.354071	0.43967	0.00492525	0.301172	0.540287	0.390358	0.0542797	0.262228	-0.280857	0.222384	0.432192	0.0836885	-1.10472	0.658015	-1.03889	0.0978686	-0.807215	0.107692	-0.499076	0.495371	0.169263	0.234911	-0.887279	0.375081	-0.204429	0.451823	0.0778193	0.242308	0.174864	0.671853	-1.02672	0.322418	-0.900171	0.349567	0.131105	0.41949	-0.111854	0.430295	0.432861	0.0573851
2.592	-0.251943	0.101477		-0.582413	0.280023	-0.333193	0.187269	-0.457391	0.280895	-0.145016	0.354886	-0.238282	0.268631	1.3954	0.448819	0.295415	0.108951	-0.144228	0.130363	0.276246	0.384502	-1.23315	0.339986	-0.653676	0.160475	-1.07142	0.251432	-0.564759	0.421311	0.363741	0.484755	-0.832537	0.269403	-0.848087	0.275677	0.0113263	0.221867	-0.18138	0.509967	-0.709617	0.375819	-0.402172	0.298733	-0.472171	0.358508	0.0128405	0.0390339	0.242354	0.527772
2.646	-0.299735	0.102738		-0.936528	0.301605	-0.303815	0.118064	-0.729686	0.125008	0.38333	0.153998	-0.115307	0.594361	0.991032	0.459522	0.420566	0.153636	-0.228385	0.148814	-0.0143231	0.721446	-0.305034	0.126818	-0.84802	0.119022	-1.22323	0.143036	-0.380192	0.185489	-0.139917	0.422429	-0.670012	0.128	-1.25743	0.0908367	-0.0517857	0.226841	-0.313671	0.50522	-0.312204	0.274321	0.149138	0.311274	-1.24716	0.422463	-0.565558	0.202188	0.249852	0.347336
2.7	-0.254109	0.0977721		-0.796137	0.272496	-0.274853	0.14196	-0.749215	0.176104	0.691043	0.215249	0.340825	0.322033	-0.10387	0.294826	-0.110844	0.114922	-0.487172	0.26448	-0.167941	0.394654	0.168803	0.194343	-0.507405	0.199319	-1.25399	0.222349	-0.0288096	0.212399	-0.100329	0.154288	-0.898283	0.291087	-1.01213	0.229533	-0.173754	0.352472	-0.598035	0.459595	0.170042	0.295487	0.409228	0.320643	-1.22717	0.0814417	-0.405197	0.305324	0.0354608	0.312645
2.754	-0.264228	0.1062		-0.612886	0.213609	-0.368217	0.203428	-0.750216	0.211936	0.461253	0.394789	-0.0294287	0.545193	-0.650003	0.250387	-0.50237	0.088413	-0.838788	0.253608	-0.34155	0.466998	1.25613	0.247107	-0.0622882	0.448103	-1.28364	0.198534	0.256545	0.339308	-0.176861	0.256446	-1.26377	0.658683	-0.474998	0.320912	-0.116039	0.328519	-0.951225	0.477983	0.379944	0.332224	0.17183	0.0254255	-0.98475	0.118194	-0.60952	0.339105	-0.101716	0.104024
2.808	-0.220568	0.101475		-0.673501	0.175359	-0.447022	0.185023	-1.006	0.198266	0.330086	0.522532	0.171201	0.275673	-0.4338	0.219949	-0.520186	0.107188	-1.06641	0.328657	0.283338	0.142754	0.948653	0.6947	-0.0261793	0.372449	-0.779992	0.160818	0.541461	0.271816	0.207301	0.67702	-1.20546	0.91714	-0.449574	0.455258	0.0186244	0.454225	-0.575781	0.621053	0.413155	0.40136	0.168721	0.407213	-1.11468	0.351561	-0.674147	0.278382	-0.130566	0.162568
2.862	-0.159798	0.099241		-0.619657	0.161545	-0.469062	0.189231	-1.00087	0.163939	0.402847	0.510976	-0.0904746	0.397351	-0.00488537	0.421149	-0.154319	0.137449	-1.29943	0.277995	0.849836	0.243757	0.726631	0.350672	0.0120662	0.272424	-0.67395	0.0881814	0.316006	0.329976	0.822354	0.960519	-0.499771	0.845689	-0.913826	0.339874	0.247265	0.407656	0.046702	0.463642	0.293234	0.537385	-0.461111	0.508063	-0.934468	0.499187	-0.699328	0.280838	-0.561869	0.076429
2.916	-0.0734649	0.105471		-0.472355	0.19483	-0.544047	0.165197	-0.938673	0.183726	0.738932	0.525292	0.42931	0.622975	0.064039	0.383513	0.239439	0.253851	-1.13298	0.163198	0.779788	0.309415	1.35651	0.446409	0.026495	0.258103	-0.714549	0.0948449	-0.118751	0.392126	0.577676	0.626917	0.020173	0.517618	-1.0695	0.309025	0.387538	0.277418	0.14858	0.352547	0.34927	0.344687	-0.403248	0.381551	-0.967424	0.289383	-0.190439	0.311196	-0.322009	0.15048
2.97	0.0562527	0.0917099		-0.232401	0.106087	-0.422822	0.209841	-0.702349	0.219894	1.11338	0.631224	0.226346	0.607569	-0.00855991	0.335916	0.335571	0.314652	-0.826131	0.297738	0.312368	0.14589	1.13928	0.730903	-0.13803	0.149717	0.0641871	0.227475	-0.354304	0.115634	-0.0176459	0.442527	0.296162	0.552502	-0.816619	0.248498	0.603293	0.230347	0.0893379	0.787921	0.520715	0.394394	-0.547809	0.311319	-0.586336	0.149223	0.0903524	0.302815	0.329562	0.297743
3.024	0.107293	0.0884313		-0.16328	0.148456	-0.306527	0.281991	-0.388885	0.287925	1.31709	0.892124	0.549412	0.985036	-0.0024426	0.275712	0.267106	0.164741	-0.564439	0.531704	-0.268234	0.182943	0.479786	0.533257	-0.310122	0.171284	0.262004	0.0253385	-0.500959	0.200115	-0.206547	0.43717	0.505965	0.947025	-0.385421	0.155171	0.618788	0.329326	-0.215808	0.437043	0.589029	0.456974	-0.0728315	0.362576	-0.613438	0.15179	0.423303	0.280632	0.893713	0.110544
3.078	0.00929642	0.0863282		-0.211497	0.208924	0.0269174	0.381937	-0.286085	0.371868	0.861204	0.949191	-0.175975	0.742211	-0.740516	0.146706	0.475797	0.34126	-0.127828	0.65362	-0.620807	0.366654	0.0821153	0.230342	-0.429592	0.321895	0.627284	0.658962	-0.721535	0.133452	-0.252167	0.379616	0.877806	1.28498	0.133452	0.107471	0.288165	0.349254	-0.729949	0.362093	0.317533	0.305629	-0.117981	0.138267	-0.57489	0.122039	0.802942	0.360125	0.508332	0.274428
3.132	0.0351335	0.0912849		-0.222732	0.109673	0.247355	0.270228	-0.378932	0.335679	0.411672	0.944539	-0.285938	0.617945	0.710491	0.441809	0.713347	0.493199	0.373185	0.818731	-0.928645	0.231742	0.278994	0.74664	-0.459373	0.4385	0.50403	1.04054	-0.467303	0.239505	-0.676923	0.301315	0.851603	1.05961	0.740138	0.206248	-0.212182	0.266081	-1.00779	0.455148	0.211151	0.286821	0.216943	0.307113	-0.624365	0.089571	0.425921	0.397437	0.235121	0.264383
3.186	0.0474868	0.10294		0.0296558	0.151021	0.36977	0.284471	-0.628665	0.300198	0.153688	0.764326	0.670312	0.332827	1.48903	0.626674	0.429157	0.311809	0.627025	0.808707	-1.42333	0.262725	0.165687	1.01482	-0.185596	0.480566	0.0676821	1.10323	-0.363309	0.338159	-0.122896	0.340629	0.622591	0.3988	-0.0607286	0.089794	-0.297469	0.308888	-0.666596	0.0318956	1.02093	0.375026	0.296392	0.0751863	-0.635076	0.394564	0.17494	0.264965	-0.299378	0.170916
3.24	0.0527318	0.102819		0.00638158	0.242657	0.341042	0.286869	-0.763791	0.269777	-0.0932569	0.539653	1.50868	0.755172	1.21301	0.41543	0.264063	0.0782106	0.692157	0.664764	-0.196585	0.245885	-0.4024	0.846285	0.113869	0.802599	-0.642643	0.798099	-0.369584	0.126466	-0.0494816	0.370371	0.354542	0.293748	-0.344537	0.153601	0.0282304	0.456729	-0.182475	0.378558	1.11044	0.37288	-0.0364569	0.152582	-0.971443	0.367781	0.285594	0.334626	-0.0365977	0.347563
[truncated: 210 more columns]
