# Supplementary material for: Dopamine and glutamate regulate striatal acetylcholine in decision-making
Source: Nature. 2023 Aug 9;621(7979):577–85. doi: 10.1038/s41586-023-06492-9 (PMC10511323; doi:10.1038/s41586-023-06492-9)
Supplement: Supplementary file 6 — Source Data Fig. 2 [file 41586_2023_6492_MOESM6_ESM.xlsx]

## Sheet: 2a
Hi_Rew_rDAh_time	Hi_Rew_rDAh_mean	Hi_Rew_rDAh_sem	bl1	Hi_Rew_rDAh_processed_WT63_11102021_mean	Hi_Rew_rDAh_processed_WT63_11102021_sem	Hi_Rew_rDAh_processed_WT63_11122021_mean	Hi_Rew_rDAh_processed_WT63_11122021_sem	Hi_Rew_rDAh_processed_WT63_11162021_mean	Hi_Rew_rDAh_processed_WT63_11162021_sem	Hi_Rew_rDAh_processed_WT63_11182021_mean	Hi_Rew_rDAh_processed_WT63_11182021_sem	Hi_Rew_rDAh_processed_WT64_11082021_mean	Hi_Rew_rDAh_processed_WT64_11082021_sem	Hi_Rew_rDAh_processed_WT64_11102021_mean	Hi_Rew_rDAh_processed_WT64_11102021_sem	Hi_Rew_rDAh_processed_WT64_11122021_mean	Hi_Rew_rDAh_processed_WT64_11122021_sem	Hi_Rew_rDAh_processed_WT64_11162021_mean	Hi_Rew_rDAh_processed_WT64_11162021_sem	Hi_Rew_rDAh_processed_WT64_11182021_mean	Hi_Rew_rDAh_processed_WT64_11182021_sem	Hi_Rew_rDAh_processed_WT65_11082021_mean	Hi_Rew_rDAh_processed_WT65_11082021_sem	Hi_Rew_rDAh_processed_WT65_11102021_mean	Hi_Rew_rDAh_processed_WT65_11102021_sem	Hi_Rew_rDAh_processed_WT65_11122021_mean	Hi_Rew_rDAh_processed_WT65_11122021_sem	Hi_Rew_rDAh_processed_WT65_11162021_mean	Hi_Rew_rDAh_processed_WT65_11162021_sem	Hi_Rew_rDAh_processed_WT65_11182021_mean	Hi_Rew_rDAh_processed_WT65_11182021_sem	bl2	Hi_Rew_DA_time	Hi_Rew_DA_mean	Hi_Rew_DA_sem	bl3	Hi_Rew_DA_processed_WT63_11102021_mean	Hi_Rew_DA_processed_WT63_11102021_sem	Hi_Rew_DA_processed_WT63_11122021_mean	Hi_Rew_DA_processed_WT63_11122021_sem	Hi_Rew_DA_processed_WT63_11162021_mean	Hi_Rew_DA_processed_WT63_11162021_sem	Hi_Rew_DA_processed_WT63_11182021_mean	Hi_Rew_DA_processed_WT63_11182021_sem	Hi_Rew_DA_processed_WT64_11082021_mean	Hi_Rew_DA_processed_WT64_11082021_sem	Hi_Rew_DA_processed_WT64_11102021_mean	Hi_Rew_DA_processed_WT64_11102021_sem	Hi_Rew_DA_processed_WT64_11122021_mean
-2.16	-0.0783468	0.040432		-0.123265	0.0567277	-0.110234	0.0759029	-0.146622	0.0713793	-0.252168	0.0678212	-0.0806932	0.0581655	-0.171028	0.0787993	-0.35241	0.0662533	-0.0498097	0.0662325	0.0125597	0.0765848	-0.0906663	0.0608034	-0.0783137	0.0663088	0.287972	0.0669258	0.156125	0.0848441	-0.0983026	0.0804713		-2.16	-0.20699	0.0154091		-0.235	0.0467818	-0.153676	0.0518936	-0.196915	0.0618407	-0.205856	0.051977	-0.209516	0.054604	-0.206042	0.0685055	-0.323106
-2.106	-0.0785617	0.0424665		-0.174243	0.0549052	-0.0491111	0.0737521	-0.0977896	0.0783573	-0.221329	0.0651351	-0.117995	0.0612839	-0.239814	0.0778548	-0.291907	0.0681662	-0.112282	0.0688801	-0.0125513	0.0705487	-0.102945	0.0589921	-0.137891	0.0649795	0.299245	0.0711683	0.233296	0.0705126	-0.0745469	0.0829398		-2.106	-0.211198	0.0134918		-0.285343	0.0453082	-0.187653	0.0507795	-0.15214	0.0634687	-0.188127	0.0467329	-0.226986	0.055518	-0.216776	0.0685038	-0.268393
-2.052	-0.116286	0.0451804		-0.16744	0.0537789	-0.0601709	0.0679543	-0.0644407	0.0742843	-0.25667	0.0662714	-0.198548	0.0680693	-0.316075	0.0789628	-0.383905	0.0723969	-0.167156	0.0644769	-0.0935343	0.0660904	-0.100371	0.066726	-0.1631	0.0687247	0.206081	0.0761401	0.263267	0.0786142	-0.125946	0.0854091		-2.052	-0.226597	0.015795		-0.290163	0.0420543	-0.261113	0.0521832	-0.167989	0.0621032	-0.21057	0.0516566	-0.326166	0.0568998	-0.272182	0.0666685	-0.22587
-1.998	-0.160963	0.0423805		-0.213458	0.052037	-0.123937	0.0689867	-0.172687	0.0743765	-0.191936	0.066358	-0.280513	0.0692559	-0.330006	0.077282	-0.324284	0.0754663	-0.262997	0.0633091	-0.149631	0.0716598	-0.129681	0.0637956	-0.269609	0.0669638	0.148672	0.0750899	0.235633	0.07985	-0.189042	0.0800068		-1.998	-0.23371	0.0195446		-0.248531	0.0434026	-0.283019	0.0497074	-0.206586	0.0618929	-0.249919	0.0513937	-0.410154	0.0577161	-0.23925	0.0687766	-0.168657
-1.944	-0.19015	0.0427508		-0.212994	0.0582036	-0.353131	0.0659424	-0.212821	0.0758785	-0.199773	0.0645957	-0.397514	0.0727275	-0.350467	0.0854044	-0.278774	0.0777195	-0.241372	0.0685803	-0.226206	0.0699507	-0.162276	0.0600938	-0.138667	0.0656659	0.0412738	0.0809537	0.249081	0.0790985	-0.178467	0.0790575		-1.944	-0.246105	0.0179333		-0.254565	0.0466536	-0.28483	0.0528432	-0.226411	0.0592242	-0.268946	0.0477179	-0.417288	0.0580365	-0.286316	0.0671887	-0.230184
-1.89	-0.211014	0.0522114		-0.298892	0.0579691	-0.229713	0.0703484	-0.225634	0.0676234	-0.178899	0.0616376	-0.452118	0.0640169	-0.379416	0.0823396	-0.448993	0.0758549	-0.353005	0.0688728	-0.232573	0.065763	-0.174839	0.0575669	-0.17343	0.0701487	0.0786421	0.0809568	0.312864	0.0739203	-0.198191	0.0832448		-1.89	-0.261857	0.0106698		-0.282581	0.0456187	-0.266937	0.0536341	-0.236458	0.0601603	-0.246616	0.0489563	-0.356041	0.0550743	-0.245414	0.0719318	-0.312451
-1.836	-0.201325	0.0525978		-0.186259	0.0553267	-0.259458	0.0659549	-0.253382	0.0649547	-0.209967	0.0615415	-0.456219	0.0638157	-0.346303	0.076745	-0.467415	0.0767226	-0.28811	0.070155	-0.226642	0.0634816	-0.179672	0.0553482	-0.197577	0.0720057	0.0934878	0.0788511	0.330261	0.0708838	-0.171288	0.0817132		-1.836	-0.252857	0.0126531		-0.280184	0.0444873	-0.265726	0.0535643	-0.19222	0.0567046	-0.232469	0.0513049	-0.297244	0.0531285	-0.212262	0.0694608	-0.292106
-1.782	-0.207378	0.0572953		-0.20282	0.0598551	-0.302324	0.0696542	-0.192674	0.0648652	-0.199998	0.0601844	-0.507882	0.0703108	-0.355711	0.0803432	-0.36919	0.0742268	-0.448806	0.0698179	-0.304025	0.0696851	-0.104216	0.0567252	-0.0777052	0.0631032	0.000909143	0.0809699	0.389866	0.0702802	-0.228718	0.0706245		-1.782	-0.236071	0.0154865		-0.234007	0.0442681	-0.291662	0.0544362	-0.183018	0.0540822	-0.169968	0.0528003	-0.274105	0.0588522	-0.201423	0.0645961	-0.17613
-1.728	-0.194399	0.0524366		-0.182837	0.0578867	-0.212303	0.0711409	-0.190343	0.0688435	-0.200542	0.0710707	-0.548324	0.0639167	-0.352478	0.0781923	-0.353425	0.0739568	-0.39092	0.0668153	-0.211194	0.0666064	-0.15819	0.055846	-0.116202	0.0625597	0.0781254	0.0734317	0.29762	0.0719391	-0.18058	0.0749752		-1.728	-0.2254	0.0166213		-0.18347	0.04604	-0.293504	0.0512979	-0.172854	0.0582474	-0.170673	0.0525997	-0.203387	0.0598048	-0.149053	0.0624634	-0.229256
-1.674	-0.224132	0.0578385		-0.165934	0.0570144	-0.264586	0.0707403	-0.215888	0.073055	-0.202817	0.0638606	-0.551403	0.0627516	-0.45384	0.0727195	-0.365989	0.0717051	-0.43322	0.0653357	-0.341395	0.0693963	-0.251906	0.0543311	-0.030922	0.062999	0.0782763	0.0726232	0.307516	0.0668004	-0.245738	0.0743823		-1.674	-0.210877	0.016074		-0.18245	0.0442167	-0.300982	0.0522684	-0.144702	0.0631185	-0.193892	0.0519088	-0.160376	0.0555475	-0.178004	0.0655702	-0.144689
-1.62	-0.226864	0.0487474		-0.209459	0.0512196	-0.193368	0.0707508	-0.22541	0.0763002	-0.248923	0.0676872	-0.507531	0.0588022	-0.415496	0.0676543	-0.323077	0.0724144	-0.454773	0.0641469	-0.36491	0.0668994	-0.180461	0.054696	-0.079713	0.0624501	0.0806304	0.0710235	0.161377	0.0654098	-0.21498	0.0856689		-1.62	-0.200778	0.0162094		-0.203223	0.0431172	-0.252022	0.0520521	-0.170806	0.0655521	-0.184867	0.0502994	-0.10144	0.0609029	-0.180785	0.063972	-0.161918
-1.566	-0.236865	0.0494693		-0.227701	0.0539757	-0.246293	0.0671632	-0.222776	0.0714862	-0.165281	0.0642482	-0.540094	0.0618304	-0.348548	0.0694898	-0.32906	0.0717362	-0.474018	0.0652031	-0.440412	0.0664246	-0.167432	0.0544256	-0.094853	0.0573603	0.00119802	0.072887	0.189423	0.0675136	-0.250267	0.0724863		-1.566	-0.211518	0.0146234		-0.219427	0.0411905	-0.276818	0.0517759	-0.22265	0.0631466	-0.165608	0.0504645	-0.138988	0.0555426	-0.193673	0.0643385	-0.165744
-1.512	-0.266757	0.0575051		-0.173224	0.0517046	-0.325106	0.0704988	-0.237873	0.0683878	-0.193381	0.059265	-0.65557	0.0581261	-0.4825	0.0708203	-0.397429	0.0696728	-0.393252	0.0586979	-0.450622	0.0755481	-0.193924	0.0602376	-0.0898409	0.0608801	0.0439987	0.0746773	0.199949	0.0637126	-0.385832	0.0710304		-1.512	-0.210646	0.0149455		-0.234228	0.0390733	-0.262117	0.0486217	-0.257834	0.0567837	-0.171463	0.0505961	-0.234725	0.0562359	-0.172712	0.0673589	-0.134447
-1.458	-0.229316	0.0585382		-0.125153	0.0529164	-0.378428	0.0732214	-0.266959	0.061257	-0.161707	0.0593351	-0.6325	0.0531152	-0.315667	0.0735852	-0.345894	0.0719125	-0.38767	0.0595697	-0.40739	0.0690123	-0.17363	0.0557436	-0.0138075	0.0572244	0.0966413	0.0809018	0.243657	0.0592731	-0.341913	0.0687258		-1.458	-0.207746	0.0161357		-0.20453	0.0398791	-0.292512	0.0492203	-0.218235	0.0544618	-0.161765	0.0487652	-0.289583	0.0544464	-0.257639	0.0645277	-0.149498
-1.404	-0.206909	0.0551832		-0.109803	0.050202	-0.354415	0.0608502	-0.185487	0.0622523	-0.113146	0.0639833	-0.640194	0.0553429	-0.352525	0.0709804	-0.315574	0.0707335	-0.34668	0.0583578	-0.250828	0.0654827	-0.205133	0.0546487	-0.0183938	0.0627911	0.0737133	0.077392	0.228841	0.0641834	-0.3071	0.0696655		-1.404	-0.185852	0.0132582		-0.169017	0.041148	-0.256737	0.0476526	-0.194858	0.051956	-0.134045	0.0498654	-0.25202	0.0571928	-0.14969	0.0661213	-0.168913
-1.35	-0.212511	0.0558926		-0.204541	0.0522648	-0.360954	0.0674647	-0.129011	0.0614729	-0.168365	0.0639553	-0.588548	0.0641135	-0.415523	0.0711968	-0.388132	0.076643	-0.312416	0.0560679	-0.289374	0.0672838	-0.116652	0.0525537	0.0175413	0.0592646	-0.0140182	0.0827477	0.282268	0.063527	-0.287427	0.0733121		-1.35	-0.184628	0.014523		-0.135656	0.0423994	-0.249845	0.0491329	-0.190674	0.0553138	-0.172991	0.0527445	-0.238269	0.0614865	-0.0943917	0.0619041	-0.155966
-1.296	-0.208619	0.0452472		-0.16076	0.052654	-0.267846	0.0641337	-0.118274	0.0693516	-0.131964	0.0592716	-0.50176	0.063927	-0.318349	0.0745357	-0.461805	0.0652567	-0.315676	0.0622561	-0.29934	0.069678	-0.191259	0.0539235	-0.0825143	0.0653722	-0.0210084	0.0784951	0.176036	0.0674051	-0.22615	0.082768		-1.296	-0.19094	0.0133132		-0.10509	0.0438117	-0.205783	0.053137	-0.212838	0.0578111	-0.195853	0.0547948	-0.271394	0.065128	-0.158318	0.0692597	-0.199504
-1.242	-0.195006	0.0468509		-0.0939192	0.0539202	-0.185745	0.066434	-0.170582	0.0700491	-0.223668	0.0614592	-0.439928	0.065658	-0.270144	0.0796793	-0.406368	0.0674483	-0.261533	0.060788	-0.284915	0.0677112	-0.175847	0.0549126	-0.148121	0.0673595	-0.166264	0.0744683	0.343201	0.0588083	-0.246246	0.077798		-1.242	-0.209335	0.0183607		-0.127688	0.0505932	-0.180581	0.0577374	-0.236214	0.059903	-0.25401	0.0567151	-0.285398	0.05997	-0.204895	0.0685065	-0.329647
-1.188	-0.242015	0.0450837		-0.133434	0.054048	-0.221464	0.0662789	-0.318651	0.0673372	-0.253316	0.0663908	-0.551753	0.0686697	-0.342176	0.0781016	-0.380114	0.069356	-0.337225	0.0644386	-0.263833	0.0717385	-0.131263	0.0575559	-0.110546	0.066176	-0.306718	0.0783237	0.218048	0.0683339	-0.25576	0.0908756		-1.188	-0.239806	0.0272458		-0.203489	0.0492701	-0.184007	0.0595724	-0.314869	0.0589439	-0.308053	0.0603914	-0.338828	0.0597358	-0.28216	0.0736593	-0.400709
-1.134	-0.244732	0.0431311		-0.0967028	0.0535078	-0.241601	0.0662254	-0.384852	0.0716363	-0.316084	0.0626459	-0.530468	0.0700964	-0.247796	0.0779139	-0.396666	0.0669835	-0.299757	0.0602439	-0.296153	0.0766469	-0.221368	0.0627225	-0.20595	0.0667997	-0.278571	0.0760184	0.180209	0.0697257	-0.0904929	0.0850245		-1.134	-0.241858	0.0322844		-0.258286	0.0446758	-0.217735	0.0593459	-0.383945	0.0620932	-0.30501	0.058371	-0.295215	0.0614722	-0.254714	0.0792177	-0.361016
-1.08	-0.264297	0.0438094		-0.26626	0.0558181	-0.305789	0.0706129	-0.401171	0.0726885	-0.447145	0.0620448	-0.470632	0.0706203	-0.268311	0.0824782	-0.311081	0.0730451	-0.321861	0.0614313	-0.346114	0.0754166	-0.209265	0.0668742	-0.183051	0.0639907	-0.348321	0.0746059	0.0724752	0.0692434	0.106365	0.0883076		-1.08	-0.251159	0.0391213		-0.252628	0.045738	-0.301555	0.0602974	-0.412035	0.0682165	-0.383569	0.0540807	-0.313729	0.0609656	-0.310292	0.0707112	-0.297096
-1.026	-0.294761	0.0474351		-0.226426	0.0601644	-0.377902	0.0767389	-0.458178	0.0760869	-0.442687	0.0598645	-0.502506	0.0701417	-0.334248	0.0713186	-0.414338	0.0735798	-0.352887	0.0624013	-0.3337	0.0772076	-0.178898	0.0674781	-0.121011	0.0689219	-0.482	0.0671437	0.0187515	0.0707479	0.079371	0.0822382		-1.026	-0.246849	0.0497749		-0.289891	0.0489646	-0.399699	0.0590448	-0.4177	0.0696177	-0.368875	0.059596	-0.231965	0.0649053	-0.351352	0.0704695	-0.273785
-0.972	-0.239591	0.0493773		-0.211057	0.0609587	-0.372656	0.068067	-0.368855	0.0708907	-0.368893	0.0669915	-0.391221	0.0708228	-0.34426	0.0743242	-0.324196	0.0739165	-0.29354	0.0547993	-0.333776	0.0715674	-0.0750378	0.0674915	0.025173	0.0707356	-0.465469	0.0664094	-0.000203844	0.0717312	0.169715	0.0790695		-0.972	-0.20499	0.0635515		-0.294541	0.0514105	-0.468365	0.0595785	-0.358968	0.0707245	-0.304192	0.0614884	-0.1767	0.0636511	-0.318338	0.0698174	-0.200434
-0.918	-0.232269	0.0561203		-0.26218	0.0577294	-0.44542	0.0729538	-0.385481	0.0703124	-0.284847	0.0592355	-0.365101	0.0642434	-0.449109	0.0754425	-0.221895	0.0774293	-0.375765	0.0565382	-0.332572	0.0729691	0.114346	0.0639532	-0.0241431	0.0722188	-0.404947	0.0696299	-0.0570925	0.0720172	0.242437	0.0818111		-0.918	-0.110989	0.0812627		-0.211307	0.0532492	-0.472831	0.0619359	-0.218343	0.0775303	-0.139087	0.0593029	-0.122111	0.0627618	-0.331725	0.0661403	-0.0651734
-0.864	-0.182805	0.0670545		-0.132234	0.0576521	-0.507011	0.0705555	-0.265017	0.0710133	-0.164357	0.0615158	-0.397647	0.0597304	-0.384226	0.0716349	-0.167987	0.0823372	-0.263131	0.0613521	-0.349831	0.0716221	0.308317	0.061364	0.0528347	0.0656999	-0.452993	0.0643936	-0.178025	0.0760686	0.342039	0.0857662		-0.864	0.0243638	0.0994756		-0.118923	0.0562851	-0.457451	0.059176	-0.0598073	0.0796617	0.00464559	0.0576822	-0.0445601	0.0688822	-0.265407	0.0665786	0.125272
-0.81	-0.130566	0.0691107		-0.113867	0.0563154	-0.521118	0.072132	-0.195366	0.0841977	-0.0617739	0.0703731	-0.234449	0.06186	-0.250391	0.0740271	-0.0718288	0.0803484	-0.265089	0.0654371	-0.32265	0.074911	0.378292	0.0657651	0.210469	0.0679409	-0.488704	0.0696982	-0.189639	0.078501	0.298183	0.078711		-0.81	0.184828	0.107967		-0.0338538	0.0591926	-0.356964	0.0596724	0.10331	0.0849898	0.167532	0.0612068	0.0691687	0.071964	-0.0764343	0.0757391	0.300164
-0.756	-0.00573341	0.0774229		0.0542669	0.0629827	-0.305846	0.0734257	0.0370719	0.0824348	0.172221	0.0708617	-0.138436	0.0630479	-0.193289	0.0732054	0.0412165	0.0825747	-0.101064	0.0679124	-0.182117	0.0769079	0.54425	0.0680655	0.412838	0.0641476	-0.404462	0.0643091	-0.405853	0.0776601	0.388936	0.0897875		-0.756	0.401944	0.10847		0.172324	0.0671189	-0.16042	0.0657706	0.419858	0.089201	0.413662	0.0646917	0.314433	0.0761865	0.131336	0.085627	0.497212
-0.702	0.125391	0.0858483		0.156946	0.0651787	-0.0428895	0.0754347	0.473864	0.0829907	0.461024	0.0659971	0.0447374	0.0654643	-0.0339099	0.0711608	0.113445	0.0734469	0.0193058	0.0738794	-0.0939438	0.0741615	0.630116	0.0669262	0.530979	0.0610278	-0.277015	0.0679029	-0.557619	0.0829325	0.330434	0.087521		-0.702	0.67516	0.092284		0.445331	0.0753509	0.219762	0.0801621	0.844354	0.0944063	0.827879	0.0733231	0.630757	0.0833959	0.441511	0.0914192	0.707813
-0.648	0.288746	0.104739		0.378478	0.0627333	0.156077	0.0759758	0.828306	0.0725983	0.750623	0.0696619	0.264145	0.0652162	0.332222	0.079902	0.208704	0.0672567	0.195169	0.0729742	0.149931	0.081659	0.70791	0.0613068	0.714455	0.0636722	-0.176212	0.0727721	-0.715438	0.0786671	0.248072	0.0930812		-0.648	0.950493	0.0674199		0.743197	0.0796859	0.56487	0.0917746	1.23236	0.0984242	1.17124	0.0763237	1.08446	0.0918419	0.942131	0.101513	0.851494
-0.594	0.397669	0.107253		0.509939	0.0692663	0.328053	0.077489	0.994224	0.0726181	0.908018	0.0661588	0.474257	0.0614167	0.433825	0.0828996	0.204608	0.0667428	0.329052	0.0667658	0.325806	0.0736825	0.588286	0.0586273	0.821275	0.0733563	0.0795074	0.0764759	-0.714446	0.0770778	0.284966	0.0787211		-0.594	1.1184	0.0421425		1.01193	0.0755737	0.845633	0.0923489	1.39077	0.0943339	1.29425	0.0722956	1.26422	0.089887	1.26573	0.115428	0.996634
-0.54	0.493026	0.093305		0.701987	0.0656845	0.6028	0.0730877	0.958181	0.0727882	0.826239	0.0664481	0.60348	0.0667142	0.733936	0.0858481	0.279992	0.0745995	0.466868	0.0695289	0.467498	0.0712802	0.565005	0.0535917	0.677515	0.0674824	0.341955	0.075084	-0.540556	0.0723273	0.21746	0.0809202		-0.54	1.12646	0.0385945		1.1429	0.069278	1.09715	0.0867716	1.31826	0.0861208	1.06689	0.0721165	1.15125	0.0917982	1.45511	0.115973	0.973865
-0.486	0.521074	0.0831268		0.834192	0.0610743	0.795352	0.0659148	0.924053	0.0652908	0.639688	0.0627885	0.597545	0.06811	0.778755	0.0859064	0.349972	0.0777917	0.509684	0.0707029	0.543496	0.0706255	0.539846	0.0548016	0.562572	0.0654638	0.415731	0.0669475	-0.345905	0.0723714	0.150047	0.0697511		-0.486	0.980969	0.0516798		1.01878	0.0620505	1.20111	0.0772101	1.08477	0.0762928	0.716868	0.0677845	0.860238	0.0837761	1.35841	0.107836	0.746716
-0.432	0.481979	0.08338		0.74966	0.0553963	0.878096	0.0694713	0.859516	0.0570863	0.432975	0.0618548	0.563668	0.0703941	0.86311	0.0764233	0.279954	0.082435	0.57756	0.0732195	0.466844	0.0739347	0.433546	0.0507084	0.563393	0.0588791	0.282491	0.0622859	-0.270721	0.0619074	0.0676135	0.0701029		-0.432	0.7571	0.0564425		0.75303	0.0553498	1.00818	0.0733292	0.775647	0.0674225	0.491189	0.0624249	0.454839	0.0732195	1.07024	0.0930746	0.595944
-0.378	0.440736	0.0630842		0.543956	0.0540193	0.693118	0.0657684	0.685016	0.0591309	0.523501	0.0561528	0.47251	0.0650817	0.795417	0.0856537	0.370992	0.0753787	0.579882	0.0671042	0.42154	0.0715447	0.348491	0.0534207	0.568795	0.0582717	0.126958	0.0612411	-0.052163	0.065359	0.0922911	0.0626424		-0.378	0.543507	0.0526386		0.549251	0.0499381	0.641072	0.0717017	0.585057	0.063526	0.443597	0.0549999	0.150774	0.0627774	0.74553	0.0810752	0.332304
-0.324	0.339679	0.0592845		0.516774	0.0552623	0.565864	0.0627811	0.555958	0.0591692	0.318329	0.0589083	0.370307	0.0610446	0.587181	0.0735382	0.299332	0.0718229	0.508982	0.0633195	0.396428	0.0731903	0.369394	0.0538096	0.406748	0.0609554	-0.0041877	0.0658578	-0.129869	0.0705282	-0.00573254	0.0664436		-0.324	0.419171	0.0526582		0.530431	0.0465299	0.437745	0.066457	0.484233	0.0640815	0.437405	0.0441548	0.0174722	0.0612723	0.438596	0.0747173	0.143317
-0.27	0.358149	0.0553572		0.469562	0.0521956	0.528424	0.0647906	0.518034	0.058716	0.337563	0.0463664	0.366502	0.0545946	0.635295	0.0647354	0.398851	0.0670585	0.551735	0.0600288	0.411992	0.068289	0.459134	0.0543712	0.359299	0.060097	0.0125581	0.0650648	-0.0532754	0.0749968	0.0184138	0.0760623		-0.27	0.392158	0.041006		0.532961	0.0431026	0.420628	0.0568987	0.485321	0.0563519	0.434491	0.0415591	0.10235	0.0559665	0.409394	0.0645134	0.17312
-0.216	0.377815	0.0633132		0.477513	0.0522927	0.521794	0.0625302	0.481159	0.0513943	0.246267	0.0488392	0.522815	0.058888	0.671378	0.0735914	0.441263	0.0702033	0.652814	0.0587345	0.577994	0.0646144	0.348116	0.0514502	0.293562	0.0584928	0.221785	0.0640178	-0.228616	0.0617034	0.0615653	0.0748788		-0.216	0.410679	0.0367173		0.554276	0.0407836	0.436278	0.0449637	0.543764	0.0482587	0.384452	0.0393047	0.458798	0.060521	0.454685	0.0665461	0.392547
-0.162	0.367225	0.0804823		0.336217	0.0514654	0.456407	0.0537735	0.448624	0.0568842	0.215772	0.0579314	0.551407	0.050582	0.710403	0.0695708	0.562992	0.0638489	0.788464	0.0529035	0.67083	0.0700384	0.139883	0.0476951	0.122302	0.0659536	0.476694	0.059914	-0.358915	0.0611373	0.0200627	0.0763375		-0.162	0.381308	0.0883344		0.444939	0.0409968	0.453925	0.0394959	0.562306	0.0440584	0.287462	0.0421789	0.575145	0.0578836	0.703948	0.0686129	0.663153
-0.108	0.230989	0.0892752		0.188356	0.0517549	0.252728	0.0572186	0.290047	0.0548241	0.0262964	0.0574514	0.379348	0.046683	0.641789	0.0624147	0.545228	0.0604655	0.644228	0.0528669	0.668228	0.0629287	-0.118204	0.0511041	-0.065259	0.0604431	0.380316	0.0613895	-0.483867	0.0599965	-0.115395	0.0747251		-0.108	0.0955883	0.11695		0.0518748	0.0403427	0.270919	0.0391164	0.280168	0.045785	-0.0835732	0.0405556	0.277876	0.0533736	0.631921	0.0724279	0.44054
-0.054	-0.0966948	0.0741599		-0.13191	0.0537623	-0.0261448	0.0511412	-0.110657	0.0526842	-0.338192	0.0522241	-0.0594188	0.0501712	0.353107	0.0716824	0.169911	0.0590649	0.164685	0.0538729	0.339914	0.0623131	-0.523624	0.0483304	-0.398248	0.0567602	0.0116053	0.0570168	-0.464238	0.0618573	-0.340517	0.0674452		-0.054	-0.434851	0.0908985		-0.52662	0.0363232	-0.246707	0.0422136	-0.288837	0.0439329	-0.65368	0.0378661	-0.345231	0.0521453	0.0429725	0.0668147	-0.167254
0	-0.391543	0.0590987		-0.450342	0.0504376	-0.291582	0.0495874	-0.359721	0.0558707	-0.58297	0.0529345	-0.534253	0.0488598	-0.0399392	0.0690233	-0.297432	0.057015	-0.257914	0.0494916	-0.12759	0.0590995	-0.818725	0.0489222	-0.726113	0.0590662	-0.246723	0.0607277	-0.177833	0.0668943	-0.570462	0.0647943		0	-0.915212	0.0569012		-1.0543	0.0314256	-0.766447	0.0372964	-0.834599	0.0378975	-1.09682	0.0375392	-0.857792	0.0439359	-0.620573	0.0575088	-0.729883
0.054	-0.59124	0.107577		-0.735045	0.0468302	-0.621605	0.0576538	-0.67273	0.0498229	-0.833633	0.0516799	-0.902433	0.0466865	-0.481309	0.0673568	-0.656149	0.058798	-0.609171	0.0473318	-0.432628	0.050479	-1.05069	0.052531	-0.884823	0.0569353	-0.350195	0.060637	0.698523	0.0673313	-0.745475	0.0659545		0.054	-1.2368	0.0516684		-1.40682	0.0275195	-1.20514	0.0306394	-1.19275	0.0374763	-1.40936	0.040983	-1.07982	0.0390444	-0.975804	0.0467091	-0.993964
0.108	-0.558104	0.108377		-0.79208	0.0513598	-0.660005	0.0550971	-0.697951	0.0658872	-0.971804	0.0595513	-0.739687	0.0594995	-0.333101	0.0717119	-0.585899	0.0719713	-0.511043	0.0610654	-0.349579	0.0611745	-1.03289	0.0570634	-0.830309	0.0644476	-0.239424	0.0691881	0.660689	0.0874661	-0.730366	0.0709173		0.108	-1.07899	0.0539762		-1.31765	0.0502855	-1.10318	0.0603625	-1.04712	0.0728645	-1.40837	0.0580887	-0.89706	0.0672572	-0.863684	0.0671676	-0.879361
0.162	0.148175	0.0721551		0.0122576	0.078042	0.1362	0.0988941	0.243638	0.107409	-0.420836	0.0917284	0.268612	0.0909754	0.549948	0.0860464	0.368915	0.0984926	0.478424	0.087666	0.429057	0.0858659	-0.190249	0.0704848	-0.189786	0.077894	0.207233	0.0741268	0.183921	0.0922252	-0.00288341	0.0836697		0.162	0.360775	0.0707956		0.152736	0.104831	0.342367	0.1298	0.415179	0.144063	-0.279081	0.121444	0.53571	0.118287	0.63717	0.118616	0.596792
0.216	0.911484	0.136935		1.00835	0.0792418	1.14834	0.0929128	1.33729	0.107956	0.709578	0.0952025	1.29285	0.0843486	1.40812	0.0703919	1.19185	0.0907032	1.1587	0.0735745	1.11274	0.0764782	0.842911	0.071457	0.784249	0.067838	0.8154	0.0726847	-0.743125	0.0874014	0.693526	0.0826412		0.216	1.92447	0.0385172		1.78578	0.107071	1.90494	0.12422	2.06585	0.13945	1.65183	0.133765	1.88018	0.103258	2.07508	0.0966668	1.95568
0.27	1.21693	0.163174		1.29343	0.0597092	1.4996	0.0669923	1.71908	0.0810734	1.44764	0.0824438	1.54332	0.0600282	1.4991	0.0645883	1.4488	0.0698529	1.45691	0.0583671	1.43351	0.0652336	1.36351	0.0619223	1.18783	0.0598823	0.999662	0.0632927	-0.874593	0.0865165	1.01919	0.0743815		0.27	2.30703	0.0647573		2.23571	0.0670391	2.42623	0.0870167	2.61183	0.0982759	2.72582	0.0952691	2.02669	0.0768187	1.99492	0.081298	2.12312
0.324	1.18435	0.164937		1.24563	0.0535517	1.50797	0.0606944	1.68246	0.0666315	1.53784	0.0649092	1.49884	0.0522369	1.35809	0.0593	1.37176	0.0626818	1.4247	0.0591319	1.43002	0.063016	1.34238	0.0510288	1.12695	0.0569753	0.935946	0.0610908	-0.927258	0.0823703	1.04562	0.0716477		0.324	1.9115	0.0898311		1.83499	0.066683	2.08773	0.0899385	2.25572	0.0852815	2.50939	0.0866295	1.54373	0.0778393	1.30699	0.0818471	1.65537
0.378	1.06525	0.157261		1.03971	0.0612454	1.27107	0.0659775	1.47963	0.0616302	1.43356	0.0635034	1.43945	0.0498439	1.21153	0.0675883	1.2773	0.0635775	1.39406	0.0603656	1.32932	0.0664089	1.29012	0.053638	0.902743	0.0568764	0.865941	0.0597956	-0.92742	0.0804864	0.906457	0.0740204		0.378	1.45549	0.0818927		1.29507	0.0610813	1.46139	0.088626	1.76639	0.0855572	1.83844	0.0933647	1.09049	0.0728926	0.961676	0.0700238	1.30926
0.432	0.894723	0.142152		0.943086	0.056685	0.976214	0.0624093	1.31876	0.0582653	1.12426	0.0642193	1.26163	0.0489989	1.09222	0.0588262	1.1079	0.0628474	1.18218	0.0597737	1.15046	0.063929	1.02125	0.0503851	0.743155	0.0604847	0.712394	0.0614303	-0.914168	0.0741792	0.806792	0.0713157		0.432	1.10749	0.0563608		0.966015	0.0572293	0.971554	0.0743073	1.24073	0.0758449	1.22591	0.0786867	0.838455	0.066115	0.845755	0.072307	0.98326
0.486	0.837045	0.12968		0.90689	0.0484854	0.932668	0.0619154	1.18724	0.0610297	0.94332	0.0577653	1.18629	0.0532671	1.10664	0.0700293	1.06527	0.0628479	1.11874	0.0530835	1.11237	0.0634749	0.953596	0.0514754	0.544675	0.0588166	0.689116	0.0693099	-0.781053	0.0748188	0.752863	0.064869		0.486	0.936832	0.0372625		0.843715	0.0503914	0.671707	0.0568025	0.963663	0.0632443	0.852177	0.0637816	0.846332	0.0680471	0.859372	0.0845132	0.903917
0.54	0.704794	0.114542		0.707885	0.0556356	0.822886	0.0600391	1.07156	0.0634122	0.720826	0.0595679	1.07296	0.0563877	0.882251	0.0713082	0.932007	0.0634032	0.988406	0.0569804	0.984116	0.0636708	0.726936	0.0478496	0.458474	0.0607781	0.618818	0.0648438	-0.695327	0.0722733	0.575321	0.0615803		0.54	0.768378	0.0328764		0.599907	0.0506761	0.517118	0.0564699	0.79705	0.0605497	0.705268	0.0540858	0.811393	0.0698919	0.637437	0.0968193	0.825146
0.594	0.587697	0.0890793		0.555497	0.0540183	0.663633	0.0646446	0.829655	0.0588515	0.694203	0.0544428	0.936811	0.0568919	0.648466	0.0757709	0.759914	0.0722692	0.859194	0.0535808	0.859435	0.0646941	0.565603	0.0510978	0.387279	0.0567501	0.470529	0.0664387	-0.463699	0.0734818	0.461238	0.0639144		0.594	0.521444	0.0310965		0.305605	0.0489143	0.401088	0.0624207	0.518944	0.0575025	0.58061	0.0540328	0.583974	0.0762852	0.293618	0.0894621	0.637023
0.648	0.455911	0.0755748		0.342844	0.053795	0.574841	0.0634438	0.603231	0.0584766	0.675171	0.0575795	0.777674	0.0570222	0.420646	0.0707306	0.543087	0.0769664	0.668388	0.056414	0.658341	0.0629148	0.391155	0.0475639	0.259596	0.0619549	0.441254	0.0651309	-0.428005	0.0664141	0.454534	0.0663499		0.648	0.298805	0.0339708		0.102481	0.0475433	0.312032	0.0612832	0.289377	0.0576726	0.449722	0.0563347	0.231795	0.0751003	-0.013017	0.0830838	0.398704
0.702	0.358265	0.0585164		0.302466	0.0527442	0.469327	0.0619208	0.537572	0.0600807	0.501727	0.0619613	0.580273	0.056771	0.348854	0.0678103	0.438056	0.0687214	0.549269	0.0611345	0.403428	0.0637371	0.292748	0.0520012	0.255372	0.0590283	0.403612	0.0651159	-0.337472	0.060818	0.270474	0.0634339		0.702	0.153028	0.0314751		0.0671675	0.0497789	0.251084	0.0596728	0.156572	0.0612542	0.255224	0.0565062	-0.000757879	0.0633521	-0.107525	0.0797091	0.224858
0.756	0.313788	0.0526103		0.202703	0.0519765	0.402478	0.0574289	0.460362	0.0617602	0.532525	0.0596424	0.427056	0.0537518	0.294647	0.0664388	0.384246	0.0620372	0.492322	0.0552231	0.35307	0.0682975	0.301758	0.0499899	0.160287	0.0655144	0.372082	0.0582157	-0.297962	0.0651232	0.307454	0.0613438		0.756	0.0537138	0.027572		0.0249918	0.0471492	0.138196	0.0605304	0.051927	0.0625744	0.156855	0.0589814	-0.131785	0.0587713	-0.0373609	0.0844242	-0.0221297
0.81	0.256241	0.0379706		0.212942	0.0530863	0.303106	0.0540159	0.311365	0.0680475	0.419814	0.0589573	0.377136	0.0543817	0.309898	0.0699485	0.312111	0.0638485	0.381483	0.0603088	0.226294	0.0633178	0.252906	0.0503459	0.0347912	0.0604095	0.271455	0.0625147	-0.142069	0.0686084	0.316147	0.0672116		0.81	0.00762522	0.0203259		-0.00996956	0.044318	0.0921008	0.0534287	-0.0303545	0.0657475	0.0368777	0.0549634	-0.12247	0.0787706	0.0925162	0.0858822	-0.0853255
0.864	0.232028	0.0324152		0.23536	0.0511677	0.336257	0.064834	0.266917	0.0652973	0.261975	0.061869	0.263068	0.0547621	0.293145	0.0766699	0.133519	0.0662841	0.311153	0.0563303	0.309547	0.0674811	0.225459	0.0521539	0.174652	0.0668583	0.267317	0.0629972	-0.158379	0.0627283	0.328396	0.0706467		0.864	-0.0136008	0.0231844		-0.0277844	0.0428268	0.148307	0.0589137	-0.0997485	0.0630527	0.0243891	0.0561166	-0.204174	0.0732405	0.0329175	0.0906869	-0.101213
0.918	0.227434	0.0361508		0.18389	0.0537829	0.440278	0.0678018	0.265071	0.0621783	0.253521	0.0625449	0.18343	0.0566103	0.217558	0.0802075	0.177778	0.0664338	0.245374	0.0582026	0.296294	0.0657609	0.211402	0.0533737	0.195574	0.0669546	0.268065	0.0629361	-0.170781	0.0674401	0.416621	0.0699776		0.918	-0.0235827	0.0248685		-0.062008	0.041584	0.121209	0.0592262	-0.0908426	0.0565536	-0.00305808	0.052188	-0.161647	0.0613025	0.0444972	0.083238	-0.207724
0.972	0.216877	0.0385032		0.180936	0.0489036	0.323523	0.0624388	0.251406	0.0637244	0.282208	0.0637901	0.121636	0.0587249	0.258711	0.0739424	0.2295	0.0695411	0.200278	0.0622841	0.251293	0.0688269	0.28465	0.0529804	0.021364	0.0594526	0.322661	0.0684464	-0.160666	0.0704528	0.46878	0.0735243		0.972	-0.0272648	0.0153205		-0.0820222	0.043023	0.0446687	0.0508525	-0.0604407	0.0552415	0.00267843	0.0546554	-0.0715019	0.0622745	-0.00860823	0.0871999	-0.100556
1.026	0.200891	0.0355903		0.103218	0.0553859	0.250326	0.0587371	0.266832	0.0661081	0.140135	0.0624942	0.243747	0.0603026	0.234315	0.0710687	0.309195	0.071063	0.184842	0.0585676	0.262696	0.0678859	0.183716	0.0519171	-0.0537052	0.0594382	0.290759	0.0658603	-0.062837	0.084223	0.459233	0.074929		1.026	-0.0238523	0.016433		-0.0764099	0.046082	0.0438796	0.051279	-0.0306762	0.0564665	-0.00976771	0.0551141	-0.0692776	0.061496	-0.0366877	0.0828485	0.0570447
1.08	0.190756	0.0328468		0.159831	0.0518971	0.187859	0.0646921	0.135137	0.0681777	0.222156	0.061802	0.241415	0.0590162	0.233112	0.0713569	0.205021	0.0709054	0.209852	0.0565591	0.368884	0.0699326	0.217459	0.0519402	0.0363768	0.0608498	0.25817	0.0655408	-0.150679	0.0786612	0.345983	0.0715018		1.08	-0.0303325	0.0160923		-0.0632204	0.0460001	0.0113427	0.0577344	-0.0184541	0.0538265	-0.0294322	0.0542635	-0.0342462	0.0576799	-0.0116018	0.0666655	-0.0154229
1.134	0.200163	0.0265251		0.132573	0.0531725	0.16355	0.0638487	0.281997	0.0616458	0.250863	0.0650881	0.274377	0.0554025	0.197745	0.0683415	0.19417	0.0696142	0.166127	0.0586782	0.26708	0.0675182	0.114109	0.0535008	0.130359	0.0651476	0.24085	0.0668116	-0.0265942	0.0832207	0.415075	0.0681821		1.134	-0.0305208	0.0183871		-0.042032	0.0480686	-0.0228572	0.0520048	0.0453331	0.05813	-0.035034	0.0554916	0.0423857	0.0543687	-0.0804174	0.0644838	0.0255553
1.188	0.208117	0.0236417		0.105723	0.0527585	0.276685	0.0576632	0.325281	0.0575243	0.223585	0.0617654	0.241337	0.0530084	0.162822	0.0700889	0.236133	0.0731088	0.147988	0.0586181	0.233524	0.0631004	0.192005	0.0526951	0.0919081	0.0632076	0.130465	0.0722048	0.124836	0.0806363	0.421347	0.0723055		1.188	-0.0363445	0.0203332		0.0141765	0.0463272	-0.00226255	0.0508591	0.0743301	0.053625	-0.036887	0.05298	0.0134851	0.0531096	0.0156663	0.0820986	0.0888602
1.242	0.224377	0.0312911		0.223068	0.0508814	0.279801	0.0631783	0.384159	0.0621058	0.170849	0.0585174	0.312204	0.0602441	0.25423	0.068597	0.197972	0.0762687	0.121154	0.0555041	0.223151	0.0657362	0.212853	0.05237	0.0189894	0.061972	0.122999	0.0630047	0.118548	0.0744444	0.501303	0.0726625		1.242	-0.0366463	0.028556		0.0598543	0.0419974	0.0574117	0.0518366	0.0533926	0.0537406	-0.0459297	0.0468603	0.121614	0.0599141	0.0573304	0.0811954	0.0653926
1.296	0.205344	0.0404199		0.13283	0.0565511	0.293686	0.0686521	0.345788	0.053505	0.169034	0.0591655	0.355584	0.0600995	0.0684552	0.066183	0.106304	0.0704281	0.0876228	0.0566725	0.191673	0.0619303	0.176755	0.0534982	-0.0576878	0.0654959	0.217145	0.0601984	0.19411	0.0779794	0.593518	0.0706665		1.296	-0.0402931	0.0272916		0.0510359	0.0392517	0.0920764	0.0501533	0.0515737	0.0528212	-0.0484957	0.0429998	0.0895607	0.0628138	-0.0100996	0.0614941	0.0615081
1.35	0.2284	0.0332334		0.138533	0.0542348	0.267992	0.0662468	0.303123	0.0562183	0.241017	0.0596864	0.306764	0.0590532	0.285454	0.0669367	0.21034	0.0737561	0.200167	0.0576162	0.282224	0.0635533	0.0818275	0.0511315	-0.0475989	0.0564043	0.294824	0.0621732	0.129268	0.0805368	0.50367	0.0738204		1.35	-0.0561492	0.0214598		0.0183836	0.0403634	0.0625352	0.0516132	-0.015233	0.0522467	-0.077978	0.0425154	0.0106445	0.0572481	-0.0136194	0.0647509	0.00303833
1.404	0.219707	0.0353736		0.0823573	0.0523769	0.212418	0.0658011	0.204517	0.0669917	0.144306	0.0619762	0.319177	0.0587934	0.336862	0.0741893	0.181527	0.0758916	0.264271	0.0614984	0.31948	0.0629865	0.0524767	0.0568393	0.0497012	0.0619471	0.341433	0.0597326	0.0561665	0.0697399	0.511205	0.0681873		1.404	-0.0611877	0.01882		0.000319299	0.0395292	0.0548001	0.0565298	-0.0598668	0.0504333	-0.0910004	0.041004	-0.0303787	0.0550849	-0.0509731	0.0807644	-0.0385914
1.458	0.200923	0.0397345		0.105291	0.0511478	0.225718	0.0632536	0.216945	0.0575073	0.163868	0.0581655	0.370765	0.0602169	0.290214	0.0689229	0.0552291	0.0697707	0.252491	0.0612289	0.323392	0.0554928	0.0617022	0.0544079	-0.0947769	0.061188	0.377813	0.0689493	0.0292837	0.0735922	0.434987	0.067377		1.458	-0.03638	0.0227491		0.000734598	0.0399942	0.0884895	0.0508886	-0.0272537	0.0520372	-0.0525868	0.0384699	-0.0413302	0.0579757	0.0843362	0.0946852	-0.166839
1.512	0.223737	0.0346152		0.0959604	0.0550496	0.290782	0.0557188	0.165581	0.0581197	0.23473	0.0517756	0.414893	0.0593932	0.170632	0.0827034	0.0978363	0.06965	0.263178	0.0546624	0.363106	0.0632578	0.0327321	0.0505542	0.0744351	0.0608292	0.398555	0.0635078	0.120726	0.0757546	0.409177	0.0705421		1.512	-0.024491	0.0212571		0.00808386	0.0449113	0.0772103	0.0499999	-0.0420881	0.0490835	-0.0366387	0.0394315	0.0124695	0.0583313	-0.00296405	0.0793841	-0.128563
1.566	0.236066	0.0353964		0.0250089	0.0512497	0.147223	0.061796	0.147619	0.0570939	0.233488	0.0556468	0.434516	0.0587847	0.324344	0.0749356	0.11592	0.0676954	0.40374	0.0541142	0.351335	0.0619823	0.0784776	0.053148	0.151517	0.0666585	0.355459	0.0648309	0.137761	0.0692033	0.398511	0.0663453		1.566	-0.00776801	0.021515		-0.028848	0.0425879	0.0462386	0.0497323	-0.0790103	0.0445959	0.00440427	0.0411576	0.0414082	0.0594964	-0.00491543	0.0747694	-0.096285
1.62	0.213931	0.0372559		-0.0109402	0.0479865	0.137545	0.0561942	0.114777	0.0579816	0.147679	0.0524009	0.436042	0.0569711	0.201089	0.0729991	0.179946	0.0646768	0.432487	0.0596881	0.370725	0.0598397	0.0863722	0.0507653	0.141468	0.0649262	0.256575	0.0807173	0.0887912	0.0689258	0.412476	0.0697396		1.62	0.000226529	0.0185433		-0.0465816	0.0376713	0.00940225	0.0429855	-0.0796647	0.0421669	0.00517954	0.042598	0.0594017	0.0599361	-0.00848726	0.0736797	-0.0339601
1.674	0.20934	0.0486161		-0.0257695	0.0487419	0.101967	0.0625324	-0.0582902	0.0630234	0.192846	0.055184	0.447076	0.0594297	0.20517	0.0726365	0.220489	0.0683094	0.428288	0.0581314	0.474018	0.0537724	0.0134638	0.0516904	0.113797	0.058818	0.175623	0.0742825	0.125714	0.061987	0.516371	0.0768897		1.674	0.0122797	0.024978		-0.0312984	0.0368438	-0.0388017	0.0447411	-0.155313	0.0424359	0.0746346	0.047389	0.145518	0.0616834	0.0391634	0.0691602	0.0182906
1.728	0.196019	0.0422184		0.00680166	0.0482837	0.125732	0.0625495	-0.0270894	0.0565316	0.186555	0.0577629	0.441662	0.0621817	0.205007	0.0749769	0.231628	0.0731091	0.352124	0.0571183	0.384231	0.0605178	0.0908592	0.050534	0.091764	0.0625401	0.0201052	0.077391	0.151761	0.0665687	0.483117	0.0744982		1.728	0.0200058	0.0248341		-0.0600946	0.0345674	-0.0131644	0.0464386	-0.133969	0.0416425	0.0834377	0.0496839	0.163169	0.0642506	0.0890235	0.0650606	0.0496856
1.782	0.193737	0.0459463		0.0269984	0.0519859	0.0768992	0.0585603	0.0310494	0.0674416	0.289191	0.0598392	0.481484	0.0605776	0.351725	0.0692422	0.188787	0.0704814	0.403078	0.0554559	0.322585	0.0702516	0.0504899	0.0531861	0.0489914	0.0563376	-0.0807028	0.0798236	0.114704	0.0570767	0.407031	0.0668498		1.782	0.014099	0.0248269		-0.0818983	0.034796	0.00125334	0.0470384	-0.120008	0.0477753	0.0611429	0.0459629	0.181023	0.0685014	0.106449	0.0683705	0.035012
1.836	0.194385	0.0468611		0.0314542	0.0476327	0.0256471	0.0554263	0.0613202	0.0589225	0.274143	0.0550585	0.52898	0.0629446	0.352976	0.0708646	0.2922	0.0675534	0.367143	0.0533937	0.30939	0.0611006	0.0925333	0.0525161	0.117697	0.0568885	-0.116924	0.0686519	0.0368474	0.0513977	0.347979	0.0714964		1.836	0.0114775	0.0219287		-0.0762918	0.03692	-0.0620723	0.0455462	-0.0420697	0.0502135	0.0970971	0.0391158	0.0790032	0.0657764	0.0963483	0.0729954	0.116249
1.89	0.158872	0.0521315		-0.0720548	0.049941	-0.12212	0.0607966	0.0661587	0.0644192	0.247801	0.0622487	0.453952	0.05664	0.3572	0.0799268	0.313426	0.0734817	0.409065	0.0540591	0.240728	0.0556524	0.127025	0.0507485	0.142102	0.0613017	-0.208265	0.076095	0.0183504	0.0558692	0.250843	0.0746677		1.89	0.0155655	0.0205598		-0.0950864	0.0400048	-0.117351	0.0427823	-0.0522684	0.0509181	0.0624165	0.0406631	-0.00871799	0.0594288	0.135347	0.0771573	0.116768
1.944	0.116468	0.0497579		-0.0541807	0.0510933	-0.164067	0.0586857	-0.0203162	0.0647208	0.0881701	0.0612578	0.363242	0.0577882	0.297025	0.0736501	0.275357	0.0653186	0.346483	0.0554708	0.312894	0.0664644	0.0910281	0.0547833	0.189613	0.0611826	-0.238103	0.0705445	-0.00567269	0.0624294	0.149083	0.070929		1.944	0.00119611	0.0178249		-0.104524	0.0419375	-0.133311	0.0439684	-0.0871358	0.0546144	0.0329968	0.0417215	-0.0146674	0.0519672	0.0720392	0.0748868	0.0591459
1.998	0.125418	0.0407661		-0.0668786	0.0520296	-0.0789872	0.0649713	0.0415041	0.0655787	0.163205	0.0594395	0.315027	0.0538074	0.211912	0.0766082	0.292394	0.0735256	0.309532	0.056636	0.211401	0.0671024	0.238964	0.0512499	0.121664	0.059915	-0.208656	0.0665648	0.0897411	0.0631832	0.115032	0.0750291		1.998	-0.0260198	0.0173599		-0.0769031	0.0427596	-0.124223	0.0442752	-0.0970778	0.0535977	0.000886563	0.0424537	-0.0674681	0.0551865	0.0724064	0.0700364	0.0657609
2.052	0.121013	0.0452424		-0.000462111	0.0547343	-0.0996593	0.0635384	0.107063	0.0651422	0.132256	0.0611818	0.34429	0.0558128	0.124204	0.0745349	0.333494	0.0697183	0.266612	0.0558631	0.172887	0.059352	0.1752	0.055537	0.191866	0.0652492	-0.329462	0.0631554	0.0785519	0.0573374	0.197341	0.0767211		2.052	-0.0320099	0.0232356		-0.0242558	0.0457093	-0.167393	0.0449586	-0.0660815	0.0534781	-0.0615078	0.0405402	-0.076538	0.0599004	0.021516	0.0665459	0.167416
2.106	0.0888963	0.0496529		-0.0859506	0.0550431	-0.186254	0.0624572	0.0753315	0.0653217	0.0772189	0.0543285	0.276278	0.05701	0.27322	0.0697375	0.360623	0.0692793	0.187367	0.0557042	0.170407	0.0623598	0.167568	0.0528063	0.0563692	0.0592709	-0.355566	0.0610094	0.189154	0.06455	0.0387824	0.0755252		2.106	-0.0464103	0.0214654		-0.0381733	0.0454125	-0.152148	0.0465467	-0.044606	0.0514637	-0.0529053	0.0381546	-0.114693	0.0616759	0.0100576	0.0622265	0.109073
2.16	0.053074	0.0472342		-0.108458	0.0541372	-0.17292	0.0627047	0.0340448	0.0626544	0.038569	0.0546857	0.257823	0.0604971	0.180545	0.0707541	0.244381	0.0701151	0.118665	0.0595979	0.122717	0.0615493	0.140773	0.054183	0.160228	0.0621278	-0.425997	0.0623394	0.130489	0.0635253	0.0221754	0.0756656		2.16	-0.0497966	0.0211262		-0.0442196	0.0436183	-0.186374	0.0477294	0.00101471	0.0554404	-0.0550546	0.0422008	-0.108847	0.0569729	-0.0318767	0.0676685	0.0705926
2.214	0.0654231	0.0434664		-0.101966	0.0524576	-0.100639	0.054322	0.0861236	0.0681977	0.0405571	0.0607913	0.187545	0.0587883	0.302025	0.0674449	0.217103	0.0722874	0.174106	0.0568556	0.103601	0.0646576	0.139086	0.0535656	0.055784	0.0658519	-0.371963	0.0640853	0.156413	0.0581402	0.0281483	0.071757		2.214	-0.0506054	0.0202013		-0.0593413	0.0439076	-0.129665	0.0527168	0.0383158	0.0600358	-0.0781075	0.0423243	-0.160431	0.053498	-0.016627	0.0622281	0.0632699
2.268	0.0596686	0.0389063		-0.0576572	0.0516811	-0.100306	0.0631583	0.0783592	0.066928	-0.0199516	0.0578833	0.177282	0.0647158	0.235453	0.0708009	0.220072	0.0664765	0.165545	0.0531294	0.108118	0.0622116	0.142113	0.0554555	0.0970899	0.0622635	-0.336849	0.0656941	0.0872694	0.0588395	0.0388204	0.0788642		2.268	-0.0579643	0.0155551		-0.019686	0.0429548	-0.100861	0.0530971	0.0164471	0.0589783	-0.0942853	0.0453021	-0.0892137	0.0569094	-0.0645812	0.0636131	-0.0259603
2.322	0.0156491	0.0394229		-0.0758171	0.0515698	-0.119057	0.0600471	0.0540001	0.0668856	-0.0487159	0.0562104	0.12043	0.0621861	0.212602	0.0669685	0.249028	0.0723034	0.128896	0.0539054	0.0543158	0.0599359	0.000266285	0.0558758	0.0689783	0.0624884	-0.361263	0.0658901	-0.0780936	0.0679565	0.0135174	0.0805274		2.322	-0.0544246	0.0154606		-0.0181406	0.0436125	-0.0497789	0.0527133	-0.0534647	0.0574681	-0.131278	0.0473231	-0.144751	0.049326	-0.0415263	0.061711	0.0278442
2.376	0.0113669	0.0369418		-0.030025	0.0535704	-0.135218	0.0655588	0.109162	0.0654083	-0.0503573	0.0606183	0.0793637	0.0592314	0.1729	0.0669131	0.239577	0.0748223	0.0759543	0.0540034	0.0394918	0.0593055	0.0257199	0.0598828	0.0849556	0.0669494	-0.298094	0.0680268	-0.191363	0.082857	0.0370688	0.0716918		2.376	-0.0512246	0.0163044		-0.0248761	0.0461297	-0.0969502	0.047903	0.00818712	0.0703216	-0.0669686	0.0466315	-0.122948	0.0492044	-0.0689099	0.0575067	0.00861677
2.43	0.0117712	0.0368301		0.0234665	0.0532505	-0.0963607	0.0583935	0.0147594	0.064225	0.00834275	0.0590353	0.0825048	0.0557967	0.142637	0.061745	0.270759	0.0700148	0.0558976	0.0559379	0.00552765	0.0608596	0.0355224	0.0599597	0.104611	0.0675525	-0.311947	0.0673411	-0.207814	0.0801734	0.0368905	0.0727062		2.43	-0.0268792	0.0167374		-0.00848301	0.0509124	-0.106418	0.0538751	0.025389	0.068086	0.00347583	0.0488911	-0.111041	0.0533593	-0.0701626	0.0602016	0.0301857
2.484	0.00256776	0.0376405		0.00107694	0.0555832	-0.14507	0.0623485	0.0206623	0.0613277	-0.0146376	0.0614376	0.0410812	0.0665563	0.162562	0.0664912	0.294877	0.0758644	0.0637421	0.0594143	0.0529661	0.0640222	-0.0404544	0.0594917	0.0750219	0.0677424	-0.333096	0.0732707	-0.125026	0.0768574	-0.0177562	0.0751305		2.484	-0.0224437	0.0217622		0.014202	0.0531905	-0.109716	0.0574344	0.039167	0.0603242	-0.0039322	0.0512338	-0.183785	0.0532137	-0.0783057	0.0550182	0.0257082
2.538	-0.0230366	0.0320111		-0.0819357	0.0535202	-0.153007	0.0622946	0.0100963	0.0689189	-0.0173352	0.0634922	0.000794989	0.0614391	0.125056	0.0687534	0.178241	0.0674689	0.0626319	0.0627821	0.0266424	0.0674497	-0.0589343	0.0649981	0.0838485	0.0725425	-0.294134	0.0723056	-0.164607	0.0731173	-0.0398694	0.0751382		2.538	-0.0333245	0.0266366		-0.0241338	0.0509759	-0.161668	0.0586395	-0.0258489	0.0719333	-0.052122	0.0528404	-0.235654	0.0523461	-0.0619538	0.061473	0.0244105
2.592	-0.00984084	0.027321		-0.0929918	0.0524942	-0.106772	0.0615005	-0.0454912	0.0799612	0.0343432	0.0629031	-0.0596804	0.0556923	0.10768	0.0664807	0.166961	0.0638844	0.056813	0.0568548	-0.016416	0.0667896	0.0383798	0.0678576	0.08641	0.0673083	-0.260039	0.0703051	-0.0326333	0.067846	-0.0143353	0.0777591		2.592	-0.0369534	0.0253027		-0.0670346	0.0534736	-0.196011	0.0570738	-0.0971725	0.0718248	-0.0343054	0.0514327	-0.156994	0.0574498	-0.0465346	0.0646089	0.00370415
2.646	-0.0506067	0.0276885		-0.0554613	0.0605456	-0.17116	0.0712843	-0.188529	0.0772056	-0.0312944	0.063156	-0.057017	0.0603506	0.0261647	0.0715315	0.118068	0.0659244	0.0250346	0.0543291	-0.0469253	0.0715429	0.0703215	0.0700128	0.0276314	0.0668408	-0.280047	0.0735864	-0.0423715	0.0723883	-0.102908	0.080398		2.646	-0.0448583	0.0274995		-0.0960007	0.056541	-0.14779	0.0629836	-0.209697	0.0657724	-0.067358	0.0502997	-0.128347	0.0549895	0.0122323	0.066734	-0.0644032
2.7	-0.0479082	0.0390839		-0.0900434	0.0585839	-0.228142	0.0697751	-0.28262	0.075181	-0.0592612	0.0603554	-0.0530224	0.0568499	0.15902	0.0737747	0.227265	0.0664382	-0.0599758	0.0553331	-0.083059	0.0645554	0.0744095	0.0676713	0.0643132	0.0722432	-0.277187	0.071889	0.036959	0.0683413	-0.0993698	0.0777522		2.7	-0.0413944	0.0306164		-0.0851189	0.0609004	-0.174972	0.0683717	-0.227577	0.0642489	-0.0488033	0.0531808	-0.0344733	0.0574035	-0.0125824	0.0690652	-0.0802714
2.754	-0.0270616	0.0431278		-0.0865539	0.0608443	-0.213745	0.073774	-0.288233	0.079371	-0.0711094	0.0654775	-0.101226	0.0584326	0.204701	0.0720948	0.15069	0.0623041	0.0560734	0.0566531	0.0686345	0.0626236	0.0764283	0.0600211	0.0741472	0.075151	-0.257284	0.075846	0.195641	0.073661	-0.187027	0.080076		2.754	-0.044562	0.0316755		-0.0640246	0.0638098	-0.194925	0.0750917	-0.237941	0.0668308	-0.0903395	0.0522789	-0.0690529	0.0603758	0.00394793	0.0648296	-0.0591039
2.808	-0.0450214	0.0437616		-0.114427	0.0635024	-0.19027	0.0773194	-0.284262	0.0747998	-0.0749637	0.0684325	-0.1123	0.0587685	0.206969	0.0658195	0.0381875	0.0641528	-0.0450589	0.0565117	0.0281484	0.0632434	0.102963	0.0607607	0.157569	0.0715638	-0.305625	0.0772812	0.179823	0.0829685	-0.217051	0.0796988		2.808	-0.0510302	0.0339247		-0.0439779	0.0631392	-0.128339	0.0816642	-0.241724	0.0676412	-0.114108	0.0532804	-0.0669028	0.060696	-0.0136646	0.0644798	-0.0975239
2.862	-0.0442044	0.044182		-0.075126	0.0665265	-0.155117	0.0830111	-0.307147	0.0706268	-0.157947	0.061837	-0.096443	0.0620335	0.205966	0.0676477	0.233206	0.0722461	0.0227188	0.0560492	-0.110468	0.0601336	0.0694371	0.0658928	0.141482	0.0694196	-0.237362	0.0778562	0.0811269	0.0765258	-0.23319	0.079174		2.862	-0.0505122	0.0361817		-0.0693581	0.0652589	-0.00981336	0.0865423	-0.238787	0.0651931	-0.127154	0.0546982	-0.127571	0.0578002	0.036257	0.0658923	-0.0880834
2.916	-0.0465347	0.0336639		-0.108728	0.0653248	-0.120691	0.0797406	-0.173511	0.0719066	-0.155141	0.0550055	-0.111323	0.058234	0.126831	0.0750152	0.174018	0.0691017	0.0107639	0.0543759	-0.101887	0.0642133	0.0104861	0.0651897	0.076576	0.0707881	-0.149174	0.0797659	0.116773	0.0798736	-0.246479	0.0798174		2.916	-0.0591752	0.0351957		-0.0793942	0.06291	0.025709	0.0848242	-0.146157	0.0696048	-0.222702	0.0609545	-0.136934	0.0525052	0.0524084	0.0661543	-0.100687
2.97	-0.0518	0.0365219		-0.111789	0.0634606	-0.154234	0.0868586	-0.165292	0.0821943	-0.0979416	0.0639534	-0.203681	0.0584603	0.165083	0.0739685	0.115184	0.068287	-0.0270346	0.056496	-0.142362	0.0632719	-0.0439682	0.0637	0.089991	0.0695194	-0.111547	0.0781186	0.204372	0.0812186	-0.241981	0.0778517		2.97	-0.0595306	0.0285764		-0.0337798	0.0628875	-0.0136578	0.0844469	-0.0731326	0.0777393	-0.197661	0.0587222	-0.107051	0.052512	0.0210449	0.0668969	-0.0756916
3.024	-0.0855634	0.0336059		-0.0588344	0.0653558	-0.196101	0.0835589	-0.183041	0.0800043	-0.164967	0.0657173	-0.206058	0.0520271	0.181574	0.0747782	0.0595614	0.0689047	-0.111086	0.0578064	-0.12932	0.0614933	-0.063241	0.0645749	0.00303546	0.0709582	-0.0808906	0.0836526	0.0651347	0.0795307	-0.313654	0.0867912		3.024	-0.0645008	0.0235906		-0.0141508	0.0635129	-0.0350789	0.0795982	-0.0457855	0.0806588	-0.158299	0.0598468	-0.0909497	0.0524623	0.0540497	0.0646628	-0.144023
3.078	-0.0926789	0.0304706		-0.0173471	0.0650632	-0.23759	0.0858983	-0.124636	0.0865649	-0.124478	0.067589	-0.168881	0.0570724	0.0854203	0.0758568	0.0411554	0.0767849	-0.119984	0.0538765	-0.143758	0.0729552	-0.196738	0.0669106	-0.0104727	0.0702682	-0.0655261	0.0825861	0.0872491	0.0832404	-0.301918	0.0977816		3.078	-0.0726458	0.0226999		-0.010387	0.0690455	-0.0865998	0.0869426	-0.0151604	0.084097	-0.132631	0.0661741	-0.0731633	0.0530263	0.0655612	0.0743146	-0.137222
3.132	-0.107938	0.0390327		-0.122733	0.0700422	-0.262408	0.0831512	-0.118727	0.0802287	-0.127436	0.0669694	-0.162702	0.0544523	0.0921635	0.0711481	0.00676726	0.0661165	-0.201838	0.0549444	-0.198722	0.0719037	-0.291154	0.0711091	0.0376242	0.0699035	-0.0221338	0.0857475	0.190637	0.0860465	-0.330465	0.0810039		3.132	-0.0578555	0.025901		-0.0150872	0.0682816	-0.115509	0.0864437	0.0251773	0.0831419	-0.122967	0.0696867	-0.0444264	0.0553036	0.0973698	0.0716338	-0.134752
3.186	-0.115819	0.0363195		-0.0117014	0.0693215	-0.121441	0.084713	-0.106903	0.0863121	-0.219325	0.0694979	-0.220911	0.0596386	0.108116	0.0722938	-0.0264763	0.0663522	-0.162419	0.0590053	-0.266208	0.0672299	-0.247183	0.0678857	-0.0969574	0.0787932	-0.026702	0.0875109	0.130532	0.0899087	-0.353885	0.0857307		3.186	-0.0560739	0.0272331		-0.0570349	0.0664415	-0.122847	0.087871	-0.0208078	0.0862294	-0.129805	0.0660326	0.0137933	0.0594911	-0.0148667	0.0682826	-0.13883
3.24	-0.105924	0.03121		-0.0282162	0.065537	-0.189504	0.0870066	-0.0753108	0.084021	-0.152288	0.0707528	-0.17022	0.0654259	-0.0198474	0.0750751	0.0341626	0.0691971	-0.14877	0.0605554	-0.264194	0.0777989	-0.263766	0.0665103	-0.115203	0.0798582	0.0217501	0.0893722	0.131879	0.0851182	-0.243411	0.0860873		3.24	-0.0425872	0.030209		-0.030064	0.0650049	-0.111676	0.086663	-0.0199557	0.0836965	-0.115073	0.0700176	0.00339517	0.0667835	-0.0837259	0.0590225	-0.137281
[truncated: 82 more columns]

## Sheet: 2b
Hi_Rew_Ach_time	Hi_Rew_Ach_mean	Hi_Rew_Ach_sem	bl1	Hi_Rew_Ach_processed_WT58_10042021_mean	Hi_Rew_Ach_processed_WT58_10042021_sem	Hi_Rew_Ach_processed_WT58_10132021_mean	Hi_Rew_Ach_processed_WT58_10132021_sem	Hi_Rew_Ach_processed_WT58_10152021_mean	Hi_Rew_Ach_processed_WT58_10152021_sem	Hi_Rew_Ach_processed_WT60_10042021_mean	Hi_Rew_Ach_processed_WT60_10042021_sem	Hi_Rew_Ach_processed_WT60_10062021_mean	Hi_Rew_Ach_processed_WT60_10062021_sem	Hi_Rew_Ach_processed_WT60_10112021_mean	Hi_Rew_Ach_processed_WT60_10112021_sem	Hi_Rew_Ach_processed_WT60_10132021_mean	Hi_Rew_Ach_processed_WT60_10132021_sem	Hi_Rew_Ach_processed_WT60_10152021_mean	Hi_Rew_Ach_processed_WT60_10152021_sem	Hi_Rew_Ach_processed_WT61_10042021_mean	Hi_Rew_Ach_processed_WT61_10042021_sem	Hi_Rew_Ach_processed_WT61_10062021_mean	Hi_Rew_Ach_processed_WT61_10062021_sem	Hi_Rew_Ach_processed_WT61_10082021_mean	Hi_Rew_Ach_processed_WT61_10082021_sem	Hi_Rew_Ach_processed_WT61_10112021_mean	Hi_Rew_Ach_processed_WT61_10112021_sem	Hi_Rew_Ach_processed_WT61_10132021_mean	Hi_Rew_Ach_processed_WT61_10132021_sem	Hi_Rew_Ach_processed_WT61_10152021_mean	Hi_Rew_Ach_processed_WT61_10152021_sem	Hi_Rew_Ach_processed_WT63_11102021_mean	Hi_Rew_Ach_processed_WT63_11102021_sem	Hi_Rew_Ach_processed_WT63_11122021_mean	Hi_Rew_Ach_processed_WT63_11122021_sem	Hi_Rew_Ach_processed_WT63_11162021_mean	Hi_Rew_Ach_processed_WT63_11162021_sem	Hi_Rew_Ach_processed_WT63_11182021_mean	Hi_Rew_Ach_processed_WT63_11182021_sem	Hi_Rew_Ach_processed_WT64_11082021_mean	Hi_Rew_Ach_processed_WT64_11082021_sem	Hi_Rew_Ach_processed_WT64_11102021_mean	Hi_Rew_Ach_processed_WT64_11102021_sem	Hi_Rew_Ach_processed_WT64_11122021_mean	Hi_Rew_Ach_processed_WT64_11122021_sem	Hi_Rew_Ach_processed_WT64_11162021_mean	Hi_Rew_Ach_processed_WT64_11162021_sem	Hi_Rew_Ach_processed_WT64_11182021_mean	Hi_Rew_Ach_processed_WT64_11182021_sem
-2.16	-0.0580024	0.0211326		0.0514208	0.0760096	-0.263767	0.0721984	-0.0925592	0.0644437	-0.155522	0.0667903	-0.162392	0.0588881	-0.0812063	0.0755113	-0.0972358	0.0675654	0.021519	0.0697113	0.0385917	0.0722165	-0.0280345	0.0843913	0.0991257	0.0792352	-0.0279733	0.0649446	-0.0294445	0.0708422	-0.0516274	0.0580568	-0.118182	0.0518193	-0.172492	0.0644267	-0.244434	0.069499	-0.135612	0.0665927	0.0819701	0.0859165	0.20183	0.0908077	-0.0884442	0.0806686	0.0655571	0.0760041	-0.0442774	0.0713726
-2.106	-0.0632667	0.0236587		0.00846379	0.0759353	-0.295685	0.076945	-0.0893649	0.0617507	-0.180855	0.0657206	-0.0901599	0.072592	-0.0950156	0.0751178	-0.0395104	0.0711242	0.104707	0.0674036	0.0133791	0.0716956	-0.00811248	0.0823118	0.0915698	0.0833363	-0.0243542	0.0630385	-0.00684961	0.0788102	0.00087282	0.0643717	-0.179254	0.0496046	-0.221748	0.0589383	-0.262301	0.0738348	-0.221975	0.0650331	0.103439	0.0856297	0.183709	0.0908722	-0.0502038	0.0838389	0.090056	0.0731278	-0.0822466	0.0680353
-2.052	-0.0839933	0.0235994		-0.0393916	0.0808471	-0.351374	0.0734333	-0.162017	0.0567525	-0.148272	0.0687364	-0.1981	0.0672073	-0.0570121	0.0709321	-0.0401547	0.0666624	-0.119454	0.0712468	0.00320584	0.0704578	0.0481813	0.0803314	0.0174836	0.0787839	0.0881012	0.0721591	-0.130229	0.0768964	-0.000189357	0.0694417	-0.156688	0.0520714	-0.177073	0.0614695	-0.205176	0.0802741	-0.248331	0.0641019	0.0177473	0.0751016	0.184357	0.0945266	0.0267027	0.0869268	0.0278997	0.0731107	-0.0846893	0.0742952
-1.998	-0.11738	0.0242078		-0.223921	0.0805556	-0.341797	0.0761836	-0.201927	0.0604791	-0.167449	0.0734227	-0.177511	0.0703612	-0.169026	0.072804	-0.162451	0.0678833	-0.110626	0.0716046	0.0947003	0.074646	0.0942001	0.0772374	-0.0360279	0.084248	0.0279924	0.0713721	-0.116281	0.0716598	-0.0896842	0.064741	-0.192295	0.0502976	-0.158866	0.0682157	-0.283554	0.0796578	-0.205531	0.0696432	-0.0972358	0.0722013	0.127637	0.09276	0.102469	0.0880601	0.0108717	0.0721462	-0.103153	0.0806255
-1.944	-0.14367	0.0233885		-0.368776	0.0771476	-0.325177	0.0743583	-0.24544	0.060521	-0.221728	0.0675666	-0.130021	0.0695738	-0.166257	0.0680148	-0.108464	0.064132	-0.284893	0.0677338	0.153605	0.0872514	0.0617504	0.0805937	-0.16446	0.080783	-0.0551383	0.0678884	-0.109523	0.0677483	-0.152906	0.0569662	-0.215997	0.0491776	-0.0971722	0.0700372	-0.311074	0.0695599	-0.141257	0.0773694	-0.128936	0.0740233	-0.042268	0.088112	0.0597658	0.0902907	-0.0401978	0.0705339	-0.126233	0.080164
-1.89	-0.165987	0.0247427		-0.490573	0.0779693	-0.295467	0.070463	-0.298664	0.0593649	-0.199611	0.073453	-0.265782	0.0677195	-0.124579	0.0690149	-0.133547	0.0667948	-0.158925	0.0639699	0.130558	0.0796332	0.036625	0.0767305	-0.328975	0.0813486	-0.0820096	0.067654	-0.0964669	0.068804	-0.247066	0.057712	-0.226471	0.0526824	-0.0714955	0.0658932	-0.343195	0.079106	-0.171163	0.0781901	-0.185734	0.0768164	-0.173556	0.0904415	0.00530133	0.0874715	-0.0616093	0.0689446	-0.13812	0.0763082
-1.836	-0.198212	0.0222566		-0.562803	0.0734856	-0.310578	0.0696689	-0.278042	0.0624278	-0.20387	0.0728677	-0.316453	0.0641787	-0.170607	0.0748811	-0.247628	0.063043	-0.155921	0.0682113	-0.0176393	0.079573	-0.0666042	0.076028	-0.315293	0.0749618	-0.235862	0.0637119	-0.156779	0.0670297	-0.343036	0.0581456	-0.194987	0.0540136	-0.0570526	0.0671245	-0.249356	0.0848218	-0.131773	0.0745984	-0.209518	0.074896	-0.24913	0.08553	-0.0790202	0.0845654	-0.0902902	0.0729904	-0.158743	0.0723015
-1.782	-0.191718	0.0235609		-0.597894	0.0664267	-0.284431	0.0691336	-0.257511	0.0587985	-0.273257	0.0673925	-0.242671	0.0682883	-0.100138	0.078494	-0.194769	0.0624147	-0.0269648	0.0729086	-0.0670699	0.0689197	-0.134065	0.0693415	-0.221859	0.0776243	-0.199333	0.063279	-0.1453	0.0671142	-0.427529	0.057924	-0.232519	0.0564812	-0.106544	0.0659603	-0.210279	0.0901697	-0.0998806	0.066324	-0.179047	0.0739995	-0.258578	0.0846459	-0.123873	0.0845956	-0.09123	0.077509	-0.213287	0.0722362
-1.728	-0.195822	0.0196953		-0.531273	0.0663497	-0.271999	0.0682914	-0.271603	0.0614917	-0.250324	0.0639012	-0.161376	0.0690956	-0.125428	0.0777921	-0.160999	0.063814	-0.191144	0.0694563	-0.141513	0.071246	-0.183305	0.0707828	-0.145236	0.0799664	-0.187266	0.063592	-0.149796	0.0673283	-0.332398	0.0570125	-0.305915	0.0565966	-0.153423	0.0637536	-0.178272	0.0826771	-0.148841	0.0591786	-0.221188	0.0781072	-0.18558	0.0799287	-0.153559	0.0842251	-0.122644	0.0806973	-0.265766	0.0702908
-1.674	-0.190299	0.0200442		-0.544121	0.0669806	-0.319214	0.0632145	-0.255265	0.0606149	-0.190557	0.0658914	-0.122441	0.0684618	-0.0597927	0.0801376	-0.192016	0.0732322	-0.103136	0.0712734	-0.111876	0.0713489	-0.210146	0.0707496	-0.128882	0.0656544	-0.0947259	0.0694897	-0.238473	0.0670957	-0.345122	0.0582162	-0.287435	0.0577169	-0.235756	0.0710376	-0.128969	0.0764668	-0.18096	0.0621931	-0.200995	0.0794197	-0.134424	0.0804756	-0.150699	0.085267	-0.131526	0.0813708	-0.250782	0.0734381
-1.62	-0.169544	0.022568		-0.469703	0.0655897	-0.255455	0.0654607	-0.125924	0.0569401	-0.0973393	0.0682862	-0.0956019	0.0686389	-0.123465	0.0701421	-0.0389527	0.062479	-0.144016	0.0640383	-0.0684692	0.070246	-0.198863	0.0663796	-0.20341	0.0686302	0.0565612	0.0705751	-0.291778	0.0672268	-0.364939	0.0625854	-0.310704	0.0556213	-0.274525	0.0769009	-0.150738	0.0751781	-0.146194	0.0640709	-0.227415	0.0795802	0.0168102	0.0830943	-0.233256	0.082213	-0.130648	0.0778398	-0.225601	0.0733501
-1.566	-0.146556	0.0231633		-0.450493	0.0629939	-0.216545	0.0695411	-0.120319	0.0594789	0.0215209	0.0597852	-0.0201549	0.06209	-0.0443443	0.0727029	-0.119304	0.0721683	-0.0305878	0.0671571	-0.0510502	0.0702299	-0.116086	0.0748344	-0.197949	0.0699502	-0.0566533	0.0666787	-0.315815	0.0643212	-0.334352	0.0644085	-0.326309	0.059191	-0.32705	0.0769778	-0.117164	0.0726647	-0.153187	0.0648036	-0.20804	0.0801718	0.0288425	0.0849038	-0.231361	0.0775249	-0.0442856	0.0767109	-0.164738	0.074844
-1.512	-0.138233	0.0212753		-0.391893	0.0703106	-0.309231	0.0671574	-0.0443315	0.0561456	-0.037491	0.0599047	-0.0866595	0.0569679	-0.0169376	0.0754137	-0.0774279	0.0670998	-0.0653418	0.0663807	-0.132744	0.0720289	-0.0392299	0.0796472	-0.220637	0.0783512	-0.0873689	0.0656131	-0.284056	0.0580203	-0.268344	0.0607487	-0.299124	0.0601259	-0.357528	0.076286	-0.0966689	0.0764791	-0.153597	0.0644497	-0.197404	0.0761242	-0.00135124	0.0816154	-0.218213	0.0822547	-0.0725343	0.07532	-0.154144	0.0796753
-1.458	-0.13754	0.0221964		-0.301691	0.0685742	-0.399013	0.0602861	-0.105425	0.0621218	-0.00970726	0.0645732	-0.163552	0.0554883	-0.0537582	0.0720498	-0.043256	0.0694455	-0.0354661	0.0629947	-0.22554	0.0677368	0.0415034	0.0771902	-0.30691	0.0867366	-0.150201	0.0620473	-0.193149	0.0626559	-0.178129	0.0579098	-0.254049	0.0560495	-0.296872	0.0768144	-0.0749476	0.074271	-0.175993	0.0627683	-0.178111	0.0758594	-0.0287042	0.0832284	-0.292815	0.0799937	-0.112864	0.0764071	-0.129638	0.0785604
-1.404	-0.139472	0.024907		-0.253958	0.0591954	-0.340992	0.0620143	-0.0326466	0.0579227	-0.127934	0.0591288	-0.098407	0.0535136	-0.16248	0.0636011	0.00379286	0.0631401	-0.121496	0.0618979	-0.340232	0.0661797	0.029586	0.0736705	-0.36515	0.0840924	-0.277936	0.0616712	-0.198096	0.0660089	-0.17048	0.0557904	-0.143633	0.0554891	-0.185803	0.0770264	-0.00415161	0.0711845	-0.174593	0.0604351	-0.197925	0.0735909	-0.00228358	0.0903247	-0.310991	0.0818194	-0.183411	0.0793494	-0.191598	0.0784985
-1.35	-0.138987	0.025363		-0.213491	0.0584842	-0.268898	0.0654831	0.155855	0.0522024	-0.133248	0.0629175	-0.0850176	0.0541834	-0.122686	0.0657231	-0.047669	0.0608344	-0.142287	0.0696608	-0.283956	0.0672874	-0.0675942	0.0788609	-0.306848	0.0763868	-0.294092	0.0672024	-0.0949709	0.0683652	-0.154711	0.0583877	-0.119117	0.0571209	-0.14692	0.0715937	-0.0835193	0.0677901	-0.156013	0.0597707	-0.281163	0.0756291	-0.150367	0.0849391	-0.380051	0.079555	-0.262718	0.0752548	-0.22603	0.0821075
-1.296	-0.140042	0.0293571		-0.147833	0.0570778	-0.198562	0.0667528	0.069129	0.0583772	-0.216444	0.0588221	-0.185288	0.0570859	-0.0949118	0.0660107	0.0742065	0.0617311	-0.118428	0.0599262	-0.296964	0.0668782	-0.156906	0.0734045	-0.290436	0.0705992	-0.360771	0.061135	-0.121029	0.0639535	-0.0957336	0.0577704	-0.14042	0.0553822	-0.129419	0.0694005	-0.0969504	0.062239	-0.120715	0.0580742	-0.271505	0.0737694	-0.25767	0.0872488	-0.406317	0.0767797	-0.356646	0.0710901	-0.241456	0.0823572
-1.242	-0.133426	0.0346989		-0.0888322	0.0560399	-0.187249	0.0620054	0.172421	0.0581553	-0.12614	0.0658216	-0.0396311	0.0550892	-0.125707	0.0723432	-0.0199739	0.0623485	-0.110443	0.0647677	-0.327472	0.061414	-0.248826	0.0690932	-0.184963	0.0720121	-0.356792	0.0631595	-0.197107	0.0639144	-0.112661	0.0569658	-0.195486	0.0557974	-0.101334	0.0734599	-0.0740853	0.0736019	-0.0810615	0.0612124	-0.367158	0.0712097	-0.368283	0.0860587	-0.378574	0.0802508	-0.391551	0.073181	-0.303832	0.0763733
-1.188	-0.126155	0.0339048		-0.019557	0.0557247	-0.106513	0.0588342	0.0701112	0.0541187	-0.171034	0.0673949	0.0114402	0.0570147	-0.200091	0.0652519	0.0421287	0.0653805	-0.229124	0.0634875	-0.271203	0.0652648	-0.243172	0.067523	-0.123269	0.0776078	-0.25495	0.0667833	-0.245972	0.0665474	-0.062331	0.0582925	-0.228371	0.0565043	-0.0958113	0.0771222	-0.108292	0.0784839	-0.0672228	0.0622429	-0.376232	0.0704762	-0.324854	0.0867197	-0.32447	0.079158	-0.416727	0.0682054	-0.325272	0.074315
-1.134	-0.101889	0.0362617		-0.0273971	0.0553741	-0.055606	0.0591374	0.0757844	0.0576834	-0.206204	0.0694844	0.0619226	0.0651027	-0.193327	0.0676451	0.113239	0.0686122	-0.204493	0.0649418	-0.16983	0.0677387	-0.130246	0.0728933	-0.0984403	0.0739679	-0.286843	0.0649323	-0.309492	0.0617664	-0.0520654	0.0580706	-0.285559	0.056776	-0.199631	0.0705845	0.0243948	0.0776148	-0.0149469	0.0632478	-0.392513	0.0694648	-0.386079	0.0881186	-0.233231	0.082213	-0.358798	0.0668746	-0.262105	0.0766838
-1.08	-0.0535746	0.0367201		-0.0195379	0.0546291	0.046849	0.0596895	0.103509	0.0619057	-0.129887	0.0683555	0.19482	0.0640679	-0.0082595	0.0687728	0.0371692	0.0645278	-0.157706	0.0623188	-0.0788681	0.0699293	-0.028076	0.0763472	-0.0616795	0.0717476	-0.373383	0.0641534	-0.165997	0.0669382	0.00128171	0.0592652	-0.271041	0.0566964	-0.237392	0.0690289	0.0488846	0.0747371	0.0403578	0.0636294	-0.36156	0.0750011	-0.311828	0.0904379	-0.194005	0.0821262	-0.298958	0.0718111	-0.205022	0.0790067
-1.026	0.00486007	0.0365194		-0.0936869	0.0592611	0.0785841	0.0599292	0.0893413	0.0606268	-0.091973	0.0672414	0.257204	0.0666265	0.0401299	0.0722619	0.188432	0.0671585	0.130258	0.0772383	-0.0684542	0.0715488	-0.0326239	0.074818	-0.0644257	0.0779393	-0.266949	0.062115	-0.13315	0.0735739	-0.00775187	0.0585128	-0.225809	0.0551813	-0.171968	0.0661114	0.213366	0.0777106	0.180385	0.067728	-0.266491	0.0791273	-0.236265	0.0952375	-0.132647	0.0791227	-0.208009	0.0734791	-0.185474	0.0758272
-0.972	0.0577948	0.0376109		-0.157207	0.0605902	0.0439986	0.0625601	0.0334338	0.060197	-0.0366317	0.0693253	0.401124	0.065468	0.0900728	0.0783891	0.18948	0.0681871	0.186685	0.0735361	-0.0677753	0.0745862	0.0687578	0.0755828	-0.0864359	0.0742171	-0.189832	0.0638697	-0.0890405	0.0696538	0.0362571	0.0496204	-0.0973737	0.0548661	-0.0816852	0.0678234	0.366182	0.0765336	0.343706	0.0709221	-0.241373	0.0825922	-0.044273	0.0955345	-0.0989161	0.0794462	-0.114884	0.0762726	-0.179151	0.0796147
-0.918	0.0980258	0.0352799		-0.181831	0.0599458	-0.0644838	0.0569905	-0.00783689	0.0530635	0.0516671	0.0669007	0.415763	0.06517	0.0205359	0.0746509	0.300605	0.0648426	0.356526	0.0684289	-0.0179831	0.0670937	0.114881	0.0732013	-0.0651606	0.0701084	-0.0252526	0.0616877	0.0496813	0.0721713	0.0426121	0.0460176	0.00301531	0.0553314	0.0367846	0.068453	0.361048	0.0655921	0.463686	0.0693903	-0.0756908	0.0852005	0.0372822	0.0987724	-0.0608679	0.0837235	-0.143343	0.0761607	-0.0870493	0.083142
-0.864	0.106057	0.0295097		-0.0764073	0.0573764	-0.00285085	0.0582695	0.0238895	0.0620261	0.0106538	0.0686786	0.270882	0.070084	0.0473449	0.0775769	0.24023	0.0692522	0.18127	0.0623538	-0.0187816	0.0643662	0.16752	0.0654928	-0.038211	0.061553	0.15812	0.0578797	0.0922717	0.0596206	0.0525517	0.0492481	0.106544	0.0556063	0.160217	0.0764667	0.347212	0.0683004	0.436269	0.0642706	-0.104877	0.0841975	0.134048	0.0918081	-0.0472252	0.0872135	-0.173149	0.072599	-0.0764864	0.0813578
-0.81	0.0995967	0.0286215		0.054423	0.0566384	0.0940575	0.0668503	0.0306289	0.0699941	-0.0511804	0.0667686	0.09877	0.0646954	0.00391908	0.0642598	0.0733433	0.0633743	-0.0678932	0.064945	0.128485	0.0566887	0.181695	0.0636682	0.0178326	0.0604724	0.210832	0.0588299	0.156649	0.0613399	0.115895	0.0513722	0.159706	0.0515516	0.334284	0.0793006	0.393293	0.0735963	0.4181	0.0624294	-0.0884041	0.0722468	0.164913	0.0874608	-0.0508882	0.0864359	-0.16239	0.0689369	0.0285328	0.0786362
-0.756	0.0909984	0.0419744		0.262106	0.0558956	0.215081	0.0692865	-0.0420733	0.0685122	-0.0923473	0.06597	-0.0448046	0.0669382	-0.124473	0.058498	-0.125592	0.0667451	-0.187577	0.0689778	0.185243	0.0562929	0.15681	0.0634344	0.115769	0.0649834	0.232258	0.0565323	0.150521	0.0638338	0.137867	0.0504039	0.29793	0.0549582	0.534382	0.0818006	0.449014	0.0810327	0.477144	0.0707913	-0.044843	0.0696023	0.1244	0.077602	-0.124444	0.0816503	-0.256184	0.0658871	0.0497817	0.0784307
-0.702	0.0729755	0.0530514		0.334694	0.0568208	0.319965	0.0647272	-0.16571	0.0677214	-0.126	0.0614278	0.0745215	0.069818	-0.05712	0.0710084	-0.157833	0.0637871	-0.101046	0.0675371	0.16771	0.0562817	0.148631	0.0619418	0.211735	0.0629848	0.28905	0.0561954	0.158333	0.0573545	0.113524	0.0496406	0.324574	0.0538199	0.595177	0.0822193	0.505008	0.0814246	0.499074	0.0751547	-0.197671	0.0706591	-0.00974163	0.0721441	-0.267361	0.0779325	-0.340656	0.0645836	-0.0147196	0.0735617
-0.648	0.0184465	0.0600612		0.328261	0.0546821	0.26528	0.06909	-0.359921	0.0712443	-0.0890208	0.0611386	0.0585286	0.0749797	0.106202	0.0742648	-0.113383	0.0690422	-0.00246917	0.067605	0.219751	0.0580753	0.216168	0.0665697	0.346928	0.0682518	0.265444	0.0535268	0.178781	0.0594077	0.11881	0.0526028	0.282763	0.0593703	0.491369	0.0713109	0.336179	0.0868809	0.371757	0.07596	-0.275016	0.0740775	-0.13547	0.0738682	-0.497356	0.0704191	-0.424963	0.0717733	-0.193609	0.0738359
-0.594	-0.125931	0.0668213		0.0427922	0.0646075	0.0725621	0.0723954	-0.621937	0.0683912	0.0310728	0.0645114	-0.106172	0.0724685	0.136933	0.0789867	0.0985464	0.0716589	0.111214	0.0711563	0.125141	0.0550642	0.129402	0.0606511	0.157845	0.0730257	0.209102	0.0578753	0.161212	0.0620419	-0.0603504	0.0531373	0.129339	0.0646874	0.374903	0.0760466	0.119321	0.0954371	-0.061123	0.0704944	-0.529786	0.0672312	-0.276414	0.0687442	-0.703688	0.0648013	-0.585405	0.0707396	-0.413729	0.06787
-0.54	-0.347904	0.0645103		-0.307369	0.0661366	-0.267839	0.0824317	-0.844136	0.0653742	-0.15726	0.0669444	-0.369649	0.0649301	0.0552955	0.0680038	0.0329931	0.0672118	-0.00596663	0.0713446	-0.0746566	0.0579379	-0.137436	0.0606375	-0.0287059	0.0655042	-0.0649062	0.0569274	-0.0291875	0.061933	-0.313028	0.048325	-0.146121	0.0703003	0.251122	0.0874952	-0.17103	0.0965729	-0.589052	0.0640363	-0.78002	0.0594357	-0.289336	0.0744275	-0.818883	0.0635747	-0.658315	0.0665223	-0.53542	0.0667574
-0.486	-0.599782	0.0551231		-0.646517	0.0670114	-0.707163	0.0766431	-0.957972	0.0663243	-0.3464	0.0617412	-0.587068	0.0609121	-0.216776	0.0700514	-0.176049	0.0648041	-0.27856	0.0620647	-0.355926	0.0602024	-0.414223	0.059001	-0.378303	0.0612306	-0.379392	0.0474983	-0.265764	0.0537788	-0.631907	0.0431533	-0.449412	0.0701873	-0.0373969	0.0998346	-0.61496	0.0844845	-0.976737	0.0561593	-0.891687	0.0542639	-0.474621	0.0772449	-0.912381	0.0664766	-0.735535	0.0664497	-0.66426	0.068123
-0.432	-0.80738	0.041202		-0.897033	0.0645476	-1.00088	0.0729295	-0.918564	0.0654946	-0.54646	0.0621854	-0.879577	0.0576261	-0.4771	0.0686774	-0.451177	0.0564301	-0.512198	0.0629627	-0.623598	0.0581996	-0.665197	0.0528033	-0.616585	0.0581205	-0.624766	0.046611	-0.620292	0.0521008	-0.748125	0.0409024	-0.765444	0.0557116	-0.489113	0.0846953	-0.899054	0.0721026	-1.10064	0.0554211	-0.926056	0.0612948	-0.720822	0.0727896	-0.952985	0.0691629	-0.901857	0.0634752	-0.796044	0.0727196
-0.378	-0.881843	0.0332017		-0.920175	0.0625161	-1.12074	0.0670847	-0.94205	0.0564213	-0.648915	0.0609216	-0.981406	0.0571748	-0.649495	0.0606935	-0.58568	0.0622032	-0.648957	0.0641265	-0.866691	0.0477202	-0.821434	0.0481748	-0.797922	0.0544166	-0.756735	0.0422623	-0.69326	0.044762	-0.680291	0.0383138	-0.931435	0.0423017	-0.816496	0.0635853	-1.02992	0.0562638	-1.06127	0.0534309	-0.839627	0.0611286	-0.880808	0.0709283	-0.838423	0.0673152	-0.869545	0.0596224	-0.807026	0.0659524
-0.324	-0.855142	0.0310749		-0.79676	0.061414	-1.0182	0.0664052	-0.764485	0.0573486	-0.858551	0.0567605	-0.988061	0.0589262	-0.783381	0.0632652	-0.746394	0.0599559	-0.656973	0.0533795	-0.907842	0.0432301	-0.789385	0.051806	-0.727402	0.0461827	-0.650345	0.0447049	-0.759295	0.0449126	-0.506902	0.0427563	-0.926021	0.0439321	-0.967852	0.0528023	-1.06962	0.0521247	-0.938193	0.0532713	-0.674984	0.0535032	-0.939868	0.0678869	-0.855541	0.06279	-0.840158	0.0564161	-0.729744	0.0632794
-0.27	-0.735697	0.0321517		-0.685227	0.0555611	-0.867671	0.0572526	-0.501589	0.0511305	-0.779458	0.0607767	-0.771913	0.0550716	-0.721547	0.0589061	-0.688036	0.0605444	-0.781219	0.0584672	-0.804649	0.0446635	-0.734822	0.0531019	-0.629673	0.0502218	-0.548565	0.0445709	-0.640316	0.0441611	-0.401379	0.0399305	-0.98151	0.0445883	-0.986418	0.0537421	-0.986143	0.0523528	-0.796528	0.05348	-0.508772	0.0501084	-0.795629	0.0697668	-0.716745	0.0539768	-0.636324	0.0580767	-0.565486	0.0592477
-0.216	-0.553553	0.0405303		-0.497187	0.0474441	-0.57919	0.0500169	-0.182646	0.0492241	-0.716128	0.0602611	-0.669719	0.0560271	-0.662372	0.0590114	-0.612695	0.0610448	-0.636103	0.0589833	-0.735982	0.0435812	-0.635696	0.0530986	-0.43746	0.047866	-0.365231	0.0452554	-0.492649	0.0438074	-0.381367	0.0387925	-0.954366	0.0439905	-0.981979	0.0527476	-0.948599	0.0485639	-0.635512	0.0520672	-0.171155	0.0491452	-0.551385	0.0606238	-0.490973	0.0504284	-0.349752	0.0564453	-0.374228	0.0605472
-0.162	-0.319437	0.0655305		-0.240344	0.0457207	-0.233943	0.0548443	0.0986507	0.0505905	-0.691964	0.0557074	-0.580096	0.0537213	-0.56977	0.0641585	-0.577825	0.0538859	-0.680011	0.0587423	-0.621527	0.0426381	-0.449048	0.0495621	-0.259854	0.0499855	-0.206361	0.0448838	-0.216727	0.0417759	-0.19484	0.0430155	-0.904432	0.0439275	-0.905945	0.0466098	-0.94987	0.0495434	-0.584865	0.0462236	-0.000148208	0.0403165	-0.209514	0.0601681	-0.188901	0.0576877	-0.0703575	0.0532079	-0.0239454	0.0571057
-0.108	0.03274	0.109936		0.0861922	0.0461047	0.08048	0.0486188	0.467709	0.0539623	-0.608802	0.0629222	-0.530465	0.0556664	-0.396329	0.0590572	-0.448218	0.0576915	-0.536006	0.0538899	-0.36936	0.0478805	-0.0894084	0.05323	-0.0230215	0.0577989	0.0367917	0.0460634	0.039461	0.0483677	0.0684107	0.049689	-0.683165	0.0495355	-0.805401	0.0435346	-0.797818	0.0498464	-0.525455	0.0483854	0.260014	0.0531892	0.222342	0.0611433	0.11846	0.0600034	0.17417	0.055625	0.397207	0.0607755
-0.054	0.576281	0.130052		0.61861	0.0528919	0.648959	0.0572948	0.947246	0.0569082	-0.377487	0.0659075	0.0331719	0.0548629	-0.0424711	0.0587403	-0.00294279	0.066469	-0.0963485	0.0572323	0.00423989	0.0599802	0.164364	0.0626824	0.452482	0.0683719	0.399305	0.0503833	0.462208	0.0621689	0.663066	0.0569591	0.0674777	0.063342	-0.24848	0.0554065	-0.170747	0.0680553	0.118519	0.0655042	0.841964	0.0561361	0.709688	0.0623148	0.520401	0.0596561	0.542571	0.0579618	0.756793	0.0636471
0	0.949301	0.074013		1.10021	0.0502554	0.998775	0.0544839	0.898233	0.0546859	0.271831	0.0654944	0.804426	0.0567655	0.536912	0.0613862	0.562077	0.057374	0.438291	0.0657398	0.508047	0.0683807	0.57084	0.0747751	1.11675	0.0778573	0.99295	0.0577981	1.03857	0.0610586	1.38177	0.0508244	1.13504	0.0549327	0.705758	0.0697857	0.80844	0.0604511	1.14619	0.0689853	1.03227	0.0577195	0.747443	0.0619373	0.716836	0.0566207	0.632571	0.0530057	0.720231	0.0624244
0.054	0.939387	0.0898863		1.29236	0.0695903	1.03839	0.0643459	0.89658	0.0603693	0.651478	0.0667525	0.859574	0.0566174	0.538963	0.0640527	0.588193	0.0590506	0.437172	0.0615077	0.886941	0.0705779	0.901593	0.0746671	1.44032	0.0667602	1.48142	0.0552647	1.42866	0.0596747	1.62042	0.0528097	1.91553	0.0482306	1.51738	0.0593855	1.41845	0.0679187	1.79258	0.0649958	0.791829	0.0592755	0.465483	0.0689769	0.34567	0.0611142	0.321292	0.0536979	0.387323	0.0619891
0.108	1.28165	0.15641		1.84343	0.0926364	2.20463	0.101072	2.01577	0.0916248	0.772792	0.0769891	0.880229	0.0612827	0.633905	0.0696971	0.80866	0.0676237	0.571139	0.0697976	1.73434	0.0773508	1.89803	0.0875638	2.27364	0.0843449	2.30467	0.0681614	2.53257	0.0747926	2.33276	0.0650698	2.20966	0.0546723	2.18299	0.074937	1.91443	0.0822644	2.2586	0.0801829	0.918128	0.0727541	0.578587	0.0727709	0.437259	0.0812296	0.446369	0.0702484	0.511868	0.0760561
0.162	0.786624	0.152756		1.39506	0.0879857	2.09429	0.0942808	1.82907	0.083903	0.444938	0.0626293	0.368285	0.061145	0.305307	0.0623163	0.562525	0.0627231	0.232536	0.0613462	1.30841	0.069601	1.69277	0.0833052	1.74382	0.0917436	1.62683	0.0564504	1.8532	0.066201	1.84413	0.0558614	1.36491	0.0526923	1.30566	0.0556612	1.12779	0.0673511	1.38422	0.060749	0.549324	0.0607955	0.17588	0.068167	0.165561	0.0689268	0.220759	0.063857	0.145922	0.0651548
0.216	0.255468	0.121682		0.987297	0.0767293	1.48842	0.07043	1.3395	0.0636456	0.0945317	0.061832	-0.00308965	0.0535834	-0.155066	0.0597759	0.114453	0.0586519	-0.151022	0.0574778	0.69638	0.0703282	0.964186	0.0853376	0.754652	0.0693525	0.666272	0.052404	0.853952	0.0561925	0.871891	0.0541074	0.624634	0.0517401	0.618797	0.0569677	0.414221	0.0672182	0.829671	0.059488	0.166434	0.0589801	-0.225665	0.0671513	-0.0565084	0.0564711	-0.000884984	0.0517295	-0.176741	0.0575671
0.27	-0.0455557	0.0857017		0.711698	0.075369	0.929006	0.0661039	0.908132	0.069256	-0.0278676	0.0649607	-0.331495	0.0592837	-0.269214	0.0629367	-0.0875791	0.0579822	-0.342168	0.0575664	0.163416	0.0728693	0.224108	0.0749077	-0.0137031	0.0576543	-0.0716307	0.0461359	0.0217849	0.0512891	0.0921116	0.0450588	0.18045	0.0607396	0.331628	0.0751198	-0.030649	0.0779706	0.397007	0.0812433	0.00484108	0.0737485	-0.391608	0.0627241	-0.0613834	0.0668087	0.104461	0.0648377	-0.110707	0.0678449
0.324	-0.146857	0.0680521		0.453966	0.0755358	0.702826	0.0709815	0.558177	0.0669867	-0.0336512	0.0634233	-0.219851	0.0660979	0.0157638	0.0649155	-0.12879	0.0636682	-0.370513	0.0626998	-0.253179	0.0713119	-0.241577	0.0576002	-0.382757	0.0578895	-0.386454	0.0440852	-0.427255	0.0443819	-0.372753	0.0412946	0.0022647	0.0598003	0.120125	0.064057	-0.229743	0.0771141	0.115017	0.0822207	0.0477002	0.0730751	-0.266252	0.0594788	0.0647268	0.0646713	0.192322	0.0678315	0.0364873	0.0716215
0.378	-0.0833932	0.0560543		0.146555	0.0688615	0.426374	0.0712961	0.39116	0.0602468	0.0505665	0.0658659	0.113204	0.0670721	0.153682	0.0675794	0.0232416	0.0626014	0.00939921	0.0578758	-0.431553	0.055631	-0.499783	0.0518244	-0.41033	0.0615189	-0.486616	0.0425393	-0.543434	0.0454916	-0.444106	0.0419024	0.0471942	0.0488362	0.0610195	0.0548675	-0.147921	0.0629417	-0.0331755	0.0631726	0.0790343	0.0613417	0.0408822	0.0550895	0.226571	0.0524582	0.298639	0.0576901	0.22579	0.0588345
0.432	0.0178222	0.0564005		0.107982	0.0657833	0.397748	0.0696218	0.310643	0.0514389	0.19956	0.063693	0.251243	0.0567774	0.345557	0.0614414	0.132489	0.0629445	0.272168	0.0552528	-0.320136	0.0526359	-0.479585	0.049932	-0.235566	0.0602574	-0.436836	0.0479373	-0.609767	0.0480868	-0.450051	0.0392557	0.179183	0.043948	0.107838	0.0577559	0.0367622	0.0555049	0.0199239	0.0554151	0.219297	0.0535853	0.25855	0.0558403	0.32428	0.0486458	0.382148	0.052429	0.304421	0.0546882
0.486	0.139791	0.0527683		0.176389	0.0657301	0.414005	0.0584066	0.471722	0.05508	0.356317	0.0614667	0.392805	0.0619211	0.613882	0.0606844	0.279643	0.0612929	0.475758	0.0631012	-0.138251	0.0526349	-0.333489	0.0559386	-0.0317052	0.0646392	-0.275484	0.046282	-0.40359	0.052455	-0.37102	0.0409458	0.275305	0.0432783	0.228589	0.063186	0.164175	0.0620859	0.136712	0.0592542	0.306867	0.0509481	0.397271	0.0690356	0.309423	0.0536918	0.359503	0.0465415	0.301243	0.05696
0.54	0.0907899	0.041915		0.206444	0.0624897	0.219878	0.0566646	0.213122	0.0530009	0.304494	0.0604034	0.434188	0.0525789	0.341912	0.0562495	0.254969	0.0635454	0.311231	0.0653162	-0.122173	0.0558762	-0.234651	0.0562945	-0.021402	0.0633219	-0.293744	0.0490338	-0.346718	0.0521746	-0.378564	0.044787	0.0946408	0.043755	0.168956	0.0582032	0.110737	0.0620231	0.170449	0.0617578	0.236906	0.0541996	0.352021	0.0639223	0.203472	0.055202	0.281315	0.0545833	0.222023	0.0523759
0.594	0.0304484	0.0364072		0.268375	0.0601064	0.114324	0.0625467	0.236288	0.0501681	0.172076	0.0589534	0.280043	0.0529941	0.146105	0.0636758	0.223756	0.0556963	0.292505	0.057818	-0.32696	0.0486591	-0.335168	0.0543539	-0.115001	0.0634662	-0.238539	0.0495986	-0.239084	0.0551431	-0.295699	0.049493	-0.028034	0.0450424	0.0979183	0.0542864	-0.015939	0.0629899	0.0386393	0.0581405	0.146808	0.0495147	0.331883	0.0592514	0.0872364	0.0537896	0.133089	0.0548519	0.063478	0.056329
0.648	-0.017638	0.0270736		0.0940403	0.0552717	-0.0740608	0.0537036	-0.0201217	0.0504488	0.173215	0.0643233	0.136654	0.0543891	0.150481	0.0593163	0.154963	0.0593813	0.139073	0.0515601	-0.257489	0.0476038	-0.232231	0.0518782	-0.173624	0.0626238	-0.205406	0.0524453	-0.218674	0.0551535	-0.219455	0.0463491	-0.0583941	0.0479631	0.0385198	0.0533254	-0.12353	0.0582649	-0.121513	0.0525576	0.0636486	0.0502066	0.198769	0.0656937	-0.018188	0.0564317	0.00345469	0.0526198	-0.0910514	0.0624007
0.702	0.0273451	0.0280715		-0.00298148	0.0526268	-0.0352928	0.0651078	-0.0103105	0.0545627	0.205756	0.0667729	0.176555	0.0566176	0.219122	0.0626055	0.378679	0.053627	0.341072	0.0594571	-0.1251	0.0488915	-0.144155	0.056806	-0.0430695	0.0634384	-0.169189	0.0498228	0.0376223	0.0604495	-0.0947161	0.0455717	-0.0615317	0.0492044	0.00796877	0.0568682	-0.037088	0.0585388	-0.197108	0.0567079	-0.0176965	0.0486833	0.280209	0.065321	-0.0543851	0.0567544	0.0323066	0.0488878	-0.0838373	0.0597213
0.756	0.0824466	0.0287402		-0.027476	0.0486722	-0.183083	0.0574015	-0.00219044	0.0559459	0.335976	0.0589903	0.210754	0.059651	0.324306	0.0580578	0.353054	0.0570587	0.320458	0.0629175	0.156405	0.0505773	0.0204202	0.0521986	0.0232315	0.0591778	-0.018824	0.0440446	-0.02762	0.0581082	-0.0219877	0.0436954	0.0192359	0.0480877	0.061121	0.0564447	0.0532931	0.0539608	-0.230361	0.0608865	0.0793884	0.0550263	0.347735	0.0673512	0.0172359	0.0617877	0.177617	0.0525872	0.0302525	0.0588443
0.81	0.161281	0.0310538		0.0110964	0.0482565	-0.098916	0.0675364	0.0164218	0.0608071	0.413359	0.0609519	0.240904	0.0571572	0.429719	0.0614092	0.516739	0.059855	0.399115	0.0658819	0.216868	0.0515864	0.126808	0.0465436	0.180491	0.0623038	0.0867583	0.0433948	0.12056	0.0537357	0.0937765	0.0411307	0.119773	0.0467704	0.165849	0.0546596	0.188406	0.0535841	-0.0998014	0.0648953	0.254459	0.052045	0.384274	0.0654568	0.155228	0.0619298	0.256547	0.0515773	0.240658	0.0584904
0.864	0.183888	0.0345249		-0.064522	0.0487847	-0.234481	0.0573798	0.025524	0.0596451	0.435579	0.0640579	0.361154	0.0624061	0.310457	0.0656703	0.432835	0.0619772	0.350872	0.0600621	0.388165	0.0547506	0.215116	0.0529966	0.195716	0.0550871	0.0741594	0.0472535	0.123327	0.0525761	0.0318685	0.0440285	0.143713	0.0448303	0.198843	0.0542101	0.269466	0.055173	0.135211	0.0608307	0.404841	0.0563911	0.375642	0.0650571	0.230333	0.0573588	0.352234	0.0517151	0.417651	0.0647211
0.918	0.201049	0.0370328		0.0374906	0.0505177	-0.137322	0.0576547	-0.00359103	0.0621322	0.323568	0.0599917	0.305473	0.0584278	0.228418	0.0578535	0.409851	0.0631867	0.443521	0.0617589	0.235798	0.044393	0.128128	0.0484729	0.27461	0.0594628	0.193174	0.046498	0.269072	0.0525754	0.0844792	0.0457038	0.166737	0.040683	0.166175	0.0480662	0.317685	0.0549079	0.279397	0.0559512	0.537931	0.0623102	0.386812	0.0648755	0.376922	0.0564778	0.360627	0.0497568	0.512699	0.0634322
0.972	0.1791	0.0411023		-0.084402	0.0555022	-0.0865357	0.065279	-0.066302	0.0566421	0.286269	0.0589809	0.291013	0.0583997	0.239678	0.058871	0.263851	0.0631939	0.345682	0.0642029	0.282662	0.0476944	0.298128	0.0572723	0.256797	0.0612136	0.144666	0.0487672	0.327917	0.0585669	0.0247287	0.0463917	0.0399136	0.0391383	0.087093	0.0500108	0.24803	0.0662685	0.243514	0.0545023	0.599484	0.0654362	0.479435	0.068379	0.43693	0.0570375	0.429285	0.0612052	0.484556	0.0599946
1.026	0.120212	0.0483309		-0.125944	0.052384	-0.129192	0.0660851	-0.0626402	0.0557154	0.259641	0.0619994	0.2811	0.0655518	0.126146	0.0541523	0.162617	0.0624583	0.305153	0.0632282	0.189677	0.0526872	0.302808	0.0609032	0.306799	0.0696724	0.253496	0.0525079	0.317094	0.0576713	0.169495	0.0520773	-0.0502952	0.0415832	-0.00516336	0.0522523	0.155212	0.0696234	0.14224	0.0515662	0.620031	0.0602261	0.334376	0.0632716	0.450925	0.0581448	0.33395	0.0591625	0.422913	0.0613357
1.08	0.0863168	0.0569639		-0.194512	0.0511951	0.010887	0.0714695	-0.0705087	0.055368	0.155751	0.0585485	0.17306	0.064571	0.145261	0.0649345	0.0640228	0.0653611	0.250439	0.0559107	0.306781	0.0585572	0.536569	0.0736129	0.363471	0.0666363	0.318014	0.054236	0.390921	0.0595731	0.287311	0.0549937	-0.11623	0.0405415	-0.1272	0.0477583	0.0699862	0.0637347	0.0555523	0.0518297	0.517025	0.0574182	0.321689	0.0656502	0.372925	0.0547947	0.332857	0.0645766	0.303734	0.0665633
1.134	0.0281162	0.0671152		-0.254948	0.0524404	-0.120837	0.0735474	-0.115667	0.05783	0.0133493	0.0605579	0.147795	0.0686779	0.104921	0.0577102	0.0692395	0.0612534	0.126663	0.0629636	0.291061	0.0567741	0.528224	0.0717686	0.340551	0.076294	0.414355	0.0611978	0.299894	0.0620701	0.493815	0.0570821	-0.143689	0.0445761	-0.128097	0.0506174	-0.0262312	0.0600834	-0.0120928	0.0512589	0.465276	0.0569944	0.17916	0.0612918	0.410026	0.0662293	0.330973	0.0617674	0.236472	0.0706422
1.188	0.0198656	0.0741415		-0.185511	0.053581	-0.0287896	0.0672798	-0.113548	0.0567238	0.0166946	0.0567992	0.121818	0.0622737	0.0211619	0.0603089	0.0391234	0.0636778	0.12838	0.0625827	0.421192	0.0640502	0.555248	0.071669	0.38843	0.074859	0.482415	0.0637309	0.300714	0.0589367	0.530881	0.0531047	-0.076035	0.0485041	-0.139969	0.0527631	-0.0944455	0.0554103	0.0295364	0.0539572	0.28181	0.0556584	0.253395	0.066836	0.363381	0.0621967	0.390474	0.0608034	0.25108	0.0681662
1.242	-0.0190301	0.0742872		-0.155138	0.0566961	-0.0320167	0.075696	-0.0627727	0.0572403	0.00923285	0.0612306	-0.0183135	0.0641715	-0.141583	0.0675306	-0.0388476	0.060959	0.0596673	0.062153	0.421475	0.063104	0.397793	0.0676097	0.331113	0.0722741	0.387207	0.0550809	0.203338	0.0564358	0.635321	0.060959	-0.0969942	0.0536715	-0.0672267	0.0556432	-0.141011	0.0544352	0.0218776	0.0540812	0.196413	0.0547091	0.224532	0.0765376	0.283339	0.0679434	0.416969	0.057395	0.285796	0.0641504
1.296	-0.035051	0.0741904		-0.0972914	0.0602143	-0.157252	0.0686454	-0.193642	0.0619953	-0.0715321	0.058382	0.00537589	0.0583736	-0.205949	0.0623957	-0.0605916	0.0593802	0.061326	0.0688861	0.375746	0.0568936	0.34728	0.0703746	0.257674	0.0742023	0.286641	0.0578376	0.234612	0.062408	0.558534	0.0619728	-0.187324	0.0494342	-0.141729	0.0543676	-0.14305	0.0547732	0.0148652	0.0530308	0.235221	0.0567445	0.349588	0.0739668	0.359168	0.0659175	0.474595	0.0648546	0.362146	0.068282
1.35	-0.0515199	0.0673731		-0.174626	0.0591609	0.0126422	0.0659738	-0.0523651	0.0646834	-0.120179	0.057308	-0.162854	0.0623768	-0.114301	0.0613459	-0.143037	0.0589445	0.0431981	0.0645738	0.314757	0.061847	0.250601	0.0693633	0.113022	0.0703501	0.205893	0.0600107	0.151485	0.0592051	0.436274	0.0589572	-0.247445	0.0495812	-0.122182	0.0625873	-0.155095	0.0517874	-0.0411588	0.0572444	0.19158	0.0562848	0.316472	0.0730712	0.39902	0.070004	0.466198	0.0591083	0.383751	0.0674023
1.404	-0.0658271	0.0636108		-0.142239	0.0650962	-0.229	0.0663896	-0.134818	0.0626878	-0.0666448	0.0569651	-0.206177	0.0658402	-0.338955	0.0650694	-0.116579	0.0573284	0.118797	0.0704354	0.227058	0.0513947	0.0922817	0.0667542	0.162965	0.0755417	0.135188	0.062865	0.170464	0.0664864	0.277144	0.061054	-0.311662	0.0484298	-0.170053	0.0604611	-0.224903	0.0583949	-0.0717663	0.059048	0.200934	0.0581044	0.332791	0.0739575	0.495032	0.0699702	0.484924	0.0585004	0.412059	0.0654625
1.458	-0.0929797	0.0572602		-0.212129	0.0729587	-0.217112	0.076088	-0.138593	0.0673741	-0.14976	0.0583699	-0.2703	0.0682825	-0.219801	0.0623744	-0.147807	0.0537407	0.0644911	0.0625734	0.169652	0.0521005	0.00880448	0.0583853	0.0429474	0.0719049	-0.0274732	0.0603665	0.0788391	0.06147	0.0619502	0.058216	-0.449096	0.0505849	-0.292749	0.0644083	-0.34365	0.0583081	-0.174107	0.0585984	0.203211	0.0602968	0.360405	0.0747136	0.520142	0.0698085	0.43895	0.0591585	0.45284	0.0789795
1.512	-0.104369	0.0561611		-0.234773	0.0714727	-0.32084	0.0765614	-0.0384155	0.06392	-0.134553	0.062632	-0.213685	0.0641294	-0.275914	0.057841	-0.12024	0.0608879	0.134216	0.0615931	0.0402637	0.051181	-0.0556763	0.0615027	0.0527456	0.0756859	0.0594729	0.0568568	-0.008904	0.0604839	-0.0726871	0.0497808	-0.535631	0.0508011	-0.458191	0.0603378	-0.469019	0.0647905	-0.194812	0.0592101	0.199547	0.0623961	0.362697	0.0764824	0.589886	0.070173	0.367806	0.0579544	0.358284	0.0800366
1.566	-0.1321	0.0561357		-0.224469	0.0713626	-0.394503	0.0718382	-0.136281	0.0640481	-0.132433	0.0634915	-0.257534	0.0638895	-0.42012	0.0607281	-0.311565	0.0619133	0.0745032	0.0609593	0.124302	0.0585221	-0.0129037	0.0639312	-0.0191267	0.0676997	-0.024152	0.0551648	-0.0622861	0.0607279	-0.126733	0.0496977	-0.525837	0.0526164	-0.524419	0.060456	-0.648118	0.0648529	-0.254908	0.0588072	0.229312	0.0656294	0.379969	0.0712134	0.609494	0.0741752	0.286166	0.0582271	0.21611	0.0722042
1.62	-0.136493	0.0550978		-0.318883	0.0821745	-0.385818	0.0741569	-0.182149	0.0672633	-0.102819	0.0627653	-0.260213	0.0605083	-0.349104	0.0669074	-0.204407	0.0547678	0.0390002	0.0610445	0.200608	0.0593021	-0.0655819	0.0611165	-0.0177093	0.0659076	0.0467292	0.0558853	-0.0715624	0.0597776	-0.126898	0.0523965	-0.58626	0.0537394	-0.610195	0.0623539	-0.71233	0.0629351	-0.264069	0.0637884	0.227898	0.0624314	0.384739	0.0651334	0.577213	0.0692515	0.189691	0.0526931	0.13287	0.0675824
1.674	-0.152776	0.0587214		-0.347665	0.0810586	-0.371253	0.0680977	-0.170092	0.0646603	-0.044159	0.0581822	-0.425126	0.063883	-0.47135	0.0638615	-0.283883	0.0547545	-0.0624068	0.0606856	0.21527	0.0596309	0.00885358	0.0624097	-0.0723797	0.0715802	0.0634174	0.0547764	-0.0878563	0.05862	-0.156392	0.0506977	-0.606099	0.0499336	-0.667812	0.0581925	-0.69382	0.0598934	-0.36274	0.0617809	0.215525	0.0636883	0.399838	0.0708957	0.66253	0.0687186	0.14711	0.057057	0.12378	0.0675592
1.728	-0.181436	0.0594007		-0.484233	0.0824226	-0.494998	0.0679565	-0.220404	0.0601367	-0.18765	0.0593464	-0.408752	0.0606107	-0.467577	0.0722736	-0.283071	0.0597617	-0.14075	0.0608445	0.160501	0.0543907	-0.0791224	0.0587196	-0.0188618	0.0730804	0.012409	0.0583106	-0.158227	0.0580774	-0.0695207	0.0550949	-0.568758	0.0496595	-0.696159	0.0586771	-0.680645	0.0638534	-0.478486	0.0578902	0.205348	0.0596721	0.431949	0.0682416	0.652494	0.0689146	0.0879664	0.056654	0.0853235	0.0640067
1.782	-0.197587	0.0564243		-0.485246	0.0773119	-0.565153	0.0678835	-0.333023	0.0663037	-0.0963061	0.0544982	-0.505868	0.0568679	-0.345697	0.073626	-0.337191	0.061134	-0.170489	0.0649787	0.0953146	0.055682	-0.0808583	0.062908	-0.062209	0.0764152	0.0366718	0.0519643	-0.105328	0.057187	-0.131074	0.0481836	-0.594676	0.0481661	-0.774728	0.0606623	-0.557819	0.0684014	-0.49057	0.0538018	0.154208	0.0615211	0.377264	0.0708065	0.562713	0.0676739	0.0245385	0.0582261	-0.0209492	0.0620759
1.836	-0.212988	0.0543247		-0.549433	0.0700581	-0.58776	0.0655575	-0.354418	0.0640707	-0.27229	0.0576107	-0.473767	0.0597	-0.417326	0.0638667	-0.307161	0.0582109	-0.0420152	0.0650079	-0.0281944	0.0548388	-0.143235	0.0639202	-0.0404826	0.072753	0.118257	0.0560182	-0.21738	0.0577294	-0.134615	0.0477151	-0.59131	0.0469353	-0.73702	0.0620769	-0.527935	0.0643578	-0.549235	0.0528217	0.0841519	0.0659937	0.39447	0.0773771	0.459308	0.0695113	-0.0196343	0.0594512	-0.0839657	0.058505
1.89	-0.232705	0.0510669		-0.567385	0.0668675	-0.65612	0.0682857	-0.317607	0.0638636	-0.283805	0.057299	-0.49552	0.059989	-0.308541	0.0635917	-0.326126	0.0597977	-0.133664	0.0624951	-0.123717	0.0560119	-0.182618	0.0656972	-0.0400195	0.0731271	-0.0255858	0.0576609	-0.223583	0.0579523	-0.157939	0.0492313	-0.561971	0.0455335	-0.743325	0.0585131	-0.518071	0.0630635	-0.635459	0.0541802	-0.00758714	0.0685063	0.308599	0.0767236	0.355412	0.0651779	0.0545576	0.057828	-0.110834	0.0623867
1.944	-0.231192	0.0448341		-0.587742	0.0697892	-0.59998	0.0724876	-0.303333	0.0646282	-0.258627	0.0641922	-0.501111	0.0555121	-0.239682	0.06625	-0.288995	0.0660332	-0.165653	0.0601755	-0.136759	0.0604497	-0.238412	0.0632316	-0.120719	0.0710016	-0.0151264	0.0561148	-0.231971	0.0618788	-0.168256	0.0540379	-0.497861	0.0472965	-0.622029	0.0631629	-0.398054	0.0668071	-0.661297	0.0564805	-0.0560468	0.0689603	0.255815	0.0678126	0.286531	0.0652678	-0.03584	0.0576598	-0.16707	0.060428
1.998	-0.245033	0.0407653		-0.578686	0.0686284	-0.621715	0.0758031	-0.329586	0.0669172	-0.333676	0.0632163	-0.481935	0.0636969	-0.248812	0.0652531	-0.257566	0.0706815	-0.23924	0.0602566	-0.158235	0.0586781	-0.233452	0.0605553	-0.128434	0.0685746	-0.113292	0.0552317	-0.184925	0.0572379	-0.233217	0.0526908	-0.43905	0.0489632	-0.561182	0.0579838	-0.38374	0.066041	-0.692357	0.056307	-0.0739634	0.066258	0.146542	0.0695902	0.214456	0.0692713	-0.0469526	0.0565497	-0.197365	0.0644953
2.052	-0.224082	0.0389869		-0.54469	0.0672325	-0.626248	0.0726061	-0.343152	0.0712476	-0.255425	0.0631884	-0.411412	0.0589933	-0.170989	0.0671146	-0.190349	0.0630862	-0.143282	0.0706038	-0.114662	0.0559451	-0.206222	0.0622986	-0.120409	0.0742431	-0.100123	0.058326	-0.223482	0.051008	-0.234563	0.0549645	-0.372635	0.0511066	-0.539325	0.0546151	-0.353486	0.067327	-0.69683	0.0557699	-0.0623069	0.0720162	0.0941791	0.0680709	0.234658	0.0694689	-0.0454521	0.0559358	-0.217379	0.0717222
2.106	-0.217922	0.0338144		-0.44649	0.0667332	-0.596924	0.0694871	-0.418111	0.0687743	-0.219997	0.0618245	-0.358976	0.0641316	-0.136923	0.0694744	-0.243907	0.0602041	-0.183677	0.0686673	-0.121579	0.0590873	-0.227657	0.0665097	-0.151485	0.0683403	-0.0997913	0.0599752	-0.28067	0.0561696	-0.182208	0.0529387	-0.347673	0.0509906	-0.452954	0.0559524	-0.285274	0.0637398	-0.653958	0.058954	-0.0812517	0.0718256	0.0415238	0.0718019	0.170333	0.0642357	-0.0702826	0.0630761	-0.217969	0.0740709
2.16	-0.207406	0.0320083		-0.355311	0.066094	-0.553967	0.0612129	-0.521384	0.0675531	-0.291044	0.0625285	-0.294458	0.0654876	-0.135353	0.07157	-0.214888	0.0634846	-0.0906444	0.0709514	-0.0819914	0.063401	-0.144868	0.0746738	-0.177833	0.0724537	-0.0810166	0.0581973	-0.298299	0.0650638	-0.132177	0.0521368	-0.368383	0.0528683	-0.422672	0.054613	-0.286901	0.0607568	-0.576748	0.0592843	-0.165314	0.0698504	-0.0144196	0.0729969	0.108272	0.0600761	-0.0235077	0.0639148	-0.234938	0.0749588
2.214	-0.191277	0.031057		-0.343462	0.0625635	-0.527029	0.0699489	-0.560341	0.0650585	-0.271365	0.0685101	-0.272003	0.0620973	-0.117085	0.0701528	-0.158776	0.0644174	-0.115438	0.0655937	-0.0946259	0.0633797	-0.106071	0.0785396	-0.114687	0.0764396	-0.188453	0.054911	-0.270339	0.0660762	-0.117477	0.0539982	-0.332445	0.053214	-0.378232	0.0549162	-0.304162	0.0644873	-0.475542	0.0586907	-0.188438	0.0661609	-0.017086	0.0711173	0.0739309	0.0557191	-0.103694	0.0609207	-0.246208	0.0724129
2.268	-0.184192	0.0332822		-0.340515	0.0648237	-0.521209	0.0697981	-0.618759	0.0623398	-0.259731	0.0606252	-0.234316	0.0588471	-0.172917	0.0682237	-0.223422	0.0657303	-0.0113082	0.0679242	-0.0918843	0.0633224	-0.0243418	0.0760567	-0.164543	0.0769836	-0.192555	0.0527108	-0.136666	0.0700595	-0.067411	0.0587395	-0.300135	0.058064	-0.412032	0.0584818	-0.405537	0.060926	-0.392999	0.0568401	-0.211781	0.0650258	-0.0905657	0.0673156	0.0374782	0.0637113	-0.130974	0.0565152	-0.263967	0.0685499
2.322	-0.172621	0.0334715		-0.404171	0.0649799	-0.438572	0.0718072	-0.481739	0.0567023	-0.291737	0.0668543	-0.163512	0.0630519	-0.0348114	0.0747321	-0.193891	0.0575817	-0.168704	0.0614206	-0.213264	0.0616256	-0.112082	0.0737215	-0.192499	0.0709083	-0.199477	0.0552384	-0.120489	0.0699799	-0.138625	0.0601125	-0.341636	0.0529405	-0.36327	0.0594947	-0.391818	0.0715641	-0.362853	0.0564717	-0.169587	0.0606341	-0.00966118	0.0646901	0.075217	0.0687757	-0.2382	0.0509323	-0.306643	0.0633503
2.376	-0.167333	0.0331946		-0.42878	0.0643235	-0.351667	0.0693552	-0.493505	0.0622988	-0.255309	0.0604935	-0.117406	0.0641505	-0.121503	0.0652677	-0.250597	0.0626498	-0.180355	0.0645207	-0.22201	0.0564675	-0.0345075	0.0746575	-0.157285	0.072478	-0.218853	0.0527835	-0.195703	0.0633599	-0.121079	0.058367	-0.305112	0.0551448	-0.388112	0.0632809	-0.38251	0.0758563	-0.30139	0.0585863	-0.161386	0.0593784	-0.0477245	0.0670076	0.0407919	0.0733372	-0.23475	0.0465331	-0.289308	0.0621886
2.43	-0.154283	0.0333614		-0.416888	0.0654984	-0.264885	0.0693563	-0.48379	0.0646105	-0.186865	0.0617439	-0.0831681	0.057741	-0.0960464	0.065816	-0.12312	0.0611033	-0.112449	0.0698681	-0.227825	0.0629282	-0.100475	0.0746696	-0.16947	0.0779032	-0.193873	0.054772	-0.28905	0.0603364	-0.12756	0.0596919	-0.287488	0.0570641	-0.35531	0.0633456	-0.362229	0.0777284	-0.246653	0.0570499	-0.204363	0.064334	-0.0378006	0.0673975	0.0881349	0.0719864	-0.319299	0.047151	-0.31006	0.0583275
2.484	-0.15916	0.0318388		-0.345358	0.0639198	-0.205508	0.0713723	-0.507515	0.0642837	-0.31308	0.060741	-0.0929043	0.0625172	-0.0521029	0.0610865	-0.0862697	0.0602842	-0.0451245	0.0712572	-0.184326	0.0636315	-0.200658	0.0710116	-0.188248	0.0747707	-0.23556	0.0536276	-0.3231	0.0668339	-0.208941	0.0541406	-0.217006	0.0565777	-0.320599	0.0628894	-0.348517	0.0739245	-0.291215	0.0578983	-0.195566	0.0609496	-0.0534621	0.0680833	0.0720004	0.07131	-0.248699	0.0531028	-0.354205	0.0584927
2.538	-0.178409	0.0279505		-0.234217	0.0694364	-0.130386	0.0705481	-0.521219	0.0585844	-0.31681	0.061517	-0.150296	0.0573572	-0.153553	0.0640526	-0.173679	0.0666137	-0.0554857	0.0643524	-0.168427	0.062658	-0.176495	0.0659634	-0.0881131	0.0735585	-0.280706	0.0595412	-0.318609	0.0648517	-0.241957	0.0572201	-0.175052	0.0593111	-0.321615	0.0610935	-0.316967	0.0724474	-0.294983	0.0586817	-0.243599	0.0613534	-0.0885006	0.0640108	0.0533726	0.0730635	-0.309561	0.0572975	-0.399793	0.0590009
2.592	-0.16837	0.0280241		-0.173417	0.0731278	-0.152817	0.067588	-0.466014	0.0641617	-0.357681	0.060052	-0.0617789	0.0564031	-0.113278	0.0641308	-0.20825	0.0659603	-0.0295299	0.0692327	-0.0665131	0.0631097	-0.138263	0.0704103	-0.132596	0.0715015	-0.271865	0.0565428	-0.316984	0.0669668	-0.312496	0.0578656	-0.112854	0.0614689	-0.221671	0.067976	-0.296279	0.0736713	-0.256777	0.0635339	-0.280107	0.0671684	-0.0700359	0.0620453	0.0238817	0.0739861	-0.31398	0.0527006	-0.41884	0.0614926
2.646	-0.177407	0.0248134		-0.163477	0.0643505	-0.14378	0.0683526	-0.39514	0.057534	-0.36981	0.0580857	-0.116057	0.0651355	-0.0612008	0.0649962	-0.238144	0.0644066	-0.161632	0.0660417	-0.0833597	0.0694592	-0.268518	0.0641881	-0.148762	0.0699121	-0.257518	0.0652675	-0.31346	0.0648675	-0.289087	0.0558577	-0.0936988	0.0613034	-0.10946	0.0702154	-0.189745	0.0779453	-0.208275	0.0639887	-0.267337	0.0657866	-0.106147	0.0593238	-0.0709312	0.0693384	-0.340782	0.0565548	-0.447725	0.0651733
2.7	-0.178666	0.028549		-0.1786	0.0636449	-0.126783	0.0645715	-0.385771	0.0623286	-0.335551	0.0602715	-0.131637	0.0583997	-0.0299163	0.072774	-0.178952	0.0635495	-0.155452	0.0639025	-0.101572	0.0747594	-0.355748	0.0656978	-0.238635	0.0664352	-0.184996	0.0681777	-0.342897	0.0647624	-0.351423	0.0566116	-0.0855904	0.0621779	-0.0252993	0.0700768	-0.0216794	0.0801837	-0.206228	0.063355	-0.288524	0.0678363	-0.103682	0.0661371	-0.0531721	0.0690086	-0.388934	0.0602858	-0.543994	0.0668576
2.754	-0.163701	0.0314385		-0.141994	0.0585346	-0.186148	0.063697	-0.434657	0.0595054	-0.347659	0.0580152	-0.11696	0.0586317	-0.0662749	0.0637128	-0.189132	0.0571464	-0.0190468	0.0606498	-0.146875	0.0742643	-0.337621	0.0719062	-0.232949	0.0708028	-0.212554	0.06486	-0.266986	0.0757276	-0.262228	0.0618058	-0.0735881	0.0598122	0.1331	0.0793835	0.0571141	0.0813182	-0.165957	0.0617586	-0.384803	0.0651338	-0.13884	0.0647243	-0.0512895	0.0695416	-0.351147	0.0617024	-0.532567	0.0669599
2.808	-0.157748	0.0326957		-0.0713464	0.0644861	-0.169837	0.0626354	-0.391162	0.0614099	-0.214123	0.0612069	-0.0563108	0.0565726	-0.0934562	0.0660343	-0.202688	0.0599641	-0.0782791	0.0658946	-0.22681	0.0755441	-0.340342	0.076569	-0.234407	0.0702085	-0.236774	0.0619112	-0.321654	0.0686041	-0.295848	0.06383	-0.106889	0.0607582	0.209544	0.0832082	0.138503	0.0768976	-0.156946	0.067829	-0.410317	0.062093	-0.161737	0.0737404	-0.0802723	0.0701887	-0.318213	0.0596892	-0.529091	0.0656629
2.862	-0.158671	0.0344844		-0.0666707	0.0601295	-0.216931	0.0658808	-0.39764	0.0577353	-0.201839	0.0611944	-0.172559	0.0566807	-0.151982	0.068199	-0.239934	0.0612402	-0.123402	0.0613701	-0.208436	0.073745	-0.238557	0.0737383	-0.272353	0.0739162	-0.18664	0.0600309	-0.278533	0.0723005	-0.271874	0.0641531	-0.121358	0.062012	0.1926	0.0880125	0.17923	0.0776098	-0.181797	0.069327	-0.458287	0.0654986	-0.159785	0.076102	-0.0720859	0.0718996	-0.340541	0.0571759	-0.568562	0.0613413
2.916	-0.173865	0.0349476		-0.137395	0.0615682	-0.165994	0.0670435	-0.394736	0.055242	-0.275328	0.0633527	-0.119398	0.0539988	-0.0987485	0.0699124	-0.233713	0.0629183	-0.279615	0.0633664	-0.25923	0.0706291	-0.245054	0.0736708	-0.273497	0.077863	-0.211416	0.0644993	-0.291047	0.0693639	-0.223412	0.0679113	-0.108112	0.0631869	0.0889761	0.0884525	0.142642	0.0743563	-0.161716	0.0708758	-0.443471	0.0662467	-0.244138	0.0745936	-0.0704264	0.0666335	-0.378978	0.0572043	-0.646097	0.0562236
2.97	-0.168468	0.0376426		-0.0994876	0.0634422	-0.117721	0.0683968	-0.346734	0.0589739	-0.255216	0.0570807	-0.131669	0.056784	0.00933101	0.0666104	-0.233526	0.0614499	-0.120671	0.0728269	-0.297475	0.0691839	-0.268867	0.0722092	-0.225517	0.0730563	-0.265061	0.0629221	-0.311602	0.0705978	-0.289951	0.0644549	-0.0701327	0.0668613	-0.0111749	0.0822355	0.20908	0.0783477	-0.0286179	0.0758328	-0.461342	0.062638	-0.363617	0.0706777	-0.0847289	0.0712062	-0.433637	0.056566	-0.682708	0.0591187
3.024	-0.166577	0.0377186		-0.094307	0.0685793	-0.0280287	0.0734423	-0.281081	0.0550041	-0.293136	0.0631673	-0.183029	0.0702075	-0.0747726	0.0726502	-0.113959	0.0660436	-0.24506	0.0670006	-0.209716	0.0618913	-0.316271	0.0774453	-0.158511	0.0816135	-0.181925	0.063556	-0.329995	0.0717676	-0.265439	0.064701	-0.0600034	0.0671893	-0.0208348	0.0866517	0.114002	0.0757896	0.0226563	0.0735932	-0.538642	0.0617306	-0.373138	0.0698988	-0.109987	0.0674059	-0.461517	0.0550261	-0.643008	0.0573333
3.078	-0.157576	0.0373772		-0.056965	0.0793986	0.00123792	0.078474	-0.24026	0.0606045	-0.229746	0.0643265	-0.115145	0.0650125	-0.0746638	0.0652253	-0.0833532	0.062528	-0.185145	0.0667988	-0.259317	0.0678096	-0.304057	0.0727211	-0.158215	0.0794611	-0.232018	0.065771	-0.224227	0.0751817	-0.326477	0.0624381	-0.101285	0.0685133	-0.0312948	0.0890171	0.0255116	0.0750838	0.020512	0.0736115	-0.50639	0.0582111	-0.42198	0.0725759	-0.111228	0.0618252	-0.531449	0.0570503	-0.606989	0.0611221
3.132	-0.156355	0.0355906		-0.0576519	0.0723201	-0.035253	0.0757021	-0.242584	0.058035	-0.197588	0.0710867	-0.0690989	0.0594891	-0.104318	0.0767869	-0.00466347	0.0661175	-0.232978	0.06631	-0.135147	0.0710648	-0.297305	0.0769869	-0.214297	0.0751288	-0.176324	0.0639349	-0.203932	0.0775172	-0.351982	0.0634461	-0.0780177	0.0726687	-0.0127183	0.0946661	0.00500489	0.0819638	-0.00982871	0.0746143	-0.54423	0.0629325	-0.43268	0.069424	-0.141945	0.0666698	-0.540439	0.0579224	-0.537716	0.0640902
3.186	-0.169241	0.0357454		-0.0543965	0.071779	-0.0771069	0.0779679	-0.228572	0.059317	-0.260635	0.0661356	-0.197287	0.0659785	-0.12071	0.072971	-0.0463294	0.0682654	-0.283944	0.0600313	-0.199727	0.075157	-0.266819	0.0799726	-0.22843	0.0760936	-0.182221	0.0627424	-0.203422	0.0779049	-0.343905	0.0661484	-0.0303469	0.0760397	-0.0203544	0.0954182	-0.0564694	0.0842907	0.0067618	0.0817367	-0.569518	0.0608254	-0.43574	0.0726657	-0.149787	0.0732856	-0.555004	0.0575342	-0.542458	0.0671433
3.24	-0.154512	0.0344033		-0.128579	0.0726019	-0.14631	0.0786241	-0.16504	0.0614637	-0.169939	0.0681554	-0.106075	0.0641398	-0.109934	0.0700129	0.0198458	0.0727779	-0.281763	0.0673535	-0.230276	0.0704121	-0.196342	0.079183	-0.145631	0.0735859	-0.207825	0.068704	-0.179414	0.0813276	-0.373686	0.0665998	0.0572102	0.0791632	-0.0397959	0.0921618	-0.0475677	0.0843573	-0.0320757	0.0780856	-0.533023	0.0650355	-0.408913	0.0740749	-0.200384	0.0782167	-0.564731	0.0608024	-0.449624	0.0763424
[truncated: 194 more columns]

## Sheet: 2d
covariance full session
time point	shuffled (shifted sessions)	shuffled (different sessions)	unshuffled
-5.4	0.00148851	-0.00124463	0.0140345
-5.382	0.00153158	-0.000821938	0.0141157
-5.364	0.00176767	-0.000449766	0.0140645
-5.346	0.00168621	-0.000717098	0.0143813
-5.328	0.00149091	-0.000907992	0.0147129
-5.31	0.00143104	-0.00101633	0.0154603
-5.292	0.00102574	-0.000508641	0.0161781
-5.274	6.43134e-05	-0.000677724	0.0153027
-5.256	0.000443939	-0.00102437	0.015076
-5.238	0.000156188	-0.00114146	0.0156026
-5.22	-5.11493e-05	-0.00112351	0.0166597
-5.202	-0.000756568	-0.00115546	0.0172506
-5.184	-0.000923269	-0.000625575	0.0176011
-5.166	-0.000978241	-0.000333821	0.0173653
-5.148	-0.00124844	-0.000632804	0.0174527
-5.13	-0.000994776	-0.000797529	0.0173484
-5.112	-0.00140333	-0.000745763	0.0175065
-5.094	-0.0017368	-0.000701603	0.0174563
-5.076	-0.00169159	-0.000409787	0.0176744
-5.058	-0.00107191	0.000245655	0.0176539
-5.04	-0.00037816	4.8038e-05	0.0171106
-5.022	1.53192e-05	2.1347e-05	0.0172487
-5.004	-0.000458728	8.70954e-05	0.0179325
-4.986	-0.000381199	0.000389795	0.0174517
-4.968	-0.000240127	0.000846091	0.0173675
-4.95	-0.00105871	0.00082033	0.0171377
-4.932	-0.00102356	0.000514877	0.0167171
-4.914	-0.000993311	0.000409832	0.0165429
-4.896	-0.000961545	0.000968892	0.0164633
-4.878	-0.000717204	0.0013199	0.016548
-4.86	-0.000620245	0.00125206	0.016316
-4.842	-0.00125042	0.00062189	0.0164106
-4.824	-0.00124053	0.000266238	0.0158713
-4.806	-0.000784908	4.14613e-06	0.0156814
-4.788	-0.000997642	-0.000405494	0.01574
-4.77	-0.000548039	-0.000729546	0.0160261
-4.752	-0.000711893	-0.000627879	0.0157211
-4.734	-0.000427116	-0.000603877	0.0153367
-4.716	0.000307353	-0.000502577	0.0148158
-4.698	-0.000376886	-0.00123412	0.0143385
-4.68	-0.000278741	-0.00147499	0.0140625
-4.662	0.000629787	-0.00137031	0.0146515
-4.644	0.000840045	-0.00155602	0.0148489
-4.626	0.00034908	-0.00158016	0.0141915
-4.608	0.000377498	-0.00168623	0.013272
-4.59	0.000914935	-0.00135854	0.0122963
-4.572	0.00114618	-0.00107957	0.0121289
-4.554	0.0011707	-0.000726395	0.0115599
-4.536	0.000903944	-0.00026977	0.0119435
-4.518	0.000989771	-1.37473e-06	0.0124533
-4.5	0.00148776	0.000247673	0.0119733
-4.482	0.00163367	-0.000543635	0.0119602
-4.464	0.00186151	-0.000439263	0.0112145
-4.446	0.00233903	-0.000180905	0.0112775
-4.428	0.00209924	0.000251829	0.0120744
-4.41	0.00191248	0.000695489	0.0126352
-4.392	0.00219413	0.000292687	0.0121405
-4.374	0.00257669	0.000203563	0.0114614
-4.356	0.00312838	0.000430153	0.0110752
-4.338	0.00362461	0.000663992	0.0118691
-4.32	0.00381095	0.000482463	0.0121769
-4.302	0.00360924	0.00118657	0.0120948
-4.284	0.00357417	0.000991015	0.0117682
-4.266	0.00359474	0.00106307	0.0112324
-4.248	0.00329316	0.00104504	0.0109937
-4.23	0.0026856	0.000731083	0.0112985
-4.212	0.00242524	0.000562587	0.0119545
-4.194	0.0023207	0.00108609	0.0123214
-4.176	0.00220949	0.000868585	0.012452
-4.158	0.00241218	0.00122141	0.0115844
-4.14	0.00196469	0.00122152	0.0109121
-4.122	0.00193527	0.000729934	0.0110461
-4.104	0.00161212	0.000738203	0.0109545
-4.086	0.00113067	0.00106334	0.0114433
-4.068	0.000959889	0.000620712	0.0110058
-4.05	0.00112554	0.000309415	0.010197
-4.032	0.00116841	0.000260812	0.0100632
-4.014	0.00101555	0.000373464	0.00982032
-3.996	0.00114955	0.000376837	0.00943316
-3.978	0.000896795	0.00102667	0.00942078
-3.96	0.000979164	0.00100133	0.0103458
-3.942	0.000974515	0.000561512	0.0104527
-3.924	0.000974173	0.000282364	0.0101676
-3.906	0.00129502	-0.000209574	0.0104786
-3.888	0.00150016	-0.000101627	0.0106326
-3.87	0.00214472	0.000278003	0.010814
-3.852	0.00228324	0.000461469	0.0111191
-3.834	0.00165125	0.000334989	0.010514
-3.816	0.00111337	6.74686e-05	0.0103986
-3.798	0.00150092	0.000631288	0.0106006
-3.78	0.00126553	0.0010535	0.0107664
-3.762	0.00174169	0.000137491	0.0109084
-3.744	0.00181608	0.000295177	0.0101315
-3.726	0.00225716	0.000982828	0.00971412
-3.708	0.00226119	0.00124201	0.00940041
-3.69	0.00202448	0.00223977	0.00880328
-3.672	0.00195866	0.00299254	0.00846402
-3.654	0.00158749	0.00261985	0.00807421
-3.636	0.000890651	0.00249775	0.00764186
-3.618	0.00118885	0.00194262	0.00667478
-3.6	0.0012078	0.00180457	0.00620128
-3.582	0.00114372	0.00186101	0.00608906
-3.564	0.000621684	0.00212282	0.00590785
-3.546	0.000204837	0.0019215	0.00526011
-3.528	8.47372e-05	0.00142102	0.00479008
-3.51	0.000740532	0.00125551	0.00479784
-3.492	0.000238576	0.0010692	0.0042694
-3.474	-0.000538571	0.000901509	0.00385961
-3.456	-0.000589574	0.000430987	0.00405346
-3.438	8.62753e-05	0.000639209	0.00443612
-3.42	-0.000247593	0.00116779	0.00491822
-3.402	8.8226e-06	0.000825883	0.00425526
-3.384	0.000209393	0.000644832	0.00416971
-3.366	0.000214897	0.000612978	0.00465368
-3.348	0.000727527	0.000733729	0.0052438
-3.33	0.00185404	0.000691535	0.00566685
-3.312	0.00205443	0.000508038	0.00557429
-3.294	0.00195163	0.000163223	0.00536899
-3.276	0.00214125	-0.000376585	0.00481382
-3.258	0.00303096	-0.000327536	0.00504963
-3.24	0.00315447	-0.000142193	0.00552878
-3.222	0.00280466	-0.000605474	0.00599253
-3.204	0.00257342	-0.000632544	0.00579106
-3.186	0.00288845	-0.000800056	0.00517876
-3.168	0.0036288	-0.000254785	0.00430811
-3.15	0.00321276	0.00022666	0.0038783
-3.132	0.00367573	0.000280774	0.00378797
-3.114	0.00346374	0.000671448	0.00443507
-3.096	0.00374488	0.000668738	0.00441149
-3.078	0.00374734	0.000365646	0.00363484
-3.06	0.00370679	6.81423e-05	0.00281062
-3.042	0.00377161	-0.000510699	0.00313183
-3.024	0.00316602	-0.000172302	0.00393293
-3.006	0.00323997	0.000515745	0.00428445
-2.988	0.00325043	0.000741844	0.00459291
-2.97	0.00361238	0.000450823	0.00386673
-2.952	0.00343508	0.000530588	0.00328898
-2.934	0.00325943	0.000232453	0.00346171
-2.916	0.00300348	0.000925798	0.00362842
-2.898	0.00334111	0.00151017	0.00377126
-2.88	0.00338938	0.00112064	0.00338842
-2.862	0.00258256	0.00135109	0.00324469
-2.844	0.00258637	0.0011741	0.00265437
-2.826	0.00313537	0.00109892	0.00300259
-2.808	0.00352239	0.000968049	0.00308903
-2.79	0.00345752	0.00162475	0.00337912
-2.772	0.0027906	0.00140573	0.00301836
-2.754	0.00226772	0.00109665	0.00271612
-2.736	0.00242418	0.00120774	0.00233381
-2.718	0.00273693	0.00140798	0.00253057
-2.7	0.00228041	0.00192313	0.00297704
-2.682	0.00227182	0.00235256	0.00330487
-2.664	0.00179831	0.00196324	0.00326414
-2.646	0.00106634	0.0021204	0.00321901
-2.628	0.00116937	0.00199004	0.00295495
-2.61	0.00115071	0.00150832	0.00327316
-2.592	0.00161989	0.00103799	0.00421792
-2.574	0.0010345	0.00102509	0.00447745
-2.556	0.000994273	0.00105785	0.00463751
-2.538	0.00124141	0.000727467	0.00395196
-2.52	0.00143634	0.000805886	0.0036668
-2.502	0.00135966	0.000503548	0.00416907
-2.484	0.00146597	0.0012853	0.00478518
-2.466	0.00107102	0.00172647	0.00497165
-2.448	0.000970264	0.00143375	0.00504764
-2.43	0.000528658	0.00120815	0.00479984
-2.412	0.000356444	0.00117961	0.00446913
-2.394	0.00104755	0.00124185	0.00482133
-2.376	0.000938921	0.000988378	0.00544778
-2.358	0.000955684	0.00109499	0.00597103
-2.34	0.00103121	0.00128371	0.00563142
-2.322	0.000375868	0.00153239	0.00504085
-2.304	-0.000156294	0.00161519	0.00527066
-2.286	0.000678537	0.00172533	0.00495846
-2.268	0.000772073	0.00159996	0.00529227
-2.25	0.000577125	0.00187223	0.00581723
-2.232	0.000308234	0.00151915	0.00596498
-2.214	0.000410892	0.00125005	0.0055265
-2.196	0.000810705	0.00074207	0.00520136
-2.178	0.0010475	0.000618917	0.00546756
-2.16	0.00112855	0.000555155	0.00586284
-2.142	0.000950557	-4.14241e-05	0.00571921
-2.124	0.000352944	3.09498e-05	0.00615608
-2.106	0.000507246	0.000120059	0.00642997
-2.088	0.000828086	0.000209298	0.00697688
-2.07	0.000743556	-5.55492e-05	0.00655398
-2.052	0.000648431	0.000280696	0.00684069
-2.034	0.000994641	0.00089302	0.00747746
-2.016	0.000994633	0.0004042	0.00765748
-1.998	0.00170568	-9.57438e-05	0.00807229
-1.98	0.00167788	0.000388587	0.00856571
-1.962	0.00192101	0.000772147	0.00843405
-1.944	0.00180268	0.000932362	0.00858239
-1.926	0.00193743	0.000811185	0.00864482
-1.908	0.00175937	0.000887066	0.00962791
-1.89	0.00121545	0.000934013	0.010535
-1.872	0.00115154	0.00158167	0.0105414
-1.854	0.0015571	0.00164996	0.0104603
-1.836	0.00127106	0.001484	0.0107424
-1.818	0.000436543	0.00129045	0.012269
-1.8	8.40185e-05	0.00169627	0.0131439
-1.782	-7.91367e-05	0.00168101	0.0141843
-1.764	0.000234133	0.00218917	0.0144588
-1.746	-0.000245907	0.002041	0.0151786
-1.728	-0.000831003	0.00223014	0.0166048
-1.71	-0.00100182	0.00205954	0.0174348
-1.692	-0.000949124	0.00211041	0.0182954
-1.674	-0.00126543	0.00200949	0.0192946
-1.656	-0.0018396	0.00217802	0.0202783
-1.638	-0.00219209	0.00120759	0.020707
-1.62	-0.00183653	0.0010138	0.0210599
-1.602	-0.00144392	0.00121563	0.0213155
-1.584	-0.00107562	0.00181429	0.0219047
-1.566	-0.00147019	0.00156597	0.0223429
-1.548	-0.00120613	0.00131987	0.0221216
-1.53	-0.00136224	0.00165323	0.0221018
-1.512	-0.00156972	0.0014969	0.0222624
-1.494	-0.00188497	0.00104766	0.0223849
-1.476	-0.00187436	0.000695996	0.0228353
-1.458	-0.00148994	0.000358348	0.022799
-1.44	-0.00101734	-0.00024403	0.0229273
-1.422	-0.000570264	-0.00071756	0.0227128
-1.404	-0.000273844	-0.000813446	0.0219466
-1.386	5.0914e-05	-0.000623089	0.0217897
-1.368	-0.000289222	-0.00108207	0.0217274
-1.35	-0.000975762	-0.00142063	0.0211722
-1.332	-0.000881462	-0.00167974	0.0211551
-1.314	-0.000854252	-0.00153511	0.0210143
-1.296	-0.000916166	-0.00125691	0.0206504
-1.278	-0.0010025	-0.00122816	0.0206631
-1.26	-0.000572458	-0.000622801	0.021037
-1.242	-0.00109019	-0.000399353	0.0214886
-1.224	-0.0014162	-0.000234449	0.0207137
-1.206	-0.000592976	-0.000399812	0.0208641
-1.188	-0.000865422	-8.31711e-05	0.02148
-1.17	-0.00106792	-0.00010151	0.0215246
-1.152	-0.00128502	0.000652505	0.021906
-1.134	-0.0018786	0.0010527	0.0220111
-1.116	-0.00176962	0.000772382	0.0212646
-1.098	-0.00158988	0.000813848	0.0205262
-1.08	-0.0016468	0.000900794	0.0199694
-1.062	-0.00188334	0.000391379	0.0197746
-1.044	-0.00241415	0.000845757	0.0192118
-1.026	-0.00267228	0.00108043	0.0196132
-1.008	-0.00241783	0.0010137	0.0192153
-0.99	-0.00251613	0.00101715	0.0182133
-0.972	-0.00239924	0.00108821	0.0172864
-0.954	-0.00147419	0.000802841	0.017228
-0.936	-0.00133859	0.00133559	0.0170579
-0.918	-0.00136882	0.00113591	0.0167209
-0.9	-0.00133273	0.0013092	0.0163071
-0.882	-0.000746061	0.00123128	0.0155126
-0.864	-0.000569328	0.000629312	0.0144995
-0.846	-0.000390585	0.000780294	0.0141121
-0.828	-0.000640122	0.00105561	0.0139004
-0.81	-0.000948189	0.0017019	0.0130326
-0.792	-0.00111949	0.00154836	0.0130283
-0.774	-0.00118189	0.000837114	0.0130587
-0.756	-0.00122916	0.000201037	0.0127935
-0.738	-0.00139732	0.000685426	0.0132881
-0.72	-0.00169878	0.000781866	0.0143556
-0.702	-0.00173125	0.00156737	0.0147162
-0.684	-0.00201184	0.000845464	0.0154393
-0.666	-0.00292656	0.000137842	0.0163127
-0.648	-0.00294733	0.000125354	0.017636
-0.63	-0.00242637	0.000360124	0.0192801
-0.612	-0.00227498	0.000338667	0.0220108
-0.594	-0.00256989	0.000396722	0.0241879
-0.576	-0.00280695	0.000124693	0.0264468
-0.558	-0.00250673	1.14973e-05	0.0283253
-0.54	-0.00233885	2.366e-05	0.0309791
-0.522	-0.00248266	0.000403598	0.0341551
-0.504	-0.00182488	0.000149085	0.0366056
-0.486	-0.00145318	5.43e-06	0.0388341
-0.468	-0.00178376	0.000954359	0.0409254
-0.45	-0.00119624	0.00142462	0.0429727
-0.432	-0.0013121	0.00134686	0.0443318
-0.414	-0.00151731	0.00141944	0.0450437
-0.396	-0.0017145	0.00099294	0.0461018
-0.378	-0.00188826	0.00141938	0.0464046
-0.36	-0.00148449	0.00111572	0.046233
-0.342	-0.000994381	0.00112987	0.0457227
-0.324	-0.00141714	0.000469517	0.0441216
-0.306	-0.000944864	0.000667305	0.0426594
-0.288	-0.000947614	0.00117958	0.04172
-0.27	-0.000763598	0.00124917	0.039466
-0.252	-0.000655813	0.000755965	0.0357912
-0.234	-0.00040229	0.000202181	0.0303624
-0.216	-0.000287583	9.57528e-05	0.0253262
-0.198	0.000147736	0.000580543	0.0192334
-0.18	3.42372e-05	0.00108811	0.0126235
-0.162	5.04239e-05	0.00056753	0.00530258
-0.144	0.000405198	0.000500302	-0.00242727
-0.126	0.000906714	0.00041457	-0.011554
-0.108	0.00118136	0.000491385	-0.0231463
-0.09	0.00136634	0.000835048	-0.0359117
-0.072	0.00139165	0.00119171	-0.0497686
-0.054	0.00179447	0.00126197	-0.0666057
-0.036	0.00269686	0.00129579	-0.0854538
-0.018	0.00279464	0.00134302	-0.108106
0	0.00275825	0.00142158	-0.130826
0.018	0.0023964	0.00144482	-0.155402
0.036	0.00171472	0.00182618	-0.174615
0.054	0.00158655	0.00153185	-0.189195
0.072	0.0017709	0.0018198	-0.19878
0.09	0.00134563	0.00162433	-0.203836
0.108	0.00056878	0.00203069	-0.204111
0.126	4.83774e-05	0.00151159	-0.2005
0.144	0.000207103	0.00170041	-0.19406
0.162	-0.00038232	0.00218352	-0.184487
0.18	-0.00134974	0.00186269	-0.172373
0.198	-0.00124218	0.00197307	-0.158617
0.216	-0.000677502	0.00225911	-0.144124
0.234	-0.000910642	0.00245275	-0.129597
0.252	-0.00132253	0.00246854	-0.115282
0.27	-0.00143797	0.00268551	-0.101278
0.288	-0.00141902	0.00234988	-0.0886974
0.306	-0.00196126	0.0021878	-0.0763049
0.324	-0.00165043	0.00163461	-0.0650556
0.342	-0.00232808	0.00175402	-0.0538583
0.36	-0.00223854	0.0019779	-0.0435025
0.378	-0.00231352	0.00213243	-0.0342224
0.396	-0.00247742	0.00216285	-0.0255485
0.414	-0.00191635	0.00231259	-0.0179418
0.432	-0.00141849	0.00207505	-0.0111306
0.45	-0.0017255	0.00141046	-0.00398028
0.468	-0.00186659	0.00117574	0.00306808
0.486	-0.00163498	0.000806046	0.00884885
0.504	-0.00176375	0.000922116	0.0135475
0.522	-0.00190552	0.000903146	0.0175069
0.54	-0.00155368	6.78885e-06	0.0200316
0.558	-0.00179249	-0.000543773	0.0227067
0.576	-0.00204469	-0.000804552	0.0250944
0.594	-0.00183378	-0.000535232	0.02709
0.612	-0.000953784	-0.000188208	0.0278507
0.63	-0.00116645	-0.00048412	0.0275776
0.648	-0.00115994	-0.000647773	0.0261175
0.666	-0.00079983	-0.00109006	0.024191
0.684	-0.000879675	-0.000742732	0.0229122
0.702	-0.00066381	-0.00065608	0.0216737
0.72	-0.000698511	-0.00105211	0.0195923
0.738	-0.000546661	-0.00145535	0.0161242
0.756	-0.0011714	-0.00153225	0.0128049
0.774	-0.00150309	-0.00117164	0.0102735
0.792	-0.00158088	-0.000858121	0.0078088
0.81	-0.00152739	-0.00102023	0.00563039
0.828	-0.00141792	-0.00158515	0.00405375
0.846	-0.000851615	-0.00131829	0.00197578
0.864	-0.00107775	-0.00125696	-0.000462168
0.882	-0.0014277	-0.00121239	-0.00245747
0.9	-0.00141108	-0.00125396	-0.00351061
0.918	-0.00140228	-0.00126908	-0.00376167
0.936	-0.00134365	-0.000946225	-0.00400252
0.954	-0.000875395	-0.000678631	-0.00506628
0.972	-0.000967809	-0.000967939	-0.00586481
0.99	-0.000808703	-0.00103211	-0.00653276
1.008	-0.000574173	-0.000889316	-0.00755902
1.026	-0.000446778	-0.000668152	-0.0072306
1.044	-0.000241813	-0.00125581	-0.00741401
1.062	-0.000864059	-0.00172436	-0.00806522
1.08	-0.00118112	-0.00220581	-0.00925966
1.098	-0.00105976	-0.002137	-0.00988201
1.116	-0.0012458	-0.00237272	-0.00946221
1.134	-0.00111713	-0.00233266	-0.00938768
1.152	-0.00120507	-0.0021363	-0.0089976
1.17	-0.00111164	-0.00209912	-0.00880271
1.188	-0.000660306	-0.00236503	-0.0103481
1.206	-0.000475222	-0.00254156	-0.0108768
1.224	-0.00041518	-0.00206858	-0.0105882
1.242	-0.000482443	-0.0015927	-0.0100293
1.26	-0.000260365	-0.00138564	-0.0104151
1.278	-0.00018326	-0.00118193	-0.0113993
1.296	-0.000386649	-0.00131254	-0.012586
1.314	-0.000748324	-0.00162002	-0.012841
1.332	-0.000635057	-0.00115281	-0.0132134
1.35	0.000299924	-0.000950352	-0.0134845
1.368	-0.000260145	-0.00124357	-0.0134866
1.386	-0.000419929	-0.00124273	-0.0134892
1.404	-0.000645013	-0.00086046	-0.0141621
1.422	-0.00107251	-0.000920336	-0.0149138
1.44	-0.00133287	-0.000964546	-0.0156816
1.458	-0.00169357	-0.000847016	-0.0156624
1.476	-0.00157804	-0.000781846	-0.0159619
1.494	-0.00136974	-0.00052714	-0.0160952
1.512	-0.000934429	-0.00066485	-0.0164488
1.53	-0.000831038	-0.000371728	-0.0173937
1.548	-0.000743856	-4.15333e-06	-0.0177189
1.566	-0.00055125	-6.51573e-05	-0.0181437
1.584	-0.000625492	6.05664e-05	-0.0182431
1.602	-0.000288593	-0.000284818	-0.0192607
1.62	8.25348e-05	0.00038485	-0.0199557
1.638	-9.36697e-05	0.000230333	-0.0205318
1.656	0.000314716	0.00038631	-0.0208845
1.674	0.000888785	0.000564552	-0.0210577
1.692	0.000684021	0.00107457	-0.0212272
1.71	0.000893988	0.00162671	-0.0214697
1.728	0.00149634	0.00103369	-0.0220199
1.746	0.0011245	0.000567926	-0.022822
1.764	0.000424213	0.000963668	-0.0227687
1.782	0.000106637	0.00153189	-0.0224003
1.8	0.000128147	0.0016913	-0.0220387
1.818	-0.000284594	0.00103646	-0.0223917
1.836	-0.00124615	0.000308156	-0.022807
1.854	-0.00122492	0.00031622	-0.0230648
1.872	-0.00144148	0.000334844	-0.0231447
1.89	-0.0013183	7.18935e-05	-0.0230976
1.908	-0.00148206	-0.000202615	-0.0230365
1.926	-0.00160613	-0.000138638	-0.022898
1.944	-0.00190743	0.00019009	-0.0235356
1.962	-0.00184688	0.000385077	-0.0236275
1.98	-0.00131747	0.00054402	-0.0236899
1.998	-0.00109317	0.000377425	-0.024387
2.016	-0.00138949	0.000421776	-0.0238706
2.034	-0.00113807	0.000448938	-0.0234843
2.052	-0.00115189	-0.000111148	-0.0235215
2.07	-0.00107694	-0.000433191	-0.0241301
2.088	-0.00146873	0.000156247	-0.0246993
2.106	-0.000960688	0.000225574	-0.0244304
2.124	-0.00116266	-0.000113365	-0.0245866
2.142	-0.00116695	3.48585e-05	-0.0245935
2.16	-0.000894406	9.26682e-05	-0.0252573
2.178	-0.000569772	-0.000515311	-0.025456
2.196	2.49475e-05	-0.00142238	-0.025958
2.214	-0.000399736	-0.00168941	-0.0259725
2.232	-4.89887e-06	-0.00123508	-0.026335
2.25	-0.000190371	-0.00155879	-0.0267859
2.268	-0.000380154	-0.00139119	-0.0269906
2.286	0.000312628	-0.0015588	-0.0269118
2.304	-0.000385891	-0.00139706	-0.0268013
2.322	-0.000629589	-0.0016098	-0.0268154
2.34	-0.000549786	-0.00186224	-0.026793
2.358	-0.00103162	-0.00209352	-0.0261267
2.376	-0.000710384	-0.00233101	-0.0255336
2.394	-0.00125311	-0.00209367	-0.0257466
2.412	-0.00166868	-0.00208976	-0.0255827
2.43	-0.00166726	-0.00158823	-0.0244551
2.448	-0.00171374	-0.00184877	-0.0234732
2.466	-0.00186243	-0.00156503	-0.0231678
2.484	-0.00180389	-0.00100607	-0.0231578
2.502	-0.00160023	-0.000415407	-0.0229144
2.52	-0.00146166	-7.76446e-05	-0.0226143
2.538	-0.00124525	0.000327638	-0.0222945
2.556	-0.0016443	0.000107726	-0.0222524
2.574	-0.00197182	6.53656e-06	-0.0220977
2.592	-0.00188547	0.000849377	-0.0222517
2.61	-0.00156692	0.00103006	-0.0225495
2.628	-0.00105078	0.00103349	-0.0227787
2.646	-0.000234522	0.00127131	-0.0224526
2.664	-0.000406601	0.00116693	-0.0217642
2.682	-0.000923094	0.00100194	-0.0214979
2.7	-0.000860457	0.000852556	-0.0209051
2.718	-0.000422161	0.00107403	-0.0213794
2.736	-0.000110922	0.00129884	-0.0210319
2.754	0.00033269	0.00124107	-0.0207502
2.772	0.000404778	0.00211055	-0.0203913
2.79	0.000622692	0.00296573	-0.0198656
2.808	0.000177656	0.00269282	-0.0192642
2.826	-0.000306679	0.00226335	-0.0191599
2.844	-0.000360095	0.00178338	-0.0190866
2.862	-5.61671e-05	0.00136205	-0.0187139
2.88	-1.97929e-05	0.000725391	-0.018612
2.898	-0.000423136	0.00117524	-0.017575
2.916	-0.000594308	0.00111558	-0.0171914
2.934	-0.000375477	0.000903367	-0.0172129
2.952	1.83437e-05	0.000763084	-0.017294
2.97	-6.32138e-05	0.000530854	-0.0166369
2.988	-0.00100524	-0.000201483	-0.0163264
3.006	-0.00132429	-0.000119822	-0.0161967
3.024	-0.00140875	-0.000249989	-0.0160344
3.042	-0.000913986	-0.000625491	-0.015808
3.06	-0.000917864	-0.000395079	-0.0152454
3.078	-0.000735591	-0.000892299	-0.0153002
3.096	-0.000255261	-0.000370094	-0.0151148
3.114	-0.00034816	-0.000252831	-0.0147456
3.132	-0.000152968	-0.000185129	-0.0139938
3.15	-0.000555904	-0.000168471	-0.0139279
3.168	-0.000585139	0.000289314	-0.0137384
3.186	-0.000570955	0.000284718	-0.0141912
3.204	-0.000647167	0.000336554	-0.0135621
3.222	-0.000757307	0.000845223	-0.0126108
3.24	-0.00067998	0.00122432	-0.0122081
3.258	-0.00138711	0.00123006	-0.0127959
3.276	-0.000851206	0.00116375	-0.0129647
3.294	4.79723e-05	0.00101381	-0.0128009
3.312	0.000376922	0.000711117	-0.0123034
3.33	0.000460641	0.00112285	-0.0120909
3.348	0.000390875	0.000971553	-0.0118014
3.366	-2.30832e-05	0.000297556	-0.0112237
3.384	-0.000129142	0.00053247	-0.0113579
3.402	0.000692348	0.000638622	-0.0120076
3.42	0.00090696	0.000214553	-0.0115179
3.438	0.000821532	0.000401443	-0.0110493
3.456	0.0011468	0.000760048	-0.0110552
3.474	0.00119302	0.00162806	-0.0110931
3.492	0.00121324	0.00136284	-0.010863
3.51	0.000506374	0.00131251	-0.0108409
3.528	-0.000250956	0.00162162	-0.0107192
3.546	-0.0004513	0.00204551	-0.0103689
3.564	0.000530336	0.00202558	-0.00980544
3.582	0.000777228	0.00195226	-0.00982283
3.6	0.000743228	0.00216021	-0.00933287
3.618	0.00106954	0.00282832	-0.00924765
3.636	0.00105628	0.00290262	-0.0088409
3.654	0.000525662	0.00307308	-0.00869356
3.672	0.000372353	0.00332461	-0.00817544
3.69	0.00090811	0.00304609	-0.00786659
3.708	0.0014023	0.00290216	-0.00795751
3.726	0.00165155	0.0032904	-0.00842872
3.744	0.00181575	0.00334316	-0.00804533
3.762	0.00161834	0.00335636	-0.00719861
3.78	0.00111077	0.00381557	-0.00667712
3.798	0.00118198	0.00343838	-0.00637785
3.816	0.000550213	0.0031592	-0.00681341
3.834	0.000396242	0.00281681	-0.00691645
3.852	0.000486957	0.0029667	-0.00616445
3.87	0.000378172	0.00328035	-0.00547161
3.888	0.000257304	0.00337872	-0.00450816
3.906	0.000106393	0.00339842	-0.00426209
3.924	-0.000117215	0.00309496	-0.00429102
3.942	0.000261992	0.00316099	-0.00434546
3.96	-7.59348e-05	0.00284331	-0.00406326
3.978	-0.000432697	0.00280996	-0.00344213
3.996	-0.000190998	0.00273989	-0.00302246
4.014	0.000329474	0.00267192	-0.00300295
4.032	-0.000423169	0.00252957	-0.00328294
4.05	-0.000526781	0.00223132	-0.00322985
4.068	-0.000974394	0.00230153	-0.00233028
4.086	-0.000887233	0.00197385	-0.00194932
4.104	-0.0004888	0.00133177	-0.00102604
4.122	-0.000169619	0.000887449	-0.00110894
4.14	-0.000626856	0.000325419	-0.00172883
4.158	-0.000761686	0.000627051	-0.00229735
4.176	-0.00102145	0.00111165	-0.00245135
4.194	-0.001202	0.000947163	-0.00187166
4.212	-0.00121352	0.00066427	-0.00190154
4.23	-0.00119619	0.000533403	-0.00170684
4.248	-0.00174054	0.000450156	-0.0021403
4.266	-0.00164271	0.00115511	-0.00263776
4.284	-0.00159579	0.00144072	-0.00238632
4.302	-0.00153323	0.000460419	-0.00182526
4.32	-0.00225114	5.37471e-05	-0.00136666
4.338	-0.00255741	0.000320497	-0.00139967
4.356	-0.00253428	0.00039115	-0.00172125
4.374	-0.0021632	0.000725296	-0.00199904
4.392	-0.00246725	0.000933646	-0.00186915
4.41	-0.00258705	0.000918854	-0.00136031
4.428	-0.00244336	0.000933193	-0.0016255
4.446	-0.00257218	0.000542097	-0.00189141
4.464	-0.00267222	0.000650333	-0.00187455
4.482	-0.00225438	0.000703826	-0.001849
4.5	-0.00187816	0.000963418	-0.00193585
4.518	-0.00162347	0.00093491	-0.00189163
4.536	-0.00145012	0.00146615	-0.00180946
4.554	-0.00187199	0.00141938	-0.00135298
4.572	-0.00196725	0.00140779	-0.00147352
4.59	-0.00165308	0.00136044	-0.00166969
4.608	-0.00137094	0.00138632	-0.00177459
4.626	-0.00143943	0.00153066	-0.0018847
4.644	-0.00115236	0.00175146	-0.00160591
4.662	-0.00130469	0.00189601	-0.00158588
4.68	-0.00170277	0.00129481	-0.00145883
4.698	-0.00157141	0.00157282	-0.00199624
4.716	-0.00104231	0.00165019	-0.00125942
4.734	-0.000635464	0.00218945	-0.000283828
4.752	-0.00107623	0.00237335	0.00031101
4.77	-0.00120914	0.00231919	0.000263625
4.788	-0.00116488	0.00238872	-0.000662335
4.806	-0.000736145	0.00241108	-0.00100593
4.824	-0.00117267	0.00266617	-0.000950442
4.842	-0.0014471	0.00244692	-0.000477117
4.86	-0.0019593	0.00227818	-4.6143e-06
4.878	-0.0019857	0.00227004	0.000654346
4.896	-0.00238336	0.00172416	0.000982095
4.914	-0.00285059	0.00209933	0.000260225
4.932	-0.00257593	0.00169137	-2.50571e-05
4.95	-0.00198467	0.00137797	0.000660006
4.968	-0.0021807	0.00134228	0.00153553
4.986	-0.00170578	0.00151218	0.00158765
5.004	-0.00246148	0.000838834	0.00221059
5.022	-0.00233785	0.000186752	0.00148639
5.04	-0.00218938	-0.000120433	0.00164906
5.058	-0.00152645	-0.000676648	0.00236594
5.076	-0.000785765	-0.00080147	0.00276387
5.094	-0.000556244	-0.000987201	0.00277477
5.112	-0.000526958	-0.0014231	0.00333854
5.13	-0.00060142	-0.00226174	0.00307973
5.148	-0.000634047	-0.00287408	0.00280154
5.166	-0.000451789	-0.00220184	0.00321378
5.184	-0.000280719	-0.00164759	0.00398011
5.202	0.000352132	-0.00157516	0.00368658
5.22	0.00143153	-0.00171722	0.0031665
5.238	0.00153341	-0.00140242	0.0025147
5.256	0.00236535	-0.0010801	0.00183426
5.274	0.00211598	-0.000898309	0.00210041
5.292	0.00213571	-0.000868719	0.00237882
5.31	0.00220056	-0.000580319	0.00226159
5.328	0.00190875	-2.64158e-05	0.00218166
5.346	0.00195067	0.00024056	0.00214437
5.364	0.00183019	0.000549065	0.00217428
5.382	0.00190106	0.000177896	0.00181424
5.4	0.00111405	0.000230388	0.0012991

## Sheet: 2e
rewarded signal				unrewarded signal				rewarded noise				unrewarded noise
xcorr signal	xcorr +SEM	xcorr -SEM		xcorr signal	xcorr +SEM	xcorr -SEM		xcorr signal	xcorr +SEM	xcorr -SEM		xcorr signal	xcorr +SEM	xcorr -SEM
-0.00249979	0.00354964	-0.00854922		0.00714621	0.0111514	0.00314101		0.00130453	0.00403066	-0.00142161		0.0082191	0.0120961	0.00434212
-0.00156858	0.00467028	-0.00780744		0.00654417	0.0106333	0.00245506		0.00189031	0.00455798	-0.000777366		0.0076203	0.0115476	0.00369299
-0.00230424	0.00390911	-0.0085176		0.00814341	0.012187	0.00409977		0.00086369	0.00348196	-0.00175458		0.00920837	0.0131539	0.0052629
-0.00262247	0.00341088	-0.00865582		0.00809327	0.011934	0.00425258		0.000124776	0.00284559	-0.00259604		0.00943887	0.0133131	0.00556467
-0.00357857	0.00193325	-0.00909039		0.00801782	0.0116197	0.00441597		-0.00110418	0.0014764	-0.00368475		0.00903842	0.013057	0.00501985
-0.00339076	0.00159761	-0.00837913		0.00621227	0.00988999	0.00253455		-0.000922946	0.00150127	-0.00334716		0.00745677	0.0116302	0.00328335
-0.00336041	0.00119815	-0.00791896		0.00257584	0.00600674	-0.00085506		-0.00106781	0.00132005	-0.00345567		0.00385845	0.00787787	-0.000160978
-0.00309916	0.00128802	-0.00748635		0.000449262	0.00394336	-0.00304483		-0.000606309	0.00185611	-0.00306873		0.00273547	0.00672556	-0.00125462
-0.002881	0.00135524	-0.00711724		-0.00222222	0.0014817	-0.00592615		2.30713e-05	0.00256219	-0.00251605		0.000520853	0.0043367	-0.00329499
-0.00245323	0.00174027	-0.00664672		-0.00320853	0.000512849	-0.00692991		0.000556077	0.0030373	-0.00192514		-0.000518555	0.00311653	-0.00415364
-0.00223473	0.0018705	-0.00633996		-0.00066478	0.00289654	-0.0042261		0.000179304	0.00257315	-0.00221454		0.00220542	0.00562245	-0.0012116
-0.0022463	0.00179445	-0.00628706		-0.000716852	0.00254403	-0.00397773		-0.000711292	0.00159731	-0.00301989		0.00233083	0.00541907	-0.000757417
-0.00272137	0.00121673	-0.00665946		7.7587e-05	0.00319216	-0.00303698		-0.00211305	2.00136e-05	-0.00424612		0.00337606	0.00637157	0.000380551
-0.00326018	0.000441759	-0.00696211		0.00220211	0.00531738	-0.000913152		-0.00346021	-0.00150472	-0.00541571		0.00589958	0.00902337	0.00277578
-0.00218373	0.00144907	-0.00581653		0.00452967	0.00775988	0.00129946		-0.00256987	-0.000605368	-0.00453437		0.00850411	0.0118275	0.00518074
-0.000881598	0.00269852	-0.00446172		0.00439123	0.00745679	0.00132567		-0.00164866	0.000471448	-0.00376877		0.00723415	0.0106262	0.00384213
0.00104664	0.00456037	-0.00246709		0.0039514	0.00742944	0.000473359		0.000350754	0.0025441	-0.00184259		0.0058285	0.00985262	0.00180439
0.00276699	0.00633173	-0.000797752		0.00382536	0.00737143	0.000279285		0.00209154	0.00449767	-0.000314598		0.00530339	0.00899694	0.00160983
0.00390914	0.00743539	0.000382886		0.00345536	0.00699532	-8.46054e-05		0.00331947	0.00564186	0.000997085		0.00435861	0.00781617	0.000901057
0.00379261	0.00721789	0.000367319		0.0034806	0.00737059	-0.000409381		0.00304421	0.00537437	0.000714058		0.00432685	0.00786517	0.000788536
0.00332491	0.006716	-6.61889e-05		0.00504991	0.00888037	0.00121944		0.00221788	0.00453804	-0.000102274		0.00542251	0.00900585	0.00183916
0.0027806	0.00600069	-0.0004395		0.00568306	0.00948231	0.00188381		0.00153096	0.00373864	-0.000676708		0.0055123	0.00898669	0.0020379
0.00346606	0.00670667	0.000225442		0.00659593	0.0103622	0.00282963		0.00200984	0.00404192	-2.22416e-05		0.00622894	0.00980481	0.00265306
0.00366331	0.00697896	0.000347661		0.00779358	0.0111008	0.00448631		0.00218091	0.00439957	-3.77476e-05		0.00743958	0.0107501	0.00412911
0.0043853	0.00762786	0.00114275		0.00621885	0.00932518	0.00311253		0.00314978	0.00528805	0.0010115		0.00561803	0.00867225	0.00256382
0.00406204	0.00719822	0.00092586		0.00779258	0.0110289	0.00455627		0.00344094	0.00562643	0.00125544		0.00716465	0.0101988	0.0041305
0.00401055	0.00731347	0.000707623		0.00832523	0.0115967	0.00505373		0.00386802	0.00594127	0.00179476		0.00735116	0.0104001	0.00430219
0.00421777	0.00778151	0.000654025		0.00835178	0.0115706	0.00513299		0.00376745	0.00591326	0.00162164		0.00683898	0.0096864	0.00399155
0.00425087	0.00812387	0.000377876		0.00878006	0.0120617	0.00549843		0.00347212	0.00578064	0.0011636		0.0070411	0.00977517	0.00430702
0.00369027	0.00777519	-0.000394658		0.00967926	0.0132875	0.00607102		0.00249335	0.00488436	0.000102337		0.00784307	0.0110717	0.00461449
0.00492149	0.00921127	0.000631718		0.011453	0.0155091	0.00739699		0.00347829	0.00603552	0.000921066		0.00966175	0.0133623	0.00596125
0.00462389	0.00892944	0.000318339		0.0111539	0.0154846	0.0068232		0.00261202	0.00528385	-5.98169e-05		0.00843116	0.0124594	0.00440287
0.00469807	0.00910658	0.000289569		0.00899423	0.0136215	0.004367		0.00262259	0.00516445	8.07338e-05		0.00574941	0.010374	0.00112477
0.00520935	0.00983357	0.00058512		0.00834845	0.0132356	0.00346134		0.00309581	0.00584289	0.000348729		0.00411224	0.00924582	-0.00102134
0.00571699	0.0106027	0.000831283		0.0076176	0.0123295	0.00290569		0.00345781	0.00622941	0.000686222		0.00210237	0.00715755	-0.00295281
0.00738596	0.0123886	0.00238336		0.00807994	0.0122438	0.00391612		0.00507215	0.00796317	0.00218113		0.00211502	0.00643778	-0.00220774
0.00812562	0.0128879	0.00336334		0.0100614	0.0137965	0.00632634		0.00555559	0.00846604	0.00264513		0.00429302	0.00793917	0.000646857
0.00919368	0.013598	0.00478936		0.0138616	0.0176382	0.010085		0.00630937	0.00953033	0.00308841		0.00750512	0.0109461	0.00406414
0.0111911	0.0151606	0.00722158		0.0167514	0.0206431	0.0128597		0.00842008	0.011672	0.00516811		0.00885437	0.0122457	0.00546302
0.0119541	0.0156844	0.00822373		0.0210923	0.024799	0.0173856		0.00929065	0.0123508	0.00623047		0.011812	0.0149645	0.00865944
0.0117641	0.0152324	0.00829579		0.0244609	0.0281555	0.0207663		0.00972181	0.012524	0.00691963		0.014557	0.0175736	0.0115405
0.0116714	0.0152353	0.00810754		0.0241217	0.0284081	0.0198354		0.00967404	0.0124878	0.00686027		0.0141136	0.0176049	0.0106222
0.013124	0.01664	0.00960804		0.0220196	0.0267765	0.0172626		0.0106124	0.0135014	0.00772339		0.0125195	0.0161306	0.00890835
0.0150114	0.0189506	0.0110723		0.0178505	0.0233231	0.0123779		0.0115489	0.0146396	0.00845818		0.00971654	0.0137854	0.00564766
0.0162199	0.0202523	0.0121875		0.0153168	0.0207779	0.00985563		0.0115322	0.0145191	0.00854538		0.00922922	0.0134583	0.00500012
0.0174211	0.0216675	0.0131748		0.0121044	0.0180734	0.00613543		0.0116227	0.0144885	0.00875696		0.00750777	0.0124124	0.00260317
0.0197083	0.0240839	0.0153328		0.0107271	0.0172017	0.00425263		0.0133614	0.0161921	0.0105307		0.00728193	0.0128032	0.00176062
0.0202013	0.0249825	0.0154202		0.0114164	0.0181153	0.00471754		0.0136753	0.0166824	0.0106681		0.00753681	0.0132656	0.00180805
0.0202813	0.0251583	0.0154044		0.0159725	0.0226373	0.00930771		0.01437	0.0174657	0.0112744		0.0108123	0.0166146	0.00500993
0.0186349	0.023759	0.0135107		0.018319	0.0248791	0.0117589		0.0142987	0.0177009	0.0108965		0.0111752	0.0166419	0.00570836
0.0149383	0.020467	0.00940965		0.0213806	0.0280142	0.014747		0.0131965	0.0169253	0.00946767		0.0117894	0.0171011	0.0064778
0.0104658	0.0161754	0.00475628		0.0226848	0.0295254	0.0158441		0.011929	0.0157665	0.00809153		0.0112543	0.0163629	0.00614571
0.0064593	0.0122141	0.000704537		0.0248136	0.0315459	0.0180813		0.0112511	0.0151649	0.00733731		0.0128929	0.017747	0.00803877
0.00434342	0.00976585	-0.00107901		0.0244566	0.0306612	0.018252		0.0123335	0.0158331	0.00883396		0.0127674	0.0171826	0.00835232
0.00275202	0.00811922	-0.00261518		0.0250676	0.03093	0.0192052		0.0129278	0.0163488	0.00950672		0.0128673	0.0172677	0.00846678
0.00292495	0.00830114	-0.00245125		0.0237176	0.0292851	0.0181501		0.0139939	0.0173389	0.0106489		0.0108911	0.0152634	0.00651877
0.00455984	0.00981175	-0.000692066		0.0232569	0.0282942	0.0182197		0.0146465	0.0179966	0.0112964		0.00955705	0.0134504	0.00566375
0.00709166	0.0122867	0.00189661		0.0227234	0.0277645	0.0176823		0.0135518	0.0167972	0.0103063		0.0078235	0.0116322	0.00401477
0.0130976	0.0186144	0.00758082		0.023799	0.0289081	0.0186899		0.0132677	0.0161641	0.0103714		0.00829846	0.0120492	0.00454776
0.0220894	0.0294019	0.0147769		0.0252421	0.0309166	0.0195677		0.0143759	0.017739	0.0110128		0.0100514	0.0144822	0.00562065
0.0344485	0.0441854	0.0247116		0.0301872	0.0361605	0.0242139		0.017489	0.0217365	0.0132416		0.016742	0.0214974	0.0119866
0.0468124	0.0591577	0.0344671		0.0320306	0.038329	0.0257322		0.0214589	0.0267714	0.0161464		0.0216314	0.027289	0.0159738
0.0574207	0.0716361	0.0432053		0.0328071	0.0386627	0.0269515		0.0259955	0.0321883	0.0198027		0.0258016	0.0316565	0.0199467
0.0617152	0.0768769	0.0465535		0.0306554	0.0354892	0.0258216		0.0265903	0.0327899	0.0203907		0.0281395	0.0338598	0.0224192
0.0600784	0.074959	0.0451977		0.0264761	0.0308208	0.0221313		0.0251234	0.0307784	0.0194683		0.0278212	0.0330995	0.0225429
0.0497519	0.0640669	0.0354369		0.0188932	0.0231416	0.0146448		0.0180303	0.0231563	0.0129044		0.0221004	0.0268331	0.0173677
0.027953	0.0413621	0.0145438		0.00482029	0.00919361	0.000446973		0.00379719	0.00825004	-0.000655657		0.00895279	0.0135008	0.00440473
-0.0070289	0.00602721	-0.020085		-0.0152057	-0.0103734	-0.0200379		-0.0206416	-0.0158423	-0.0254409		-0.0104731	-0.00484276	-0.0161034
-0.0546456	-0.0415247	-0.0677665		-0.0478149	-0.0407506	-0.0548791		-0.0573213	-0.0502671	-0.0643755		-0.0428475	-0.0348995	-0.0507956
-0.116194	-0.103069	-0.12932		-0.101926	-0.0918438	-0.112009		-0.111832	-0.102152	-0.121513		-0.0967343	-0.0866287	-0.10684
-0.185834	-0.170513	-0.201155		-0.168941	-0.154534	-0.183348		-0.182759	-0.168359	-0.197159		-0.162979	-0.148993	-0.176966
-0.227321	-0.207123	-0.24752		-0.219054	-0.197858	-0.24025		-0.231232	-0.20916	-0.253303		-0.213441	-0.192439	-0.234444
-0.224213	-0.200328	-0.248098		-0.227647	-0.200145	-0.255149		-0.235921	-0.208058	-0.263784		-0.221524	-0.194409	-0.248639
-0.187535	-0.164186	-0.210884		-0.204228	-0.174983	-0.233473		-0.205008	-0.176623	-0.233394		-0.195755	-0.167541	-0.223969
-0.134257	-0.11488	-0.153635		-0.164629	-0.137726	-0.191531		-0.153947	-0.129612	-0.178281		-0.152864	-0.127731	-0.177997
-0.0834734	-0.0687782	-0.0981687		-0.121348	-0.0989215	-0.143774		-0.103431	-0.0850303	-0.121831		-0.107954	-0.0878577	-0.12805
-0.0409849	-0.0308372	-0.0511326		-0.0852437	-0.068199	-0.102288		-0.0604612	-0.0485439	-0.0723784		-0.0716188	-0.0567309	-0.0865067
-0.00953941	-0.00199889	-0.0170799		-0.0577136	-0.0459617	-0.0694655		-0.0299245	-0.0232764	-0.0365727		-0.0470981	-0.0367006	-0.0574957
0.0138684	0.0206427	0.00709401		-0.0322903	-0.0244285	-0.0401521		-0.00963927	-0.00617937	-0.0130992		-0.0271299	-0.0197023	-0.0345576
0.0321535	0.0399141	0.0243929		-0.0110714	-0.00455716	-0.0175856		0.00466655	0.00840053	0.000932561		-0.0125798	-0.00631103	-0.0188486
0.0422762	0.0507864	0.033766		0.00618068	0.0129663	-0.000604892		0.0114995	0.0159679	0.00703114		-0.00200796	0.00369692	-0.00771285
0.0459129	0.054487	0.0373387		0.0156958	0.0226615	0.00872998		0.0144407	0.0189205	0.00996094		0.00359436	0.00880062	-0.00161191
0.0428826	0.05057	0.0351952		0.0174842	0.0244033	0.0105651		0.0138939	0.0176564	0.0101315		0.0035858	0.00868208	-0.00151049
0.0344291	0.0409106	0.0279477		0.0162075	0.022396	0.0100191		0.0104992	0.0136127	0.00738568		0.00227786	0.0070116	-0.00245588
0.023501	0.028897	0.0181049		0.0100684	0.0155507	0.00458611		0.00619894	0.00895687	0.00344101		-0.00301661	0.00137451	-0.00740773
0.0124571	0.0176729	0.00724143		0.00502239	0.0103232	-0.000278382		0.00179644	0.00477893	-0.00118604		-0.00678174	-0.00205588	-0.0115076
0.00172616	0.00716001	-0.00370769		0.00444701	0.00973643	-0.000842416		-0.00328267	-0.000373832	-0.00619151		-0.00684841	-0.00207041	-0.0116264
-0.00472719	0.00155296	-0.0110074		0.00603553	0.0119249	0.000146176		-0.00585054	-0.00266131	-0.00903978		-0.00571774	-0.000367116	-0.0110684
-0.00878902	-0.00206977	-0.0155083		0.00727521	0.013471	0.00107943		-0.00766162	-0.00445545	-0.0108678		-0.00424547	0.00135005	-0.00984098
-0.0111407	-0.00396292	-0.0183185		0.00882435	0.0148162	0.00283245		-0.00921766	-0.00571292	-0.0127224		-0.00159967	0.00394382	-0.00714315
-0.0122091	-0.00480555	-0.0196126		0.00821112	0.0142674	0.00215482		-0.00989549	-0.00622209	-0.0135689		-0.00065274	0.00483976	-0.00614523
-0.0128874	-0.00543314	-0.0203417		0.00610295	0.0117288	0.000477086		-0.0106493	-0.00701855	-0.01428		-0.000959249	0.0041192	-0.0060377
-0.0124195	-0.00490596	-0.0199331		0.00159531	0.00699442	-0.0038038		-0.0106778	-0.00700227	-0.0143534		-0.00391826	0.000876562	-0.00871309
-0.0120667	-0.00460854	-0.0195248		-0.00238413	0.00266072	-0.00742898		-0.0109379	-0.00717276	-0.014703		-0.00572122	-0.000896207	-0.0105462
-0.0125759	-0.00510268	-0.0200491		-0.00623317	-0.00151033	-0.010956		-0.0122345	-0.00843288	-0.0160361		-0.0082381	-0.00355804	-0.0129182
-0.0114754	-0.00416454	-0.0187862		-0.0115277	-0.00723141	-0.0158239		-0.0112943	-0.00753249	-0.0150561		-0.0124094	-0.00797499	-0.0168439
-0.0106183	-0.00327781	-0.0179588		-0.0134653	-0.00952037	-0.0174102		-0.0101495	-0.00632263	-0.0139764		-0.0136975	-0.00950572	-0.0178894
-0.0116678	-0.00428596	-0.0190496		-0.0150822	-0.0114708	-0.0186935		-0.0105098	-0.00663469	-0.0143849		-0.0141423	-0.0103239	-0.0179606
-0.0132108	-0.00583462	-0.0205869		-0.015781	-0.0126029	-0.0189591		-0.0105751	-0.00695863	-0.0141915		-0.0136278	-0.0103875	-0.0168681
-0.0157136	-0.00825957	-0.0231677		-0.0161445	-0.0127995	-0.0194895		-0.0119706	-0.00834256	-0.0155986		-0.0139154	-0.0107588	-0.0170719
-0.0173347	-0.00967038	-0.0249991		-0.0149342	-0.0107187	-0.0191497		-0.0122651	-0.00848119	-0.016049		-0.0114124	-0.0079194	-0.0149054
-0.0192371	-0.0113486	-0.0271255		-0.0153679	-0.0106757	-0.0200602		-0.0130185	-0.00909227	-0.0169447		-0.010769	-0.00682758	-0.0147104
-0.020085	-0.0116565	-0.0285135		-0.016806	-0.0116759	-0.021936		-0.0125361	-0.00845835	-0.0166139		-0.0113835	-0.00746103	-0.0153059
-0.0211893	-0.0125085	-0.0298701		-0.0174778	-0.0119388	-0.0230168		-0.0120957	-0.00802046	-0.0161709		-0.0117244	-0.00747857	-0.0159702
-0.0217963	-0.0125155	-0.0310771		-0.0174518	-0.0116494	-0.0232542		-0.0109337	-0.00663546	-0.015232		-0.0111389	-0.00664503	-0.0156327
-0.0220795	-0.0123961	-0.0317629		-0.0178264	-0.0119113	-0.0237414		-0.0096934	-0.0051405	-0.0142463		-0.0106	-0.00604274	-0.0151572
-0.0232608	-0.0131835	-0.0333382		-0.0184704	-0.0126609	-0.02428		-0.00975054	-0.00513619	-0.0143649		-0.0108083	-0.00642299	-0.0151937
-0.0245713	-0.0145352	-0.0346075		-0.018501	-0.0128308	-0.0241712		-0.0104316	-0.00615295	-0.0147102		-0.0104289	-0.00620452	-0.0146533
-0.0264891	-0.0166577	-0.0363205		-0.0171223	-0.011572	-0.0226726		-0.0117428	-0.00769513	-0.0157904		-0.00855872	-0.00465499	-0.0124625
-0.0281234	-0.0188452	-0.0374016		-0.0189702	-0.0134359	-0.0245045		-0.0131613	-0.00938067	-0.0169419		-0.010341	-0.0067014	-0.0139806
-0.0291391	-0.0202727	-0.0380055		-0.0181928	-0.0126633	-0.0237222		-0.0141688	-0.01063	-0.0177075		-0.0091383	-0.00536426	-0.0129123
-0.0291437	-0.0209057	-0.0373816		-0.01687	-0.0110902	-0.0226498		-0.0148086	-0.0114983	-0.018119		-0.00953476	-0.00525942	-0.0138101
-0.0284459	-0.0205983	-0.0362935		-0.0134066	-0.00717586	-0.0196373		-0.0146693	-0.0114974	-0.0178413		-0.00672477	-0.00201343	-0.0114361
-0.0272416	-0.0200949	-0.0343883		-0.0128698	-0.00643333	-0.0193062		-0.0146598	-0.0116848	-0.0176349		-0.0059937	-0.0010192	-0.0109682
-0.0257027	-0.0189212	-0.0324843		-0.0121809	-0.00601392	-0.0183478		-0.0137845	-0.0106791	-0.0168899		-0.00390294	0.000936296	-0.00874219
-0.0241118	-0.0180729	-0.0301507		-0.0121773	-0.00625592	-0.0180987		-0.0126932	-0.00996291	-0.0154236		-0.00191232	0.00296698	-0.00679162
-0.022	-0.0162332	-0.0277668		-0.0113785	-0.00554425	-0.0172128		-0.0111569	-0.00841097	-0.0139028		-0.000183405	0.0044681	-0.00483491
-0.0209815	-0.0154485	-0.0265144		-0.0113432	-0.00581902	-0.0168674		-0.0106132	-0.00789717	-0.0133292		-0.000264644	0.00410665	-0.00463593
-0.0203716	-0.0148955	-0.0258478		-0.011198	-0.00652634	-0.0158696		-0.0103078	-0.00762176	-0.0129939		-0.00249449	0.00110513	-0.00609411
-0.0210946	-0.015564	-0.0266253		-0.0103716	-0.00612147	-0.0146217		-0.0110937	-0.00840273	-0.0137846		-0.00381549	-0.000535432	-0.00709555
-0.0200586	-0.0142155	-0.0259017		-0.0095871	-0.00587548	-0.0132987		-0.00975213	-0.00706743	-0.0124368		-0.00557368	-0.00266323	-0.00848412
-0.0190863	-0.0127455	-0.0254271		-0.0076954	-0.00396632	-0.0114245		-0.00855864	-0.00572426	-0.011393		-0.00582311	-0.00288515	-0.00876108
-0.017951	-0.0113043	-0.0245977		-0.00681474	-0.00293915	-0.0106903		-0.0073177	-0.00443403	-0.0102014		-0.00617253	-0.00316122	-0.00918383
-0.017458	-0.0106393	-0.0242768		-0.00552232	-0.00120916	-0.00983547		-0.0070455	-0.00402653	-0.0100645		-0.00457769	-0.000890531	-0.00826484
-0.0176536	-0.010687	-0.0246202		-0.00575262	-0.00129179	-0.0102134		-0.0071128	-0.00392923	-0.0102964		-0.00429416	-0.000460575	-0.00812775
-0.0186269	-0.0116554	-0.0255984		-0.00767627	-0.00320754	-0.012145		-0.00826969	-0.00500951	-0.0115299		-0.00623737	-0.00251198	-0.00996275
-0.0191197	-0.0121686	-0.0260708		-0.00703928	-0.00223053	-0.011848		-0.00892439	-0.00565698	-0.0121918		-0.00494765	-0.00106352	-0.00883177
-0.0184709	-0.0114878	-0.0254541		-0.00612439	-0.00100873	-0.01124		-0.00795928	-0.0047625	-0.0111561		-0.0034821	0.000474432	-0.00743863
-0.0189141	-0.0119557	-0.0258726		-0.00592324	-0.00112357	-0.0107229		-0.00852345	-0.00556442	-0.0114825		-0.00343752	0.000499648	-0.00737468
-0.0181655	-0.0110669	-0.0252641		-0.00460526	2.40078e-06	-0.00921292		-0.00834805	-0.00557734	-0.0111188		-0.00185249	0.00198654	-0.00569153
-0.0166076	-0.00935635	-0.0238589		-0.0061037	-0.00183429	-0.0103731		-0.00742355	-0.0047374	-0.0101097		-0.00391951	-0.000261135	-0.00757788
-0.0160619	-0.00863762	-0.0234863		-0.00682153	-0.00254705	-0.011096		-0.00752547	-0.00482984	-0.0102211		-0.00544907	-0.00175614	-0.009142
-0.0152212	-0.00778817	-0.0226542		-0.00814637	-0.00375968	-0.0125331		-0.00716526	-0.00461433	-0.0097162		-0.00734837	-0.00365521	-0.0110415
-0.014605	-0.00703206	-0.0221779		-0.00620854	-0.00159764	-0.0108194		-0.00723346	-0.00471277	-0.00975414		-0.00580538	-0.001824	-0.00978675
-0.0152598	-0.00783305	-0.0226866		-0.00607169	-0.00145825	-0.0106851		-0.00867561	-0.00628091	-0.0110703		-0.00597921	-0.00204718	-0.00991124
-0.015241	-0.00770875	-0.0227733		-0.00537266	-0.00101442	-0.0097309		-0.00925401	-0.00687561	-0.0116324		-0.00585266	-0.00203325	-0.00967207
-0.0151968	-0.00786317	-0.0225304		-0.00454141	-0.000504639	-0.00857818		-0.00966397	-0.00726835	-0.0120596		-0.00515958	-0.00145544	-0.00886372
-0.014522	-0.00731251	-0.0217314		-0.00270973	0.00102674	-0.0064462		-0.00940865	-0.00709396	-0.0117233		-0.00358933	-0.000125213	-0.00705346
-0.0121974	-0.00510908	-0.0192858		-0.00250237	0.00128086	-0.0062856		-0.00745645	-0.00503234	-0.00988057		-0.00289086	0.000939577	-0.00672129
-0.0112109	-0.003927	-0.0184948		-0.00301635	0.000738534	-0.00677124		-0.00739655	-0.00468582	-0.0101073		-0.00291091	0.000993352	-0.00681518
-0.0100142	-0.00272225	-0.0173061		-0.00351499	0.000124713	-0.00715469		-0.0072496	-0.00438585	-0.0101134		-0.00331452	0.000483719	-0.00711275

## Sheet: 2g
unrewarded off diagonal				rewarded off-diagonal
off-diagonal	+SEM	-SEM		off-diagonal	+SEM	-SEM
-0.0634117	-0.0491406	-0.0776828		-0.0777337	-0.0636265	-0.0918408
-0.0862542	-0.0666743	-0.105834		-0.0730878	-0.0607737	-0.0854019
-0.086084	-0.0692097	-0.102958		-0.0797218	-0.0647296	-0.094714
-0.0747021	-0.0569683	-0.0924359		-0.0816297	-0.0666803	-0.096579
-0.0870881	-0.070974	-0.103202		-0.0995937	-0.085147	-0.11404
-0.106644	-0.0883976	-0.124891		-0.10556	-0.0917856	-0.119335
-0.129512	-0.1091	-0.149923		-0.109045	-0.0943666	-0.123723
0.000305207	0.000305207	0.000305207		9.40911e-05	9.40911e-05	9.40911e-05
0.000605236	0.000605236	0.000605236		0.000326346	0.000326346	0.000326346
-0.000665308	-0.000665308	-0.000665308		0.000477181	0.000477181	0.000477181
-0.000752762	-0.000752762	-0.000752762		0.000562202	0.000562202	0.000562202
4.50759e-06	4.50759e-06	4.50759e-06		0.000231036	0.000231036	0.000231036
0.000123175	0.000123175	0.000123175		0.000176252	0.000176252	0.000176252
2.91639e-05	2.91639e-05	2.91639e-05		0.000555692	0.000555692	0.000555692
0.000116271	0.000116271	0.000116271		-2.36464e-05	-2.36464e-05	-2.36464e-05
-7.00574e-05	-7.00574e-05	-7.00574e-05		0.000530595	0.000530595	0.000530595
-0.000601435	-0.000601435	-0.000601435		8.5351e-06	8.5351e-06	8.5351e-06
0.00145382	0.00145382	0.00145382		0.000599451	0.000599451	0.000599451
5.53683e-05	5.53683e-05	5.53683e-05		0.000967686	0.000967686	0.000967686
0.00301158	0.00301158	0.00301158		0.000979871	0.000979871	0.000979871
0.000563696	0.000563696	0.000563696		0.000142546	0.000142546	0.000142546
0.000172284	0.000172284	0.000172284		0.00124499	0.00124499	0.00124499
-0.000530161	-0.000530161	-0.000530161		2.75462e-05	2.75462e-05	2.75462e-05
0.000683051	0.000683051	0.000683051		0.00043186	0.00043186	0.00043186
-0.000691681	-0.000691681	-0.000691681		0.00149053	0.00149053	0.00149053
0.00182621	0.00182621	0.00182621		-3.99032e-06	-3.99032e-06	-3.99032e-06
0.000754609	0.000754609	0.000754609		-8.95024e-06	-8.95024e-06	-8.95024e-06
-0.000208089	-0.000208089	-0.000208089		0.000463125	0.000463125	0.000463125
-0.000867718	-0.000867718	-0.000867718		0.000688794	0.000688794	0.000688794
-0.00254235	-0.00254235	-0.00254235		0.000870385	0.000870385	0.000870385
-0.000151227	-0.000151227	-0.000151227		0.00153328	0.00153328	0.00153328
0.0026622	0.0026622	0.0026622		9.58226e-05	9.58226e-05	9.58226e-05
0.00306539	0.00306539	0.00306539		0.000133795	0.000133795	0.000133795
-2.36631e-07	-2.36631e-07	-2.36631e-07		0.000726285	0.000726285	0.000726285
0.000832896	0.000832896	0.000832896		0.0025917	0.0025917	0.0025917
0.000463573	0.000463573	0.000463573		0.00268123	0.00268123	0.00268123
-0.00159474	-0.00159474	-0.00159474		0.00246352	0.00246352	0.00246352
3.94781e-06	3.94781e-06	3.94781e-06		0.00267934	0.00267934	0.00267934
0.00104577	0.00104577	0.00104577		0.000600581	0.000600581	0.000600581
0.000803943	0.000803943	0.000803943		7.98372e-05	7.98372e-05	7.98372e-05
1.36805e-05	1.36805e-05	1.36805e-05		-0.000317475	-0.000317475	-0.000317475
-0.000684685	-0.000684685	-0.000684685		-0.000620793	-0.000620793	-0.000620793
-0.000790355	-0.000790355	-0.000790355		-0.000134252	-0.000134252	-0.000134252
-9.80873e-05	-9.80873e-05	-9.80873e-05		3.06084e-05	3.06084e-05	3.06084e-05
9.2633e-05	9.2633e-05	9.2633e-05		0.000246272	0.000246272	0.000246272
0.000367103	0.000367103	0.000367103		0.00109212	0.00109212	0.00109212
0.0014308	0.0014308	0.0014308		0.000356204	0.000356204	0.000356204
0.000158025	0.000158025	0.000158025		0.000226566	0.000226566	0.000226566
0.00115935	0.00115935	0.00115935		3.72461e-05	3.72461e-05	3.72461e-05
0.00272596	0.00272596	0.00272596		0.000488169	0.000488169	0.000488169
0.00148544	0.00148544	0.00148544		1.89377e-05	1.89377e-05	1.89377e-05
5.97235e-05	5.97235e-05	5.97235e-05		-0.000446181	-0.000446181	-0.000446181
0.00235734	0.00235734	0.00235734		-0.000482328	-0.000482328	-0.000482328
0.00338159	0.00338159	0.00338159		-0.000256036	-0.000256036	-0.000256036
4.88978e-05	4.88978e-05	4.88978e-05		-9.13357e-05	-9.13357e-05	-9.13357e-05
0.00159989	0.00159989	0.00159989		-6.93526e-06	-6.93526e-06	-6.93526e-06
0.000156843	0.000156843	0.000156843		-2.94976e-08	-2.94976e-08	-2.94976e-08
0.00182175	0.00182175	0.00182175		2.99174e-05	2.99174e-05	2.99174e-05
0.000427598	0.000427598	0.000427598		0.000380212	0.000380212	0.000380212
1.50637e-05	1.50637e-05	1.50637e-05		0.000581334	0.000581334	0.000581334
0.00129126	0.00129126	0.00129126		3.54395e-06	3.54395e-06	3.54395e-06
0.000600586	0.000600586	0.000600586		0.0001036	0.0001036	0.0001036
-0.000691425	-0.000691425	-0.000691425		-5.5283e-06	-5.5283e-06	-5.5283e-06
-0.000972896	-0.000972896	-0.000972896		0.00145504	0.00145504	0.00145504
0.000348349	0.000348349	0.000348349		0.000202067	0.000202067	0.000202067
0.00284896	0.00284896	0.00284896		3.79662e-08	3.79662e-08	3.79662e-08
0.00224211	0.00224211	0.00224211		0.000175359	0.000175359	0.000175359
9.71014e-05	9.71014e-05	9.71014e-05		-4.77072e-06	-4.77072e-06	-4.77072e-06
0.000322879	0.000322879	0.000322879		-5.68879e-05	-5.68879e-05	-5.68879e-05
0.00118823	0.00118823	0.00118823		7.11964e-05	7.11964e-05	7.11964e-05
0.00156783	0.00156783	0.00156783		-0.000208022	-0.000208022	-0.000208022
0.000781543	0.000781543	0.000781543		-4.54819e-07	-4.54819e-07	-4.54819e-07
-0.00197434	-0.00197434	-0.00197434		-0.000567601	-0.000567601	-0.000567601
-0.00185602	-0.00185602	-0.00185602		1.05756e-05	1.05756e-05	1.05756e-05
0.0020101	0.0020101	0.0020101		-1.44485e-05	-1.44485e-05	-1.44485e-05
-1.28116e-05	-1.28116e-05	-1.28116e-05		-5.39988e-05	-5.39988e-05	-5.39988e-05
-0.000301605	-0.000301605	-0.000301605		0.000235673	0.000235673	0.000235673
1.89971e-05	1.89971e-05	1.89971e-05		0.000294607	0.000294607	0.000294607
0.000146524	0.000146524	0.000146524		-2.08114e-05	-2.08114e-05	-2.08114e-05
0.00161378	0.00161378	0.00161378		0.000842038	0.000842038	0.000842038
0.000423749	0.000423749	0.000423749		1.31639e-05	1.31639e-05	1.31639e-05
-5.53261e-05	-5.53261e-05	-5.53261e-05		3.45649e-05	3.45649e-05	3.45649e-05
3.31663e-05	3.31663e-05	3.31663e-05		0.000128218	0.000128218	0.000128218
4.59925e-05	4.59925e-05	4.59925e-05		5.22401e-05	5.22401e-05	5.22401e-05
0.00410303	0.00410303	0.00410303		1.66865e-06	1.66865e-06	1.66865e-06
0.00163715	0.00163715	0.00163715		0.000328259	0.000328259	0.000328259
6.9437e-05	6.9437e-05	6.9437e-05		-2.39245e-05	-2.39245e-05	-2.39245e-05
0.000253132	0.000253132	0.000253132		0.000219948	0.000219948	0.000219948
0.000121741	0.000121741	0.000121741		0.000467909	0.000467909	0.000467909
0.00181644	0.00181644	0.00181644		0.000638367	0.000638367	0.000638367
0.0036599	0.0036599	0.0036599		-0.000119721	-0.000119721	-0.000119721
0.000517689	0.000517689	0.000517689		0.000937878	0.000937878	0.000937878
0.000656388	0.000656388	0.000656388		0.00248205	0.00248205	0.00248205
-0.000613527	-0.000613527	-0.000613527		0.000862032	0.000862032	0.000862032
0.000582492	0.000582492	0.000582492		-9.08791e-05	-9.08791e-05	-9.08791e-05
0.000327455	0.000327455	0.000327455		6.56851e-09	6.56851e-09	6.56851e-09
0.00336891	0.00336891	0.00336891		0.000305762	0.000305762	0.000305762
0.00262513	0.00262513	0.00262513		0.00077965	0.00077965	0.00077965
-0.000381738	-0.000381738	-0.000381738		0.00055219	0.00055219	0.00055219
0.00046224	0.00046224	0.00046224		0.00143753	0.00143753	0.00143753
-0.000736166	-0.000736166	-0.000736166		0.00140828	0.00140828	0.00140828
-5.91012e-05	-5.91012e-05	-5.91012e-05		0.000345304	0.000345304	0.000345304
-0.000340895	-0.000340895	-0.000340895		0.000270069	0.000270069	0.000270069
0.000295534	0.000295534	0.000295534		8.5829e-06	8.5829e-06	8.5829e-06
0.00297562	0.00297562	0.00297562		0.00055861	0.00055861	0.00055861
0.00376992	0.00376992	0.00376992		3.61463e-05	3.61463e-05	3.61463e-05
-0.000360093	-0.000360093	-0.000360093		0.000307502	0.000307502	0.000307502
0.000405349	0.000405349	0.000405349		0.000458433	0.000458433	0.000458433
0.000112157	0.000112157	0.000112157		0.000131175	0.000131175	0.000131175
-0.00388216	-0.00388216	-0.00388216		3.43374e-05	3.43374e-05	3.43374e-05
-0.00197796	-0.00197796	-0.00197796		3.3195e-06	3.3195e-06	3.3195e-06
-0.000812857	-0.000812857	-0.000812857		0.00105063	0.00105063	0.00105063
-0.00198595	-0.00198595	-0.00198595		0.00056833	0.00056833	0.00056833
0.000406814	0.000406814	0.000406814		3.76757e-05	3.76757e-05	3.76757e-05
-0.00074336	-0.00074336	-0.00074336		1.56052e-05	1.56052e-05	1.56052e-05
0.00181437	0.00181437	0.00181437		0.000342022	0.000342022	0.000342022
0.000514914	0.000514914	0.000514914		5.51031e-05	5.51031e-05	5.51031e-05
0.00178994	0.00178994	0.00178994		0.00103558	0.00103558	0.00103558
-7.03803e-06	-7.03803e-06	-7.03803e-06		0.00189103	0.00189103	0.00189103
0.000288852	0.000288852	0.000288852		0.000186254	0.000186254	0.000186254
0.00139517	0.00139517	0.00139517		1.94182e-05	1.94182e-05	1.94182e-05
-0.00183351	-0.00183351	-0.00183351		0.00051742	0.00051742	0.00051742
-0.000297025	-0.000297025	-0.000297025		0.000394512	0.000394512	0.000394512
-0.000142415	-0.000142415	-0.000142415		0.00179034	0.00179034	0.00179034
0.000301195	0.000301195	0.000301195		0.00266856	0.00266856	0.00266856
5.56175e-05	5.56175e-05	5.56175e-05		0.000901393	0.000901393	0.000901393
0.000703279	0.000703279	0.000703279		1.90679e-05	1.90679e-05	1.90679e-05
-0.000566267	-0.000566267	-0.000566267		7.90786e-06	7.90786e-06	7.90786e-06
0.000274649	0.000274649	0.000274649		0.000353666	0.000353666	0.000353666
-0.000186452	-0.000186452	-0.000186452		1.18051e-06	1.18051e-06	1.18051e-06
0.000198583	0.000198583	0.000198583		3.85819e-05	3.85819e-05	3.85819e-05
3.02746e-05	3.02746e-05	3.02746e-05		0.000734719	0.000734719	0.000734719
0.00050795	0.00050795	0.00050795		0.00107536	0.00107536	0.00107536
-7.15589e-05	-7.15589e-05	-7.15589e-05		-7.26947e-05	-7.26947e-05	-7.26947e-05
-5.73373e-05	-5.73373e-05	-5.73373e-05		-0.000105717	-0.000105717	-0.000105717
0.00170279	0.00170279	0.00170279		-0.000670131	-0.000670131	-0.000670131
-0.000365205	-0.000365205	-0.000365205		-0.000889835	-0.000889835	-0.000889835
-9.58083e-05	-9.58083e-05	-9.58083e-05		4.10497e-05	4.10497e-05	4.10497e-05
0.000681963	0.000681963	0.000681963		4.12955e-05	4.12955e-05	4.12955e-05

## Sheet: 2h
gAch to rDA						rDA to gAch
timeshift step	gACH_mean	gACH_sem	gACH_size	gACH_std		rDA_mean	rDA_sem	rDA_size	rDA_std
-20	0.0188478	0.00034063	10	0.00107717		0.0255435	0.000624426	10	0.00197461
-19	0.0050368	0.000412438	10	0.00130424		0.0096031	0.000396206	10	0.00125291
-18	0.0108459	0.000549016	10	0.00173614		0.012401	0.000409832	10	0.001296
-17	0.00683851	0.000567181	10	0.00179358		0.0113787	0.000610053	10	0.00192916
-16	0.0129678	0.000269011	10	0.000850688		0.00851761	0.000530149	10	0.00167648
-15	0.0138385	0.000599834	10	0.00189684		0.00636808	0.000261915	10	0.000828248
-14	0.0190662	0.000287975	10	0.000910658		0.0024969	0.00037051	10	0.00117166
-13	0.0228927	0.000528793	10	0.00167219		-0.00132769	0.000649979	10	0.00205541
-12	0.0206509	0.000435854	10	0.00137829		-0.000680368	0.000652675	10	0.00206394
-11	0.0263912	0.000555769	10	0.0017575		0.00490319	0.000389018	10	0.00123018
-10	0.0243667	0.00059383	10	0.00187786		0.0116048	0.000740365	10	0.00234124
-9	0.0182344	0.000511864	10	0.00161866		0.0160292	0.000601739	10	0.00190287
-8	0.0110768	0.000428065	10	0.00135366		0.0217074	0.000444627	10	0.00140603
-7	0.00630241	0.000639767	10	0.00202312		0.0270507	0.00056456	10	0.0017853
-6	-0.00854318	0.000397979	10	0.00125852		0.032044	0.000562836	10	0.00177984
-5	-0.0138494	0.000608161	10	0.00192317		0.0423068	0.000774549	10	0.00244934
-4	-0.0398534	0.000376085	10	0.00118929		0.0412511	0.000578137	10	0.00182823
-3	-0.0614247	0.000520544	10	0.0016461		0.0397628	0.000601884	10	0.00190332
-2	-0.103325	0.000633057	10	0.0020019		0.0414618	0.000603251	10	0.00190765
-1	-0.132062	0.000555575	10	0.00175688		0.0165745	0.000764931	10	0.00241893
0	-0.0496867	0.000553879	10	0.00175152		-0.0719459	0.000451461	10	0.00142764
1	0.0119746	0.000434374	10	0.00137361		-0.151698	0.000579593	10	0.00183283
2	0.00812882	0.000441255	10	0.00139537		-0.151315	0.000427079	10	0.00135054
3	-0.00268619	0.000380717	10	0.00120393		-0.109942	0.000630794	10	0.00199475
4	0.01111	0.000570525	10	0.00180416		-0.0547111	0.000497541	10	0.00157336
5	0.0359454	0.000541597	10	0.00171268		-0.0176987	0.000313082	10	0.000990052
6	0.0206816	0.000381157	10	0.00120532		0.00280349	0.000387247	10	0.00122458
7	0.0269918	0.000413334	10	0.00130708		0.0140664	0.000753819	10	0.00238378
8	0.0274575	0.000383304	10	0.00121211		0.0167478	0.000167053	10	0.000528267
9	0.022269	0.000406633	10	0.00128589		0.0303951	0.000542512	10	0.00171557
10	0.0203984	0.000429183	10	0.0013572		0.0347864	0.00076223	10	0.00241038
11	0.0179074	0.000543943	10	0.0017201		0.0355486	0.000397916	10	0.00125832
12	0.0110351	0.000470263	10	0.0014871		0.0264311	0.000520361	10	0.00164553
13	0.00979827	0.000471809	10	0.00149199		0.01611	0.000768373	10	0.00242981
14	0.0112069	0.000501363	10	0.00158545		0.00812966	0.000889255	10	0.00281207
15	0.0127941	0.000354032	10	0.00111955		-0.00449836	0.000749074	10	0.00236878
16	0.00981032	0.000618106	10	0.00195462		-0.00512135	0.000371119	10	0.00117358
17	0.0089702	0.0002967	10	0.000938249		-0.00129426	0.000413649	10	0.00130807
18	0.00856695	0.000616393	10	0.00194921		0.00500768	0.000758085	10	0.00239728
19	0.00376	0.000648942	10	0.00205214		0.00584354	0.000442517	10	0.00139936
20	0.0246945	0.000691377	10	0.00218633		-0.000713591	0.000648366	10	0.00205031
