# Supplementary material for: Dopamine and glutamate regulate striatal acetylcholine in decision-making
Source: Nature. 2023 Aug 9;621(7979):577–85. doi: 10.1038/s41586-023-06492-9 (PMC10511323; doi:10.1038/s41586-023-06492-9)
Supplement: Supplementary file 7 — Source Data Fig. 3 [file 41586_2023_6492_MOESM7_ESM.xlsx]

## Sheet: 3c
TelC						mCh
47.1473	40.5736	23.482	19.5378	18.2231	20.8526	16.9084	19.5378	19.5378
41.8884	37.9442	22.1673	20.8526	14.2789	26.1115	16.9084	18.2231	19.5378
44.5179	37.9442	22.1673	22.1673	19.5378	22.1673	16.9084	22.1673	16.9084
51.0916	37.9442	24.7968	24.7968	14.2789	19.5378	19.5378	23.482	22.1673
41.8884	36.6294	23.482	23.482	18.2231	19.5378	19.5378	26.1115	20.8526
51.0916	39.2589	23.482	22.1673	18.2231	22.1673	19.5378	26.1115	22.1673
48.4621	36.6294	30.0557	18.2231	18.2231	22.1673	18.2231	23.482	20.8526
47.1473	37.9442	24.7968	19.5378	14.2789	23.482	22.1673	20.8526	15.5936
43.2031	35.3147	23.482	18.2231	14.2789	22.1673	20.8526	19.5378	23.482
45.8326	40.5736	26.1115	20.8526	16.9084	19.5378	24.7968	22.1673	16.9084
47.1473	37.9442	20.8526	22.1673	10.3347	18.2231	24.7968	19.5378	20.8526
45.8326	39.2589	30.0557	23.482	20.8526	19.5378	20.8526	22.1673	20.8526
49.7768	37.9442	28.741	24.7968	16.9084	19.5378	26.1115	22.1673	24.7968
47.1473	36.6294	28.741	18.2231	16.9084	15.5936	22.1673	22.1673	26.1115
45.8326	40.5736	26.1115	19.5378	14.2789	22.1673	27.4263	19.5378	22.1673
48.4621	39.2589	27.4263	19.5378	14.2789	22.1673	23.482	20.8526	16.9084
47.1473	40.5736	30.0557	14.2789	15.5936	22.1673	26.1115	19.5378	20.8526
41.8884	43.2031	23.482	15.5936	16.9084	22.1673	26.1115	19.5378	23.482
47.1473	45.8326	28.741	20.8526	19.5378	22.1673	26.1115	19.5378	22.1673
45.8326	40.5736	27.4263	18.2231	18.2231	20.8526	26.1115	18.2231	20.8526
48.4621	40.5736	28.741	19.5378	18.2231	20.8526	24.7968	19.5378	22.1673
45.8326	40.5736	24.7968	15.5936	23.482	20.8526	26.1115	18.2231	26.1115
47.1473	40.5736	26.1115	15.5936	19.5378	20.8526	26.1115	18.2231	18.2231
44.5179	40.5736	24.7968	12.9641	12.9641	24.7968	23.482	12.9641	19.5378
41.8884	41.8884	26.1115	12.9641	18.2231	24.7968	20.8526	15.5936	15.5936
47.1473	44.5179	24.7968	18.2231	20.8526	24.7968	23.482	15.5936	20.8526
44.5179	40.5736	24.7968	11.6494	20.8526	19.5378	22.1673	12.9641	16.9084
44.5179	44.5179	22.1673	15.5936	22.1673	23.482	22.1673	18.2231	19.5378
44.5179	37.9442	23.482	16.9084	19.5378	19.5378	15.5936	16.9084	16.9084
45.8326	43.2031	26.1115	19.5378	16.9084	23.482	20.8526	19.5378	16.9084
43.2031	43.2031	19.5378	16.9084	15.5936	23.482	18.2231	16.9084	18.2231
44.5179	45.8326	26.1115	16.9084	18.2231	20.8526	20.8526	18.2231	15.5936
44.5179	45.8326	23.482	18.2231	14.2789	26.1115	19.5378	18.2231	14.2789
41.8884	40.5736	24.7968	15.5936	16.9084	19.5378	16.9084	19.5378	12.9641
41.8884	44.5179	23.482	18.2231	16.9084	24.7968	19.5378	18.2231	22.1673
43.2031	37.9442	23.482	16.9084	16.9084	19.5378	19.5378	16.9084	14.2789
41.8884	39.2589	23.482	16.9084	18.2231	19.5378	19.5378	16.9084	23.482
40.5736	41.8884	20.8526	19.5378	14.2789	18.2231	22.1673	24.7968	19.5378
41.8884	41.8884	22.1673	20.8526	15.5936	18.2231	20.8526	16.9084	19.5378
44.5179	39.2589	23.482	16.9084	15.5936	19.5378	18.2231	18.2231	20.8526
44.5179	40.5736	27.4263	23.482	14.2789	20.8526	18.2231	20.8526	19.5378
41.8884	37.9442	26.1115	18.2231	14.2789	16.9084	22.1673	15.5936	20.8526
40.5736	36.6294	24.7968	18.2231	16.9084	22.1673	19.5378	22.1673	18.2231
43.2031	39.2589	22.1673	20.8526	14.2789	16.9084	19.5378	20.8526	24.7968
41.8884	39.2589	26.1115	22.1673	18.2231	14.2789	22.1673	20.8526	22.1673
41.8884	37.9442	20.8526	22.1673	14.2789	22.1673	23.482	18.2231	23.482
43.2031	37.9442	24.7968	16.9084	19.5378	20.8526	18.2231	20.8526	26.1115
45.8326	41.8884	24.7968	22.1673	16.9084	24.7968	24.7968	18.2231	23.482
47.1473	34	23.482	19.5378	15.5936	20.8526	19.5378	15.5936	20.8526
44.5179	37.9442	27.4263	20.8526	19.5378	22.1673	20.8526	16.9084	22.1673
45.8326	32.6852	24.7968	24.7968	19.5378	19.5378	22.1673	18.2231	24.7968
45.8326	35.3147	27.4263	23.482	16.9084	19.5378	22.1673	19.5378	28.741
47.1473	32.6852	23.482	16.9084	18.2231	22.1673	24.7968	20.8526	26.1115
47.1473	31.3705	23.482	20.8526	20.8526	20.8526	16.9084	20.8526	23.482
48.4621	34	22.1673	19.5378	23.482	26.1115	26.1115	15.5936	19.5378
48.4621	32.6852	23.482	18.2231	22.1673	26.1115	22.1673	22.1673	19.5378
51.0916	40.5736	23.482	18.2231	19.5378	24.7968	16.9084	22.1673	22.1673
47.1473	36.6294	24.7968	20.8526	18.2231	24.7968	16.9084	18.2231	20.8526
48.4621	40.5736	24.7968	22.1673	18.2231	24.7968	18.2231	18.2231	22.1673
40.5736	36.6294	24.7968	18.2231	20.8526	22.1673	19.5378	20.8526	22.1673
47.1473	34	23.482	18.2231	18.2231	23.482	22.1673	22.1673	22.1673
49.7768	37.9442	20.8526	16.9084	16.9084	24.7968	18.2231	22.1673	24.7968
45.8326	40.5736	26.1115	16.9084	24.7968	26.1115	20.8526	22.1673	20.8526
49.7768	39.2589	20.8526	15.5936	18.2231	27.4263	19.5378	19.5378	20.8526
41.8884	40.5736	23.482	14.2789	20.8526	26.1115	19.5378	24.7968	19.5378
48.4621	40.5736	24.7968	20.8526	16.9084	27.4263	18.2231	22.1673	15.5936
44.5179	40.5736	24.7968	14.2789	18.2231	20.8526	16.9084	20.8526	18.2231
43.2031	39.2589	22.1673	19.5378	16.9084	22.1673	18.2231	22.1673	22.1673
44.5179	37.9442	20.8526	16.9084	18.2231	19.5378	18.2231	20.8526	19.5378
43.2031	41.8884	23.482	18.2231	19.5378	23.482	20.8526	22.1673	20.8526
45.8326	40.5736	18.2231	20.8526	15.5936	22.1673	19.5378	23.482	19.5378
41.8884	44.5179	23.482	16.9084	15.5936	20.8526	19.5378	22.1673	15.5936
48.4621	45.8326	24.7968	14.2789	12.9641	20.8526	18.2231	19.5378	15.5936
45.8326	44.5179	24.7968	18.2231	10.3347	19.5378	16.9084	19.5378	15.5936
41.8884	45.8326	26.1115	16.9084	14.2789	20.8526	15.5936	18.2231	19.5378
43.2031	37.9442	24.7968	22.1673	15.5936	18.2231	19.5378	20.8526	14.2789
45.8326	44.5179	20.8526	16.9084	12.9641	15.5936	22.1673	18.2231	16.9084
44.5179	41.8884	24.7968	16.9084	11.6494	19.5378	19.5378	23.482	16.9084
47.1473	44.5179	24.7968	19.5378	12.9641	19.5378	22.1673	23.482	19.5378
45.8326	43.2031	28.741	19.5378	15.5936	15.5936	18.2231	22.1673	16.9084
45.8326	41.8884	26.1115	19.5378	11.6494	20.8526	22.1673	20.8526	16.9084
39.2589	44.5179	27.4263	16.9084	12.9641	14.2789	19.5378	16.9084	19.5378
44.5179	41.8884	30.0557	18.2231	14.2789	15.5936	19.5378	19.5378	20.8526
44.5179	41.8884	23.482	18.2231	12.9641	18.2231	19.5378	18.2231	19.5378
37.9442	41.8884	27.4263	14.2789	19.5378	20.8526	22.1673	18.2231	22.1673
44.5179	37.9442	27.4263	18.2231	16.9084	20.8526	23.482	16.9084	19.5378
45.8326	40.5736	28.741	15.5936	15.5936	16.9084	20.8526	19.5378	18.2231
45.8326	44.5179	28.741	18.2231	15.5936	23.482	23.482	15.5936	20.8526
44.5179	36.6294	31.3705	19.5378	19.5378	16.9084	20.8526	14.2789	19.5378
41.8884	37.9442	28.741	15.5936	15.5936	16.9084	18.2231	16.9084	23.482
41.8884	40.5736	24.7968	12.9641	14.2789	20.8526	18.2231	19.5378	23.482
45.8326	41.8884	30.0557	20.8526	16.9084	18.2231	22.1673	14.2789	23.482
44.5179	36.6294	27.4263	14.2789	23.482	20.8526	20.8526	16.9084	20.8526
45.8326	39.2589	24.7968	16.9084	20.8526	23.482	23.482	20.8526	24.7968
48.4621	41.8884	27.4263	15.5936	26.1115	19.5378	26.1115	11.6494	26.1115
48.4621	37.9442	28.741	20.8526	23.482	18.2231	22.1673	18.2231	20.8526
49.7768	41.8884	23.482	18.2231	14.2789	22.1673	16.9084	12.9641	27.4263
44.5179	36.6294	26.1115	15.5936	22.1673	19.5378	19.5378	19.5378	26.1115
49.7768	39.2589	22.1673	15.5936	18.2231	20.8526	20.8526	16.9084	22.1673
44.5179	40.5736	20.8526	12.9641	19.5378	19.5378	12.9641	19.5378	22.1673
47.1473	37.9442	19.5378	16.9084	20.8526	24.7968	23.482	20.8526	23.482
48.4621	39.2589	22.1673	19.5378	19.5378	20.8526	20.8526	15.5936	18.2231
47.1473	39.2589	24.7968	16.9084	20.8526	23.482	24.7968	23.482	23.482
48.4621	45.8326	19.5378	18.2231	18.2231	20.8526	20.8526	16.9084	20.8526
45.8326	41.8884	27.4263	20.8526	18.2231	19.5378	19.5378	18.2231	19.5378
47.1473	43.2031	20.8526	18.2231	15.5936	22.1673	15.5936	19.5378	20.8526
44.5179	40.5736	20.8526	20.8526	15.5936	18.2231	18.2231	22.1673	20.8526
48.4621	45.8326	20.8526	19.5378	18.2231	19.5378	19.5378	20.8526	20.8526
49.7768	39.2589	23.482	23.482	18.2231	20.8526	16.9084	20.8526	18.2231
47.1473	47.1473	23.482	22.1673	14.2789	19.5378	23.482	19.5378	24.7968
45.8326	43.2031	23.482	24.7968	20.8526	19.5378	20.8526	20.8526	14.2789
48.4621	44.5179	24.7968	20.8526	16.9084	20.8526	20.8526	24.7968	18.2231
41.8884	41.8884	24.7968	15.5936	18.2231	18.2231	16.9084	23.482	19.5378
43.2031	40.5736	23.482	20.8526	15.5936	19.5378	20.8526	23.482	20.8526
41.8884	41.8884	26.1115	18.2231	16.9084	18.2231	19.5378	19.5378	20.8526
44.5179	40.5736	23.482	20.8526	20.8526	22.1673	22.1673	26.1115	18.2231
48.4621	44.5179	24.7968	20.8526	15.5936	18.2231	22.1673	23.482	22.1673
41.8884	39.2589	26.1115	23.482	22.1673	18.2231	22.1673	20.8526	20.8526
43.2031	37.9442	24.7968	20.8526	16.9084	23.482	22.1673	20.8526	22.1673
40.5736	37.9442	27.4263	22.1673	20.8526	16.9084	20.8526	20.8526	19.5378
43.2031	37.9442	28.741	24.7968	20.8526	18.2231	22.1673	23.482	22.1673
41.8884	36.6294	27.4263	16.9084	19.5378	19.5378	19.5378	20.8526	16.9084
39.2589	36.6294	26.1115	14.2789	22.1673	20.8526	19.5378	18.2231	20.8526
43.2031	39.2589	23.482	18.2231	22.1673	16.9084	19.5378	19.5378	18.2231
45.8326	41.8884	27.4263	18.2231	19.5378	19.5378	20.8526	20.8526	22.1673
45.8326	37.9442	23.482	20.8526	20.8526	19.5378	20.8526	19.5378	20.8526
45.8326	36.6294	30.0557	22.1673	23.482	19.5378	22.1673	19.5378	18.2231
45.8326	37.9442	27.4263	15.5936	19.5378	18.2231	16.9084	16.9084	22.1673
44.5179	34	26.1115	16.9084	19.5378	20.8526	18.2231	20.8526	18.2231
45.8326	39.2589	27.4263	11.6494	19.5378	19.5378	16.9084	18.2231	19.5378
43.2031	36.6294	22.1673	10.3347	23.482	19.5378	15.5936	20.8526	20.8526
47.1473	41.8884	26.1115	14.2789	19.5378	22.1673	20.8526	16.9084	18.2231
45.8326	37.9442	26.1115	14.2789	18.2231	18.2231	18.2231	16.9084	18.2231
48.4621	36.6294	27.4263	18.2231	16.9084	24.7968	20.8526	22.1673	19.5378
48.4621	39.2589	26.1115	14.2789	15.5936	19.5378	19.5378	15.5936	18.2231
47.1473	35.3147	28.741	16.9084	19.5378	19.5378	22.1673	22.1673	15.5936
48.4621	41.8884	27.4263	14.2789	19.5378	20.8526	18.2231	20.8526	18.2231
44.5179	36.6294	23.482	12.9641	18.2231	19.5378	16.9084	26.1115	20.8526
48.4621	40.5736	26.1115	12.9641	16.9084	20.8526	22.1673	22.1673	15.5936
47.1473	41.8884	24.7968	12.9641	18.2231	19.5378	24.7968	22.1673	19.5378
48.4621	39.2589	22.1673	16.9084	19.5378	24.7968	24.7968	23.482	22.1673
45.8326	36.6294	24.7968	19.5378	15.5936	16.9084	23.482	20.8526	15.5936
45.8326	40.5736	30.0557	20.8526	12.9641	15.5936	22.1673	23.482	20.8526
45.8326	40.5736	24.7968	20.8526	15.5936	20.8526	20.8526	22.1673	19.5378
44.5179	43.2031	27.4263	20.8526	12.9641	18.2231	26.1115	26.1115	19.5378
43.2031	45.8326	23.482	16.9084	15.5936	18.2231	23.482	24.7968	19.5378
45.8326	41.8884	26.1115	22.1673	15.5936	20.8526	24.7968	28.741	23.482
44.5179	43.2031	23.482	18.2231	12.9641	16.9084	22.1673	22.1673	22.1673
44.5179	39.2589	27.4263	23.482	19.5378	19.5378	27.4263	26.1115	20.8526
48.4621	41.8884	23.482	24.7968	12.9641	16.9084	24.7968	24.7968	26.1115
43.2031	39.2589	24.7968	22.1673	16.9084	15.5936	26.1115	24.7968	20.8526
44.5179	41.8884	24.7968	24.7968	16.9084	20.8526	24.7968	23.482	22.1673
45.8326	41.8884	27.4263	18.2231	22.1673	15.5936	20.8526	22.1673	24.7968
45.8326	44.5179	24.7968	20.8526	20.8526	22.1673	26.1115	24.7968	24.7968
43.2031	45.8326	26.1115	18.2231	19.5378	18.2231	24.7968	22.1673	20.8526
44.5179	41.8884	32.6852	23.482	16.9084	22.1673	20.8526	23.482	27.4263
48.4621	43.2031	23.482	23.482	15.5936	19.5378	24.7968	20.8526	23.482
41.8884	41.8884	30.0557	20.8526	16.9084	19.5378	26.1115	19.5378	24.7968
49.7768	39.2589	26.1115	22.1673	19.5378	19.5378	20.8526	20.8526	27.4263
44.5179	36.6294	26.1115	18.2231	20.8526	19.5378	23.482	19.5378	22.1673
45.8326	40.5736	26.1115	20.8526	20.8526	24.7968	20.8526	18.2231	22.1673
48.4621	39.2589	27.4263	19.5378	20.8526	23.482	24.7968	19.5378	23.482
48.4621	41.8884	26.1115	16.9084	18.2231	23.482	20.8526	20.8526	28.741
48.4621	40.5736	23.482	18.2231	20.8526	23.482	22.1673	16.9084	22.1673
45.8326	37.9442	27.4263	22.1673	20.8526	23.482	22.1673	15.5936	22.1673
45.8326	32.6852	24.7968	18.2231	18.2231	20.8526	18.2231	18.2231	20.8526
49.7768	36.6294	23.482	18.2231	15.5936	24.7968	22.1673	19.5378	20.8526
48.4621	41.8884	27.4263	16.9084	19.5378	22.1673	22.1673	16.9084	22.1673
49.7768	32.6852	23.482	19.5378	23.482	27.4263	20.8526	20.8526	22.1673
48.4621	39.2589	19.5378	15.5936	18.2231	28.741	20.8526	16.9084	22.1673
45.8326	39.2589	22.1673	16.9084	20.8526	23.482	24.7968	19.5378	19.5378
51.0916	37.9442	20.8526	22.1673	15.5936	26.1115	19.5378	20.8526	22.1673
47.1473	39.2589	23.482	18.2231	16.9084	22.1673	22.1673	18.2231	19.5378
45.8326	37.9442	22.1673	16.9084	16.9084	26.1115	23.482	22.1673	20.8526
47.1473	40.5736	18.2231	18.2231	16.9084	19.5378	24.7968	18.2231	19.5378
45.8326	36.6294	22.1673	19.5378	15.5936	23.482	20.8526	24.7968	27.4263
47.1473	40.5736	19.5378	19.5378	16.9084	22.1673	22.1673	22.1673	20.8526
45.8326	43.2031	24.7968	19.5378	20.8526	23.482	24.7968	26.1115	23.482
47.1473	41.8884	20.8526	15.5936	18.2231	24.7968	19.5378	23.482	20.8526
41.8884	41.8884	26.1115	19.5378	14.2789	20.8526	22.1673	24.7968	16.9084
41.8884	40.5736	26.1115	19.5378	15.5936	19.5378	20.8526	22.1673	19.5378
41.8884	36.6294	23.482	19.5378	16.9084	22.1673	20.8526	20.8526	15.5936
43.2031	41.8884	26.1115	18.2231	12.9641	19.5378	22.1673	23.482	19.5378
44.5179	41.8884	23.482	18.2231	19.5378	18.2231	18.2231	26.1115	18.2231
47.1473	41.8884	27.4263	20.8526	15.5936	23.482	20.8526	27.4263	23.482
41.8884	43.2031	26.1115	12.9641	16.9084	20.8526	19.5378	24.7968	20.8526
41.8884	44.5179	31.3705	16.9084	18.2231	23.482	23.482	23.482	19.5378
40.5736	41.8884	28.741	16.9084	14.2789	16.9084	22.1673	20.8526	19.5378
40.5736	37.9442	28.741	15.5936	15.5936	19.5378	19.5378	22.1673	18.2231
43.2031	43.2031	24.7968	14.2789	10.3347	16.9084	16.9084	18.2231	18.2231
40.5736	40.5736	26.1115	14.2789	16.9084	19.5378	20.8526	20.8526	20.8526
45.8326	43.2031	23.482	15.5936	18.2231	22.1673	18.2231	20.8526	18.2231
45.8326	40.5736	30.0557	16.9084	20.8526	14.2789	20.8526	22.1673	20.8526
45.8326	39.2589	27.4263	19.5378	16.9084	22.1673	18.2231	22.1673	22.1673
44.5179	39.2589	26.1115	15.5936	16.9084	22.1673	20.8526	19.5378	16.9084
43.2031	40.5736	32.6852	12.9641	15.5936	19.5378	20.8526	15.5936	19.5378
45.8326	40.5736	27.4263	16.9084	16.9084	19.5378	20.8526	19.5378	20.8526
44.5179	37.9442	27.4263	18.2231	18.2231	19.5378	20.8526	16.9084	19.5378
44.5179	39.2589	24.7968	14.2789	22.1673	19.5378	16.9084	16.9084	18.2231
45.8326	41.8884	26.1115	22.1673	23.482	18.2231	19.5378	16.9084	19.5378
47.1473	43.2031	27.4263	20.8526	20.8526	18.2231	19.5378	19.5378	22.1673
45.8326	40.5736	27.4263	22.1673	18.2231	22.1673	22.1673	20.8526	22.1673
45.8326	41.8884	28.741	19.5378	14.2789	24.7968	18.2231	16.9084	22.1673
44.5179	37.9442	24.7968	18.2231	19.5378	23.482	19.5378	15.5936	18.2231
47.1473	41.8884	24.7968	18.2231	14.2789	22.1673	22.1673	15.5936	18.2231
47.1473	43.2031	24.7968	19.5378	16.9084	19.5378	19.5378	16.9084	22.1673
49.7768	39.2589	18.2231	20.8526	19.5378	23.482	20.8526	20.8526	19.5378
49.7768	39.2589	18.2231	19.5378	20.8526	22.1673	20.8526	12.9641	14.2789
47.1473	39.2589	24.7968	23.482	19.5378	24.7968	27.4263	19.5378	20.8526
48.4621	40.5736	23.482	23.482	19.5378	24.7968	22.1673	16.9084	19.5378
43.2031	37.9442	27.4263	22.1673	18.2231	26.1115	23.482	20.8526	20.8526
51.0916	37.9442	24.7968	18.2231	16.9084	23.482	20.8526	16.9084	18.2231
48.4621	40.5736	27.4263	20.8526	19.5378	18.2231	20.8526	18.2231	18.2231
52.4063	34	22.1673	19.5378	15.5936	22.1673	19.5378	15.5936	19.5378
48.4621	36.6294	22.1673	18.2231	15.5936	16.9084	23.482	18.2231	16.9084
49.7768	39.2589	22.1673	19.5378	14.2789	19.5378	22.1673	22.1673	20.8526
51.0916	37.9442	18.2231	20.8526	18.2231	24.7968	22.1673	20.8526	18.2231
48.4621	40.5736	26.1115	22.1673	11.6494	22.1673	26.1115	22.1673	22.1673
49.7768	39.2589	28.741	16.9084	15.5936	15.5936	19.5378	22.1673	24.7968
47.1473	39.2589	26.1115	18.2231	16.9084	23.482	19.5378	22.1673	19.5378
47.1473	41.8884	27.4263	16.9084	16.9084	18.2231	19.5378	16.9084	19.5378
48.4621	40.5736	27.4263	23.482	19.5378	18.2231	15.5936	22.1673	19.5378
51.0916	41.8884	23.482	23.482	16.9084	19.5378	19.5378	18.2231	18.2231
48.4621	40.5736	24.7968	16.9084	18.2231	24.7968	19.5378	20.8526	22.1673
48.4621	44.5179	27.4263	20.8526	19.5378	27.4263	18.2231	22.1673	23.482
48.4621	40.5736	26.1115	18.2231	22.1673	20.8526	23.482	23.482	22.1673
44.5179	40.5736	30.0557	18.2231	16.9084	22.1673	20.8526	23.482	20.8526
40.5736	44.5179	30.0557	15.5936	19.5378	24.7968	19.5378	20.8526	18.2231
44.5179	41.8884	27.4263	15.5936	19.5378	23.482	16.9084	26.1115	23.482
49.7768	41.8884	23.482	15.5936	16.9084	27.4263	18.2231	20.8526	15.5936
45.8326	39.2589	26.1115	20.8526	18.2231	24.7968	16.9084	19.5378	22.1673
51.0916	39.2589	24.7968	20.8526	23.482	22.1673	14.2789	18.2231	22.1673
44.5179	37.9442	24.7968	15.5936	18.2231	23.482	22.1673	18.2231	19.5378
45.8326	41.8884	26.1115	14.2789	18.2231	24.7968	22.1673	20.8526	22.1673
44.5179	37.9442	26.1115	16.9084	20.8526	24.7968	23.482	20.8526	19.5378
41.8884	36.6294	27.4263	11.6494	15.5936	26.1115	23.482	19.5378	20.8526
45.8326	39.2589	22.1673	11.6494	22.1673	26.1115	22.1673	20.8526	15.5936
45.8326	40.5736	26.1115	20.8526	19.5378	27.4263	18.2231	18.2231	16.9084
49.7768	39.2589	23.482	16.9084	19.5378	19.5378	20.8526	18.2231	18.2231
47.1473	36.6294	23.482	20.8526	18.2231	24.7968	23.482	22.1673	20.8526
47.1473	39.2589	26.1115	18.2231	18.2231	19.5378	20.8526	19.5378	20.8526
45.8326	35.3147	26.1115	18.2231	15.5936	20.8526	26.1115	23.482	19.5378
47.1473	39.2589	20.8526	16.9084	14.2789	23.482	22.1673	18.2231	15.5936
41.8884	37.9442	26.1115	18.2231	19.5378	20.8526	24.7968	23.482	16.9084
49.7768	37.9442	20.8526	16.9084	18.2231	22.1673	18.2231	16.9084	15.5936
45.8326	39.2589	23.482	15.5936	15.5936	22.1673	22.1673	18.2231	14.2789
45.8326	39.2589	23.482	20.8526	14.2789	20.8526	18.2231	18.2231	20.8526
45.8326	41.8884	24.7968	23.482	15.5936	18.2231	20.8526	18.2231	15.5936
45.8326	37.9442	26.1115	22.1673	14.2789	19.5378	20.8526	22.1673	18.2231
47.1473	40.5736	26.1115	19.5378	16.9084	16.9084	19.5378	24.7968	15.5936
44.5179	41.8884	24.7968	19.5378	14.2789	15.5936	22.1673	23.482	16.9084
48.4621	41.8884	23.482	16.9084	14.2789	18.2231	23.482	19.5378	14.2789
43.2031	43.2031	24.7968	19.5378	16.9084	19.5378	22.1673	23.482	15.5936
47.1473	39.2589	24.7968	19.5378	19.5378	18.2231	19.5378	16.9084	18.2231
47.1473	41.8884	20.8526	20.8526	16.9084	16.9084	18.2231	22.1673	15.5936
45.8326	43.2031	27.4263	16.9084	11.6494	12.9641	19.5378	20.8526	18.2231
44.5179	40.5736	23.482	18.2231	15.5936	15.5936	22.1673	24.7968	23.482
44.5179	40.5736	28.741	18.2231	16.9084	18.2231	19.5378	23.482	20.8526
44.5179	41.8884	27.4263	18.2231	19.5378	14.2789	22.1673	23.482	18.2231
45.8326	44.5179	27.4263	19.5378	18.2231	18.2231	18.2231	26.1115	20.8526
44.5179	40.5736	27.4263	20.8526	19.5378	14.2789	19.5378	18.2231	20.8526
47.1473	37.9442	24.7968	16.9084	15.5936	18.2231	15.5936	24.7968	22.1673
47.1473	45.8326	26.1115	15.5936	14.2789	15.5936	15.5936	18.2231	22.1673
45.8326	39.2589	27.4263	18.2231	14.2789	15.5936	19.5378	18.2231	23.482
47.1473	43.2031	24.7968	14.2789	20.8526	19.5378	15.5936	20.8526	22.1673
41.8884	44.5179	27.4263	15.5936	22.1673	18.2231	19.5378	22.1673	24.7968
47.1473	44.5179	26.1115	14.2789	22.1673	18.2231	19.5378	22.1673	24.7968
47.1473	45.8326	23.482	18.2231	19.5378	20.8526	22.1673	16.9084	22.1673
47.1473	44.5179	27.4263	16.9084	14.2789	20.8526	18.2231	16.9084	26.1115
47.1473	44.5179	23.482	18.2231	24.7968	20.8526	15.5936	19.5378	24.7968
43.2031	37.9442	24.7968	18.2231	14.2789	22.1673	15.5936	18.2231	23.482
47.1473	40.5736	23.482	12.9641	18.2231	20.8526	18.2231	19.5378	24.7968
47.1473	40.5736	27.4263	19.5378	20.8526	20.8526	19.5378	23.482	27.4263
48.4621	41.8884	24.7968	19.5378	20.8526	20.8526	26.1115	18.2231	22.1673
47.1473	39.2589	22.1673	19.5378	24.7968	23.482	24.7968	22.1673	23.482
48.4621	43.2031	24.7968	20.8526	22.1673	22.1673	19.5378	18.2231	20.8526
48.4621	40.5736	23.482	20.8526	19.5378	23.482	24.7968	20.8526	22.1673
48.4621	37.9442	27.4263	22.1673	16.9084	26.1115	15.5936	16.9084	20.8526
48.4621	34	24.7968	16.9084	15.5936	19.5378	20.8526	19.5378	22.1673
49.7768	36.6294	22.1673	19.5378	18.2231	23.482	18.2231	22.1673	22.1673
53.721	39.2589	19.5378	19.5378	18.2231	20.8526	20.8526	19.5378	19.5378
49.7768	36.6294	26.1115	18.2231	16.9084	22.1673	22.1673	24.7968	23.482
49.7768	39.2589	20.8526	20.8526	19.5378	24.7968	23.482	20.8526	18.2231
48.4621	35.3147	22.1673	22.1673	19.5378	24.7968	22.1673	23.482	20.8526
49.7768	39.2589	22.1673	23.482	20.8526	20.8526	15.5936	22.1673	19.5378
45.8326	36.6294	24.7968	24.7968	14.2789	20.8526	22.1673	22.1673	19.5378
45.8326	34	22.1673	20.8526	15.5936	22.1673	19.5378	24.7968	20.8526
45.8326	37.9442	23.482	22.1673	16.9084	16.9084	14.2789	24.7968	20.8526
49.7768	36.6294	23.482	22.1673	15.5936	15.5936	19.5378	23.482	20.8526
52.4063	37.9442	19.5378	22.1673	18.2231	20.8526	22.1673	27.4263	20.8526
47.1473	40.5736	24.7968	20.8526	16.9084	19.5378	19.5378	27.4263	22.1673
45.8326	41.8884	24.7968	16.9084	20.8526	23.482	22.1673	23.482	20.8526
44.5179	36.6294	23.482	22.1673	18.2231	22.1673	19.5378	24.7968	18.2231
44.5179	41.8884	20.8526	16.9084	18.2231	19.5378	16.9084	20.8526	18.2231
43.2031	36.6294	23.482	18.2231	19.5378	22.1673	15.5936	24.7968	22.1673
47.1473	40.5736	23.482	15.5936	20.8526	19.5378	16.9084	24.7968	20.8526
47.1473	39.2589	22.1673	16.9084	20.8526	16.9084	18.2231	26.1115	22.1673
45.8326	44.5179	20.8526	16.9084	20.8526	15.5936	18.2231	24.7968	20.8526
44.5179	41.8884	26.1115	16.9084	19.5378	15.5936	23.482	18.2231	18.2231
43.2031	40.5736	27.4263	16.9084	14.2789	20.8526	22.1673	22.1673	22.1673
40.5736	45.8326	28.741	12.9641	18.2231	18.2231	19.5378	20.8526	16.9084
41.8884	36.6294	27.4263	15.5936	15.5936	22.1673	19.5378	16.9084	20.8526
45.8326	40.5736	24.7968	14.2789	18.2231	20.8526	23.482	20.8526	19.5378
39.2589	37.9442	26.1115	16.9084	19.5378	16.9084	24.7968	18.2231	20.8526
44.5179	41.8884	26.1115	12.9641	22.1673	19.5378	22.1673	20.8526	22.1673
43.2031	43.2031	28.741	14.2789	20.8526	18.2231	26.1115	23.482	22.1673
44.5179	43.2031	26.1115	15.5936	20.8526	18.2231	23.482	15.5936	19.5378
43.2031	40.5736	28.741	19.5378	23.482	20.8526	23.482	19.5378	16.9084
41.8884	39.2589	28.741	14.2789	15.5936	23.482	28.741	18.2231	18.2231
43.2031	40.5736	27.4263	10.3347	19.5378	22.1673	27.4263	16.9084	20.8526
41.8884	37.9442	30.0557	16.9084	15.5936	22.1673	23.482	14.2789	19.5378
48.4621	36.6294	27.4263	12.9641	19.5378	18.2231	27.4263	15.5936	19.5378
44.5179	40.5736	24.7968	15.5936	18.2231	24.7968	24.7968	20.8526	22.1673
49.7768	43.2031	24.7968	19.5378	19.5378	19.5378	27.4263	19.5378	16.9084
48.4621	39.2589	26.1115	22.1673	16.9084	23.482	26.1115	22.1673	22.1673
45.8326	40.5736	24.7968	19.5378	18.2231	23.482	23.482	18.2231	18.2231
43.2031	39.2589	28.741	19.5378	16.9084	19.5378	23.482	18.2231	20.8526
45.8326	37.9442	23.482	16.9084	18.2231	22.1673	20.8526	20.8526	15.5936
47.1473	36.6294	23.482	16.9084	14.2789	16.9084	22.1673	24.7968	22.1673
48.4621	39.2589	22.1673	16.9084	16.9084	24.7968	20.8526	20.8526	23.482
51.0916	40.5736	19.5378	22.1673	22.1673	20.8526	23.482	23.482	18.2231
51.0916	37.9442	22.1673	20.8526	18.2231	20.8526	19.5378	23.482	24.7968
47.1473	40.5736	20.8526	20.8526	22.1673	19.5378	23.482	22.1673	22.1673
44.5179	36.6294	26.1115	22.1673	18.2231	20.8526	19.5378	22.1673	23.482
51.0916	40.5736	22.1673	19.5378	16.9084	20.8526	20.8526	20.8526	23.482
45.8326	39.2589	24.7968	20.8526	14.2789	18.2231	15.5936	20.8526	26.1115
49.7768	41.8884	22.1673	20.8526	16.9084	15.5936	20.8526	18.2231	20.8526
51.0916	37.9442	20.8526	27.4263	19.5378	19.5378	18.2231	23.482	24.7968
49.7768	40.5736	23.482	23.482	15.5936	19.5378	20.8526	20.8526	26.1115
49.7768	40.5736	20.8526	20.8526	16.9084	19.5378	23.482	22.1673	23.482
48.4621	40.5736	22.1673	22.1673	16.9084	23.482	16.9084	22.1673	24.7968
47.1473	36.6294	26.1115	18.2231	15.5936	16.9084	19.5378	19.5378	26.1115
41.8884	40.5736	26.1115	20.8526	18.2231	19.5378	20.8526	18.2231	28.741
45.8326	41.8884	28.741	20.8526	16.9084	20.8526	19.5378	16.9084	23.482
51.0916	39.2589	26.1115	20.8526	14.2789	22.1673	18.2231	22.1673	26.1115
49.7768	44.5179	23.482	23.482	18.2231	20.8526	20.8526	19.5378	23.482
47.1473	39.2589	22.1673	22.1673	19.5378	20.8526	19.5378	19.5378	22.1673
48.4621	43.2031	24.7968	18.2231	18.2231	19.5378	23.482	22.1673	22.1673
41.8884	44.5179	28.741	18.2231	18.2231	19.5378	22.1673	22.1673	22.1673
44.5179	40.5736	26.1115	18.2231	15.5936	20.8526	23.482	19.5378	20.8526
47.1473	41.8884	26.1115	16.9084	20.8526	20.8526	18.2231	19.5378	20.8526
41.8884	37.9442	26.1115	14.2789	15.5936	20.8526	20.8526	19.5378	20.8526
48.4621	43.2031	22.1673	16.9084	23.482	18.2231	20.8526	23.482	20.8526
43.2031	41.8884	24.7968	18.2231	16.9084	23.482	18.2231	23.482	14.2789
45.8326	41.8884	23.482	16.9084	18.2231	20.8526	24.7968	19.5378	14.2789
40.5736	37.9442	27.4263	22.1673	19.5378	20.8526	22.1673	22.1673	16.9084
45.8326	37.9442	27.4263	15.5936	16.9084	22.1673	26.1115	23.482	16.9084
43.2031	37.9442	26.1115	16.9084	19.5378	27.4263	23.482	23.482	19.5378
41.8884	40.5736	28.741	15.5936	16.9084	23.482	22.1673	19.5378	12.9641
45.8326	36.6294	24.7968	12.9641	18.2231	20.8526	18.2231	23.482	16.9084
45.8326	41.8884	26.1115	15.5936	16.9084	24.7968	16.9084	23.482	19.5378
43.2031	40.5736	22.1673	15.5936	16.9084	16.9084	20.8526	23.482	18.2231
45.8326	37.9442	23.482	20.8526	15.5936	20.8526	18.2231	20.8526	18.2231
45.8326	37.9442	23.482	19.5378	12.9641	19.5378	20.8526	18.2231	15.5936
47.1473	37.9442	27.4263	18.2231	12.9641	20.8526	23.482	19.5378	18.2231
51.0916	43.2031	20.8526	18.2231	14.2789	18.2231	22.1673	23.482	16.9084
47.1473	39.2589	24.7968	16.9084	11.6494	19.5378	18.2231	20.8526	20.8526
48.4621	41.8884	24.7968	12.9641	15.5936	22.1673	20.8526	20.8526	19.5378
45.8326	41.8884	22.1673	18.2231	15.5936	20.8526	22.1673	23.482	20.8526
51.0916	39.2589	19.5378	14.2789	15.5936	24.7968	20.8526	20.8526	19.5378
48.4621	39.2589	20.8526	18.2231	18.2231	20.8526	20.8526	23.482	20.8526
45.8326	40.5736	27.4263	19.5378	11.6494	20.8526	16.9084	16.9084	15.5936
49.7768	41.8884	22.1673	19.5378	18.2231	20.8526	22.1673	22.1673	20.8526
47.1473	45.8326	28.741	19.5378	14.2789	18.2231	18.2231	20.8526	24.7968
49.7768	47.1473	24.7968	15.5936	22.1673	18.2231	23.482	22.1673	19.5378
47.1473	43.2031	24.7968	22.1673	16.9084	22.1673	18.2231	20.8526	24.7968
45.8326	40.5736	23.482	15.5936	15.5936	22.1673	20.8526	19.5378	19.5378
47.1473	41.8884	26.1115	19.5378	15.5936	20.8526	22.1673	22.1673	22.1673
48.4621	41.8884	27.4263	22.1673	16.9084	20.8526	19.5378	20.8526	19.5378
48.4621	37.9442	28.741	16.9084	15.5936	18.2231	22.1673	22.1673	16.9084
45.8326	47.1473	28.741	16.9084	19.5378	18.2231	18.2231	20.8526	19.5378
48.4621	43.2031	28.741	15.5936	20.8526	16.9084	18.2231	18.2231	19.5378
48.4621	44.5179	26.1115	19.5378	16.9084	19.5378	19.5378	16.9084	23.482
44.5179	44.5179	24.7968	18.2231	22.1673	15.5936	22.1673	16.9084	20.8526
44.5179	39.2589	30.0557	16.9084	16.9084	19.5378	20.8526	19.5378	20.8526
45.8326	40.5736	22.1673	14.2789	19.5378	22.1673	23.482	15.5936	20.8526
43.2031	37.9442	27.4263	16.9084	16.9084	22.1673	18.2231	15.5936	18.2231
45.8326	41.8884	26.1115	15.5936	16.9084	20.8526	23.482	16.9084	18.2231
45.8326	40.5736	26.1115	19.5378	20.8526	19.5378	19.5378	19.5378	19.5378
45.8326	43.2031	26.1115	15.5936	22.1673	20.8526	22.1673	15.5936	19.5378
44.5179	44.5179	24.7968	19.5378	23.482	20.8526	22.1673	18.2231	26.1115
47.1473	37.9442	26.1115	16.9084	19.5378	23.482	19.5378	18.2231	19.5378
48.4621	39.2589	20.8526	18.2231	18.2231	20.8526	22.1673	20.8526	22.1673
43.2031	39.2589	27.4263	20.8526	19.5378	22.1673	20.8526	19.5378	19.5378
48.4621	35.3147	20.8526	15.5936	16.9084	18.2231	23.482	16.9084	20.8526
49.7768	36.6294	24.7968	18.2231	14.2789	23.482	19.5378	20.8526	20.8526
47.1473	40.5736	27.4263	18.2231	18.2231	20.8526	14.2789	19.5378	19.5378
45.8326	35.3147	24.7968	19.5378	16.9084	24.7968	15.5936	19.5378	24.7968
47.1473	39.2589	22.1673	15.5936	19.5378	26.1115	20.8526	20.8526	22.1673
44.5179	34	24.7968	20.8526	14.2789	20.8526	19.5378	23.482	23.482
43.2031	36.6294	22.1673	16.9084	15.5936	23.482	15.5936	24.7968	22.1673
45.8326	31.3705	23.482	15.5936	12.9641	23.482	19.5378	23.482	19.5378
48.4621	32.6852	23.482	18.2231	15.5936	20.8526	20.8526	24.7968	16.9084
51.0916	37.9442	20.8526	20.8526	19.5378	22.1673	16.9084	24.7968	18.2231
48.4621	31.3705	24.7968	18.2231	12.9641	19.5378	16.9084	22.1673	19.5378
48.4621	39.2589	23.482	18.2231	22.1673	22.1673	18.2231	26.1115	19.5378
44.5179	37.9442	26.1115	20.8526	16.9084	22.1673	15.5936	23.482	22.1673
49.7768	37.9442	19.5378	15.5936	22.1673	24.7968	22.1673	23.482	22.1673
44.5179	36.6294	26.1115	20.8526	18.2231	24.7968	19.5378	26.1115	20.8526
45.8326	35.3147	24.7968	19.5378	15.5936	18.2231	20.8526	23.482	15.5936
48.4621	35.3147	26.1115	18.2231	19.5378	20.8526	19.5378	24.7968	19.5378
48.4621	36.6294	27.4263	18.2231	18.2231	19.5378	22.1673	20.8526	15.5936
51.0916	40.5736	22.1673	18.2231	19.5378	19.5378	23.482	24.7968	19.5378
44.5179	39.2589	26.1115	26.1115	16.9084	24.7968	19.5378	22.1673	19.5378
45.8326	41.8884	23.482	16.9084	16.9084	19.5378	20.8526	20.8526	20.8526
41.8884	40.5736	24.7968	22.1673	19.5378	23.482	26.1115	20.8526	18.2231
44.5179	39.2589	22.1673	19.5378	20.8526	20.8526	24.7968	16.9084	16.9084
45.8326	35.3147	23.482	19.5378	15.5936	19.5378	24.7968	20.8526	19.5378
43.2031	40.5736	24.7968	18.2231	18.2231	19.5378	23.482	20.8526	16.9084
43.2031	39.2589	26.1115	18.2231	16.9084	16.9084	19.5378	19.5378	16.9084
44.5179	43.2031	22.1673	16.9084	16.9084	19.5378	26.1115	20.8526	18.2231
45.8326	43.2031	27.4263	19.5378	19.5378	19.5378	22.1673	20.8526	16.9084
41.8884	43.2031	28.741	18.2231	18.2231	22.1673	26.1115	16.9084	16.9084
37.9442	41.8884	27.4263	16.9084	16.9084	23.482	24.7968	18.2231	19.5378
37.9442	41.8884	30.0557	15.5936	12.9641	22.1673	23.482	18.2231	16.9084
40.5736	41.8884	24.7968	16.9084	16.9084	20.8526	24.7968	20.8526	16.9084
43.2031	36.6294	26.1115	15.5936	14.2789	23.482	23.482	16.9084	14.2789
44.5179	40.5736	28.741	10.3347	15.5936	20.8526	24.7968	18.2231	16.9084
43.2031	43.2031	28.741	16.9084	16.9084	24.7968	20.8526	19.5378	19.5378
45.8326	40.5736	28.741	15.5936	14.2789	19.5378	20.8526	15.5936	18.2231
41.8884	41.8884	30.0557	20.8526	15.5936	23.482	20.8526	18.2231	20.8526
43.2031	39.2589	31.3705	15.5936	16.9084	22.1673	20.8526	16.9084	15.5936
45.8326	39.2589	27.4263	15.5936	14.2789	20.8526	20.8526	15.5936	23.482
43.2031	39.2589	30.0557	16.9084	12.9641	20.8526	22.1673	18.2231	18.2231
47.1473	41.8884	28.741	15.5936	12.9641	19.5378	18.2231	18.2231	16.9084
45.8326	36.6294	26.1115	18.2231	14.2789	24.7968	19.5378	18.2231	22.1673
48.4621	41.8884	22.1673	18.2231	19.5378	20.8526	18.2231	16.9084	19.5378
47.1473	37.9442	28.741	20.8526	18.2231	20.8526	15.5936	18.2231	23.482
45.8326	41.8884	24.7968	20.8526	18.2231	19.5378	16.9084	15.5936	23.482
45.8326	34	27.4263	20.8526	14.2789	26.1115	15.5936	14.2789	20.8526
45.8326	35.3147	24.7968	15.5936	19.5378	16.9084	22.1673	19.5378	19.5378
48.4621	36.6294	23.482	18.2231	11.6494	19.5378	20.8526	18.2231	20.8526
53.721	37.9442	19.5378	20.8526	12.9641	16.9084	20.8526	16.9084	18.2231
49.7768	43.2031	22.1673	20.8526	20.8526	19.5378	16.9084	20.8526	22.1673
47.1473	37.9442	23.482	24.7968	16.9084	18.2231	15.5936	20.8526	24.7968
52.4063	43.2031	19.5378	23.482	23.482	20.8526	20.8526	23.482	28.741
45.8326	40.5736	24.7968	19.5378	19.5378	23.482	15.5936	22.1673	28.741
48.4621	39.2589	26.1115	18.2231	20.8526	16.9084	16.9084	24.7968	24.7968
49.7768	37.9442	24.7968	22.1673	19.5378	23.482	20.8526	23.482	24.7968
52.4063	39.2589	23.482	16.9084	20.8526	18.2231	22.1673	18.2231	22.1673
48.4621	43.2031	22.1673	18.2231	19.5378	16.9084	24.7968	24.7968	26.1115
48.4621	36.6294	23.482	20.8526	20.8526	20.8526	23.482	16.9084	22.1673
49.7768	39.2589	24.7968	20.8526	19.5378	18.2231	18.2231	20.8526	24.7968
44.5179	41.8884	27.4263	20.8526	24.7968	23.482	18.2231	19.5378	24.7968
47.1473	37.9442	27.4263	20.8526	22.1673	19.5378	15.5936	20.8526	24.7968
45.8326	35.3147	27.4263	16.9084	20.8526	22.1673	24.7968	24.7968	24.7968
43.2031	40.5736	28.741	15.5936	23.482	22.1673	22.1673	22.1673	20.8526
45.8326	40.5736	26.1115	12.9641	18.2231	22.1673	22.1673	20.8526	23.482
48.4621	43.2031	22.1673	10.3347	20.8526	23.482	23.482	20.8526	18.2231
44.5179	40.5736	26.1115	18.2231	20.8526	22.1673	22.1673	23.482	15.5936
45.8326	39.2589	24.7968	15.5936	23.482	19.5378	24.7968	19.5378	19.5378
43.2031	39.2589	27.4263	18.2231	18.2231	27.4263	20.8526	19.5378	20.8526
44.5179	37.9442	27.4263	15.5936	19.5378	23.482	19.5378	18.2231	16.9084
41.8884	44.5179	23.482	19.5378	19.5378	24.7968	19.5378	22.1673	23.482
43.2031	35.3147	26.1115	14.2789	19.5378	24.7968	23.482	22.1673	14.2789
47.1473	41.8884	24.7968	12.9641	22.1673	23.482	23.482	23.482	18.2231
40.5736	40.5736	27.4263	15.5936	20.8526	23.482	19.5378	18.2231	14.2789
49.7768	39.2589	23.482	15.5936	14.2789	20.8526	18.2231	16.9084	18.2231
41.8884	40.5736	26.1115	16.9084	14.2789	22.1673	19.5378	20.8526	18.2231
41.8884	37.9442	28.741	22.1673	18.2231	19.5378	16.9084	16.9084	18.2231
43.2031	37.9442	26.1115	18.2231	14.2789	20.8526	19.5378	20.8526	19.5378
44.5179	39.2589	26.1115	18.2231	14.2789	19.5378	23.482	19.5378	18.2231
45.8326	40.5736	27.4263	15.5936	16.9084	19.5378	16.9084	24.7968	19.5378
43.2031	37.9442	22.1673	12.9641	19.5378	19.5378	22.1673	23.482	16.9084
45.8326	36.6294	23.482	16.9084	15.5936	22.1673	18.2231	20.8526	19.5378
44.5179	36.6294	22.1673	19.5378	15.5936	22.1673	20.8526	20.8526	18.2231
43.2031	39.2589	23.482	23.482	18.2231	20.8526	16.9084	16.9084	19.5378
45.8326	32.6852	27.4263	19.5378	15.5936	18.2231	20.8526	20.8526	18.2231
47.1473	39.2589	26.1115	19.5378	18.2231	15.5936	23.482	19.5378	22.1673
43.2031	39.2589	28.741	19.5378	16.9084	16.9084	20.8526	20.8526	24.7968
45.8326	39.2589	20.8526	14.2789	16.9084	15.5936	22.1673	24.7968	16.9084
41.8884	35.3147	26.1115	18.2231	16.9084	20.8526	22.1673	24.7968	19.5378
45.8326	37.9442	23.482	15.5936	16.9084	19.5378	22.1673	22.1673	15.5936
48.4621	39.2589	23.482	15.5936	14.2789	20.8526	26.1115	24.7968	23.482
43.2031	36.6294	26.1115	20.8526	15.5936	15.5936	23.482	22.1673	24.7968
44.5179	37.9442	23.482	22.1673	16.9084	14.2789	20.8526	23.482	26.1115
43.2031	39.2589	28.741	18.2231	20.8526	18.2231	27.4263	22.1673	22.1673
49.7768	41.8884	28.741	19.5378	20.8526	16.9084	23.482	22.1673	22.1673
48.4621	45.8326	30.0557	19.5378	22.1673	19.5378	27.4263	23.482	24.7968
49.7768	43.2031	26.1115	20.8526	22.1673	22.1673	23.482	19.5378	18.2231
49.7768	39.2589	30.0557	16.9084	16.9084	20.8526	23.482	26.1115	15.5936
45.8326	43.2031	27.4263	20.8526	19.5378	22.1673	23.482	22.1673	19.5378
48.4621	37.9442	26.1115	23.482	19.5378	22.1673	20.8526	18.2231	15.5936
45.8326	40.5736	26.1115	16.9084	19.5378	20.8526	24.7968	18.2231	22.1673
44.5179	41.8884	32.6852	23.482	23.482	19.5378	19.5378	23.482	23.482
45.8326	41.8884	30.0557	16.9084	24.7968	16.9084	20.8526	18.2231	15.5936
44.5179	43.2031	30.0557	20.8526	23.482	24.7968	23.482	22.1673	19.5378
41.8884	41.8884	28.741	20.8526	19.5378	24.7968	20.8526	18.2231	16.9084
44.5179	41.8884	26.1115	23.482	20.8526	22.1673	19.5378	18.2231	19.5378
41.8884	37.9442	27.4263	24.7968	18.2231	23.482	19.5378	15.5936	14.2789
45.8326	41.8884	30.0557	18.2231	19.5378	16.9084	19.5378	14.2789	18.2231
41.8884	41.8884	30.0557	22.1673	22.1673	22.1673	19.5378	20.8526	20.8526
45.8326	40.5736	27.4263	22.1673	20.8526	20.8526	18.2231	18.2231	15.5936
43.2031	43.2031	26.1115	20.8526	18.2231	26.1115	18.2231	22.1673	19.5378
41.8884	40.5736	27.4263	24.7968	20.8526	23.482	19.5378	19.5378	20.8526
48.4621	40.5736	22.1673	22.1673	16.9084	23.482	14.2789	22.1673	23.482
41.8884	37.9442	26.1115	20.8526	16.9084	22.1673	20.8526	20.8526	18.2231
44.5179	36.6294	26.1115	20.8526	15.5936	18.2231	15.5936	18.2231	20.8526
45.8326	37.9442	24.7968	19.5378	11.6494	20.8526	19.5378	19.5378	20.8526
52.4063	37.9442	23.482	23.482	15.5936	20.8526	20.8526	19.5378	20.8526
45.8326	37.9442	26.1115	20.8526	15.5936	22.1673	18.2231	18.2231	19.5378
48.4621	39.2589	19.5378	23.482	18.2231	20.8526	20.8526	22.1673	23.482
48.4621	35.3147	19.5378	24.7968	12.9641	24.7968	19.5378	27.4263	23.482
48.4621	36.6294	23.482	19.5378	16.9084	18.2231	22.1673	23.482	23.482
45.8326	35.3147	19.5378	26.1115	15.5936	19.5378	23.482	22.1673	22.1673
51.0916	34	19.5378	18.2231	11.6494	20.8526	23.482	22.1673	18.2231
51.0916	37.9442	20.8526	20.8526	15.5936	18.2231	22.1673	23.482	20.8526
51.0916	37.9442	20.8526	19.5378	14.2789	16.9084	24.7968	18.2231	20.8526
53.721	37.9442	15.5936	23.482	14.2789	19.5378	20.8526	24.7968	18.2231
47.1473	40.5736	23.482	19.5378	16.9084	23.482	23.482	26.1115	16.9084
49.7768	43.2031	19.5378	18.2231	20.8526	23.482	20.8526	23.482	22.1673
45.8326	39.2589	18.2231	18.2231	18.2231	23.482	24.7968	23.482	18.2231
47.1473	37.9442	19.5378	14.2789	20.8526	20.8526	23.482	19.5378	20.8526
48.4621	37.9442	24.7968	15.5936	16.9084	19.5378	20.8526	22.1673	20.8526
49.7768	39.2589	27.4263	14.2789	19.5378	20.8526	24.7968	18.2231	18.2231
51.0916	40.5736	20.8526	14.2789	18.2231	22.1673	19.5378	20.8526	12.9641
45.8326	43.2031	23.482	11.6494	26.1115	16.9084	23.482	16.9084	16.9084
44.5179	41.8884	27.4263	18.2231	20.8526	22.1673	23.482	20.8526	15.5936
44.5179	40.5736	27.4263	16.9084	19.5378	23.482	19.5378	20.8526	10.3347
44.5179	41.8884	27.4263	16.9084	22.1673	24.7968	18.2231	18.2231	18.2231
43.2031	39.2589	26.1115	18.2231	18.2231	22.1673	22.1673	18.2231	18.2231
49.7768	43.2031	22.1673	14.2789	20.8526	20.8526	18.2231	14.2789	18.2231
44.5179	41.8884	28.741	16.9084	16.9084	22.1673	22.1673	12.9641	14.2789
45.8326	44.5179	26.1115	15.5936	22.1673	18.2231	19.5378	14.2789	14.2789
45.8326	40.5736	27.4263	18.2231	16.9084	24.7968	22.1673	19.5378	14.2789
47.1473	39.2589	24.7968	19.5378	18.2231	19.5378	19.5378	12.9641	15.5936
44.5179	43.2031	27.4263	22.1673	19.5378	20.8526	19.5378	15.5936	20.8526
43.2031	41.8884	27.4263	16.9084	14.2789	19.5378	20.8526	15.5936	19.5378
48.4621	41.8884	24.7968	18.2231	14.2789	19.5378	18.2231	15.5936	22.1673
44.5179	41.8884	30.0557	18.2231	19.5378	15.5936	20.8526	14.2789	24.7968
45.8326	41.8884	23.482	18.2231	20.8526	16.9084	22.1673	12.9641	23.482
41.8884	41.8884	28.741	18.2231	20.8526	20.8526	22.1673	18.2231	19.5378
43.2031	47.1473	27.4263	23.482	20.8526	16.9084	23.482	15.5936	23.482
41.8884	41.8884	27.4263	23.482	16.9084	18.2231	19.5378	20.8526	19.5378
43.2031	43.2031	26.1115	22.1673	18.2231	18.2231	18.2231	18.2231	24.7968
44.5179	41.8884	30.0557	24.7968	15.5936	20.8526	19.5378	18.2231	23.482
45.8326	44.5179	24.7968	18.2231	18.2231	14.2789	22.1673	16.9084	23.482
49.7768	39.2589	22.1673	19.5378	16.9084	22.1673	28.741	16.9084	23.482
48.4621	40.5736	22.1673	18.2231	19.5378	19.5378	22.1673	16.9084	19.5378
47.1473	44.5179	20.8526	22.1673	22.1673	23.482	24.7968	19.5378	23.482
48.4621	37.9442	27.4263	20.8526	16.9084	23.482	27.4263	20.8526	19.5378
47.1473	43.2031	23.482	18.2231	19.5378	22.1673	18.2231	20.8526	23.482
45.8326	40.5736	27.4263	22.1673	18.2231	20.8526	22.1673	20.8526	23.482
47.1473	39.2589	23.482	19.5378	19.5378	20.8526	22.1673	20.8526	22.1673
47.1473	39.2589	26.1115	20.8526	18.2231	22.1673	24.7968	20.8526	22.1673
53.721	41.8884	20.8526	16.9084	20.8526	20.8526	26.1115	15.5936	23.482
49.7768	41.8884	22.1673	16.9084	19.5378	26.1115	24.7968	20.8526	19.5378
48.4621	36.6294	27.4263	20.8526	18.2231	23.482	23.482	16.9084	20.8526
49.7768	43.2031	20.8526	20.8526	15.5936	24.7968	18.2231	24.7968	19.5378
47.1473	37.9442	23.482	16.9084	20.8526	24.7968	26.1115	23.482	22.1673
52.4063	36.6294	26.1115	19.5378	20.8526	23.482	18.2231	20.8526	22.1673
49.7768	40.5736	26.1115	20.8526	20.8526	20.8526	16.9084	18.2231	20.8526
48.4621	41.8884	23.482	22.1673	24.7968	20.8526	20.8526	23.482	22.1673
48.4621	40.5736	23.482	14.2789	16.9084	22.1673	23.482	20.8526	18.2231
47.1473	41.8884	20.8526	12.9641	22.1673	22.1673	22.1673	18.2231	22.1673
47.1473	40.5736	19.5378	20.8526	20.8526	24.7968	22.1673	18.2231	18.2231
47.1473	40.5736	20.8526	16.9084	18.2231	19.5378	18.2231	22.1673	14.2789
45.8326	43.2031	22.1673	19.5378	19.5378	24.7968	19.5378	24.7968	20.8526
44.5179	40.5736	23.482	20.8526	19.5378	19.5378	18.2231	22.1673	19.5378
44.5179	40.5736	24.7968	20.8526	19.5378	22.1673	16.9084	23.482	22.1673
45.8326	41.8884	26.1115	18.2231	16.9084	27.4263	16.9084	20.8526	20.8526
47.1473	44.5179	20.8526	16.9084	22.1673	24.7968	15.5936	23.482	20.8526
44.5179	39.2589	22.1673	16.9084	14.2789	27.4263	22.1673	19.5378	18.2231
48.4621	40.5736	20.8526	16.9084	12.9641	22.1673	19.5378	16.9084	19.5378
43.2031	36.6294	27.4263	20.8526	18.2231	20.8526	18.2231	22.1673	19.5378
44.5179	37.9442	24.7968	19.5378	16.9084	20.8526	16.9084	16.9084	18.2231
43.2031	37.9442	27.4263	18.2231	10.3347	23.482	14.2789	22.1673	23.482
40.5736	37.9442	27.4263	22.1673	14.2789	24.7968	18.2231	22.1673	24.7968
44.5179	36.6294	23.482	16.9084	11.6494	24.7968	16.9084	20.8526	24.7968
43.2031	37.9442	26.1115	16.9084	15.5936	22.1673	16.9084	15.5936	22.1673
44.5179	37.9442	24.7968	22.1673	14.2789	22.1673	20.8526	15.5936	20.8526
43.2031	35.3147	22.1673	19.5378	12.9641	18.2231	22.1673	18.2231	18.2231
44.5179	36.6294	26.1115	22.1673	14.2789	18.2231	19.5378	15.5936	24.7968
45.8326	35.3147	26.1115	24.7968	7.70518	14.2789	20.8526	18.2231	20.8526
44.5179	37.9442	27.4263	22.1673	11.6494	14.2789	16.9084	20.8526	20.8526
44.5179	36.6294	27.4263	19.5378	11.6494	20.8526	20.8526	22.1673	20.8526
43.2031	40.5736	28.741	15.5936	15.5936	18.2231	20.8526	22.1673	23.482
44.5179	36.6294	23.482	18.2231	15.5936	19.5378	24.7968	20.8526	20.8526
48.4621	35.3147	22.1673	15.5936	12.9641	16.9084	22.1673	16.9084	16.9084
47.1473	40.5736	23.482	19.5378	11.6494	16.9084	23.482	22.1673	20.8526
44.5179	36.6294	26.1115	22.1673	12.9641	15.5936	26.1115	20.8526	19.5378
48.4621	39.2589	22.1673	19.5378	19.5378	15.5936	24.7968	23.482	15.5936
44.5179	40.5736	30.0557	16.9084	15.5936	20.8526	24.7968	20.8526	16.9084
51.0916	43.2031	26.1115	14.2789	18.2231	16.9084	22.1673	23.482	18.2231
47.1473	37.9442	26.1115	15.5936	18.2231	20.8526	22.1673	20.8526	14.2789
49.7768	39.2589	22.1673	14.2789	18.2231	23.482	22.1673	19.5378	16.9084
48.4621	43.2031	26.1115	14.2789	14.2789	20.8526	24.7968	20.8526	15.5936
44.5179	37.9442	26.1115	14.2789	16.9084	19.5378	19.5378	19.5378	16.9084
51.0916	39.2589	23.482	15.5936	12.9641	19.5378	23.482	20.8526	16.9084
41.8884	41.8884	30.0557	15.5936	19.5378	18.2231	23.482	20.8526	18.2231
48.4621	43.2031	27.4263	16.9084	20.8526	20.8526	18.2231	20.8526	19.5378
48.4621	41.8884	24.7968	14.2789	18.2231	20.8526	15.5936	18.2231	14.2789
44.5179	43.2031	26.1115	16.9084	20.8526	24.7968	18.2231	18.2231	20.8526
44.5179	39.2589	26.1115	18.2231	16.9084	22.1673	20.8526	16.9084	14.2789
47.1473	43.2031	24.7968	15.5936	19.5378	20.8526	14.2789	15.5936	15.5936
43.2031	39.2589	27.4263	18.2231	15.5936	20.8526	22.1673	15.5936	16.9084
45.8326	41.8884	22.1673	16.9084	14.2789	16.9084	19.5378	16.9084	18.2231
45.8326	40.5736	27.4263	19.5378	20.8526	20.8526	18.2231	20.8526	20.8526
47.1473	41.8884	27.4263	18.2231	22.1673	19.5378	16.9084	12.9641	23.482
40.5736	44.5179	26.1115	19.5378	20.8526	20.8526	15.5936	20.8526	23.482
40.5736	36.6294	24.7968	16.9084	16.9084	22.1673	15.5936	15.5936	22.1673
43.2031	41.8884	20.8526	19.5378	18.2231	20.8526	14.2789	16.9084	24.7968
43.2031	36.6294	27.4263	19.5378	18.2231	18.2231	19.5378	20.8526	23.482
48.4621	39.2589	22.1673	18.2231	14.2789	20.8526	16.9084	19.5378	22.1673
44.5179	41.8884	24.7968	18.2231	14.2789	18.2231	19.5378	19.5378	20.8526
45.8326	43.2031	26.1115	20.8526	18.2231	18.2231	20.8526	19.5378	26.1115
41.8884	41.8884	22.1673	18.2231	16.9084	18.2231	15.5936	20.8526	23.482
45.8326	39.2589	23.482	18.2231	22.1673	19.5378	14.2789	15.5936	26.1115
45.8326	40.5736	22.1673	22.1673	18.2231	22.1673	16.9084	18.2231	24.7968
41.8884	35.3147	26.1115	16.9084	20.8526	18.2231	16.9084	18.2231	22.1673
47.1473	35.3147	22.1673	24.7968	15.5936	22.1673	24.7968	16.9084	24.7968
48.4621	36.6294	26.1115	20.8526	18.2231	18.2231	24.7968	19.5378	22.1673
49.7768	44.5179	23.482	20.8526	19.5378	18.2231	20.8526	23.482	22.1673
49.7768	37.9442	24.7968	18.2231	18.2231	20.8526	20.8526	19.5378	22.1673
47.1473	40.5736	24.7968	18.2231	16.9084	18.2231	19.5378	22.1673	22.1673
45.8326	37.9442	24.7968	18.2231	23.482	22.1673	22.1673	22.1673	20.8526
51.0916	34	18.2231	15.5936	20.8526	20.8526	18.2231	23.482	20.8526
44.5179	34	23.482	19.5378	18.2231	20.8526	20.8526	24.7968	16.9084
48.4621	36.6294	20.8526	19.5378	19.5378	18.2231	26.1115	19.5378	18.2231
49.7768	37.9442	22.1673	18.2231	18.2231	19.5378	24.7968	23.482	15.5936
49.7768	37.9442	24.7968	18.2231	18.2231	19.5378	22.1673	22.1673	19.5378
51.0916	43.2031	22.1673	18.2231	19.5378	18.2231	19.5378	24.7968	15.5936
45.8326	39.2589	23.482	15.5936	23.482	19.5378	18.2231	26.1115	16.9084
49.7768	37.9442	22.1673	14.2789	22.1673	22.1673	19.5378	22.1673	24.7968
44.5179	37.9442	23.482	16.9084	19.5378	22.1673	18.2231	23.482	18.2231
45.8326	37.9442	22.1673	14.2789	23.482	26.1115	20.8526	22.1673	18.2231
51.0916	36.6294	22.1673	15.5936	20.8526	24.7968	22.1673	20.8526	16.9084
45.8326	40.5736	27.4263	18.2231	26.1115	19.5378	20.8526	23.482	19.5378
48.4621	43.2031	24.7968	18.2231	20.8526	22.1673	22.1673	18.2231	16.9084
47.1473	43.2031	24.7968	11.6494	19.5378	18.2231	19.5378	19.5378	18.2231
45.8326	44.5179	27.4263	14.2789	19.5378	20.8526	18.2231	20.8526	16.9084
43.2031	41.8884	27.4263	15.5936	22.1673	18.2231	20.8526	18.2231	16.9084
43.2031	41.8884	30.0557	15.5936	18.2231	20.8526	22.1673	20.8526	20.8526
44.5179	40.5736	28.741	15.5936	18.2231	22.1673	24.7968	16.9084	18.2231
43.2031	44.5179	27.4263	14.2789	15.5936	16.9084	19.5378	19.5378	16.9084
47.1473	36.6294	31.3705	14.2789	19.5378	20.8526	22.1673	15.5936	19.5378
47.1473	44.5179	30.0557	14.2789	15.5936	19.5378	23.482	19.5378	19.5378
41.8884	43.2031	30.0557	16.9084	18.2231	22.1673	22.1673	20.8526	16.9084
45.8326	40.5736	27.4263	18.2231	16.9084	16.9084	22.1673	15.5936	19.5378
43.2031	40.5736	28.741	18.2231	12.9641	16.9084	23.482	22.1673	16.9084
41.8884	37.9442	32.6852	22.1673	19.5378	12.9641	23.482	19.5378	20.8526
47.1473	40.5736	24.7968	22.1673	18.2231	16.9084	23.482	19.5378	20.8526
45.8326	39.2589	30.0557	20.8526	19.5378	16.9084	23.482	19.5378	19.5378
45.8326	41.8884	27.4263	22.1673	16.9084	22.1673	26.1115	23.482	20.8526
45.8326	40.5736	27.4263	16.9084	16.9084	18.2231	26.1115	20.8526	16.9084
48.4621	37.9442	26.1115	23.482	15.5936	19.5378	24.7968	19.5378	23.482
44.5179	43.2031	24.7968	24.7968	11.6494	14.2789	26.1115	22.1673	18.2231
44.5179	40.5736	22.1673	19.5378	16.9084	16.9084	19.5378	22.1673	20.8526
44.5179	39.2589	26.1115	26.1115	19.5378	22.1673	27.4263	22.1673	23.482
43.2031	40.5736	26.1115	20.8526	19.5378	15.5936	24.7968	22.1673	19.5378
49.7768	39.2589	23.482	22.1673	20.8526	15.5936	22.1673	26.1115	20.8526
51.0916	37.9442	20.8526	16.9084	20.8526	18.2231	20.8526	22.1673	23.482
49.7768	41.8884	24.7968	18.2231	18.2231	23.482	24.7968	24.7968	24.7968
44.5179	39.2589	23.482	20.8526	18.2231	19.5378	20.8526	22.1673	22.1673
48.4621	39.2589	20.8526	20.8526	16.9084	19.5378	15.5936	22.1673	20.8526
45.8326	37.9442	24.7968	19.5378	20.8526	18.2231	20.8526	22.1673	20.8526
48.4621	37.9442	22.1673	19.5378	22.1673	19.5378	18.2231	22.1673	20.8526
48.4621	35.3147	26.1115	18.2231	23.482	20.8526	16.9084	22.1673	19.5378
52.4063	39.2589	23.482	20.8526	20.8526	24.7968	16.9084	19.5378	23.482
49.7768	43.2031	19.5378	15.5936	20.8526	23.482	20.8526	24.7968	19.5378
49.7768	36.6294	23.482	16.9084	20.8526	23.482	15.5936	23.482	24.7968
49.7768	40.5736	19.5378	16.9084	18.2231	24.7968	20.8526	19.5378	22.1673
43.2031	43.2031	24.7968	15.5936	22.1673	18.2231	16.9084	19.5378	20.8526
48.4621	39.2589	20.8526	18.2231	20.8526	20.8526	15.5936	18.2231	23.482
48.4621	36.6294	24.7968	15.5936	16.9084	19.5378	18.2231	16.9084	19.5378
48.4621	39.2589	23.482	16.9084	20.8526	24.7968	19.5378	20.8526	23.482
48.4621	39.2589	23.482	14.2789	20.8526	20.8526	22.1673	15.5936	23.482
48.4621	40.5736	23.482	12.9641	18.2231	24.7968	19.5378	18.2231	27.4263
49.7768	39.2589	22.1673	16.9084	14.2789	24.7968	18.2231	18.2231	23.482
44.5179	40.5736	24.7968	15.5936	15.5936	16.9084	18.2231	18.2231	20.8526
47.1473	40.5736	23.482	16.9084	15.5936	19.5378	22.1673	22.1673	23.482
45.8326	40.5736	27.4263	15.5936	14.2789	19.5378	22.1673	18.2231	23.482
43.2031	40.5736	26.1115	18.2231	14.2789	23.482	18.2231	20.8526	20.8526
47.1473	36.6294	26.1115	14.2789	18.2231	20.8526	20.8526	18.2231	23.482
49.7768	43.2031	24.7968	16.9084	18.2231	23.482	24.7968	24.7968	27.4263
40.5736	39.2589	26.1115	12.9641	18.2231	20.8526	24.7968	22.1673	20.8526
44.5179	37.9442	22.1673	18.2231	12.9641	22.1673	24.7968	20.8526	27.4263
43.2031	37.9442	27.4263	18.2231	12.9641	20.8526	24.7968	20.8526	19.5378
43.2031	36.6294	31.3705	23.482	19.5378	18.2231	24.7968	18.2231	23.482
43.2031	37.9442	27.4263	20.8526	14.2789	15.5936	26.1115	24.7968	20.8526
43.2031	37.9442	26.1115	18.2231	15.5936	16.9084	22.1673	23.482	22.1673
43.2031	40.5736	24.7968	22.1673	16.9084	22.1673	24.7968	24.7968	20.8526
37.9442	37.9442	26.1115	11.6494	20.8526	18.2231	20.8526	22.1673	19.5378
44.5179	37.9442	20.8526	18.2231	19.5378	26.1115	23.482	20.8526	26.1115
43.2031	37.9442	26.1115	16.9084	18.2231	19.5378	23.482	20.8526	19.5378
45.8326	41.8884	26.1115	22.1673	14.2789	19.5378	23.482	20.8526	22.1673
44.5179	39.2589	28.741	22.1673	16.9084	19.5378	23.482	19.5378	22.1673
45.8326	41.8884	27.4263	20.8526	14.2789	16.9084	23.482	20.8526	15.5936
44.5179	43.2031	24.7968	18.2231	20.8526	18.2231	20.8526	22.1673	18.2231
43.2031	40.5736	23.482	18.2231	20.8526	20.8526	22.1673	23.482	20.8526
44.5179	39.2589	27.4263	22.1673	18.2231	23.482	20.8526	26.1115	16.9084
45.8326	40.5736	23.482	16.9084	19.5378	24.7968	20.8526	18.2231	23.482
44.5179	41.8884	20.8526	16.9084	12.9641	22.1673	23.482	24.7968	19.5378
45.8326	39.2589	24.7968	18.2231	15.5936	20.8526	20.8526	19.5378	19.5378
47.1473	44.5179	23.482	22.1673	15.5936	23.482	22.1673	16.9084	15.5936
44.5179	41.8884	28.741	16.9084	20.8526	14.2789	20.8526	19.5378	16.9084
47.1473	45.8326	26.1115	20.8526	19.5378	22.1673	23.482	20.8526	18.2231
43.2031	45.8326	27.4263	14.2789	19.5378	18.2231	20.8526	20.8526	12.9641
44.5179	40.5736	23.482	16.9084	20.8526	24.7968	19.5378	18.2231	19.5378
47.1473	40.5736	26.1115	14.2789	14.2789	22.1673	23.482	20.8526	20.8526
48.4621	40.5736	28.741	16.9084	15.5936	20.8526	16.9084	20.8526	23.482
48.4621	41.8884	24.7968	18.2231	15.5936	19.5378	20.8526	12.9641	23.482
45.8326	44.5179	28.741	14.2789	14.2789	18.2231	19.5378	16.9084	22.1673
45.8326	45.8326	31.3705	20.8526	18.2231	23.482	22.1673	14.2789	22.1673
44.5179	44.5179	31.3705	15.5936	19.5378	18.2231	20.8526	14.2789	24.7968
45.8326	44.5179	26.1115	15.5936	15.5936	20.8526	22.1673	20.8526	23.482
43.2031	40.5736	24.7968	16.9084	16.9084	18.2231	19.5378	16.9084	24.7968
47.1473	43.2031	23.482	16.9084	15.5936	14.2789	18.2231	18.2231	27.4263
45.8326	40.5736	27.4263	18.2231	18.2231	15.5936	19.5378	15.5936	26.1115
49.7768	41.8884	28.741	20.8526	12.9641	15.5936	22.1673	14.2789	27.4263
48.4621	44.5179	28.741	23.482	18.2231	18.2231	19.5378	15.5936	22.1673
44.5179	43.2031	27.4263	20.8526	22.1673	18.2231	19.5378	12.9641	23.482
47.1473	41.8884	28.741	20.8526	19.5378	19.5378	24.7968	19.5378	22.1673
45.8326	40.5736	30.0557	20.8526	23.482	16.9084	16.9084	16.9084	26.1115
47.1473	41.8884	22.1673	22.1673	20.8526	18.2231	20.8526	20.8526	26.1115
44.5179	39.2589	27.4263	22.1673	20.8526	16.9084	18.2231	19.5378	26.1115
47.1473	41.8884	22.1673	26.1115	18.2231	19.5378	20.8526	19.5378	22.1673
48.4621	40.5736	23.482	19.5378	18.2231	15.5936	20.8526	20.8526	22.1673
47.1473	40.5736	26.1115	20.8526	16.9084	20.8526	22.1673	20.8526	24.7968
44.5179	40.5736	24.7968	22.1673	16.9084	18.2231	19.5378	18.2231	19.5378
41.8884	40.5736	22.1673	23.482	18.2231	18.2231	20.8526	23.482	18.2231
48.4621	37.9442	23.482	19.5378	20.8526	24.7968	22.1673	26.1115	20.8526
41.8884	36.6294	20.8526	19.5378	19.5378	19.5378	18.2231	26.1115	19.5378
43.2031	36.6294	20.8526	27.4263	20.8526	22.1673	15.5936	27.4263	20.8526
47.1473	37.9442	18.2231	22.1673	20.8526	19.5378	15.5936	26.1115	19.5378
47.1473	40.5736	24.7968	23.482	14.2789	26.1115	20.8526	27.4263	16.9084
45.8326	40.5736	23.482	19.5378	18.2231	23.482	19.5378	24.7968	19.5378
47.1473	39.2589	19.5378	19.5378	15.5936	26.1115	23.482	28.741	15.5936
44.5179	36.6294	27.4263	19.5378	16.9084	20.8526	19.5378	28.741	15.5936
41.8884	39.2589	22.1673	20.8526	15.5936	24.7968	22.1673	27.4263	18.2231
40.5736	35.3147	23.482	16.9084	16.9084	22.1673	19.5378	28.741	15.5936
45.8326	36.6294	22.1673	18.2231	19.5378	27.4263	22.1673	23.482	19.5378
45.8326	39.2589	22.1673	15.5936	14.2789	28.741	19.5378	22.1673	16.9084
48.4621	36.6294	24.7968	15.5936	18.2231	24.7968	19.5378	22.1673	19.5378
47.1473	43.2031	26.1115	16.9084	14.2789	26.1115	27.4263	19.5378	14.2789
44.5179	43.2031	27.4263	14.2789	12.9641	20.8526	22.1673	16.9084	18.2231
44.5179	41.8884	26.1115	16.9084	18.2231	24.7968	24.7968	19.5378	16.9084
44.5179	40.5736	26.1115	15.5936	14.2789	22.1673	22.1673	18.2231	12.9641
47.1473	41.8884	27.4263	19.5378	10.3347	22.1673	23.482	18.2231	18.2231
45.8326	40.5736	24.7968	14.2789	11.6494	20.8526	20.8526	16.9084	23.482
48.4621	39.2589	28.741	12.9641	12.9641	20.8526	23.482	18.2231	20.8526
47.1473	43.2031	27.4263	14.2789	16.9084	27.4263	20.8526	14.2789	18.2231
41.8884	43.2031	30.0557	12.9641	15.5936	20.8526	27.4263	14.2789	20.8526
45.8326	43.2031	28.741	18.2231	12.9641	23.482	30.0557	18.2231	12.9641
41.8884	43.2031	28.741	18.2231	15.5936	22.1673	23.482	14.2789	18.2231
40.5736	43.2031	30.0557	19.5378	14.2789	15.5936	26.1115	20.8526	18.2231
44.5179	39.2589	31.3705	15.5936	18.2231	18.2231	20.8526	20.8526	22.1673
47.1473	41.8884	30.0557	15.5936	11.6494	19.5378	23.482	15.5936	20.8526
44.5179	40.5736	31.3705	16.9084	18.2231	19.5378	20.8526	15.5936	20.8526
44.5179	44.5179	27.4263	15.5936	16.9084	20.8526	20.8526	12.9641	20.8526
41.8884	41.8884	30.0557	12.9641	19.5378	20.8526	20.8526	15.5936	15.5936
41.8884	41.8884	28.741	16.9084	20.8526	20.8526	24.7968	12.9641	20.8526
40.5736	40.5736	27.4263	18.2231	14.2789	15.5936	23.482	16.9084	15.5936
40.5736	37.9442	34	19.5378	18.2231	15.5936	19.5378	16.9084	15.5936
48.4621	40.5736	26.1115	19.5378	20.8526	22.1673	19.5378	18.2231	15.5936
41.8884	40.5736	27.4263	14.2789	22.1673	11.6494	20.8526	16.9084	22.1673
49.7768	40.5736	26.1115	14.2789	19.5378	20.8526	16.9084	18.2231	20.8526
41.8884	41.8884	27.4263	14.2789	20.8526	18.2231	15.5936	14.2789	18.2231
44.5179	44.5179	24.7968	16.9084	20.8526	22.1673	22.1673	19.5378	19.5378
43.2031	39.2589	24.7968	14.2789	22.1673	23.482	19.5378	14.2789	19.5378
43.2031	40.5736	23.482	16.9084	19.5378	18.2231	23.482	15.5936	15.5936
48.4621	41.8884	26.1115	16.9084	19.5378	16.9084	22.1673	19.5378	19.5378
45.8326	43.2031	27.4263	14.2789	20.8526	16.9084	20.8526	19.5378	20.8526
48.4621	43.2031	26.1115	15.5936	19.5378	18.2231	18.2231	22.1673	18.2231
49.7768	43.2031	22.1673	16.9084	23.482	19.5378	18.2231	16.9084	24.7968
47.1473	41.8884	20.8526	14.2789	14.2789	22.1673	16.9084	19.5378	20.8526
47.1473	35.3147	27.4263	15.5936	23.482	20.8526	15.5936	18.2231	19.5378
51.0916	43.2031	20.8526	18.2231	18.2231	23.482	20.8526	22.1673	18.2231
45.8326	37.9442	19.5378	14.2789	20.8526	16.9084	22.1673	22.1673	22.1673
49.7768	39.2589	22.1673	19.5378	18.2231	20.8526	20.8526	20.8526	22.1673
51.0916	39.2589	23.482	19.5378	18.2231	18.2231	20.8526	20.8526	23.482
51.0916	40.5736	23.482	20.8526	22.1673	20.8526	19.5378	20.8526	24.7968
48.4621	41.8884	20.8526	19.5378	19.5378	23.482	15.5936	20.8526	26.1115
48.4621	39.2589	20.8526	15.5936	19.5378	22.1673	18.2231	19.5378	22.1673
49.7768	40.5736	19.5378	20.8526	19.5378	22.1673	20.8526	18.2231	24.7968
43.2031	36.6294	26.1115	15.5936	12.9641	20.8526	20.8526	20.8526	22.1673
48.4621	37.9442	23.482	22.1673	16.9084	23.482	22.1673	19.5378	18.2231
45.8326	39.2589	24.7968	18.2231	18.2231	18.2231	26.1115	20.8526	24.7968
47.1473	40.5736	26.1115	18.2231	15.5936	18.2231	24.7968	19.5378	20.8526
47.1473	36.6294	24.7968	18.2231	19.5378	23.482	19.5378	18.2231	26.1115
44.5179	39.2589	22.1673	16.9084	18.2231	19.5378	24.7968	19.5378	24.7968
47.1473	36.6294	24.7968	16.9084	18.2231	19.5378	19.5378	15.5936	23.482
43.2031	37.9442	22.1673	18.2231	11.6494	20.8526	23.482	14.2789	20.8526
44.5179	36.6294	26.1115	23.482	15.5936	15.5936	23.482	19.5378	18.2231
47.1473	37.9442	26.1115	23.482	12.9641	16.9084	24.7968	18.2231	22.1673
45.8326	36.6294	26.1115	22.1673	11.6494	18.2231	22.1673	20.8526	22.1673
45.8326	36.6294	27.4263	22.1673	18.2231	15.5936	19.5378	18.2231	26.1115
44.5179	39.2589	23.482	19.5378	18.2231	20.8526	20.8526	22.1673	22.1673
45.8326	37.9442	28.741	12.9641	20.8526	18.2231	18.2231	20.8526	23.482
45.8326	40.5736	24.7968	19.5378	19.5378	22.1673	19.5378	19.5378	23.482
41.8884	37.9442	23.482	19.5378	18.2231	16.9084	23.482	19.5378	18.2231
44.5179	36.6294	26.1115	24.7968	18.2231	22.1673	22.1673	19.5378	19.5378
44.5179	39.2589	27.4263	26.1115	15.5936	16.9084	16.9084	23.482	20.8526
43.2031	41.8884	26.1115	20.8526	16.9084	15.5936	22.1673	26.1115	20.8526
47.1473	40.5736	24.7968	19.5378	19.5378	19.5378	14.2789	24.7968	19.5378
41.8884	37.9442	28.741	15.5936	18.2231	19.5378	18.2231	24.7968	22.1673
45.8326	39.2589	22.1673	19.5378	20.8526	19.5378	15.5936	28.741	16.9084
44.5179	39.2589	20.8526	11.6494	20.8526	20.8526	15.5936	18.2231	19.5378
45.8326	39.2589	24.7968	18.2231	14.2789	19.5378	24.7968	23.482	19.5378
43.2031	37.9442	26.1115	16.9084	18.2231	19.5378	22.1673	19.5378	16.9084
44.5179	45.8326	22.1673	16.9084	15.5936	20.8526	20.8526	26.1115	14.2789
48.4621	40.5736	28.741	12.9641	16.9084	19.5378	16.9084	24.7968	15.5936
45.8326	41.8884	24.7968	14.2789	19.5378	20.8526	23.482	26.1115	22.1673
47.1473	37.9442	28.741	12.9641	16.9084	20.8526	20.8526	24.7968	18.2231
45.8326	36.6294	24.7968	12.9641	18.2231	23.482	20.8526	18.2231	22.1673
45.8326	41.8884	24.7968	10.3347	19.5378	19.5378	20.8526	23.482	18.2231
45.8326	35.3147	24.7968	7.70518	22.1673	18.2231	23.482	16.9084	18.2231
48.4621	37.9442	24.7968	16.9084	19.5378	23.482	23.482	15.5936	19.5378
43.2031	39.2589	26.1115	11.6494	18.2231	19.5378	26.1115	19.5378	22.1673
45.8326	43.2031	27.4263	14.2789	16.9084	20.8526	22.1673	22.1673	16.9084
45.8326	41.8884	30.0557	10.3347	16.9084	19.5378	20.8526	20.8526	18.2231
49.7768	40.5736	27.4263	15.5936	16.9084	18.2231	23.482	20.8526	22.1673
45.8326	39.2589	26.1115	18.2231	20.8526	18.2231	20.8526	18.2231	23.482
47.1473	39.2589	28.741	14.2789	14.2789	18.2231	22.1673	15.5936	24.7968
49.7768	41.8884	23.482	16.9084	16.9084	16.9084	20.8526	16.9084	20.8526
45.8326	41.8884	24.7968	16.9084	15.5936	14.2789	26.1115	16.9084	24.7968
47.1473	43.2031	28.741	16.9084	14.2789	15.5936	24.7968	18.2231	16.9084
47.1473	43.2031	26.1115	18.2231	19.5378	20.8526	23.482	16.9084	27.4263
43.2031	44.5179	24.7968	19.5378	18.2231	16.9084	22.1673	20.8526	20.8526
44.5179	36.6294	23.482	18.2231	20.8526	19.5378	19.5378	19.5378	22.1673
45.8326	43.2031	18.2231	23.482	18.2231	22.1673	22.1673	22.1673	23.482
43.2031	37.9442	22.1673	19.5378	19.5378	12.9641	22.1673	20.8526	20.8526
47.1473	41.8884	22.1673	20.8526	15.5936	20.8526	19.5378	18.2231	23.482
48.4621	39.2589	23.482	18.2231	16.9084	19.5378	20.8526	20.8526	20.8526
44.5179	43.2031	22.1673	23.482	20.8526	19.5378	26.1115	19.5378	26.1115
40.5736	41.8884	23.482	22.1673	20.8526	19.5378	18.2231	22.1673	20.8526
44.5179	36.6294	27.4263	19.5378	20.8526	23.482	23.482	22.1673	20.8526
43.2031	40.5736	20.8526	24.7968	20.8526	23.482	18.2231	24.7968	22.1673
40.5736	40.5736	22.1673	20.8526	20.8526	15.5936	22.1673	22.1673	22.1673
47.1473	39.2589	20.8526	23.482	20.8526	20.8526	18.2231	22.1673	18.2231
44.5179	41.8884	23.482	22.1673	18.2231	23.482	19.5378	19.5378	24.7968
47.1473	43.2031	24.7968	19.5378	16.9084	20.8526	22.1673	20.8526	20.8526
45.8326	40.5736	24.7968	19.5378	15.5936	22.1673	18.2231	20.8526	20.8526
41.8884	41.8884	23.482	20.8526	19.5378	24.7968	22.1673	26.1115	18.2231
43.2031	41.8884	20.8526	22.1673	20.8526	22.1673	19.5378	24.7968	16.9084
41.8884	37.9442	24.7968	20.8526	18.2231	23.482	22.1673	20.8526	16.9084
49.7768	34	23.482	19.5378	18.2231	22.1673	20.8526	23.482	15.5936
47.1473	36.6294	22.1673	20.8526	18.2231	23.482	23.482	18.2231	18.2231
48.4621	39.2589	23.482	15.5936	14.2789	22.1673	16.9084	23.482	16.9084
49.7768	37.9442	28.741	15.5936	18.2231	24.7968	22.1673	22.1673	23.482
47.1473	44.5179	23.482	19.5378	16.9084	23.482	20.8526	24.7968	20.8526
45.8326	37.9442	27.4263	14.2789	16.9084	20.8526	22.1673	24.7968	22.1673
44.5179	37.9442	27.4263	16.9084	16.9084	24.7968	24.7968	20.8526	18.2231
47.1473	39.2589	24.7968	16.9084	14.2789	20.8526	24.7968	20.8526	19.5378
48.4621	36.6294	20.8526	15.5936	12.9641	20.8526	23.482	19.5378	18.2231
52.4063	39.2589	22.1673	14.2789	14.2789	23.482	18.2231	19.5378	23.482
49.7768	37.9442	28.741	15.5936	16.9084	22.1673	24.7968	20.8526	20.8526
48.4621	39.2589	26.1115	16.9084	16.9084	22.1673	19.5378	18.2231	19.5378
41.8884	41.8884	27.4263	12.9641	12.9641	22.1673	19.5378	20.8526	23.482
48.4621	41.8884	26.1115	18.2231	12.9641	22.1673	22.1673	23.482	19.5378
45.8326	40.5736	26.1115	22.1673	18.2231	22.1673	20.8526	20.8526	24.7968
47.1473	37.9442	28.741	19.5378	11.6494	19.5378	19.5378	19.5378	20.8526
48.4621	35.3147	26.1115	19.5378	14.2789	18.2231	20.8526	20.8526	22.1673
44.5179	40.5736	24.7968	22.1673	14.2789	22.1673	22.1673	16.9084	20.8526
44.5179	37.9442	24.7968	16.9084	14.2789	18.2231	22.1673	15.5936	22.1673
44.5179	39.2589	30.0557	19.5378	16.9084	23.482	20.8526	16.9084	22.1673
44.5179	41.8884	32.6852	18.2231	16.9084	18.2231	19.5378	20.8526	19.5378
40.5736	41.8884	28.741	19.5378	15.5936	20.8526	23.482	19.5378	20.8526
43.2031	40.5736	27.4263	23.482	12.9641	18.2231	23.482	26.1115	22.1673
47.1473	37.9442	27.4263	20.8526	18.2231	16.9084	22.1673	19.5378	18.2231
47.1473	40.5736	26.1115	23.482	16.9084	16.9084	16.9084	19.5378	19.5378
44.5179	37.9442	28.741	15.5936	18.2231	16.9084	22.1673	20.8526	20.8526
43.2031	41.8884	24.7968	23.482	16.9084	18.2231	22.1673	18.2231	19.5378
44.5179	41.8884	28.741	18.2231	18.2231	20.8526	20.8526	18.2231	20.8526
44.5179	43.2031	28.741	18.2231	18.2231	24.7968	20.8526	19.5378	20.8526
43.2031	40.5736	26.1115	22.1673	18.2231	23.482	18.2231	20.8526	20.8526
41.8884	39.2589	26.1115	23.482	18.2231	20.8526	22.1673	24.7968	18.2231
48.4621	39.2589	22.1673	23.482	20.8526	19.5378	20.8526	20.8526	22.1673
43.2031	41.8884	30.0557	18.2231	19.5378	20.8526	24.7968	22.1673	20.8526
48.4621	43.2031	23.482	18.2231	22.1673	19.5378	22.1673	22.1673	16.9084
47.1473	37.9442	27.4263	18.2231	20.8526	23.482	22.1673	15.5936	19.5378
48.4621	41.8884	26.1115	14.2789	16.9084	27.4263	20.8526	22.1673	20.8526
44.5179	39.2589	24.7968	15.5936	19.5378	24.7968	19.5378	18.2231	22.1673
45.8326	41.8884	27.4263	18.2231	18.2231	24.7968	20.8526	22.1673	23.482
49.7768	36.6294	26.1115	16.9084	19.5378	22.1673	23.482	20.8526	23.482
43.2031	39.2589	22.1673	22.1673	19.5378	24.7968	26.1115	19.5378	19.5378
48.4621	41.8884	23.482	18.2231	20.8526	23.482	22.1673	18.2231	19.5378
47.1473	40.5736	23.482	15.5936	20.8526	28.741	24.7968	16.9084	20.8526
48.4621	43.2031	19.5378	15.5936	20.8526	27.4263	18.2231	20.8526	24.7968
45.8326	39.2589	27.4263	19.5378	19.5378	26.1115	22.1673	16.9084	24.7968
47.1473	39.2589	20.8526	19.5378	16.9084	28.741	16.9084	22.1673	26.1115
48.4621	40.5736	23.482	18.2231	16.9084	20.8526	19.5378	20.8526	24.7968
45.8326	41.8884	22.1673	20.8526	19.5378	22.1673	19.5378	20.8526	20.8526
51.0916	35.3147	24.7968	16.9084	19.5378	20.8526	23.482	20.8526	26.1115
52.4063	39.2589	20.8526	19.5378	15.5936	19.5378	24.7968	18.2231	19.5378
49.7768	43.2031	22.1673	19.5378	22.1673	19.5378	19.5378	16.9084	20.8526
48.4621	40.5736	23.482	20.8526	14.2789	22.1673	18.2231	19.5378	22.1673
51.0916	41.8884	19.5378	19.5378	14.2789	22.1673	19.5378	18.2231	22.1673
44.5179	40.5736	23.482	22.1673	14.2789	19.5378	15.5936	18.2231	22.1673
51.0916	37.9442	24.7968	20.8526	11.6494	16.9084	16.9084	24.7968	19.5378
48.4621	37.9442	26.1115	20.8526	14.2789	18.2231	20.8526	19.5378	23.482
47.1473	41.8884	24.7968	22.1673	11.6494	18.2231	14.2789	22.1673	19.5378
48.4621	37.9442	26.1115	16.9084	19.5378	24.7968	20.8526	19.5378	20.8526
45.8326	41.8884	24.7968	18.2231	19.5378	26.1115	18.2231	22.1673	18.2231
45.8326	39.2589	31.3705	19.5378	19.5378	16.9084	19.5378	19.5378	16.9084
40.5736	41.8884	28.741	24.7968	16.9084	19.5378	15.5936	18.2231	19.5378
47.1473	40.5736	28.741	19.5378	16.9084	20.8526	16.9084	24.7968	20.8526
44.5179	37.9442	26.1115	22.1673	16.9084	22.1673	19.5378	16.9084	20.8526
44.5179	40.5736	27.4263	19.5378	18.2231	19.5378	14.2789	23.482	19.5378
45.8326	35.3147	30.0557	20.8526	15.5936	22.1673	22.1673	22.1673	14.2789
44.5179	41.8884	23.482	22.1673	18.2231	23.482	20.8526	20.8526	16.9084
43.2031	39.2589	27.4263	19.5378	20.8526	22.1673	22.1673	20.8526	19.5378
44.5179	39.2589	26.1115	22.1673	22.1673	23.482	20.8526	20.8526	14.2789
41.8884	39.2589	24.7968	19.5378	20.8526	22.1673	19.5378	19.5378	18.2231
39.2589	36.6294	24.7968	19.5378	14.2789	19.5378	16.9084	22.1673	16.9084
41.8884	39.2589	23.482	18.2231	16.9084	20.8526	22.1673	24.7968	20.8526
41.8884	37.9442	26.1115	19.5378	14.2789	23.482	19.5378	24.7968	18.2231
45.8326	41.8884	24.7968	16.9084	19.5378	20.8526	20.8526	22.1673	14.2789
40.5736	37.9442	28.741	19.5378	15.5936	23.482	23.482	26.1115	16.9084
41.8884	36.6294	27.4263	15.5936	19.5378	22.1673	22.1673	23.482	15.5936
37.9442	37.9442	24.7968	18.2231	20.8526	23.482	24.7968	16.9084	18.2231
41.8884	39.2589	23.482	14.2789	12.9641	22.1673	19.5378	24.7968	18.2231
44.5179	36.6294	26.1115	12.9641	18.2231	18.2231	23.482	20.8526	19.5378
43.2031	41.8884	22.1673	14.2789	15.5936	24.7968	20.8526	24.7968	16.9084
44.5179	39.2589	27.4263	12.9641	18.2231	16.9084	19.5378	23.482	16.9084
43.2031	40.5736	28.741	15.5936	15.5936	20.8526	18.2231	19.5378	15.5936
43.2031	44.5179	24.7968	15.5936	18.2231	19.5378	19.5378	20.8526	16.9084
44.5179	41.8884	23.482	22.1673	19.5378	19.5378	22.1673	16.9084	18.2231
45.8326	41.8884	23.482	15.5936	16.9084	19.5378	22.1673	20.8526	20.8526
45.8326	39.2589	24.7968	15.5936	18.2231	18.2231	18.2231	15.5936	23.482
45.8326	40.5736	22.1673	18.2231	15.5936	15.5936	18.2231	18.2231	20.8526
47.1473	41.8884	27.4263	12.9641	14.2789	16.9084	16.9084	19.5378	20.8526
47.1473	43.2031	26.1115	12.9641	15.5936	19.5378	18.2231	18.2231	18.2231
44.5179	47.1473	27.4263	19.5378	19.5378	15.5936	20.8526	18.2231	20.8526
47.1473	45.8326	22.1673	19.5378	15.5936	10.3347	20.8526	15.5936	18.2231
48.4621	44.5179	22.1673	20.8526	18.2231	14.2789	23.482	15.5936	19.5378
45.8326	43.2031	23.482	22.1673	18.2231	14.2789	19.5378	14.2789	20.8526
49.7768	41.8884	22.1673	14.2789	16.9084	12.9641	22.1673	15.5936	23.482
48.4621	44.5179	23.482	16.9084	15.5936	16.9084	18.2231	16.9084	20.8526
51.0916	44.5179	23.482	16.9084	14.2789	16.9084	14.2789	18.2231	19.5378
45.8326	44.5179	26.1115	22.1673	19.5378	18.2231	19.5378	14.2789	20.8526
49.7768	40.5736	27.4263	16.9084	19.5378	19.5378	15.5936	19.5378	15.5936
48.4621	37.9442	24.7968	19.5378	20.8526	19.5378	20.8526	15.5936	15.5936
47.1473	39.2589	22.1673	23.482	16.9084	19.5378	20.8526	18.2231	19.5378
49.7768	39.2589	26.1115	20.8526	18.2231	18.2231	20.8526	20.8526	22.1673
49.7768	40.5736	19.5378	23.482	18.2231	16.9084	16.9084	16.9084	20.8526
49.7768	45.8326	26.1115	19.5378	18.2231	18.2231	15.5936	19.5378	24.7968
48.4621	40.5736	26.1115	18.2231	14.2789	20.8526	15.5936	18.2231	18.2231
45.8326	43.2031	26.1115	20.8526	18.2231	23.482	16.9084	19.5378	19.5378
44.5179	36.6294	26.1115	19.5378	20.8526	23.482	19.5378	20.8526	20.8526
49.7768	40.5736	22.1673	19.5378	20.8526	19.5378	23.482	20.8526	19.5378
47.1473	36.6294	27.4263	19.5378	23.482	23.482	20.8526	20.8526	20.8526
45.8326	37.9442	23.482	19.5378	20.8526	20.8526	19.5378	20.8526	19.5378
47.1473	39.2589	26.1115	18.2231	22.1673	24.7968	22.1673	20.8526	23.482
47.1473	39.2589	28.741	12.9641	15.5936	24.7968	18.2231	20.8526	23.482
43.2031	39.2589	27.4263	15.5936	23.482	22.1673	22.1673	20.8526	23.482
43.2031	36.6294	30.0557	16.9084	20.8526	24.7968	22.1673	24.7968	19.5378
44.5179	35.3147	27.4263	10.3347	18.2231	23.482	26.1115	20.8526	19.5378
40.5736	39.2589	22.1673	18.2231	22.1673	26.1115	26.1115	18.2231	18.2231
45.8326	32.6852	22.1673	14.2789	20.8526	20.8526	26.1115	22.1673	20.8526
45.8326	34	24.7968	15.5936	16.9084	20.8526	26.1115	20.8526	15.5936
45.8326	40.5736	22.1673	15.5936	18.2231	20.8526	18.2231	24.7968	22.1673
44.5179	36.6294	24.7968	12.9641	23.482	22.1673	24.7968	23.482	23.482
45.8326	43.2031	24.7968	14.2789	18.2231	22.1673	20.8526	22.1673	19.5378
43.2031	40.5736	24.7968	11.6494	15.5936	22.1673	19.5378	20.8526	22.1673
41.8884	39.2589	22.1673	18.2231	18.2231	20.8526	22.1673	23.482	18.2231
44.5179	36.6294	24.7968	18.2231	19.5378	22.1673	24.7968	19.5378	19.5378
47.1473	37.9442	20.8526	19.5378	12.9641	19.5378	20.8526	18.2231	19.5378
45.8326	37.9442	20.8526	22.1673	19.5378	19.5378	23.482	22.1673	20.8526
48.4621	36.6294	24.7968	15.5936	16.9084	22.1673	19.5378	18.2231	22.1673
48.4621	41.8884	22.1673	12.9641	19.5378	16.9084	18.2231	19.5378	20.8526
41.8884	41.8884	27.4263	18.2231	19.5378	19.5378	15.5936	20.8526	23.482
45.8326	39.2589	24.7968	15.5936	16.9084	16.9084	19.5378	23.482	19.5378
44.5179	37.9442	24.7968	20.8526	19.5378	20.8526	19.5378	18.2231	19.5378
44.5179	40.5736	19.5378	23.482	16.9084	14.2789	18.2231	22.1673	18.2231
48.4621	39.2589	23.482	19.5378	19.5378	16.9084	23.482	16.9084	18.2231
48.4621	41.8884	23.482	18.2231	18.2231	18.2231	18.2231	18.2231	15.5936
49.7768	43.2031	19.5378	15.5936	19.5378	16.9084	19.5378	16.9084	20.8526
44.5179	43.2031	26.1115	16.9084	19.5378	19.5378	22.1673	18.2231	12.9641
49.7768	40.5736	26.1115	14.2789	19.5378	20.8526	20.8526	22.1673	20.8526
40.5736	41.8884	24.7968	20.8526	15.5936	19.5378	20.8526	18.2231	16.9084
44.5179	41.8884	24.7968	19.5378	16.9084	18.2231	22.1673	20.8526	18.2231
43.2031	39.2589	23.482	20.8526	10.3347	20.8526	22.1673	18.2231	14.2789
43.2031	41.8884	19.5378	23.482	16.9084	16.9084	22.1673	22.1673	16.9084
44.5179	40.5736	24.7968	16.9084	18.2231	18.2231	24.7968	22.1673	23.482
47.1473	41.8884	24.7968	16.9084	14.2789	19.5378	20.8526	20.8526	16.9084
44.5179	43.2031	24.7968	14.2789	18.2231	22.1673	23.482	18.2231	19.5378
41.8884	43.2031	26.1115	18.2231	14.2789	23.482	19.5378	23.482	20.8526
40.5736	41.8884	27.4263	18.2231	19.5378	20.8526	24.7968	22.1673	19.5378
39.2589	37.9442	26.1115	20.8526	14.2789	23.482	19.5378	23.482	22.1673
44.5179	40.5736	20.8526	16.9084	11.6494	15.5936	24.7968	20.8526	20.8526
43.2031	39.2589	24.7968	19.5378	18.2231	19.5378	24.7968	23.482	20.8526
47.1473	40.5736	26.1115	15.5936	16.9084	18.2231	20.8526	23.482	24.7968
43.2031	39.2589	23.482	15.5936	18.2231	20.8526	23.482	19.5378	24.7968
47.1473	39.2589	24.7968	15.5936	18.2231	24.7968	20.8526	23.482	23.482
43.2031	39.2589	28.741	14.2789	15.5936	22.1673	24.7968	18.2231	22.1673
43.2031	41.8884	23.482	18.2231	18.2231	20.8526	19.5378	22.1673	26.1115
45.8326	36.6294	24.7968	16.9084	14.2789	19.5378	23.482	20.8526	24.7968
44.5179	36.6294	24.7968	20.8526	14.2789	22.1673	22.1673	19.5378	16.9084
45.8326	37.9442	20.8526	16.9084	19.5378	20.8526	23.482	20.8526	26.1115
44.5179	39.2589	22.1673	18.2231	19.5378	19.5378	23.482	18.2231	22.1673
49.7768	41.8884	26.1115	16.9084	20.8526	22.1673	20.8526	20.8526	26.1115
45.8326	40.5736	24.7968	19.5378	16.9084	24.7968	16.9084	20.8526	27.4263
44.5179	39.2589	20.8526	23.482	16.9084	15.5936	19.5378	19.5378	22.1673
44.5179	36.6294	26.1115	19.5378	15.5936	20.8526	19.5378	18.2231	22.1673
45.8326	37.9442	22.1673	19.5378	16.9084	19.5378	20.8526	22.1673	23.482
45.8326	40.5736	20.8526	23.482	18.2231	19.5378	26.1115	19.5378	26.1115
51.0916	35.3147	19.5378	18.2231	15.5936	19.5378	18.2231	18.2231	24.7968
48.4621	39.2589	20.8526	19.5378	20.8526	20.8526	20.8526	18.2231	19.5378
47.1473	40.5736	27.4263	22.1673	23.482	20.8526	23.482	23.482	20.8526
49.7768	37.9442	19.5378	20.8526	20.8526	15.5936	22.1673	19.5378	23.482
43.2031	39.2589	23.482	26.1115	18.2231	20.8526	19.5378	18.2231	18.2231
45.8326	40.5736	19.5378	20.8526	19.5378	20.8526	22.1673	23.482	23.482
45.8326	39.2589	24.7968	22.1673	15.5936	19.5378	23.482	18.2231	20.8526
53.721	40.5736	24.7968	19.5378	18.2231	20.8526	23.482	22.1673	20.8526
49.7768	40.5736	20.8526	18.2231	20.8526	22.1673	24.7968	20.8526	22.1673
47.1473	41.8884	23.482	19.5378	22.1673	20.8526	26.1115	23.482	18.2231
51.0916	36.6294	24.7968	15.5936	23.482	23.482	23.482	23.482	20.8526
47.1473	43.2031	23.482	22.1673	19.5378	20.8526	23.482	20.8526	19.5378
44.5179	43.2031	22.1673	19.5378	19.5378	22.1673	26.1115	20.8526	20.8526
48.4621	40.5736	26.1115	18.2231	12.9641	23.482	18.2231	18.2231	18.2231
47.1473	40.5736	26.1115	16.9084	19.5378	20.8526	24.7968	22.1673	20.8526
48.4621	41.8884	26.1115	18.2231	18.2231	19.5378	20.8526	24.7968	20.8526
48.4621	43.2031	22.1673	15.5936	16.9084	19.5378	24.7968	20.8526	22.1673
47.1473	40.5736	26.1115	16.9084	16.9084	26.1115	23.482	24.7968	23.482
43.2031	43.2031	24.7968	16.9084	19.5378	19.5378	23.482	23.482	23.482
43.2031	40.5736	28.741	16.9084	19.5378	23.482	23.482	19.5378	22.1673
45.8326	40.5736	27.4263	14.2789	15.5936	22.1673	22.1673	23.482	23.482
40.5736	40.5736	26.1115	16.9084	14.2789	20.8526	24.7968	19.5378	20.8526
41.8884	43.2031	28.741	16.9084	12.9641	22.1673	20.8526	19.5378	23.482
45.8326	39.2589	27.4263	12.9641	10.3347	20.8526	19.5378	22.1673	22.1673
41.8884	41.8884	27.4263	18.2231	14.2789	22.1673	19.5378	23.482	23.482
47.1473	40.5736	23.482	19.5378	18.2231	20.8526	22.1673	22.1673	24.7968
40.5736	37.9442	27.4263	15.5936	11.6494	20.8526	20.8526	19.5378	20.8526
44.5179	41.8884	24.7968	15.5936	14.2789	22.1673	22.1673	23.482	20.8526
41.8884	39.2589	27.4263	18.2231	14.2789	22.1673	22.1673	20.8526	16.9084
41.8884	41.8884	26.1115	15.5936	14.2789	20.8526	19.5378	20.8526	19.5378
43.2031	40.5736	27.4263	15.5936	12.9641	23.482	19.5378	20.8526	16.9084
39.2589	44.5179	27.4263	18.2231	16.9084	18.2231	19.5378	19.5378	18.2231
45.8326	40.5736	26.1115	22.1673	18.2231	23.482	19.5378	19.5378	22.1673
43.2031	40.5736	22.1673	20.8526	12.9641	19.5378	16.9084	22.1673	20.8526
41.8884	40.5736	20.8526	24.7968	20.8526	16.9084	19.5378	19.5378	16.9084
45.8326	41.8884	30.0557	24.7968	16.9084	20.8526	19.5378	16.9084	14.2789
47.1473	40.5736	24.7968	18.2231	19.5378	15.5936	22.1673	14.2789	20.8526
43.2031	44.5179	24.7968	24.7968	18.2231	20.8526	19.5378	16.9084	11.6494
47.1473	44.5179	23.482	16.9084	19.5378	18.2231	19.5378	15.5936	18.2231
45.8326	39.2589	27.4263	19.5378	22.1673	22.1673	16.9084	18.2231	16.9084
47.1473	41.8884	22.1673	19.5378	19.5378	19.5378	19.5378	18.2231	19.5378
44.5179	39.2589	24.7968	20.8526	18.2231	19.5378	20.8526	16.9084	18.2231
47.1473	41.8884	26.1115	24.7968	19.5378	19.5378	19.5378	15.5936	20.8526
49.7768	39.2589	20.8526	22.1673	22.1673	18.2231	24.7968	15.5936	19.5378
47.1473	44.5179	24.7968	22.1673	19.5378	19.5378	23.482	12.9641	16.9084
53.721	43.2031	27.4263	16.9084	20.8526	24.7968	23.482	18.2231	22.1673
48.4621	40.5736	26.1115	18.2231	19.5378	24.7968	18.2231	14.2789	19.5378
47.1473	44.5179	27.4263	19.5378	26.1115	24.7968	20.8526	18.2231	19.5378
48.4621	35.3147	27.4263	20.8526	20.8526	22.1673	15.5936	18.2231	20.8526
48.4621	39.2589	24.7968	19.5378	22.1673	18.2231	19.5378	20.8526	23.482
47.1473	35.3147	23.482	20.8526	20.8526	20.8526	20.8526	20.8526	19.5378
48.4621	41.8884	23.482	19.5378	18.2231	22.1673	15.5936	18.2231	22.1673
51.0916	43.2031	23.482	16.9084	20.8526	23.482	23.482	20.8526	18.2231
49.7768	39.2589	26.1115	15.5936	16.9084	23.482	18.2231	18.2231	22.1673
48.4621	41.8884	26.1115	16.9084	18.2231	22.1673	22.1673	18.2231	22.1673
47.1473	37.9442	26.1115	19.5378	19.5378	26.1115	19.5378	23.482	20.8526
45.8326	43.2031	23.482	16.9084	19.5378	20.8526	18.2231	23.482	22.1673
45.8326	36.6294	27.4263	18.2231	19.5378	20.8526	16.9084	26.1115	18.2231
45.8326	34	22.1673	16.9084	20.8526	20.8526	20.8526	26.1115	23.482
44.5179	37.9442	26.1115	18.2231	18.2231	20.8526	19.5378	19.5378	20.8526
45.8326	39.2589	23.482	15.5936	22.1673	20.8526	16.9084	24.7968	18.2231
45.8326	37.9442	27.4263	11.6494	15.5936	26.1115	19.5378	23.482	19.5378
41.8884	37.9442	27.4263	18.2231	19.5378	23.482	22.1673	23.482	20.8526
44.5179	35.3147	23.482	18.2231	15.5936	22.1673	16.9084	22.1673	20.8526
40.5736	32.6852	26.1115	15.5936	11.6494	19.5378	15.5936	24.7968	18.2231
47.1473	32.6852	22.1673	16.9084	18.2231	19.5378	18.2231	26.1115	19.5378
41.8884	35.3147	20.8526	18.2231	14.2789	19.5378	16.9084	23.482	15.5936
47.1473	35.3147	22.1673	16.9084	18.2231	22.1673	22.1673	23.482	14.2789
44.5179	34	24.7968	15.5936	16.9084	24.7968	19.5378	20.8526	16.9084
44.5179	40.5736	24.7968	14.2789	22.1673	19.5378	22.1673	20.8526	18.2231
47.1473	37.9442	27.4263	19.5378	15.5936	24.7968	19.5378	20.8526	15.5936
43.2031	37.9442	23.482	19.5378	14.2789	23.482	18.2231	19.5378	23.482
41.8884	37.9442	24.7968	22.1673	14.2789	20.8526	20.8526	19.5378	15.5936
47.1473	35.3147	23.482	20.8526	11.6494	19.5378	19.5378	20.8526	14.2789
49.7768	37.9442	23.482	15.5936	16.9084	19.5378	19.5378	20.8526	15.5936
48.4621	39.2589	23.482	20.8526	18.2231	24.7968	20.8526	18.2231	12.9641
45.8326	39.2589	26.1115	15.5936	19.5378	20.8526	20.8526	18.2231	16.9084
44.5179	40.5736	28.741	20.8526	16.9084	26.1115	23.482	16.9084	14.2789
44.5179	43.2031	27.4263	16.9084	16.9084	22.1673	20.8526	19.5378	19.5378
45.8326	41.8884	27.4263	22.1673	14.2789	22.1673	18.2231	14.2789	19.5378
48.4621	41.8884	23.482	22.1673	15.5936	24.7968	23.482	24.7968	20.8526
48.4621	41.8884	23.482	22.1673	16.9084	20.8526	20.8526	19.5378	19.5378
47.1473	43.2031	24.7968	19.5378	16.9084	19.5378	22.1673	19.5378	15.5936
51.0916	43.2031	30.0557	18.2231	15.5936	22.1673	22.1673	16.9084	18.2231
45.8326	44.5179	27.4263	15.5936	19.5378	22.1673	22.1673	15.5936	15.5936
47.1473	48.4621	30.0557	15.5936	22.1673	23.482	22.1673	18.2231	15.5936
47.1473	43.2031	28.741	14.2789	14.2789	24.7968	19.5378	15.5936	20.8526
47.1473	45.8326	30.0557	15.5936	19.5378	20.8526	24.7968	19.5378	22.1673
44.5179	40.5736	28.741	20.8526	16.9084	23.482	16.9084	15.5936	22.1673
47.1473	44.5179	26.1115	15.5936	18.2231	16.9084	18.2231	20.8526	23.482
44.5179	44.5179	32.6852	20.8526	19.5378	22.1673	20.8526	18.2231	16.9084
47.1473	45.8326	28.741	16.9084	19.5378	19.5378	20.8526	16.9084	18.2231
48.4621	44.5179	30.0557	18.2231	18.2231	22.1673	20.8526	14.2789	18.2231
41.8884	44.5179	28.741	16.9084	18.2231	22.1673	22.1673	14.2789	22.1673
40.5736	44.5179	26.1115	18.2231	23.482	19.5378	20.8526	18.2231	20.8526
44.5179	41.8884	28.741	16.9084	16.9084	19.5378	20.8526	20.8526	22.1673
47.1473	40.5736	26.1115	16.9084	15.5936	18.2231	16.9084	23.482	23.482
43.2031	40.5736	28.741	20.8526	14.2789	18.2231	16.9084	18.2231	16.9084
48.4621	39.2589	28.741	18.2231	23.482	16.9084	18.2231	22.1673	20.8526
44.5179	40.5736	31.3705	20.8526	11.6494	19.5378	16.9084	15.5936	15.5936
47.1473	40.5736	31.3705	20.8526	20.8526	18.2231	22.1673	20.8526	15.5936
43.2031	35.3147	27.4263	23.482	18.2231	16.9084	20.8526	19.5378	18.2231
43.2031	37.9442	28.741	18.2231	19.5378	18.2231	22.1673	20.8526	19.5378
47.1473	36.6294	24.7968	19.5378	18.2231	18.2231	18.2231	24.7968	16.9084
43.2031	39.2589	26.1115	22.1673	18.2231	15.5936	16.9084	23.482	19.5378
48.4621	34	28.741	18.2231	18.2231	19.5378	18.2231	27.4263	19.5378
47.1473	35.3147	24.7968	19.5378	16.9084	16.9084	15.5936	22.1673	18.2231
47.1473	40.5736	24.7968	20.8526	22.1673	16.9084	18.2231	20.8526	12.9641
45.8326	31.3705	27.4263	22.1673	19.5378	19.5378	22.1673	20.8526	14.2789
44.5179	37.9442	24.7968	19.5378	20.8526	15.5936	23.482	19.5378	16.9084
44.5179	35.3147	24.7968	23.482	22.1673	20.8526	18.2231	20.8526	14.2789
45.8326	37.9442	22.1673	18.2231	16.9084	19.5378	20.8526	22.1673	20.8526
49.7768	36.6294	20.8526	20.8526	15.5936	19.5378	16.9084	22.1673	16.9084
51.0916	35.3147	19.5378	19.5378	19.5378	20.8526	19.5378	23.482	19.5378
48.4621	39.2589	20.8526	16.9084	19.5378	20.8526	16.9084	24.7968	18.2231
49.7768	31.3705	24.7968	19.5378	23.482	22.1673	23.482	20.8526	15.5936
48.4621	37.9442	20.8526	19.5378	20.8526	20.8526	20.8526	15.5936	15.5936
44.5179	37.9442	22.1673	23.482	20.8526	22.1673	20.8526	19.5378	16.9084
49.7768	37.9442	19.5378	22.1673	19.5378	23.482	26.1115	20.8526	20.8526
48.4621	37.9442	19.5378	18.2231	14.2789	20.8526	18.2231	15.5936	20.8526
52.4063	39.2589	22.1673	16.9084	20.8526	19.5378	20.8526	23.482	22.1673
53.721	37.9442	23.482	15.5936	16.9084	23.482	19.5378	20.8526	20.8526
47.1473	41.8884	20.8526	12.9641	22.1673	20.8526	22.1673	23.482	20.8526
47.1473	39.2589	22.1673	16.9084	19.5378	24.7968	22.1673	23.482	15.5936
41.8884	39.2589	22.1673	14.2789	19.5378	22.1673	22.1673	19.5378	19.5378
48.4621	37.9442	24.7968	18.2231	16.9084	20.8526	22.1673	19.5378	18.2231
44.5179	36.6294	22.1673	16.9084	12.9641	19.5378	18.2231	18.2231	22.1673
48.4621	41.8884	20.8526	14.2789	15.5936	18.2231	18.2231	22.1673	23.482
47.1473	36.6294	23.482	16.9084	14.2789	20.8526	18.2231	23.482	22.1673
47.1473	44.5179	20.8526	9.01992	15.5936	19.5378	14.2789	24.7968	20.8526
45.8326	37.9442	28.741	14.2789	12.9641	19.5378	19.5378	27.4263	20.8526
43.2031	37.9442	24.7968	11.6494	16.9084	20.8526	22.1673	24.7968	20.8526
41.8884	40.5736	23.482	18.2231	14.2789	19.5378	15.5936	19.5378	15.5936
41.8884	39.2589	24.7968	15.5936	16.9084	19.5378	20.8526	24.7968	19.5378
40.5736	37.9442	27.4263	14.2789	14.2789	20.8526	22.1673	20.8526	18.2231
41.8884	39.2589	27.4263	14.2789	15.5936	19.5378	18.2231	24.7968	20.8526
44.5179	43.2031	26.1115	11.6494	16.9084	19.5378	16.9084	26.1115	20.8526
41.8884	39.2589	30.0557	18.2231	14.2789	18.2231	16.9084	20.8526	18.2231
45.8326	36.6294	24.7968	19.5378	19.5378	19.5378	24.7968	23.482	18.2231
45.8326	37.9442	26.1115	20.8526	16.9084	14.2789	22.1673	20.8526	15.5936
41.8884	37.9442	27.4263	16.9084	18.2231	15.5936	24.7968	22.1673	16.9084
41.8884	36.6294	26.1115	19.5378	15.5936	18.2231	23.482	19.5378	15.5936
39.2589	41.8884	23.482	19.5378	16.9084	18.2231	22.1673	19.5378	20.8526
47.1473	35.3147	27.4263	18.2231	16.9084	23.482	23.482	22.1673	18.2231
47.1473	39.2589	27.4263	12.9641	18.2231	18.2231	23.482	16.9084	18.2231
47.1473	37.9442	26.1115	19.5378	20.8526	20.8526	19.5378	18.2231	19.5378
44.5179	39.2589	24.7968	20.8526	16.9084	19.5378	24.7968	19.5378	19.5378
41.8884	39.2589	24.7968	23.482	16.9084	18.2231	24.7968	18.2231	15.5936
45.8326	35.3147	26.1115	22.1673	23.482	18.2231	28.741	18.2231	16.9084
45.8326	37.9442	23.482	15.5936	22.1673	15.5936	24.7968	16.9084	20.8526
47.1473	36.6294	26.1115	16.9084	20.8526	19.5378	23.482	16.9084	15.5936
44.5179	40.5736	22.1673	16.9084	20.8526	23.482	24.7968	18.2231	20.8526
45.8326	40.5736	27.4263	18.2231	18.2231	26.1115	22.1673	16.9084	22.1673
49.7768	40.5736	23.482	16.9084	24.7968	26.1115	26.1115	18.2231	20.8526
45.8326	41.8884	20.8526	20.8526	19.5378	22.1673	19.5378	19.5378	19.5378
44.5179	40.5736	24.7968	20.8526	22.1673	18.2231	26.1115	20.8526	20.8526
44.5179	40.5736	19.5378	20.8526	20.8526	26.1115	24.7968	16.9084	20.8526
44.5179	43.2031	20.8526	19.5378	20.8526	22.1673	26.1115	16.9084	24.7968
53.721	45.8326	23.482	18.2231	20.8526	20.8526	26.1115	20.8526	22.1673
47.1473	41.8884	24.7968	14.2789	16.9084	24.7968	23.482	16.9084	26.1115
49.7768	45.8326	24.7968	16.9084	22.1673	24.7968	20.8526	19.5378	24.7968
45.8326	43.2031	20.8526	18.2231	23.482	26.1115	20.8526	22.1673	23.482
45.8326	41.8884	22.1673	14.2789	20.8526	20.8526	20.8526	20.8526	27.4263
47.1473	40.5736	23.482	19.5378	20.8526	22.1673	19.5378	18.2231	19.5378
41.8884	45.8326	19.5378	18.2231	16.9084	18.2231	23.482	20.8526	26.1115
48.4621	43.2031	24.7968	16.9084	18.2231	20.8526	20.8526	18.2231	22.1673
47.1473	43.2031	27.4263	14.2789	20.8526	19.5378	23.482	22.1673	22.1673
44.5179	48.4621	23.482	14.2789	20.8526	22.1673	18.2231	22.1673	20.8526
45.8326	40.5736	24.7968	18.2231	18.2231	19.5378	18.2231	24.7968	20.8526
47.1473	44.5179	22.1673	11.6494	15.5936	18.2231	16.9084	23.482	22.1673
45.8326	43.2031	23.482	16.9084	19.5378	16.9084	20.8526	19.5378	18.2231
45.8326	39.2589	19.5378	19.5378	18.2231	16.9084	20.8526	23.482	22.1673
48.4621	37.9442	22.1673	19.5378	10.3347	15.5936	20.8526	20.8526	22.1673
44.5179	40.5736	24.7968	19.5378	15.5936	19.5378	20.8526	22.1673	20.8526
43.2031	39.2589	24.7968	20.8526	19.5378	18.2231	24.7968	22.1673	20.8526
43.2031	40.5736	28.741	19.5378	16.9084	18.2231	23.482	20.8526	20.8526
44.5179	39.2589	22.1673	20.8526	12.9641	20.8526	20.8526	22.1673	16.9084
41.8884	39.2589	22.1673	23.482	15.5936	16.9084	19.5378	19.5378	24.7968
48.4621	34	20.8526	24.7968	15.5936	22.1673	18.2231	23.482	15.5936
47.1473	35.3147	23.482	20.8526	11.6494	19.5378	20.8526	20.8526	16.9084
45.8326	43.2031	26.1115	23.482	19.5378	19.5378	20.8526	18.2231	18.2231
44.5179	36.6294	27.4263	22.1673	15.5936	20.8526	24.7968	22.1673	19.5378
48.4621	41.8884	24.7968	12.9641	19.5378	20.8526	20.8526	19.5378	23.482
43.2031	40.5736	27.4263	26.1115	22.1673	20.8526	23.482	20.8526	19.5378
41.8884	44.5179	26.1115	22.1673	18.2231	19.5378	23.482	24.7968	22.1673
44.5179	37.9442	24.7968	22.1673	15.5936	22.1673	19.5378	19.5378	16.9084
47.1473	36.6294	19.5378	22.1673	18.2231	15.5936	23.482	19.5378	24.7968
49.7768	41.8884	22.1673	20.8526	15.5936	19.5378	22.1673	19.5378	20.8526
49.7768	35.3147	27.4263	18.2231	18.2231	18.2231	19.5378	16.9084	22.1673
48.4621	41.8884	20.8526	18.2231	19.5378	20.8526	20.8526	18.2231	23.482
41.8884	43.2031	27.4263	18.2231	20.8526	22.1673	22.1673	20.8526	23.482
48.4621	40.5736	27.4263	14.2789	20.8526	26.1115	20.8526	18.2231	24.7968
45.8326	41.8884	27.4263	14.2789	11.6494	23.482	23.482	14.2789	23.482
47.1473	40.5736	23.482	14.2789	16.9084	19.5378	22.1673	23.482	23.482
47.1473	40.5736	22.1673	16.9084	15.5936	22.1673	22.1673	15.5936	20.8526
48.4621	41.8884	24.7968	14.2789	19.5378	14.2789	20.8526	16.9084	22.1673
49.7768	44.5179	24.7968	15.5936	20.8526	19.5378	19.5378	19.5378	20.8526
44.5179	43.2031	27.4263	15.5936	19.5378	20.8526	22.1673	19.5378	22.1673
45.8326	43.2031	28.741	16.9084	18.2231	23.482	16.9084	22.1673	19.5378
44.5179	43.2031	28.741	15.5936	15.5936	18.2231	22.1673	20.8526	20.8526
47.1473	44.5179	27.4263	15.5936	16.9084	20.8526	19.5378	19.5378	19.5378
47.1473	36.6294	27.4263	19.5378	15.5936	18.2231	20.8526	19.5378	19.5378
48.4621	43.2031	22.1673	15.5936	14.2789	15.5936	19.5378	22.1673	19.5378
44.5179	40.5736	27.4263	18.2231	16.9084	20.8526	19.5378	22.1673	18.2231
44.5179	43.2031	31.3705	19.5378	16.9084	16.9084	19.5378	18.2231	16.9084
43.2031	41.8884	30.0557	20.8526	12.9641	14.2789	18.2231	16.9084	16.9084
43.2031	40.5736	27.4263	22.1673	19.5378	18.2231	22.1673	20.8526	15.5936
41.8884	39.2589	28.741	20.8526	14.2789	23.482	23.482	19.5378	15.5936
48.4621	39.2589	27.4263	19.5378	14.2789	19.5378	22.1673	23.482	19.5378
47.1473	40.5736	22.1673	22.1673	15.5936	22.1673	23.482	20.8526	14.2789
44.5179	37.9442	27.4263	19.5378	15.5936	19.5378	19.5378	16.9084	16.9084
49.7768	35.3147	23.482	22.1673	18.2231	22.1673	16.9084	23.482	15.5936
45.8326	41.8884	24.7968	20.8526	18.2231	16.9084	20.8526	16.9084	20.8526
45.8326	41.8884	28.741	23.482	20.8526	19.5378	20.8526	19.5378	16.9084
41.8884	34	26.1115	26.1115	20.8526	22.1673	20.8526	19.5378	16.9084
43.2031	39.2589	23.482	23.482	23.482	18.2231	20.8526	20.8526	20.8526
49.7768	35.3147	24.7968	22.1673	20.8526	22.1673	20.8526	20.8526	16.9084
49.7768	35.3147	23.482	20.8526	20.8526	22.1673	22.1673	20.8526	16.9084
51.0916	36.6294	20.8526	20.8526	20.8526	20.8526	20.8526	15.5936	16.9084
49.7768	35.3147	22.1673	20.8526	24.7968	26.1115	22.1673	20.8526	19.5378
49.7768	40.5736	24.7968	18.2231	22.1673	24.7968	20.8526	18.2231	20.8526
44.5179	36.6294	26.1115	20.8526	24.7968	22.1673	23.482	18.2231	22.1673
47.1473	41.8884	24.7968	18.2231	20.8526	22.1673	22.1673	14.2789	22.1673
47.1473	37.9442	26.1115	19.5378	18.2231	23.482	20.8526	16.9084	18.2231
48.4621	40.5736	18.2231	19.5378	22.1673	20.8526	20.8526	20.8526	22.1673
49.7768	39.2589	26.1115	18.2231	16.9084	22.1673	20.8526	18.2231	20.8526
51.0916	40.5736	20.8526	15.5936	22.1673	26.1115	19.5378	22.1673	20.8526
49.7768	44.5179	20.8526	15.5936	19.5378	26.1115	23.482	16.9084	22.1673
47.1473	41.8884	26.1115	14.2789	24.7968	19.5378	20.8526	22.1673	23.482
45.8326	40.5736	20.8526	16.9084	24.7968	23.482	18.2231	20.8526	20.8526
43.2031	41.8884	27.4263	15.5936	18.2231	19.5378	19.5378	22.1673	23.482
45.8326	41.8884	22.1673	18.2231	19.5378	24.7968	18.2231	23.482	18.2231
45.8326	41.8884	23.482	14.2789	14.2789	23.482	20.8526	20.8526	18.2231
48.4621	43.2031	24.7968	14.2789	15.5936	22.1673	20.8526	23.482	19.5378
47.1473	41.8884	26.1115	16.9084	15.5936	19.5378	23.482	24.7968	20.8526
44.5179	41.8884	26.1115	14.2789	11.6494	19.5378	16.9084	26.1115	20.8526
45.8326	40.5736	27.4263	16.9084	12.9641	24.7968	20.8526	23.482	16.9084
39.2589	43.2031	26.1115	16.9084	16.9084	22.1673	22.1673	24.7968	22.1673
43.2031	40.5736	31.3705	15.5936	14.2789	18.2231	19.5378	20.8526	18.2231
44.5179	39.2589	27.4263	15.5936	12.9641	16.9084	20.8526	27.4263	15.5936
41.8884	39.2589	24.7968	15.5936	9.01992	22.1673	22.1673	23.482	18.2231
45.8326	35.3147	27.4263	16.9084	11.6494	16.9084	20.8526	23.482	18.2231
48.4621	40.5736	24.7968	11.6494	6.39044	18.2231	22.1673	23.482	15.5936
47.1473	37.9442	27.4263	18.2231	14.2789	16.9084	23.482	22.1673	22.1673
44.5179	40.5736	23.482	19.5378	16.9084	18.2231	22.1673	20.8526	19.5378
43.2031	36.6294	27.4263	16.9084	9.01992	15.5936	23.482	18.2231	18.2231
48.4621	40.5736	26.1115	15.5936	12.9641	15.5936	22.1673	23.482	16.9084
41.8884	39.2589	26.1115	18.2231	12.9641	18.2231	22.1673	20.8526	15.5936
43.2031	37.9442	28.741	11.6494	15.5936	14.2789	20.8526	18.2231	18.2231
47.1473	41.8884	27.4263	16.9084	16.9084	19.5378	20.8526	20.8526	14.2789
39.2589	37.9442	28.741	16.9084	16.9084	18.2231	23.482	18.2231	20.8526
47.1473	37.9442	24.7968	16.9084	14.2789	19.5378	19.5378	18.2231	15.5936
44.5179	40.5736	23.482	20.8526	15.5936	20.8526	23.482	16.9084	22.1673
47.1473	39.2589	24.7968	19.5378	22.1673	16.9084	18.2231	20.8526	19.5378
45.8326	36.6294	28.741	20.8526	16.9084	19.5378	18.2231	18.2231	19.5378
45.8326	40.5736	24.7968	16.9084	18.2231	15.5936	22.1673	16.9084	19.5378
44.5179	37.9442	23.482	23.482	16.9084	20.8526	22.1673	16.9084	18.2231
43.2031	37.9442	23.482	16.9084	16.9084	20.8526	20.8526	15.5936	18.2231
45.8326	36.6294	26.1115	19.5378	18.2231	23.482	20.8526	14.2789	22.1673
45.8326	37.9442	24.7968	19.5378	24.7968	19.5378	22.1673	15.5936	23.482
43.2031	37.9442	23.482	22.1673	18.2231	20.8526	22.1673	12.9641	19.5378
47.1473	36.6294	24.7968	19.5378	18.2231	20.8526	20.8526	18.2231	22.1673
47.1473	40.5736	22.1673	20.8526	19.5378	19.5378	18.2231	16.9084	20.8526
45.8326	41.8884	26.1115	19.5378	18.2231	16.9084	22.1673	18.2231	22.1673
44.5179	40.5736	24.7968	19.5378	19.5378	20.8526	16.9084	19.5378	16.9084
43.2031	41.8884	24.7968	15.5936	18.2231	22.1673	20.8526	12.9641	19.5378
49.7768	39.2589	22.1673	18.2231	22.1673	22.1673	19.5378	18.2231	23.482
47.1473	37.9442	24.7968	20.8526	20.8526	24.7968	20.8526	20.8526	24.7968
49.7768	40.5736	26.1115	16.9084	18.2231	18.2231	23.482	20.8526	27.4263
49.7768	41.8884	22.1673	23.482	19.5378	23.482	19.5378	19.5378	19.5378
45.8326	41.8884	23.482	19.5378	18.2231	22.1673	19.5378	19.5378	22.1673
49.7768	44.5179	28.741	20.8526	12.9641	22.1673	16.9084	22.1673	24.7968
44.5179	45.8326	27.4263	18.2231	20.8526	19.5378	20.8526	23.482	20.8526
45.8326	44.5179	24.7968	15.5936	19.5378	24.7968	18.2231	20.8526	22.1673
47.1473	39.2589	27.4263	18.2231	18.2231	24.7968	20.8526	20.8526	20.8526
47.1473	40.5736	22.1673	15.5936	15.5936	22.1673	19.5378	22.1673	20.8526
47.1473	39.2589	24.7968	18.2231	12.9641	20.8526	18.2231	22.1673	24.7968
45.8326	36.6294	24.7968	19.5378	18.2231	16.9084	16.9084	23.482	23.482
47.1473	43.2031	28.741	19.5378	15.5936	23.482	18.2231	19.5378	23.482
44.5179	39.2589	28.741	18.2231	20.8526	22.1673	15.5936	24.7968	18.2231
44.5179	40.5736	28.741	16.9084	14.2789	23.482	20.8526	22.1673	22.1673
41.8884	39.2589	27.4263	15.5936	19.5378	20.8526	24.7968	23.482	22.1673
44.5179	35.3147	24.7968	19.5378	18.2231	24.7968	18.2231	20.8526	18.2231
43.2031	34	27.4263	15.5936	18.2231	22.1673	20.8526	22.1673	23.482
47.1473	36.6294	18.2231	20.8526	18.2231	22.1673	18.2231	27.4263	20.8526
41.8884	39.2589	23.482	22.1673	14.2789	16.9084	22.1673	22.1673	23.482
44.5179	35.3147	24.7968	18.2231	18.2231	19.5378	16.9084	23.482	19.5378
43.2031	36.6294	24.7968	19.5378	22.1673	23.482	19.5378	23.482	16.9084
40.5736	37.9442	26.1115	14.2789	28.741	18.2231	20.8526	18.2231	18.2231
41.8884	37.9442	26.1115	16.9084	24.7968	19.5378	24.7968	22.1673	18.2231
41.8884	37.9442	23.482	15.5936	20.8526	20.8526	24.7968	19.5378	20.8526
45.8326	34	20.8526	22.1673	20.8526	20.8526	20.8526	18.2231	18.2231
45.8326	32.6852	22.1673	19.5378	20.8526	20.8526	20.8526	20.8526	20.8526
48.4621	39.2589	22.1673	20.8526	19.5378	18.2231	20.8526	20.8526	22.1673
47.1473	37.9442	20.8526	19.5378	24.7968	19.5378	18.2231	19.5378	19.5378
43.2031	40.5736	24.7968	12.9641	24.7968	22.1673	20.8526	16.9084	18.2231
43.2031	36.6294	27.4263	15.5936	23.482	24.7968	24.7968	20.8526	19.5378
43.2031	40.5736	23.482	14.2789	27.4263	23.482	20.8526	19.5378	16.9084
40.5736	35.3147	22.1673	15.5936	18.2231	20.8526	26.1115	15.5936	22.1673
47.1473	35.3147	20.8526	19.5378	22.1673	20.8526	22.1673	22.1673	20.8526
47.1473	37.9442	22.1673	19.5378	19.5378	22.1673	20.8526	18.2231	18.2231
47.1473	36.6294	27.4263	14.2789	16.9084	16.9084	16.9084	20.8526	20.8526
47.1473	40.5736	23.482	14.2789	18.2231	20.8526	18.2231	20.8526	18.2231
41.8884	41.8884	26.1115	15.5936	18.2231	22.1673	22.1673	18.2231	19.5378
44.5179	39.2589	24.7968	15.5936	18.2231	26.1115	18.2231	19.5378	15.5936
41.8884	39.2589	28.741	11.6494	19.5378	20.8526	23.482	19.5378	18.2231
49.7768	39.2589	26.1115	14.2789	16.9084	20.8526	22.1673	19.5378	16.9084
44.5179	41.8884	23.482	16.9084	15.5936	23.482	20.8526	22.1673	15.5936
45.8326	40.5736	24.7968	15.5936	15.5936	16.9084	20.8526	23.482	19.5378
47.1473	41.8884	23.482	20.8526	14.2789	22.1673	19.5378	22.1673	19.5378
44.5179	41.8884	27.4263	16.9084	15.5936	16.9084	16.9084	24.7968	16.9084
47.1473	43.2031	28.741	16.9084	12.9641	18.2231	22.1673	20.8526	14.2789
45.8326	43.2031	28.741	18.2231	18.2231	20.8526	20.8526	23.482	11.6494
43.2031	47.1473	27.4263	20.8526	16.9084	19.5378	23.482	19.5378	16.9084
43.2031	36.6294	27.4263	16.9084	15.5936	15.5936	24.7968	20.8526	20.8526
49.7768	44.5179	23.482	19.5378	12.9641	15.5936	23.482	24.7968	19.5378
44.5179	40.5736	26.1115	20.8526	12.9641	18.2231	27.4263	20.8526	19.5378
44.5179	41.8884	24.7968	22.1673	18.2231	16.9084	20.8526	23.482	15.5936
47.1473	43.2031	30.0557	20.8526	15.5936	16.9084	23.482	22.1673	20.8526
47.1473	43.2031	24.7968	20.8526	20.8526	15.5936	18.2231	22.1673	15.5936
43.2031	43.2031	28.741	27.4263	20.8526	16.9084	22.1673	20.8526	18.2231
43.2031	41.8884	28.741	16.9084	19.5378	18.2231	24.7968	20.8526	20.8526
49.7768	43.2031	23.482	24.7968	19.5378	19.5378	23.482	19.5378	23.482
43.2031	41.8884	27.4263	19.5378	19.5378	18.2231	20.8526	19.5378	26.1115
51.0916	37.9442	26.1115	19.5378	16.9084	20.8526	20.8526	19.5378	24.7968
47.1473	40.5736	28.741	20.8526	22.1673	22.1673	22.1673	20.8526	24.7968
45.8326	41.8884	31.3705	20.8526	20.8526	19.5378	18.2231	16.9084	22.1673
45.8326	40.5736	30.0557	20.8526	20.8526	19.5378	16.9084	20.8526	26.1115
45.8326	39.2589	26.1115	19.5378	19.5378	20.8526	20.8526	18.2231	19.5378
45.8326	36.6294	22.1673	24.7968	20.8526	22.1673	23.482	15.5936	23.482
47.1473	36.6294	27.4263	19.5378	22.1673	20.8526	16.9084	22.1673	23.482
48.4621	35.3147	24.7968	16.9084	18.2231	26.1115	19.5378	20.8526	28.741
49.7768	39.2589	19.5378	22.1673	20.8526	27.4263	16.9084	23.482	26.1115
47.1473	39.2589	24.7968	18.2231	16.9084	27.4263	16.9084	20.8526	22.1673
49.7768	35.3147	24.7968	15.5936	22.1673	23.482	16.9084	22.1673	22.1673
51.0916	43.2031	22.1673	19.5378	23.482	23.482	16.9084	16.9084	16.9084
43.2031	37.9442	23.482	16.9084	19.5378	20.8526	20.8526	16.9084	23.482
49.7768	39.2589	19.5378	19.5378	16.9084	27.4263	18.2231	19.5378	19.5378
49.7768	37.9442	22.1673	19.5378	20.8526	24.7968	20.8526	20.8526	19.5378
52.4063	40.5736	22.1673	15.5936	16.9084	20.8526	18.2231	24.7968	18.2231
48.4621	40.5736	20.8526	16.9084	15.5936	24.7968	20.8526	24.7968	20.8526
47.1473	39.2589	22.1673	16.9084	14.2789	23.482	23.482	22.1673	19.5378
51.0916	41.8884	18.2231	18.2231	16.9084	27.4263	18.2231	18.2231	18.2231
45.8326	41.8884	26.1115	18.2231	19.5378	19.5378	20.8526	20.8526	18.2231
49.7768	40.5736	23.482	19.5378	19.5378	20.8526	23.482	19.5378	16.9084
45.8326	41.8884	26.1115	22.1673	18.2231	19.5378	26.1115	23.482	16.9084
49.7768	44.5179	23.482	22.1673	14.2789	23.482	26.1115	23.482	16.9084
48.4621	40.5736	23.482	16.9084	15.5936	22.1673	24.7968	26.1115	20.8526
44.5179	43.2031	23.482	20.8526	15.5936	20.8526	23.482	26.1115	16.9084
43.2031	40.5736	28.741	18.2231	14.2789	19.5378	27.4263	27.4263	20.8526
45.8326	41.8884	27.4263	20.8526	19.5378	22.1673	22.1673	26.1115	18.2231
48.4621	44.5179	27.4263	20.8526	15.5936	19.5378	24.7968	19.5378	16.9084
44.5179	45.8326	28.741	16.9084	22.1673	16.9084	23.482	22.1673	16.9084
44.5179	43.2031	28.741	20.8526	16.9084	20.8526	24.7968	19.5378	20.8526
47.1473	39.2589	28.741	16.9084	18.2231	19.5378	24.7968	22.1673	20.8526
43.2031	47.1473	22.1673	22.1673	16.9084	20.8526	22.1673	23.482	16.9084
43.2031	40.5736	30.0557	16.9084	16.9084	20.8526	24.7968	19.5378	20.8526
45.8326	40.5736	28.741	19.5378	16.9084	19.5378	22.1673	20.8526	18.2231
40.5736	41.8884	28.741	18.2231	20.8526	14.2789	24.7968	18.2231	19.5378
44.5179	41.8884	28.741	16.9084	20.8526	16.9084	24.7968	19.5378	19.5378
44.5179	44.5179	26.1115	20.8526	20.8526	18.2231	20.8526	18.2231	20.8526
44.5179	44.5179	26.1115	18.2231	19.5378	15.5936	20.8526	15.5936	19.5378
43.2031	44.5179	23.482	20.8526	19.5378	19.5378	23.482	15.5936	24.7968
43.2031	41.8884	28.741	20.8526	19.5378	20.8526	22.1673	19.5378	19.5378
44.5179	41.8884	28.741	16.9084	19.5378	19.5378	23.482	18.2231	22.1673
43.2031	40.5736	24.7968	16.9084	20.8526	23.482	19.5378	20.8526	23.482
47.1473	44.5179	22.1673	20.8526	18.2231	20.8526	22.1673	18.2231	18.2231
48.4621	43.2031	24.7968	20.8526	19.5378	18.2231	18.2231	16.9084	24.7968
47.1473	45.8326	26.1115	16.9084	16.9084	20.8526	19.5378	14.2789	20.8526
45.8326	39.2589	27.4263	16.9084	18.2231	19.5378	20.8526	14.2789	24.7968
44.5179	41.8884	22.1673	19.5378	18.2231	23.482	15.5936	18.2231	24.7968
43.2031	43.2031	24.7968	11.6494	20.8526	24.7968	18.2231	15.5936	24.7968
48.4621	40.5736	26.1115	15.5936	22.1673	26.1115	18.2231	19.5378	22.1673
47.1473	41.8884	23.482	16.9084	22.1673	23.482	20.8526	18.2231	23.482
44.5179	36.6294	27.4263	14.2789	18.2231	19.5378	18.2231	19.5378	20.8526
48.4621	41.8884	22.1673	20.8526	16.9084	22.1673	19.5378	15.5936	18.2231
45.8326	40.5736	27.4263	20.8526	19.5378	20.8526	18.2231	14.2789	18.2231
49.7768	41.8884	23.482	19.5378	15.5936	18.2231	12.9641	15.5936	19.5378
47.1473	40.5736	26.1115	16.9084	15.5936	20.8526	20.8526	16.9084	20.8526
48.4621	36.6294	20.8526	20.8526	16.9084	20.8526	18.2231	16.9084	20.8526
47.1473	40.5736	26.1115	18.2231	16.9084	23.482	18.2231	22.1673	24.7968
49.7768	37.9442	26.1115	15.5936	15.5936	19.5378	18.2231	19.5378	16.9084
49.7768	37.9442	24.7968	22.1673	14.2789	20.8526	18.2231	19.5378	20.8526
44.5179	40.5736	23.482	20.8526	18.2231	22.1673	19.5378	22.1673	19.5378
49.7768	41.8884	24.7968	20.8526	10.3347	19.5378	23.482	16.9084	20.8526
49.7768	41.8884	26.1115	24.7968	16.9084	19.5378	19.5378	19.5378	18.2231
44.5179	43.2031	23.482	20.8526	14.2789	18.2231	19.5378	18.2231	20.8526
44.5179	36.6294	24.7968	18.2231	16.9084	16.9084	22.1673	26.1115	23.482
45.8326	39.2589	23.482	20.8526	16.9084	20.8526	19.5378	20.8526	18.2231
47.1473	39.2589	23.482	20.8526	16.9084	19.5378	19.5378	20.8526	22.1673
47.1473	40.5736	24.7968	22.1673	18.2231	20.8526	15.5936	22.1673	22.1673
45.8326	37.9442	23.482	23.482	15.5936	20.8526	23.482	18.2231	20.8526
45.8326	41.8884	24.7968	22.1673	19.5378	23.482	20.8526	20.8526	19.5378
43.2031	44.5179	22.1673	23.482	18.2231	20.8526	20.8526	18.2231	24.7968
44.5179	36.6294	30.0557	18.2231	18.2231	16.9084	18.2231	22.1673	19.5378
48.4621	40.5736	22.1673	22.1673	20.8526	24.7968	19.5378	22.1673	19.5378
43.2031	36.6294	26.1115	20.8526	19.5378	20.8526	18.2231	22.1673	18.2231
48.4621	35.3147	24.7968	18.2231	15.5936	23.482	18.2231	20.8526	23.482
45.8326	39.2589	23.482	19.5378	18.2231	22.1673	15.5936	20.8526	20.8526
45.8326	39.2589	26.1115	19.5378	16.9084	20.8526	20.8526	20.8526	20.8526
44.5179	36.6294	23.482	19.5378	20.8526	22.1673	18.2231	19.5378	23.482
44.5179	36.6294	26.1115	19.5378	22.1673	24.7968	16.9084	18.2231	15.5936
41.8884	39.2589	23.482	16.9084	22.1673	22.1673	20.8526	19.5378	20.8526
41.8884	37.9442	23.482	15.5936	18.2231	20.8526	16.9084	22.1673	16.9084
45.8326	36.6294	22.1673	15.5936	15.5936	20.8526	20.8526	20.8526	14.2789
45.8326	36.6294	22.1673	20.8526	19.5378	22.1673	18.2231	26.1115	18.2231
45.8326	40.5736	22.1673	19.5378	14.2789	20.8526	19.5378	19.5378	19.5378
51.0916	36.6294	26.1115	12.9641	18.2231	19.5378	18.2231	22.1673	18.2231
45.8326	40.5736	22.1673	19.5378	16.9084	23.482	20.8526	23.482	19.5378
40.5736	35.3147	26.1115	12.9641	16.9084	20.8526	22.1673	18.2231	22.1673
45.8326	39.2589	26.1115	18.2231	15.5936	22.1673	19.5378	19.5378	16.9084
44.5179	39.2589	26.1115	18.2231	16.9084	20.8526	20.8526	19.5378	15.5936
47.1473	39.2589	22.1673	14.2789	15.5936	19.5378	24.7968	26.1115	18.2231
48.4621	41.8884	23.482	18.2231	14.2789	22.1673	23.482	20.8526	19.5378
47.1473	36.6294	26.1115	16.9084	15.5936	18.2231	19.5378	23.482	14.2789
48.4621	43.2031	19.5378	18.2231	11.6494	20.8526	26.1115	22.1673	22.1673
41.8884	40.5736	28.741	18.2231	11.6494	20.8526	20.8526	20.8526	18.2231
45.8326	40.5736	26.1115	19.5378	12.9641	20.8526	24.7968	22.1673	20.8526
41.8884	45.8326	26.1115	16.9084	18.2231	19.5378	22.1673	22.1673	19.5378
44.5179	41.8884	27.4263	14.2789	15.5936	19.5378	23.482	20.8526	16.9084
43.2031	37.9442	23.482	15.5936	14.2789	16.9084	23.482	22.1673	18.2231
47.1473	41.8884	23.482	22.1673	12.9641	18.2231	20.8526	22.1673	16.9084
44.5179	45.8326	24.7968	20.8526	14.2789	18.2231	26.1115	19.5378	20.8526
43.2031	45.8326	31.3705	22.1673	16.9084	18.2231	19.5378	20.8526	16.9084
45.8326	44.5179	28.741	20.8526	14.2789	16.9084	22.1673	18.2231	19.5378
41.8884	41.8884	28.741	23.482	15.5936	16.9084	24.7968	19.5378	20.8526
40.5736	39.2589	28.741	22.1673	16.9084	19.5378	20.8526	16.9084	22.1673
45.8326	39.2589	28.741	18.2231	19.5378	12.9641	18.2231	19.5378	15.5936
48.4621	40.5736	24.7968	20.8526	18.2231	19.5378	19.5378	18.2231	22.1673
43.2031	37.9442	24.7968	18.2231	16.9084	18.2231	16.9084	19.5378	16.9084
48.4621	43.2031	24.7968	20.8526	15.5936	19.5378	19.5378	22.1673	20.8526
43.2031	44.5179	28.741	22.1673	18.2231	15.5936	20.8526	16.9084	23.482
44.5179	41.8884	31.3705	18.2231	18.2231	15.5936	18.2231	18.2231	19.5378
43.2031	43.2031	27.4263	19.5378	22.1673	20.8526	14.2789	16.9084	22.1673
48.4621	37.9442	26.1115	18.2231	19.5378	14.2789	18.2231	22.1673	22.1673
52.4063	39.2589	23.482	18.2231	16.9084	15.5936	16.9084	19.5378	22.1673
47.1473	37.9442	23.482	18.2231	20.8526	15.5936	14.2789	20.8526	19.5378
47.1473	39.2589	20.8526	12.9641	18.2231	18.2231	16.9084	16.9084	18.2231
47.1473	37.9442	22.1673	15.5936	20.8526	22.1673	12.9641	18.2231	19.5378
51.0916	39.2589	24.7968	16.9084	18.2231	22.1673	19.5378	18.2231	19.5378
48.4621	39.2589	23.482	14.2789	23.482	18.2231	18.2231	19.5378	22.1673
45.8326	40.5736	27.4263	15.5936	20.8526	18.2231	15.5936	16.9084	19.5378
45.8326	35.3147	23.482	15.5936	19.5378	20.8526	15.5936	16.9084	19.5378
45.8326	37.9442	20.8526	15.5936	23.482	20.8526	15.5936	22.1673	19.5378
47.1473	37.9442	22.1673	12.9641	16.9084	19.5378	16.9084	14.2789	16.9084
49.7768	35.3147	22.1673	15.5936	19.5378	20.8526	16.9084	22.1673	16.9084
45.8326	40.5736	18.2231	19.5378	18.2231	24.7968	20.8526	20.8526	19.5378
44.5179	37.9442	26.1115	16.9084	18.2231	20.8526	23.482	19.5378	20.8526
47.1473	40.5736	22.1673	19.5378	20.8526	26.1115	24.7968	16.9084	19.5378
45.8326	34	26.1115	18.2231	20.8526	20.8526	16.9084	16.9084	19.5378
49.7768	36.6294	22.1673	22.1673	16.9084	22.1673	18.2231	18.2231	20.8526
47.1473	34	22.1673	20.8526	11.6494	20.8526	16.9084	22.1673	15.5936
49.7768	34	16.9084	23.482	16.9084	22.1673	22.1673	24.7968	16.9084
51.0916	41.8884	20.8526	18.2231	16.9084	22.1673	22.1673	20.8526	18.2231
44.5179	36.6294	26.1115	18.2231	15.5936	22.1673	19.5378	22.1673	15.5936
47.1473	37.9442	19.5378	19.5378	15.5936	26.1115	19.5378	23.482	20.8526
41.8884	37.9442	24.7968	22.1673	19.5378	23.482	19.5378	20.8526	22.1673
44.5179	39.2589	24.7968	19.5378	14.2789	20.8526	23.482	18.2231	20.8526
44.5179	36.6294	26.1115	22.1673	18.2231	22.1673	16.9084	24.7968	23.482
43.2031	39.2589	23.482	23.482	16.9084	23.482	18.2231	22.1673	22.1673
44.5179	36.6294	24.7968	18.2231	16.9084	16.9084	19.5378	26.1115	19.5378
45.8326	40.5736	23.482	23.482	15.5936	24.7968	22.1673	26.1115	18.2231
41.8884	44.5179	24.7968	19.5378	18.2231	20.8526	22.1673	22.1673	19.5378
44.5179	41.8884	27.4263	18.2231	16.9084	19.5378	20.8526	20.8526	20.8526
41.8884	39.2589	28.741	19.5378	12.9641	16.9084	16.9084	20.8526	26.1115
43.2031	43.2031	28.741	19.5378	20.8526	16.9084	16.9084	22.1673	24.7968
39.2589	43.2031	28.741	14.2789	19.5378	19.5378	18.2231	16.9084	26.1115
43.2031	36.6294	27.4263	15.5936	16.9084	18.2231	18.2231	20.8526	16.9084
45.8326	43.2031	24.7968	15.5936	15.5936	24.7968	22.1673	24.7968	23.482
40.5736	39.2589	28.741	18.2231	20.8526	22.1673	20.8526	20.8526	15.5936
45.8326	43.2031	24.7968	14.2789	16.9084	19.5378	26.1115	20.8526	19.5378
41.8884	39.2589	28.741	11.6494	22.1673	20.8526	18.2231	19.5378	22.1673
43.2031	40.5736	27.4263	12.9641	18.2231	15.5936	24.7968	18.2231	22.1673
44.5179	39.2589	28.741	11.6494	20.8526	15.5936	19.5378	19.5378	23.482
45.8326	39.2589	27.4263	16.9084	22.1673	20.8526	20.8526	16.9084	19.5378
48.4621	43.2031	24.7968	14.2789	19.5378	23.482	22.1673	15.5936	19.5378
43.2031	39.2589	24.7968	14.2789	19.5378	24.7968	24.7968	22.1673	16.9084
48.4621	43.2031	23.482	11.6494	15.5936	24.7968	27.4263	22.1673	15.5936
47.1473	43.2031	26.1115	15.5936	23.482	20.8526	26.1115	22.1673	18.2231
48.4621	40.5736	26.1115	19.5378	22.1673	19.5378	26.1115	18.2231	18.2231
49.7768	39.2589	27.4263	14.2789	20.8526	18.2231	24.7968	19.5378	15.5936
47.1473	43.2031	22.1673	19.5378	23.482	20.8526	26.1115	18.2231	20.8526
48.4621	39.2589	27.4263	19.5378	22.1673	18.2231	20.8526	16.9084	18.2231
49.7768	40.5736	22.1673	18.2231	22.1673	23.482	23.482	20.8526	15.5936
47.1473	37.9442	23.482	20.8526	20.8526	20.8526	20.8526	15.5936	15.5936
45.8326	37.9442	20.8526	20.8526	22.1673	20.8526	24.7968	20.8526	19.5378
51.0916	40.5736	24.7968	15.5936	20.8526	22.1673	26.1115	19.5378	18.2231
48.4621	35.3147	30.0557	20.8526	20.8526	18.2231	26.1115	18.2231	18.2231
47.1473	37.9442	23.482	23.482	20.8526	20.8526	24.7968	20.8526	22.1673
44.5179	37.9442	26.1115	27.4263	23.482	18.2231	16.9084	20.8526	19.5378
49.7768	40.5736	22.1673	23.482	18.2231	19.5378	26.1115	20.8526	18.2231
47.1473	40.5736	24.7968	22.1673	18.2231	20.8526	20.8526	18.2231	18.2231
47.1473	39.2589	23.482	19.5378	14.2789	20.8526	19.5378	20.8526	20.8526
45.8326	39.2589	20.8526	18.2231	19.5378	19.5378	19.5378	24.7968	20.8526
44.5179	40.5736	26.1115	22.1673	20.8526	18.2231	23.482	20.8526	22.1673
45.8326	39.2589	23.482	19.5378	18.2231	19.5378	23.482	18.2231	20.8526
49.7768	40.5736	27.4263	20.8526	16.9084	16.9084	22.1673	23.482	23.482
48.4621	41.8884	26.1115	22.1673	11.6494	16.9084	18.2231	16.9084	28.741
44.5179	44.5179	26.1115	22.1673	15.5936	15.5936	15.5936	23.482	23.482
47.1473	45.8326	24.7968	19.5378	14.2789	20.8526	16.9084	22.1673	23.482
47.1473	40.5736	24.7968	19.5378	16.9084	15.5936	16.9084	20.8526	20.8526
47.1473	41.8884	27.4263	18.2231	15.5936	22.1673	18.2231	20.8526	26.1115
44.5179	39.2589	27.4263	15.5936	14.2789	19.5378	16.9084	20.8526	22.1673
49.7768	43.2031	26.1115	15.5936	16.9084	18.2231	20.8526	22.1673	28.741
45.8326	43.2031	27.4263	15.5936	14.2789	15.5936	20.8526	18.2231	23.482
47.1473	39.2589	26.1115	15.5936	14.2789	16.9084	20.8526	24.7968	20.8526
45.8326	44.5179	22.1673	15.5936	16.9084	23.482	20.8526	22.1673	26.1115
44.5179	41.8884	28.741	19.5378	20.8526	18.2231	20.8526	20.8526	15.5936
44.5179	43.2031	27.4263	14.2789	18.2231	19.5378	20.8526	22.1673	19.5378
43.2031	39.2589	27.4263	15.5936	20.8526	22.1673	22.1673	22.1673	18.2231
51.0916	41.8884	23.482	18.2231	14.2789	23.482	20.8526	19.5378	19.5378
48.4621	41.8884	26.1115	15.5936	18.2231	20.8526	23.482	22.1673	19.5378
51.0916	40.5736	23.482	22.1673	14.2789	23.482	24.7968	19.5378	22.1673
45.8326	43.2031	23.482	15.5936	19.5378	20.8526	22.1673	19.5378	18.2231
47.1473	40.5736	26.1115	19.5378	20.8526	23.482	22.1673	19.5378	19.5378
49.7768	39.2589	22.1673	18.2231	20.8526	22.1673	20.8526	20.8526	18.2231
48.4621	37.9442	24.7968	20.8526	24.7968	24.7968	24.7968	23.482	18.2231
45.8326	36.6294	26.1115	18.2231	15.5936	20.8526	22.1673	15.5936	12.9641
51.0916	35.3147	26.1115	22.1673	19.5378	23.482	26.1115	20.8526	18.2231
51.0916	41.8884	22.1673	22.1673	19.5378	24.7968	26.1115	18.2231	20.8526
49.7768	40.5736	26.1115	20.8526	14.2789	19.5378	23.482	23.482	16.9084
49.7768	40.5736	23.482	19.5378	15.5936	27.4263	22.1673	22.1673	22.1673
43.2031	37.9442	23.482	24.7968	16.9084	23.482	20.8526	19.5378	18.2231
48.4621	39.2589	23.482	23.482	18.2231	23.482	26.1115	20.8526	20.8526
44.5179	36.6294	27.4263	18.2231	16.9084	26.1115	24.7968	22.1673	16.9084
48.4621	35.3147	24.7968	23.482	14.2789	22.1673	26.1115	23.482	20.8526
47.1473	40.5736	23.482	18.2231	14.2789	20.8526	22.1673	19.5378	16.9084
44.5179	39.2589	24.7968	24.7968	11.6494	20.8526	20.8526	20.8526	20.8526
47.1473	43.2031	23.482	19.5378	16.9084	20.8526	20.8526	23.482	23.482
44.5179	41.8884	28.741	22.1673	19.5378	16.9084	23.482	20.8526	24.7968
47.1473	41.8884	26.1115	20.8526	12.9641	16.9084	22.1673	22.1673	22.1673
43.2031	39.2589	24.7968	20.8526	19.5378	18.2231	23.482	22.1673	22.1673
47.1473	40.5736	27.4263	18.2231	16.9084	20.8526	19.5378	18.2231	23.482
45.8326	40.5736	28.741	16.9084	18.2231	14.2789	20.8526	23.482	19.5378
45.8326	39.2589	28.741	19.5378	16.9084	19.5378	24.7968	19.5378	24.7968
45.8326	41.8884	24.7968	16.9084	16.9084	15.5936	18.2231	19.5378	19.5378
45.8326	44.5179	24.7968	15.5936	19.5378	16.9084	18.2231	20.8526	23.482
45.8326	44.5179	28.741	18.2231	14.2789	19.5378	16.9084	18.2231	26.1115
45.8326	41.8884	26.1115	18.2231	16.9084	18.2231	22.1673	20.8526	20.8526
43.2031	41.8884	31.3705	14.2789	19.5378	16.9084	18.2231	16.9084	20.8526
43.2031	39.2589	28.741	19.5378	18.2231	16.9084	19.5378	18.2231	20.8526
48.4621	40.5736	24.7968	16.9084	20.8526	20.8526	23.482	16.9084	26.1115
43.2031	40.5736	27.4263	15.5936	19.5378	19.5378	15.5936	18.2231	20.8526
45.8326	43.2031	24.7968	16.9084	15.5936	24.7968	19.5378	18.2231	20.8526
47.1473	41.8884	23.482	15.5936	22.1673	23.482	20.8526	18.2231	22.1673
45.8326	41.8884	26.1115	14.2789	20.8526	22.1673	23.482	18.2231	20.8526
44.5179	40.5736	26.1115	11.6494	24.7968	18.2231	22.1673	19.5378	20.8526
45.8326	35.3147	24.7968	18.2231	19.5378	23.482	23.482	15.5936	23.482
47.1473	40.5736	23.482	20.8526	22.1673	16.9084	19.5378	16.9084	20.8526
48.4621	35.3147	26.1115	18.2231	19.5378	20.8526	22.1673	19.5378	24.7968
53.721	37.9442	19.5378	15.5936	15.5936	23.482	23.482	16.9084	22.1673
49.7768	41.8884	18.2231	18.2231	20.8526	24.7968	24.7968	18.2231	19.5378
48.4621	39.2589	20.8526	16.9084	16.9084	27.4263	19.5378	16.9084	20.8526
48.4621	41.8884	23.482	15.5936	19.5378	20.8526	22.1673	19.5378	22.1673
51.0916	40.5736	24.7968	18.2231	22.1673	27.4263	23.482	18.2231	22.1673
47.1473	37.9442	24.7968	20.8526	16.9084	18.2231	18.2231	19.5378	22.1673
49.7768	36.6294	22.1673	20.8526	14.2789	22.1673	23.482	20.8526	23.482
51.0916	35.3147	19.5378	23.482	16.9084	22.1673	18.2231	16.9084	23.482
49.7768	40.5736	19.5378	23.482	12.9641	20.8526	19.5378	24.7968	20.8526
48.4621	39.2589	19.5378	12.9641	14.2789	24.7968	18.2231	20.8526	24.7968
44.5179	35.3147	19.5378	20.8526	15.5936	23.482	16.9084	20.8526	23.482
45.8326	39.2589	19.5378	16.9084	18.2231	22.1673	16.9084	24.7968	22.1673
43.2031	35.3147	27.4263	19.5378	20.8526	19.5378	15.5936	23.482	20.8526
48.4621	36.6294	23.482	19.5378	16.9084	18.2231	18.2231	24.7968	23.482
43.2031	34	24.7968	18.2231	16.9084	20.8526	14.2789	23.482	22.1673
47.1473	32.6852	20.8526	23.482	12.9641	26.1115	15.5936	20.8526	24.7968
47.1473	36.6294	20.8526	16.9084	15.5936	20.8526	14.2789	23.482	20.8526
45.8326	35.3147	23.482	18.2231	14.2789	23.482	15.5936	26.1115	22.1673
45.8326	39.2589	28.741	18.2231	11.6494	23.482	12.9641	24.7968	16.9084
43.2031	36.6294	22.1673	16.9084	19.5378	23.482	18.2231	22.1673	20.8526
47.1473	40.5736	27.4263	20.8526	18.2231	18.2231	15.5936	22.1673	22.1673
44.5179	35.3147	30.0557	18.2231	22.1673	22.1673	18.2231	26.1115	18.2231
44.5179	36.6294	28.741	15.5936	19.5378	22.1673	19.5378	23.482	22.1673
47.1473	40.5736	27.4263	22.1673	18.2231	22.1673	18.2231	23.482	15.5936
44.5179	39.2589	24.7968	16.9084	19.5378	26.1115	19.5378	20.8526	20.8526
43.2031	41.8884	30.0557	16.9084	19.5378	23.482	18.2231	20.8526	16.9084
44.5179	41.8884	26.1115	15.5936	19.5378	23.482	20.8526	20.8526	18.2231
43.2031	40.5736	30.0557	18.2231	20.8526	19.5378	18.2231	19.5378	16.9084
45.8326	36.6294	30.0557	20.8526	19.5378	20.8526	22.1673	22.1673	18.2231
43.2031	40.5736	24.7968	16.9084	20.8526	20.8526	20.8526	16.9084	16.9084
43.2031	36.6294	30.0557	19.5378	18.2231	22.1673	22.1673	19.5378	16.9084
43.2031	39.2589	26.1115	15.5936	18.2231	20.8526	22.1673	15.5936	16.9084
41.8884	39.2589	31.3705	19.5378	19.5378	27.4263	23.482	15.5936	14.2789
44.5179	43.2031	26.1115	15.5936	14.2789	26.1115	22.1673	15.5936	14.2789
40.5736	41.8884	30.0557	16.9084	18.2231	22.1673	24.7968	18.2231	15.5936
45.8326	39.2589	27.4263	19.5378	18.2231	24.7968	23.482	15.5936	15.5936
44.5179	43.2031	26.1115	16.9084	19.5378	15.5936	20.8526	19.5378	12.9641
45.8326	39.2589	27.4263	18.2231	14.2789	20.8526	23.482	14.2789	19.5378
44.5179	41.8884	24.7968	16.9084	14.2789	19.5378	20.8526	12.9641	15.5936
41.8884	40.5736	26.1115	16.9084	16.9084	24.7968	24.7968	15.5936	15.5936
41.8884	41.8884	27.4263	16.9084	15.5936	22.1673	22.1673	9.01992	16.9084
44.5179	41.8884	26.1115	15.5936	18.2231	22.1673	22.1673	16.9084	14.2789
45.8326	41.8884	26.1115	14.2789	18.2231	19.5378	19.5378	15.5936	16.9084
45.8326	36.6294	31.3705	19.5378	15.5936	16.9084	20.8526	20.8526	16.9084
45.8326	36.6294	24.7968	19.5378	15.5936	20.8526	22.1673	16.9084	19.5378
43.2031	39.2589	26.1115	23.482	18.2231	14.2789	19.5378	15.5936	22.1673
44.5179	37.9442	23.482	19.5378	11.6494	15.5936	22.1673	18.2231	22.1673
44.5179	34	22.1673	16.9084	16.9084	18.2231	20.8526	14.2789	23.482
48.4621	37.9442	20.8526	20.8526	16.9084	19.5378	19.5378	16.9084	23.482
48.4621	40.5736	23.482	16.9084	18.2231	20.8526	16.9084	19.5378	22.1673
45.8326	35.3147	27.4263	15.5936	15.5936	19.5378	22.1673	20.8526	24.7968
51.0916	37.9442	20.8526	16.9084	18.2231	18.2231	19.5378	23.482	22.1673
47.1473	35.3147	24.7968	18.2231	19.5378	19.5378	22.1673	26.1115	23.482
49.7768	35.3147	24.7968	19.5378	15.5936	15.5936	20.8526	19.5378	24.7968
49.7768	35.3147	22.1673	19.5378	20.8526	16.9084	20.8526	19.5378	23.482
48.4621	36.6294	24.7968	16.9084	20.8526	20.8526	14.2789	20.8526	28.741
48.4621	37.9442	24.7968	14.2789	22.1673	15.5936	16.9084	23.482	22.1673
48.4621	32.6852	20.8526	14.2789	20.8526	23.482	16.9084	22.1673	20.8526
52.4063	39.2589	26.1115	14.2789	23.482	20.8526	14.2789	23.482	20.8526
48.4621	36.6294	23.482	14.2789	18.2231	22.1673	18.2231	28.741	22.1673
49.7768	36.6294	27.4263	16.9084	19.5378	20.8526	20.8526	22.1673	22.1673
49.7768	34	24.7968	20.8526	22.1673	22.1673	18.2231	26.1115	20.8526
45.8326	39.2589	24.7968	18.2231	26.1115	20.8526	15.5936	20.8526	23.482
45.8326	39.2589	26.1115	19.5378	22.1673	24.7968	19.5378	18.2231	19.5378
49.7768	35.3147	23.482	18.2231	22.1673	26.1115	15.5936	22.1673	22.1673
45.8326	39.2589	30.0557	20.8526	26.1115	24.7968	16.9084	22.1673	18.2231
48.4621	39.2589	23.482	15.5936	19.5378	24.7968	19.5378	19.5378	14.2789
48.4621	39.2589	26.1115	18.2231	23.482	24.7968	19.5378	20.8526	15.5936
45.8326	41.8884	26.1115	19.5378	19.5378	22.1673	22.1673	22.1673	19.5378
41.8884	39.2589	26.1115	14.2789	22.1673	20.8526	24.7968	22.1673	18.2231
45.8326	39.2589	24.7968	20.8526	24.7968	26.1115	19.5378	20.8526	19.5378
47.1473	44.5179	23.482	18.2231	24.7968	23.482	15.5936	18.2231	20.8526
39.2589	41.8884	27.4263	20.8526	20.8526	23.482	19.5378	20.8526	22.1673
47.1473	43.2031	22.1673	22.1673	18.2231	24.7968	14.2789	18.2231	20.8526
45.8326	41.8884	24.7968	22.1673	20.8526	19.5378	20.8526	23.482	19.5378
48.4621	41.8884	26.1115	16.9084	15.5936	18.2231	20.8526	18.2231	23.482
47.1473	43.2031	23.482	20.8526	14.2789	19.5378	19.5378	23.482	15.5936
47.1473	39.2589	22.1673	19.5378	18.2231	20.8526	23.482	20.8526	20.8526
44.5179	43.2031	27.4263	18.2231	20.8526	20.8526	22.1673	19.5378	19.5378
45.8326	39.2589	23.482	16.9084	18.2231	20.8526	19.5378	22.1673	20.8526
45.8326	40.5736	24.7968	20.8526	20.8526	20.8526	18.2231	15.5936	20.8526
47.1473	40.5736	24.7968	18.2231	15.5936	18.2231	16.9084	22.1673	20.8526
51.0916	40.5736	23.482	15.5936	14.2789	19.5378	19.5378	18.2231	19.5378
49.7768	40.5736	27.4263	22.1673	12.9641	18.2231	20.8526	23.482	19.5378
51.0916	41.8884	24.7968	15.5936	12.9641	14.2789	20.8526	20.8526	18.2231
45.8326	41.8884	26.1115	18.2231	15.5936	16.9084	24.7968	22.1673	20.8526
47.1473	40.5736	24.7968	19.5378	12.9641	15.5936	19.5378	18.2231	18.2231
44.5179	40.5736	28.741	16.9084	19.5378	16.9084	22.1673	20.8526	23.482
47.1473	37.9442	27.4263	12.9641	18.2231	19.5378	15.5936	16.9084	19.5378
49.7768	40.5736	28.741	14.2789	19.5378	12.9641	16.9084	20.8526	15.5936
45.8326	36.6294	32.6852	18.2231	16.9084	18.2231	23.482	24.7968	20.8526
48.4621	40.5736	30.0557	15.5936	18.2231	15.5936	19.5378	22.1673	16.9084
43.2031	40.5736	31.3705	14.2789	18.2231	16.9084	23.482	24.7968	20.8526
44.5179	45.8326	28.741	12.9641	19.5378	15.5936	22.1673	22.1673	19.5378
41.8884	39.2589	32.6852	15.5936	18.2231	18.2231	23.482	18.2231	23.482
44.5179	39.2589	28.741	15.5936	20.8526	20.8526	20.8526	18.2231	19.5378
47.1473	44.5179	31.3705	20.8526	18.2231	18.2231	19.5378	19.5378	16.9084
45.8326	37.9442	27.4263	12.9641	18.2231	19.5378	19.5378	22.1673	20.8526
44.5179	40.5736	32.6852	15.5936	18.2231	22.1673	20.8526	23.482	14.2789
45.8326	39.2589	27.4263	15.5936	15.5936	26.1115	23.482	22.1673	12.9641
41.8884	41.8884	28.741	11.6494	20.8526	23.482	22.1673	20.8526	18.2231
41.8884	41.8884	27.4263	20.8526	16.9084	24.7968	22.1673	19.5378	19.5378
43.2031	39.2589	26.1115	15.5936	18.2231	20.8526	24.7968	22.1673	19.5378
43.2031	39.2589	28.741	20.8526	18.2231	20.8526	27.4263	15.5936	20.8526
49.7768	36.6294	23.482	18.2231	16.9084	19.5378	20.8526	16.9084	16.9084
44.5179	41.8884	24.7968	23.482	19.5378	27.4263	24.7968	19.5378	16.9084
45.8326	43.2031	24.7968	20.8526	18.2231	26.1115	20.8526	19.5378	15.5936
41.8884	40.5736	23.482	18.2231	22.1673	24.7968	26.1115	26.1115	16.9084
45.8326	41.8884	23.482	19.5378	19.5378	26.1115	24.7968	22.1673	19.5378
43.2031	47.1473	24.7968	19.5378	20.8526	20.8526	23.482	19.5378	16.9084
43.2031	39.2589	24.7968	20.8526	19.5378	23.482	24.7968	18.2231	23.482
48.4621	43.2031	23.482	26.1115	19.5378	20.8526	20.8526	22.1673	18.2231
44.5179	40.5736	22.1673	26.1115	20.8526	22.1673	23.482	22.1673	18.2231
52.4063	45.8326	23.482	20.8526	19.5378	19.5378	18.2231	16.9084	19.5378
48.4621	41.8884	16.9084	22.1673	15.5936	24.7968	20.8526	22.1673	18.2231
47.1473	43.2031	18.2231	18.2231	18.2231	26.1115	22.1673	22.1673	19.5378
49.7768	43.2031	23.482	20.8526	20.8526	22.1673	23.482	23.482	19.5378
49.7768	37.9442	19.5378	18.2231	20.8526	22.1673	18.2231	22.1673	22.1673
51.0916	40.5736	24.7968	20.8526	22.1673	16.9084	22.1673	19.5378	26.1115
51.0916	36.6294	23.482	20.8526	15.5936	14.2789	20.8526	22.1673	28.741
49.7768	37.9442	24.7968	22.1673	19.5378	18.2231	20.8526	20.8526	23.482
53.721	40.5736	19.5378	20.8526	16.9084	19.5378	19.5378	22.1673	23.482
51.0916	41.8884	20.8526	16.9084	18.2231	14.2789	19.5378	23.482	18.2231
49.7768	39.2589	23.482	19.5378	14.2789	20.8526	20.8526	22.1673	23.482
53.721	37.9442	20.8526	16.9084	16.9084	18.2231	19.5378	22.1673	20.8526
51.0916	40.5736	26.1115	16.9084	19.5378	22.1673	23.482	23.482	24.7968
52.4063	34	23.482	18.2231	14.2789	19.5378	22.1673	19.5378	23.482
49.7768	34	28.741	20.8526	18.2231	18.2231	22.1673	24.7968	23.482
52.4063	35.3147	28.741	19.5378	15.5936	18.2231	23.482	22.1673	22.1673
47.1473	40.5736	23.482	23.482	18.2231	16.9084	19.5378	22.1673	16.9084
47.1473	39.2589	19.5378	19.5378	15.5936	23.482	16.9084	23.482	20.8526
49.7768	43.2031	27.4263	16.9084	16.9084	23.482	19.5378	23.482	19.5378
45.8326	37.9442	22.1673	14.2789	12.9641	20.8526	20.8526	24.7968	22.1673
47.1473	37.9442	26.1115	14.2789	19.5378	22.1673	23.482	18.2231	19.5378
45.8326	34	27.4263	18.2231	18.2231	20.8526	24.7968	20.8526	22.1673
44.5179	36.6294	28.741	12.9641	18.2231	16.9084	23.482	18.2231	18.2231
45.8326	36.6294	28.741	20.8526	16.9084	20.8526	24.7968	20.8526	19.5378
47.1473	39.2589	20.8526	19.5378	18.2231	22.1673	20.8526	20.8526	18.2231
41.8884	43.2031	26.1115	16.9084	20.8526	22.1673	26.1115	19.5378	18.2231
43.2031	41.8884	20.8526	16.9084	14.2789	22.1673	20.8526	18.2231	15.5936
41.8884	40.5736	23.482	14.2789	19.5378	22.1673	24.7968	23.482	18.2231
44.5179	40.5736	26.1115	18.2231	16.9084	20.8526	27.4263	18.2231	22.1673
41.8884	40.5736	24.7968	15.5936	18.2231	15.5936	26.1115	18.2231	14.2789
41.8884	40.5736	26.1115	20.8526	16.9084	20.8526	22.1673	16.9084	22.1673
43.2031	43.2031	24.7968	22.1673	19.5378	18.2231	19.5378	18.2231	20.8526
37.9442	39.2589	26.1115	20.8526	19.5378	20.8526	22.1673	22.1673	18.2231
45.8326	45.8326	20.8526	20.8526	19.5378	23.482	19.5378	19.5378	18.2231
40.5736	47.1473	23.482	22.1673	20.8526	20.8526	22.1673	22.1673	18.2231
40.5736	43.2031	24.7968	16.9084	14.2789	19.5378	20.8526	15.5936	20.8526
43.2031	43.2031	26.1115	24.7968	15.5936	20.8526	19.5378	20.8526	19.5378
45.8326	36.6294	23.482	23.482	15.5936	22.1673	18.2231	14.2789	22.1673
45.8326	43.2031	26.1115	20.8526	15.5936	18.2231	19.5378	14.2789	22.1673
43.2031	41.8884	20.8526	19.5378	10.3347	20.8526	16.9084	16.9084	19.5378
44.5179	44.5179	24.7968	19.5378	16.9084	22.1673	18.2231	18.2231	23.482
43.2031	41.8884	22.1673	18.2231	18.2231	20.8526	18.2231	22.1673	23.482
44.5179	40.5736	23.482	15.5936	16.9084	18.2231	16.9084	23.482	18.2231
45.8326	40.5736	28.741	16.9084	15.5936	23.482	20.8526	18.2231	23.482
44.5179	37.9442	24.7968	19.5378	12.9641	19.5378	19.5378	19.5378	22.1673
47.1473	43.2031	28.741	20.8526	15.5936	18.2231	20.8526	22.1673	26.1115
48.4621	39.2589	22.1673	20.8526	15.5936	18.2231	16.9084	15.5936	23.482
47.1473	43.2031	28.741	18.2231	16.9084	18.2231	18.2231	18.2231	22.1673
48.4621	40.5736	23.482	11.6494	16.9084	20.8526	20.8526	16.9084	20.8526
48.4621	39.2589	24.7968	18.2231	20.8526	16.9084	19.5378	20.8526	18.2231
48.4621	41.8884	27.4263	15.5936	22.1673	20.8526	23.482	23.482	23.482
48.4621	36.6294	24.7968	16.9084	20.8526	18.2231	19.5378	22.1673	19.5378
47.1473	37.9442	27.4263	16.9084	19.5378	23.482	20.8526	22.1673	22.1673
51.0916	37.9442	28.741	16.9084	18.2231	22.1673	26.1115	18.2231	26.1115
45.8326	36.6294	28.741	19.5378	20.8526	22.1673	22.1673	23.482	22.1673
45.8326	37.9442	26.1115	15.5936	22.1673	22.1673	20.8526	20.8526	22.1673
45.8326	41.8884	28.741	18.2231	23.482	22.1673	23.482	22.1673	22.1673
44.5179	34	23.482	19.5378	23.482	22.1673	22.1673	22.1673	20.8526
49.7768	39.2589	27.4263	18.2231	24.7968	22.1673	26.1115	23.482	22.1673
49.7768	37.9442	27.4263	16.9084	18.2231	23.482	20.8526	26.1115	20.8526
45.8326	36.6294	28.741	15.5936	22.1673	26.1115	23.482	23.482	22.1673
44.5179	35.3147	26.1115	20.8526	18.2231	27.4263	23.482	20.8526	22.1673
44.5179	37.9442	24.7968	15.5936	22.1673	23.482	26.1115	20.8526	19.5378
44.5179	40.5736	26.1115	18.2231	20.8526	23.482	23.482	16.9084	23.482
45.8326	35.3147	24.7968	18.2231	18.2231	19.5378	16.9084	20.8526	19.5378
43.2031	39.2589	28.741	20.8526	20.8526	26.1115	22.1673	20.8526	20.8526
45.8326	35.3147	26.1115	19.5378	19.5378	24.7968	19.5378	18.2231	22.1673
45.8326	35.3147	22.1673	19.5378	19.5378	23.482	20.8526	26.1115	20.8526
45.8326	37.9442	24.7968	16.9084	18.2231	24.7968	19.5378	22.1673	22.1673
44.5179	37.9442	26.1115	22.1673	16.9084	20.8526	22.1673	22.1673	20.8526
43.2031	34	23.482	16.9084	16.9084	24.7968	19.5378	18.2231	19.5378
47.1473	39.2589	26.1115	18.2231	19.5378	20.8526	22.1673	18.2231	16.9084
39.2589	40.5736	23.482	22.1673	19.5378	22.1673	15.5936	19.5378	19.5378
44.5179	41.8884	23.482	23.482	14.2789	22.1673	19.5378	18.2231	20.8526
45.8326	37.9442	20.8526	23.482	15.5936	19.5378	18.2231	20.8526	22.1673
48.4621	39.2589	23.482	19.5378	19.5378	20.8526	19.5378	22.1673	18.2231
45.8326	40.5736	27.4263	22.1673	11.6494	20.8526	23.482	20.8526	20.8526
44.5179	35.3147	18.2231	18.2231	11.6494	20.8526	19.5378	22.1673	15.5936
47.1473	40.5736	24.7968	20.8526	14.2789	19.5378	18.2231	23.482	22.1673
43.2031	39.2589	23.482	16.9084	12.9641	16.9084	18.2231	20.8526	19.5378
47.1473	39.2589	27.4263	15.5936	18.2231	18.2231	20.8526	24.7968	18.2231
48.4621	41.8884	26.1115	18.2231	16.9084	20.8526	20.8526	23.482	22.1673
45.8326	37.9442	26.1115	19.5378	14.2789	15.5936	19.5378	26.1115	18.2231
49.7768	36.6294	24.7968	19.5378	12.9641	22.1673	23.482	26.1115	20.8526
51.0916	39.2589	20.8526	18.2231	12.9641	19.5378	24.7968	22.1673	19.5378
43.2031	41.8884	26.1115	14.2789	15.5936	19.5378	24.7968	24.7968	19.5378
45.8326	37.9442	28.741	14.2789	11.6494	18.2231	23.482	18.2231	16.9084
43.2031	37.9442	27.4263	18.2231	18.2231	18.2231	22.1673	20.8526	19.5378
48.4621	41.8884	28.741	16.9084	18.2231	18.2231	22.1673	19.5378	18.2231
45.8326	40.5736	30.0557	15.5936	18.2231	15.5936	24.7968	23.482	15.5936
44.5179	36.6294	27.4263	15.5936	16.9084	20.8526	19.5378	22.1673	16.9084
47.1473	43.2031	26.1115	18.2231	16.9084	22.1673	23.482	16.9084	19.5378
41.8884	43.2031	30.0557	15.5936	15.5936	19.5378	20.8526	22.1673	15.5936
44.5179	43.2031	27.4263	12.9641	15.5936	20.8526	24.7968	15.5936	14.2789
41.8884	41.8884	31.3705	14.2789	18.2231	20.8526	23.482	16.9084	16.9084
44.5179	39.2589	28.741	15.5936	19.5378	14.2789	18.2231	12.9641	12.9641
44.5179	43.2031	32.6852	16.9084	20.8526	18.2231	22.1673	14.2789	16.9084
45.8326	37.9442	27.4263	16.9084	19.5378	15.5936	20.8526	18.2231	16.9084
43.2031	40.5736	32.6852	18.2231	19.5378	20.8526	22.1673	22.1673	16.9084
43.2031	37.9442	27.4263	15.5936	16.9084	20.8526	22.1673	15.5936	16.9084
47.1473	41.8884	28.741	18.2231	22.1673	22.1673	20.8526	14.2789	20.8526
43.2031	41.8884	27.4263	14.2789	20.8526	22.1673	18.2231	15.5936	20.8526
40.5736	37.9442	27.4263	15.5936	20.8526	15.5936	19.5378	16.9084	18.2231
43.2031	36.6294	27.4263	19.5378	20.8526	20.8526	14.2789	12.9641	20.8526
47.1473	36.6294	27.4263	22.1673	22.1673	16.9084	18.2231	16.9084	22.1673
44.5179	37.9442	26.1115	19.5378	18.2231	12.9641	18.2231	20.8526	22.1673
45.8326	39.2589	24.7968	20.8526	14.2789	16.9084	20.8526	18.2231	24.7968
44.5179	44.5179	24.7968	20.8526	19.5378	18.2231	14.2789	22.1673	22.1673
43.2031	40.5736	24.7968	16.9084	20.8526	20.8526	14.2789	18.2231	20.8526
47.1473	41.8884	24.7968	20.8526	19.5378	19.5378	18.2231	18.2231	23.482
43.2031	35.3147	24.7968	18.2231	20.8526	18.2231	11.6494	18.2231	22.1673
43.2031	39.2589	27.4263	19.5378	20.8526	18.2231	15.5936	19.5378	23.482
43.2031	34	23.482	22.1673	15.5936	15.5936	16.9084	19.5378	23.482
47.1473	40.5736	23.482	22.1673	19.5378	18.2231	19.5378	22.1673	23.482
47.1473	41.8884	23.482	22.1673	14.2789	18.2231	18.2231	24.7968	23.482
48.4621	41.8884	23.482	16.9084	15.5936	18.2231	15.5936	24.7968	23.482
45.8326	41.8884	23.482	23.482	16.9084	23.482	16.9084	24.7968	23.482
41.8884	36.6294	19.5378	18.2231	18.2231	19.5378	12.9641	23.482	18.2231
43.2031	41.8884	23.482	14.2789	22.1673	19.5378	19.5378	22.1673	22.1673
47.1473	37.9442	23.482	18.2231	16.9084	19.5378	19.5378	18.2231	19.5378
45.8326	39.2589	27.4263	20.8526	19.5378	22.1673	19.5378	24.7968	19.5378
49.7768	41.8884	22.1673	18.2231	18.2231	22.1673	20.8526	19.5378	20.8526
49.7768	44.5179	19.5378	18.2231	20.8526	20.8526	24.7968	22.1673	22.1673
45.8326	43.2031	22.1673	18.2231	20.8526	24.7968	18.2231	26.1115	22.1673
44.5179	39.2589	18.2231	16.9084	20.8526	24.7968	24.7968	22.1673	19.5378
40.5736	37.9442	19.5378	15.5936	19.5378	24.7968	20.8526	23.482	20.8526
45.8326	40.5736	22.1673	16.9084	22.1673	26.1115	19.5378	18.2231	19.5378
43.2031	36.6294	24.7968	19.5378	19.5378	24.7968	20.8526	22.1673	18.2231
45.8326	36.6294	24.7968	15.5936	22.1673	24.7968	22.1673	22.1673	16.9084
45.8326	41.8884	26.1115	20.8526	23.482	26.1115	24.7968	24.7968	20.8526
41.8884	39.2589	20.8526	16.9084	23.482	26.1115	22.1673	22.1673	18.2231
45.8326	45.8326	19.5378	18.2231	22.1673	26.1115	27.4263	23.482	19.5378
43.2031	39.2589	20.8526	18.2231	18.2231	26.1115	20.8526	22.1673	15.5936
41.8884	39.2589	24.7968	18.2231	23.482	20.8526	22.1673	18.2231	14.2789
41.8884	36.6294	22.1673	18.2231	18.2231	23.482	22.1673	18.2231	20.8526
41.8884	40.5736	24.7968	16.9084	20.8526	18.2231	22.1673	20.8526	15.5936
41.8884	40.5736	27.4263	16.9084	20.8526	24.7968	20.8526	19.5378	15.5936
47.1473	37.9442	22.1673	18.2231	19.5378	22.1673	22.1673	19.5378	15.5936
45.8326	44.5179	26.1115	19.5378	20.8526	23.482	22.1673	22.1673	19.5378
43.2031	44.5179	23.482	23.482	20.8526	22.1673	18.2231	20.8526	16.9084
44.5179	40.5736	23.482	16.9084	16.9084	22.1673	18.2231	20.8526	12.9641
43.2031	40.5736	23.482	16.9084	15.5936	22.1673	18.2231	20.8526	15.5936
40.5736	41.8884	26.1115	20.8526	15.5936	19.5378	20.8526	20.8526	15.5936
44.5179	40.5736	24.7968	14.2789	15.5936	19.5378	16.9084	19.5378	19.5378
48.4621	40.5736	26.1115	22.1673	16.9084	15.5936	24.7968	20.8526	22.1673
43.2031	43.2031	30.0557	22.1673	15.5936	18.2231	18.2231	22.1673	20.8526
48.4621	45.8326	24.7968	15.5936	19.5378	20.8526	23.482	19.5378	20.8526
48.4621	43.2031	24.7968	19.5378	19.5378	18.2231	20.8526	23.482	23.482
45.8326	43.2031	26.1115	18.2231	20.8526	14.2789	18.2231	24.7968	16.9084
44.5179	44.5179	27.4263	22.1673	18.2231	18.2231	19.5378	22.1673	22.1673
47.1473	37.9442	22.1673	19.5378	15.5936	12.9641	16.9084	19.5378	16.9084
48.4621	47.1473	24.7968	19.5378	19.5378	16.9084	20.8526	22.1673	26.1115
47.1473	43.2031	26.1115	18.2231	16.9084	15.5936	24.7968	19.5378	24.7968
49.7768	44.5179	23.482	18.2231	16.9084	16.9084	27.4263	23.482	23.482
49.7768	44.5179	18.2231	18.2231	20.8526	18.2231	26.1115	22.1673	23.482
47.1473	47.1473	19.5378	18.2231	22.1673	14.2789	26.1115	23.482	16.9084
48.4621	41.8884	22.1673	14.2789	23.482	16.9084	23.482	19.5378	20.8526
49.7768	41.8884	20.8526	16.9084	20.8526	15.5936	26.1115	19.5378	16.9084
43.2031	44.5179	26.1115	16.9084	19.5378	18.2231	24.7968	22.1673	19.5378
51.0916	40.5736	23.482	18.2231	16.9084	16.9084	27.4263	16.9084	22.1673
48.4621	43.2031	22.1673	22.1673	18.2231	18.2231	26.1115	23.482	26.1115
51.0916	44.5179	24.7968	14.2789	23.482	19.5378	26.1115	18.2231	20.8526
48.4621	44.5179	23.482	18.2231	20.8526	16.9084	27.4263	19.5378	19.5378
48.4621	39.2589	22.1673	12.9641	26.1115	18.2231	20.8526	19.5378	20.8526
51.0916	44.5179	22.1673	19.5378	20.8526	22.1673	23.482	20.8526	20.8526
41.8884	37.9442	27.4263	16.9084	16.9084	22.1673	22.1673	18.2231	15.5936
52.4063	39.2589	27.4263	19.5378	20.8526	22.1673	19.5378	18.2231	18.2231
48.4621	36.6294	24.7968	19.5378	20.8526	27.4263	18.2231	22.1673	22.1673
45.8326	37.9442	26.1115	16.9084	22.1673	19.5378	20.8526	19.5378	20.8526
44.5179	41.8884	27.4263	20.8526	18.2231	27.4263	19.5378	19.5378	26.1115
47.1473	36.6294	24.7968	19.5378	18.2231	24.7968	22.1673	19.5378	20.8526
44.5179	39.2589	28.741	24.7968	22.1673	24.7968	18.2231	20.8526	20.8526
47.1473	35.3147	23.482	18.2231	16.9084	23.482	18.2231	18.2231	22.1673
47.1473	36.6294	28.741	20.8526	19.5378	20.8526	15.5936	20.8526	20.8526
44.5179	36.6294	31.3705	16.9084	16.9084	24.7968	18.2231	23.482	19.5378
41.8884	32.6852	27.4263	19.5378	18.2231	22.1673	19.5378	24.7968	20.8526
44.5179	36.6294	26.1115	16.9084	20.8526	27.4263	15.5936	20.8526	26.1115
45.8326	36.6294	22.1673	22.1673	20.8526	19.5378	20.8526	20.8526	24.7968
39.2589	37.9442	27.4263	20.8526	19.5378	19.5378	20.8526	20.8526	24.7968
45.8326	36.6294	22.1673	19.5378	16.9084	23.482	24.7968	19.5378	23.482
44.5179	36.6294	27.4263	22.1673	16.9084	24.7968	20.8526	22.1673	23.482
47.1473	39.2589	24.7968	14.2789	15.5936	19.5378	20.8526	22.1673	20.8526
45.8326	36.6294	23.482	20.8526	9.01992	23.482	22.1673	20.8526	24.7968
43.2031	37.9442	24.7968	16.9084	15.5936	22.1673	20.8526	20.8526	18.2231
43.2031	41.8884	24.7968	15.5936	18.2231	22.1673	20.8526	20.8526	23.482
43.2031	37.9442	23.482	16.9084	14.2789	19.5378	22.1673	19.5378	26.1115
43.2031	41.8884	22.1673	15.5936	20.8526	20.8526	23.482	20.8526	24.7968
43.2031	40.5736	22.1673	15.5936	14.2789	19.5378	24.7968	18.2231	24.7968
47.1473	39.2589	22.1673	16.9084	12.9641	16.9084	23.482	20.8526	18.2231
47.1473	43.2031	24.7968	18.2231	10.3347	22.1673	20.8526	22.1673	22.1673
45.8326	37.9442	23.482	15.5936	14.2789	16.9084	27.4263	22.1673	18.2231
43.2031	43.2031	22.1673	10.3347	18.2231	20.8526	27.4263	24.7968	23.482
45.8326	36.6294	20.8526	12.9641	12.9641	22.1673	26.1115	22.1673	20.8526
45.8326	37.9442	20.8526	12.9641	18.2231	20.8526	27.4263	20.8526	22.1673
49.7768	40.5736	22.1673	9.01992	18.2231	16.9084	26.1115	16.9084	19.5378
49.7768	39.2589	23.482	16.9084	18.2231	16.9084	27.4263	22.1673	22.1673
48.4621	40.5736	28.741	15.5936	18.2231	20.8526	22.1673	20.8526	18.2231
48.4621	43.2031	23.482	19.5378	18.2231	19.5378	27.4263	19.5378	18.2231
44.5179	40.5736	24.7968	20.8526	14.2789	22.1673	22.1673	19.5378	16.9084
49.7768	41.8884	27.4263	18.2231	18.2231	20.8526	23.482	19.5378	14.2789
44.5179	36.6294	27.4263	18.2231	18.2231	19.5378	26.1115	22.1673	18.2231
45.8326	35.3147	24.7968	16.9084	18.2231	18.2231	23.482	22.1673	14.2789
48.4621	43.2031	28.741	19.5378	19.5378	18.2231	20.8526	18.2231	20.8526
45.8326	39.2589	27.4263	19.5378	19.5378	19.5378	22.1673	15.5936	18.2231
48.4621	40.5736	30.0557	22.1673	19.5378	22.1673	16.9084	22.1673	18.2231
48.4621	41.8884	31.3705	22.1673	15.5936	24.7968	16.9084	19.5378	18.2231
44.5179	41.8884	28.741	20.8526	24.7968	20.8526	16.9084	19.5378	16.9084
41.8884	39.2589	27.4263	19.5378	18.2231	20.8526	16.9084	18.2231	22.1673
40.5736	37.9442	28.741	19.5378	20.8526	19.5378	20.8526	23.482	18.2231
41.8884	40.5736	28.741	20.8526	23.482	18.2231	18.2231	18.2231	22.1673
44.5179	36.6294	24.7968	23.482	20.8526	14.2789	20.8526	16.9084	22.1673
45.8326	39.2589	30.0557	23.482	18.2231	18.2231	15.5936	20.8526	20.8526
45.8326	41.8884	28.741	20.8526	15.5936	20.8526	18.2231	14.2789	19.5378
45.8326	40.5736	31.3705	22.1673	19.5378	22.1673	15.5936	22.1673	19.5378
47.1473	37.9442	30.0557	19.5378	20.8526	23.482	15.5936	18.2231	15.5936
41.8884	39.2589	26.1115	23.482	19.5378	18.2231	20.8526	18.2231	23.482
40.5736	39.2589	28.741	22.1673	16.9084	19.5378	19.5378	19.5378	23.482
45.8326	36.6294	22.1673	24.7968	16.9084	22.1673	20.8526	20.8526	22.1673
44.5179	36.6294	28.741	24.7968	15.5936	20.8526	24.7968	19.5378	22.1673
49.7768	41.8884	24.7968	22.1673	16.9084	19.5378	20.8526	20.8526	22.1673
49.7768	39.2589	26.1115	22.1673	12.9641	22.1673	23.482	16.9084	19.5378
48.4621	40.5736	24.7968	22.1673	16.9084	20.8526	23.482	20.8526	16.9084
45.8326	40.5736	23.482	22.1673	15.5936	19.5378	18.2231	22.1673	20.8526
48.4621	36.6294	20.8526	20.8526	14.2789	19.5378	23.482	20.8526	20.8526
49.7768	40.5736	20.8526	20.8526	18.2231	20.8526	23.482	20.8526	20.8526
45.8326	37.9442	26.1115	19.5378	12.9641	18.2231	28.741	16.9084	19.5378
51.0916	41.8884	20.8526	22.1673	14.2789	16.9084	23.482	22.1673	19.5378
49.7768	41.8884	20.8526	20.8526	16.9084	24.7968	23.482	19.5378	15.5936
49.7768	40.5736	22.1673	20.8526	19.5378	20.8526	23.482	23.482	20.8526
49.7768	41.8884	22.1673	14.2789	16.9084	22.1673	18.2231	22.1673	18.2231
49.7768	37.9442	19.5378	16.9084	18.2231	23.482	20.8526	24.7968	16.9084
43.2031	44.5179	24.7968	19.5378	20.8526	22.1673	22.1673	23.482	15.5936
48.4621	37.9442	20.8526	15.5936	16.9084	22.1673	19.5378	22.1673	19.5378
45.8326	37.9442	26.1115	19.5378	18.2231	23.482	20.8526	26.1115	19.5378
47.1473	40.5736	26.1115	14.2789	18.2231	24.7968	22.1673	22.1673	12.9641
48.4621	41.8884	26.1115	18.2231	19.5378	23.482	19.5378	24.7968	20.8526
49.7768	43.2031	27.4263	15.5936	19.5378	23.482	16.9084	23.482	15.5936
49.7768	43.2031	26.1115	19.5378	22.1673	27.4263	18.2231	20.8526	20.8526
43.2031	40.5736	26.1115	20.8526	19.5378	24.7968	18.2231	22.1673	20.8526
47.1473	36.6294	24.7968	16.9084	19.5378	24.7968	15.5936	23.482	16.9084
45.8326	37.9442	27.4263	20.8526	18.2231	24.7968	16.9084	22.1673	20.8526
44.5179	35.3147	27.4263	15.5936	22.1673	18.2231	19.5378	16.9084	16.9084
48.4621	35.3147	27.4263	16.9084	19.5378	27.4263	16.9084	19.5378	18.2231
51.0916	35.3147	23.482	22.1673	20.8526	24.7968	20.8526	15.5936	19.5378
45.8326	39.2589	24.7968	19.5378	26.1115	23.482	16.9084	18.2231	18.2231
44.5179	37.9442	24.7968	18.2231	16.9084	20.8526	19.5378	16.9084	22.1673
47.1473	37.9442	27.4263	16.9084	22.1673	24.7968	18.2231	19.5378	19.5378
44.5179	37.9442	30.0557	15.5936	18.2231	20.8526	19.5378	18.2231	20.8526
45.8326	35.3147	27.4263	19.5378	15.5936	18.2231	19.5378	20.8526	22.1673
44.5179	39.2589	28.741	16.9084	18.2231	20.8526	20.8526	15.5936	18.2231
47.1473	36.6294	23.482	18.2231	19.5378	20.8526	24.7968	14.2789	22.1673
37.9442	39.2589	28.741	18.2231	19.5378	20.8526	20.8526	20.8526	22.1673
47.1473	40.5736	24.7968	20.8526	14.2789	20.8526	20.8526	16.9084	19.5378
41.8884	43.2031	28.741	19.5378	20.8526	20.8526	22.1673	16.9084	20.8526
43.2031	39.2589	27.4263	19.5378	16.9084	18.2231	20.8526	16.9084	19.5378
44.5179	37.9442	28.741	20.8526	14.2789	18.2231	19.5378	18.2231	19.5378
44.5179	40.5736	31.3705	19.5378	15.5936	16.9084	24.7968	19.5378	19.5378
47.1473	43.2031	27.4263	16.9084	14.2789	15.5936	22.1673	18.2231	20.8526
44.5179	41.8884	30.0557	15.5936	11.6494	14.2789	22.1673	18.2231	16.9084
43.2031	45.8326	30.0557	16.9084	19.5378	18.2231	26.1115	16.9084	18.2231
45.8326	44.5179	24.7968	14.2789	18.2231	19.5378	22.1673	19.5378	18.2231
44.5179	41.8884	26.1115	14.2789	20.8526	15.5936	23.482	23.482	18.2231
47.1473	41.8884	30.0557	15.5936	15.5936	19.5378	20.8526	18.2231	18.2231
43.2031	39.2589	31.3705	16.9084	15.5936	14.2789	26.1115	20.8526	18.2231
44.5179	40.5736	28.741	15.5936	16.9084	18.2231	23.482	24.7968	15.5936
48.4621	43.2031	23.482	16.9084	11.6494	16.9084	26.1115	20.8526	16.9084
47.1473	45.8326	30.0557	19.5378	20.8526	15.5936	20.8526	20.8526	20.8526
47.1473	44.5179	23.482	14.2789	15.5936	20.8526	19.5378	16.9084	12.9641
48.4621	40.5736	24.7968	19.5378	18.2231	19.5378	19.5378	18.2231	19.5378
47.1473	45.8326	26.1115	16.9084	18.2231	20.8526	19.5378	20.8526	18.2231
48.4621	39.2589	22.1673	18.2231	16.9084	18.2231	19.5378	23.482	19.5378
48.4621	41.8884	27.4263	18.2231	14.2789	18.2231	19.5378	20.8526	19.5378
47.1473	39.2589	26.1115	19.5378	18.2231	19.5378	18.2231	18.2231	23.482
45.8326	40.5736	24.7968	20.8526	18.2231	20.8526	16.9084	22.1673	22.1673
48.4621	43.2031	19.5378	16.9084	22.1673	15.5936	20.8526	18.2231	20.8526
45.8326	43.2031	22.1673	18.2231	22.1673	20.8526	12.9641	16.9084	24.7968
47.1473	40.5736	23.482	18.2231	22.1673	16.9084	16.9084	19.5378	20.8526
49.7768	39.2589	20.8526	19.5378	19.5378	19.5378	12.9641	18.2231	20.8526
48.4621	40.5736	23.482	22.1673	15.5936	19.5378	19.5378	15.5936	22.1673
47.1473	37.9442	24.7968	20.8526	22.1673	18.2231	16.9084	20.8526	23.482
45.8326	34	26.1115	18.2231	19.5378	22.1673	16.9084	18.2231	24.7968
47.1473	36.6294	27.4263	24.7968	22.1673	19.5378	19.5378	16.9084	27.4263
43.2031	40.5736	26.1115	22.1673	26.1115	22.1673	14.2789	15.5936	22.1673
45.8326	35.3147	20.8526	24.7968	20.8526	18.2231	18.2231	15.5936	22.1673
44.5179	41.8884	26.1115	22.1673	20.8526	22.1673	20.8526	18.2231	23.482
45.8326	36.6294	23.482	22.1673	16.9084	19.5378	23.482	15.5936	20.8526
45.8326	34	26.1115	23.482	16.9084	20.8526	20.8526	20.8526	23.482
47.1473	34	26.1115	20.8526	11.6494	20.8526	20.8526	15.5936	19.5378
40.5736	34	26.1115	20.8526	15.5936	24.7968	16.9084	20.8526	24.7968
39.2589	36.6294	28.741	16.9084	18.2231	22.1673	20.8526	19.5378	23.482
47.1473	35.3147	26.1115	20.8526	19.5378	23.482	20.8526	18.2231	23.482
39.2589	39.2589	28.741	19.5378	18.2231	19.5378	20.8526	19.5378	20.8526
43.2031	36.6294	22.1673	22.1673	16.9084	19.5378	19.5378	16.9084	19.5378
43.2031	37.9442	23.482	23.482	14.2789	24.7968	20.8526	22.1673	19.5378
47.1473	39.2589	27.4263	20.8526	12.9641	19.5378	26.1115	24.7968	19.5378
45.8326	37.9442	27.4263	19.5378	12.9641	22.1673	19.5378	26.1115	18.2231
44.5179	35.3147	27.4263	15.5936	12.9641	22.1673	26.1115	23.482	20.8526
41.8884	39.2589	28.741	15.5936	16.9084	23.482	23.482	20.8526	20.8526
39.2589	39.2589	27.4263	12.9641	12.9641	23.482	20.8526	18.2231	19.5378
45.8326	41.8884	23.482	18.2231	18.2231	19.5378	22.1673	23.482	20.8526
43.2031	41.8884	23.482	15.5936	14.2789	22.1673	20.8526	19.5378	18.2231
43.2031	40.5736	24.7968	20.8526	18.2231	15.5936	19.5378	26.1115	20.8526
45.8326	40.5736	26.1115	16.9084	19.5378	19.5378	24.7968	26.1115	14.2789
48.4621	39.2589	26.1115	18.2231	15.5936	20.8526	24.7968	24.7968	18.2231
45.8326	48.4621	28.741	11.6494	20.8526	22.1673	19.5378	27.4263	15.5936
43.2031	40.5736	23.482	12.9641	16.9084	20.8526	18.2231	19.5378	14.2789
44.5179	41.8884	27.4263	15.5936	22.1673	23.482	22.1673	23.482	18.2231
47.1473	44.5179	20.8526	10.3347	22.1673	16.9084	22.1673	20.8526	15.5936
48.4621	39.2589	24.7968	14.2789	22.1673	19.5378	16.9084	20.8526	18.2231
47.1473	39.2589	26.1115	15.5936	19.5378	16.9084	23.482	22.1673	18.2231
47.1473	40.5736	23.482	18.2231	19.5378	20.8526	22.1673	23.482	20.8526
40.5736	44.5179	26.1115	16.9084	19.5378	18.2231	24.7968	22.1673	18.2231
48.4621	40.5736	27.4263	15.5936	16.9084	20.8526	24.7968	23.482	19.5378
45.8326	44.5179	30.0557	11.6494	19.5378	22.1673	22.1673	20.8526	19.5378
44.5179	41.8884	26.1115	18.2231	20.8526	14.2789	20.8526	20.8526	16.9084
47.1473	37.9442	24.7968	18.2231	19.5378	19.5378	19.5378	15.5936	15.5936
49.7768	37.9442	24.7968	22.1673	20.8526	14.2789	19.5378	16.9084	19.5378
48.4621	39.2589	28.741	15.5936	22.1673	15.5936	22.1673	22.1673	23.482
45.8326	36.6294	30.0557	18.2231	16.9084	22.1673	23.482	18.2231	23.482
52.4063	41.8884	31.3705	20.8526	22.1673	22.1673	26.1115	20.8526	23.482
45.8326	39.2589	28.741	16.9084	20.8526	19.5378	26.1115	18.2231	19.5378
44.5179	37.9442	28.741	19.5378	18.2231	14.2789	22.1673	19.5378	22.1673
45.8326	40.5736	31.3705	18.2231	19.5378	18.2231	24.7968	14.2789	20.8526
49.7768	34	26.1115	22.1673	18.2231	16.9084	18.2231	14.2789	22.1673
48.4621	39.2589	28.741	18.2231	19.5378	15.5936	24.7968	18.2231	20.8526
51.0916	35.3147	27.4263	22.1673	19.5378	18.2231	24.7968	15.5936	20.8526
48.4621	40.5736	30.0557	22.1673	19.5378	22.1673	20.8526	20.8526	27.4263
44.5179	37.9442	27.4263	16.9084	20.8526	19.5378	24.7968	20.8526	23.482
45.8326	37.9442	27.4263	18.2231	19.5378	26.1115	22.1673	16.9084	23.482
47.1473	36.6294	28.741	19.5378	19.5378	19.5378	23.482	18.2231	16.9084
47.1473	36.6294	26.1115	16.9084	23.482	16.9084	22.1673	18.2231	16.9084
44.5179	37.9442	24.7968	20.8526	14.2789	18.2231	18.2231	16.9084	18.2231
49.7768	39.2589	24.7968	22.1673	18.2231	16.9084	18.2231	19.5378	23.482
45.8326	40.5736	23.482	18.2231	20.8526	19.5378	22.1673	23.482	18.2231
47.1473	37.9442	22.1673	19.5378	19.5378	19.5378	19.5378	22.1673	20.8526
47.1473	39.2589	24.7968	18.2231	19.5378	23.482	22.1673	20.8526	20.8526
44.5179	36.6294	20.8526	18.2231	19.5378	24.7968	18.2231	22.1673	19.5378
47.1473	37.9442	22.1673	14.2789	19.5378	24.7968	18.2231	22.1673	12.9641
48.4621	34	20.8526	18.2231	12.9641	22.1673	16.9084	16.9084	16.9084
[truncated: 98,001 more rows]

## Sheet: 3d
Point (1 Hz)	Tetanus	mCherry
1	0.00804624	0.0158876
2	0.00784778	0.0155755
3	0.007904	0.0154695
4	0.00813379	0.0154383
5	0.00835374	0.0154912
6	0.00844936	0.0157472
7	0.00844792	0.0162727
8	0.00842654	0.0170045
9	0.00835971	0.0177523
10	0.00811902	0.0182339
11	0.00762709	0.0181497
12	0.00702403	0.0172918
13	0.00664285	0.0157026
14	0.0067632	0.0137874
15	0.00735348	0.0122181
16	0.00803438	0.0115745
17	0.00834986	0.0119512
18	0.0080956	0.0128543
19	0.00747393	0.0135019
20	0.00692576	0.01336
21	0.00682387	0.0124811
22	0.00725046	0.0113786
23	0.00803015	0.0106056
24	0.00890986	0.0103547
25	0.00971255	0.0104621
26	0.0103564	0.010738
27	0.0107956	0.0112954
28	0.0109769	0.012545
29	0.0108678	0.01478
30	0.0104939	0.0176983
31	0.00994322	0.0203424
32	0.00929939	0.0215251
33	0.00858941	0.0205909
34	0.00781212	0.0178855
35	0.00700929	0.0146065
36	0.00631298	0.0121535
37	0.00592521	0.0113654
38	0.00599826	0.0122309
39	0.00653208	0.014108
40	0.00733272	0.0162822
41	0.0080965	0.0182595
42	0.0085514	0.0197728
43	0.00857851	0.0206602
44	0.00827638	0.0208598
45	0.00789858	0.0205945
46	0.00769628	0.020527
47	0.00778337	0.0215095
48	0.00807546	0.0240251
49	0.00836487	0.0277563
50	0.00844251	0.0315994
51	0.00822989	0.0342829
52	0.00781145	0.0351022
53	0.0073982	0.0342643
54	0.0072048	0.0326346
55	0.00734962	0.0311016
56	0.00780411	0.0300391
57	0.00840707	0.029294
58	0.00894835	0.0285584
59	0.00925674	0.0278024
60	0.00925267	0.0273689
61	0.00897958	0.027606
62	0.00857712	0.0283446
63	0.00821996	0.0288204
64	0.00803748	0.0281623
65	0.00804413	0.0261333
66	0.0081383	0.0234896
67	0.00818448	0.0215364
68	0.00814267	0.0211878
69	0.00810998	0.0222425
70	0.0082292	0.0235622
71	0.00853649	0.0240133
72	0.00888851	0.0233736
73	0.00904837	0.0224511
74	0.00889885	0.0223735
75	0.00858756	0.0235891
76	0.00843824	0.0254654
77	0.00871436	0.026782
78	0.00938405	0.0266481
79	0.0101358	0.0251516
80	0.0105927	0.0232205
81	0.0105705	0.0219149

## Sheet: 3e
Hi_Rew_telC_DA_time	Hi_Rew_telC_DA_mean	Hi_Rew_telC_DA_sem	bl1	Hi_Rew_telC_DA_processed_S1194_08312021_mean	Hi_Rew_telC_DA_processed_S1194_08312021_sem	Hi_Rew_telC_DA_processed_S1194_09022021_mean	Hi_Rew_telC_DA_processed_S1194_09022021_sem	Hi_Rew_telC_DA_processed_S1194_09062021_mean	Hi_Rew_telC_DA_processed_S1194_09062021_sem	Hi_Rew_telC_DA_processed_S1194_09082021_mean	Hi_Rew_telC_DA_processed_S1194_09082021_sem	Hi_Rew_telC_DA_processed_S1194_09102021_mean	Hi_Rew_telC_DA_processed_S1194_09102021_sem	Hi_Rew_telC_DA_processed_S1194_09132021_mean	Hi_Rew_telC_DA_processed_S1194_09132021_sem	Hi_Rew_telC_DA_processed_S1194_09152021_mean	Hi_Rew_telC_DA_processed_S1194_09152021_sem	Hi_Rew_telC_DA_processed_S1194_09172021_mean	Hi_Rew_telC_DA_processed_S1194_09172021_sem	Hi_Rew_telC_DA_processed_S1194_09202021_mean	Hi_Rew_telC_DA_processed_S1194_09202021_sem	Hi_Rew_telC_DA_processed_S1214_10052021_mean	Hi_Rew_telC_DA_processed_S1214_10052021_sem	Hi_Rew_telC_DA_processed_S1214_10072021_mean	Hi_Rew_telC_DA_processed_S1214_10072021_sem	Hi_Rew_telC_DA_processed_S1214_10122021_mean	Hi_Rew_telC_DA_processed_S1214_10122021_sem	Hi_Rew_telC_DA_processed_S1214_10142021_mean	Hi_Rew_telC_DA_processed_S1214_10142021_sem	Hi_Rew_telC_DA_processed_S1214_10212021_mean	Hi_Rew_telC_DA_processed_S1214_10212021_sem	Hi_Rew_telC_DA_processed_S1214_10252021_mean	Hi_Rew_telC_DA_processed_S1214_10252021_sem	Hi_Rew_telC_DA_processed_S1258_11302021_mean	Hi_Rew_telC_DA_processed_S1258_11302021_sem	Hi_Rew_telC_DA_processed_S1258_12032021_mean	Hi_Rew_telC_DA_processed_S1258_12032021_sem	Hi_Rew_telC_DA_processed_S1258_12072021_mean	Hi_Rew_telC_DA_processed_S1258_12072021_sem	Hi_Rew_telC_DA_processed_S1258_12092021_mean	Hi_Rew_telC_DA_processed_S1258_12092021_sem	Hi_Rew_telC_DA_processed_S1258_12132021_mean	Hi_Rew_telC_DA_processed_S1258_12132021_sem	Hi_Rew_telC_DA_processed_S1259_11302021_mean	Hi_Rew_telC_DA_processed_S1259_11302021_sem	Hi_Rew_telC_DA_processed_S1259_12032021_mean	Hi_Rew_telC_DA_processed_S1259_12032021_sem	Hi_Rew_telC_DA_processed_S1259_12072021_mean	Hi_Rew_telC_DA_processed_S1259_12072021_sem
-2.16	-0.153629	0.0311131		-0.0214031	0.084041	-0.0743709	0.0773318	-0.019857	0.0754317	0.00433326	0.0770047	0.0244605	0.0719478	0.114806	0.0762817	-0.0942886	0.0767783	-0.0134124	0.0629688	-0.0686355	0.0606243	-0.341532	0.0762627	-0.432375	0.0738589	-0.257892	0.0718147	-0.232763	0.077478	-0.0428218	0.0889042	-0.414616	0.0672258	-0.346879	0.080509	-0.0628095	0.0845877	-0.314723	0.0786286	-0.341626	0.072212	-0.349883	0.0802365	-0.164857	0.0586073	0.0634244	0.0544939	-0.172054	0.0553052
-2.106	-0.178142	0.032418		0.0271267	0.0886568	-0.0689445	0.0734378	0.0200179	0.0807895	-0.068708	0.0712937	-0.0998511	0.0787355	-0.00705392	0.0722402	0.0626524	0.0751901	-0.0345184	0.0645314	-0.0817936	0.0600075	-0.364799	0.0837556	-0.426052	0.0717884	-0.305261	0.0647627	-0.424584	0.072423	-0.238005	0.0976628	-0.285374	0.0670836	-0.254228	0.081163	-0.314766	0.0814372	-0.461597	0.0847266	-0.451193	0.0791863	-0.155443	0.0835962	-0.11558	0.0559547	0.045374	0.0536842	-0.180446	0.0505351
-2.052	-0.188798	0.0313337		-0.0538665	0.0934238	-0.0213357	0.0796399	0.0270347	0.0829525	-0.00199962	0.0804808	-0.198792	0.0755945	-0.0517867	0.0685144	0.0213178	0.0693357	-0.0396359	0.0648436	-0.0294249	0.063809	-0.387193	0.0773055	-0.329262	0.0630849	-0.242585	0.0671779	-0.317293	0.0636032	-0.200027	0.0954069	-0.342371	0.0671616	-0.349837	0.0750487	-0.303917	0.0734085	-0.481749	0.075285	-0.477001	0.0817343	-0.321267	0.0938687	-0.173973	0.0587116	-0.018475	0.0533846	-0.154642	0.0506471
-1.998	-0.183041	0.0344259		-0.0318572	0.0731178	-0.0537744	0.0831904	-0.0029564	0.079829	0.0268382	0.0784517	-0.0381601	0.071387	-0.0537404	0.0711818	-0.0416842	0.0727102	0.0848336	0.0801207	-0.00463135	0.0599709	-0.356263	0.071217	-0.419333	0.0708564	-0.313053	0.0660319	-0.188181	0.0746167	-0.201928	0.0909279	-0.356655	0.0649401	-0.376109	0.0818553	-0.31893	0.0843454	-0.4147	0.0850703	-0.589367	0.0808299	-0.29125	0.0842764	-0.0964991	0.0604571	-0.0279864	0.055225	-0.24442	0.0512423
-1.944	-0.214417	0.0329594		-0.0548642	0.0870134	-0.117497	0.0804232	-0.0667616	0.085675	-0.168322	0.072128	-0.0628331	0.076493	-0.191406	0.0733901	-0.0275651	0.0729569	-0.017205	0.0656515	-0.0328989	0.0671376	-0.265239	0.0720942	-0.365074	0.0756224	-0.392343	0.0635443	-0.378272	0.0744309	-0.103644	0.0824323	-0.181599	0.0712627	-0.381154	0.0815068	-0.428496	0.0727934	-0.470425	0.0810148	-0.594883	0.0818846	-0.399801	0.082009	-0.163654	0.0572948	-0.0655368	0.0537469	-0.292648	0.0464962
-1.89	-0.178491	0.0343604		-0.0192029	0.0790361	-0.0748326	0.0709172	0.00598845	0.0892501	-0.0732197	0.0770966	-0.123633	0.0780033	-0.0842395	0.0720814	0.0359533	0.072013	0.0756478	0.0655986	0.042134	0.0634855	-0.38248	0.0811533	-0.231501	0.0664139	-0.301108	0.0589358	-0.233315	0.0714641	-0.00109448	0.0801344	-0.149196	0.0764244	-0.462589	0.0794573	-0.391194	0.0771686	-0.437695	0.0812582	-0.467611	0.0812343	-0.467763	0.0822367	-0.204001	0.0563387	-0.132363	0.0544636	-0.241695	0.0489249
-1.836	-0.16852	0.0345651		0.00470362	0.0792674	0.0727087	0.0741894	-0.0552924	0.0904254	0.0381675	0.0701684	0.0743823	0.0816159	-0.0423521	0.0732206	-0.0408125	0.0727972	-0.0842914	0.0674579	0.0583097	0.0644671	-0.320279	0.0798348	-0.270402	0.0757032	-0.30946	0.0663874	-0.267023	0.074353	0.0468019	0.0881053	-0.234154	0.0699797	-0.263777	0.0857907	-0.3685	0.0781949	-0.599961	0.0787076	-0.365694	0.0742998	-0.354134	0.0823845	-0.201805	0.0583653	-0.226712	0.0509996	-0.299127	0.0530535
-1.782	-0.186195	0.0392514		-0.0832133	0.0817468	0.11229	0.0784948	-0.228945	0.0768831	0.070643	0.0681164	0.0142465	0.0804183	0.00977659	0.0667075	-0.0934308	0.066354	0.0239092	0.0665919	0.084112	0.0658923	-0.150266	0.0849103	-0.400839	0.0735607	-0.411075	0.0743059	-0.243416	0.0765087	0.0528105	0.0900088	-0.154496	0.0704815	-0.381865	0.0821223	-0.449099	0.0855651	-0.492018	0.0686616	-0.566045	0.0816639	-0.378875	0.0900997	-0.190883	0.0572305	-0.269907	0.0511947	-0.323803	0.049765
-1.728	-0.203818	0.0371419		-0.0601045	0.0845573	0.0202105	0.0743848	0.0175148	0.077543	-0.0949557	0.0707436	0.00940406	0.0736225	-0.0563832	0.070403	-0.119337	0.0718225	-0.206105	0.0649023	0.0385409	0.0623476	-0.225884	0.0794254	-0.19885	0.064319	-0.460377	0.0704069	-0.206976	0.0773205	0.0192679	0.105539	-0.0737451	0.0760519	-0.325951	0.0939566	-0.468503	0.0793086	-0.495627	0.0762765	-0.650392	0.0811372	-0.483364	0.0866733	-0.228702	0.0575314	-0.264801	0.0564991	-0.269812	0.0534469
-1.674	-0.21002	0.0389118		-0.0946015	0.0718752	-0.0642479	0.079671	-0.0221899	0.0796903	-0.0252138	0.0793633	0.045317	0.0771648	-0.103	0.0715314	-0.0802951	0.0714991	-0.147688	0.066417	0.0739598	0.0613519	-0.281576	0.0829473	-0.279855	0.0663398	-0.525476	0.0666859	-0.172819	0.0831837	0.114828	0.109111	-0.0581135	0.073967	-0.359856	0.0887464	-0.4023	0.0831346	-0.509915	0.0766548	-0.673609	0.0872841	-0.376686	0.0817413	-0.231394	0.0548476	-0.259262	0.054251	-0.299763	0.0539553
-1.62	-0.21547	0.03517		-0.244556	0.0763122	-0.137711	0.0791626	0.0594347	0.0797249	0.0116473	0.073969	0.0229574	0.075731	-0.126014	0.0689266	0.0213227	0.0723402	-0.127187	0.0662984	0.0268842	0.0598164	-0.179948	0.0906951	-0.255719	0.0665868	-0.444752	0.0711914	-0.22431	0.0746959	-0.00456185	0.117184	-0.104916	0.0775457	-0.395195	0.0902237	-0.481074	0.0803645	-0.543909	0.079777	-0.278382	0.0878376	-0.41879	0.0892299	-0.25647	0.0610077	-0.262938	0.0529022	-0.319274	0.0505942
-1.566	-0.196936	0.0396983		-0.0887468	0.0742822	0.00157297	0.0791762	0.0646836	0.0793814	0.154835	0.0786825	-0.0076384	0.0746669	-0.118514	0.0633887	-0.0658237	0.0742059	0.00334584	0.0675105	-0.00642313	0.0690732	-0.165552	0.0801416	-0.114954	0.0715164	-0.405028	0.0623601	-0.160172	0.0863815	-0.0109852	0.11483	-0.0312724	0.0800889	-0.431433	0.0820536	-0.610093	0.0841907	-0.457201	0.0820914	-0.328284	0.0886066	-0.374221	0.0866927	-0.323991	0.0670699	-0.347593	0.0535407	-0.332486	0.0567324
-1.512	-0.164733	0.0368641		-0.163585	0.0752536	0.0292828	0.0808899	0.170786	0.0857456	-0.12034	0.0721475	0.161249	0.0724924	-0.0575946	0.0702556	-0.138367	0.0740011	0.0434822	0.0731654	-0.0378844	0.068366	-0.152661	0.0905388	-0.175283	0.0755237	-0.287995	0.0674659	-0.00323043	0.0902662	-0.00925224	0.111545	0.0989364	0.0768807	-0.309102	0.0963202	-0.350482	0.0775312	-0.400896	0.0868081	-0.31526	0.0838472	-0.373321	0.0934411	-0.29615	0.0695471	-0.418388	0.0551219	-0.348533	0.0594577
-1.458	-0.144221	0.0397288		-0.174113	0.0823901	-0.0351986	0.0680744	0.241952	0.0811072	0.0900014	0.0714088	0.13305	0.077822	0.0270426	0.0726619	0.0356577	0.0728758	-0.0185086	0.0703662	-0.110141	0.0605934	-0.155063	0.0882526	0.0130171	0.0796617	-0.216161	0.0720177	-0.0829761	0.0774308	0.0370107	0.104884	0.0949492	0.0827467	-0.412315	0.0862516	-0.334892	0.0831171	-0.374129	0.0949759	-0.385768	0.0818801	-0.239207	0.0920721	-0.26931	0.0659969	-0.450053	0.0589817	-0.368315	0.0558236
-1.404	-0.0900788	0.035943		-0.0495123	0.0768369	-0.0200056	0.0818061	0.297699	0.0867256	-0.0523965	0.0805206	0.131372	0.0791494	0.0870874	0.0711402	0.0819329	0.0691768	-0.159653	0.063363	-0.147882	0.0621741	-0.146754	0.0961923	0.0559895	0.0778766	-0.167216	0.0762076	0.018864	0.0917162	0.149721	0.101049	0.200807	0.0838982	-0.295364	0.0912856	-0.259121	0.0856231	-0.265962	0.0948497	-0.124208	0.088392	-0.122904	0.104853	-0.177236	0.0689361	-0.392338	0.0590196	-0.371018	0.0633284
-1.35	-0.0359789	0.0373634		-0.114084	0.074277	-0.0828703	0.080352	0.41028	0.0906304	-0.183866	0.0783744	0.266989	0.0840209	0.0145525	0.0707202	0.0397902	0.0798996	-0.0239753	0.0644387	-0.127659	0.0670955	-0.105666	0.0906677	0.121714	0.0826111	-0.190117	0.0788144	0.167753	0.0861901	0.156064	0.0968784	0.313956	0.0824247	-0.34239	0.087869	-0.100728	0.0789602	-0.0339201	0.106799	-0.154434	0.0895037	-0.185409	0.103484	0.054063	0.0745437	-0.220277	0.0675743	-0.327718	0.0618286
-1.296	0.0401609	0.0388807		-0.184088	0.0842435	0.0475732	0.075831	0.505496	0.0834991	-0.0645946	0.0749942	0.187621	0.0867346	0.0397349	0.0703644	0.0204206	0.0704289	-0.130047	0.0677333	-0.1836	0.0669984	0.0196182	0.0877069	0.344656	0.0872074	-0.0457393	0.07977	0.170368	0.0876931	0.209973	0.101421	0.456822	0.0830168	-0.196768	0.0925046	-0.0741146	0.0869497	-0.0253072	0.104469	0.0180053	0.0944464	-0.0482489	0.102996	0.224548	0.0788797	-0.0506528	0.0742578	-0.248151	0.062346
-1.242	0.133517	0.0427091		-0.0292128	0.0905891	0.200769	0.073792	0.716563	0.0898564	0.0911438	0.0725056	-0.0068606	0.0739493	0.081542	0.0670992	0.236995	0.0715278	0.0723183	0.0689023	-0.0878571	0.0669657	0.0987992	0.104773	0.372674	0.085496	-0.0528116	0.0837624	0.265487	0.087952	0.23789	0.0989265	0.392351	0.0743661	-0.239396	0.090429	0.0509406	0.0961465	0.0426135	0.0847534	0.0424387	0.0953957	0.0704261	0.106587	0.472663	0.0767691	0.105239	0.0724383	-0.169193	0.0703246
-1.188	0.221954	0.049842		0.0563293	0.0904958	0.1265	0.0835421	0.575769	0.0861509	-0.0987006	0.072781	0.0785923	0.0804964	0.172883	0.067186	0.23409	0.0731071	0.0547781	0.0731421	-0.133052	0.0641954	0.441774	0.0976456	0.69916	0.0882834	0.109626	0.083997	0.182588	0.091389	0.162561	0.0997326	0.506515	0.0746549	0.126977	0.094682	0.144051	0.0885391	-0.0156807	0.0895031	0.198518	0.0847145	0.0978149	0.103826	0.807071	0.0866184	0.272081	0.0756551	-0.0146981	0.0745735
-1.134	0.343473	0.0596674		0.0693222	0.0998922	0.161215	0.0804159	0.711777	0.0717527	-0.0176456	0.0736373	-0.0999117	0.0669999	0.358545	0.0743994	0.248526	0.0719729	0.0794756	0.0718908	-0.0241874	0.0663802	0.609671	0.109319	0.887889	0.0930219	0.157756	0.0841484	0.309861	0.0908348	0.349516	0.103508	0.590626	0.0816364	0.137597	0.097458	0.435228	0.0965406	0.140941	0.0901513	0.281599	0.078981	0.261017	0.105411	1.00104	0.0872475	0.473147	0.079793	0.214837	0.0824549
-1.08	0.45549	0.0622709		0.364647	0.0997324	0.222365	0.0829442	0.581476	0.0812484	0.0983293	0.0778315	-0.108414	0.0808963	0.459573	0.0696259	0.203005	0.0699426	0.377701	0.0820018	-0.071138	0.0660497	0.811586	0.111329	0.93406	0.0866589	0.327709	0.0851437	0.536431	0.0907955	0.408568	0.0987171	0.484603	0.0781477	0.246917	0.0946858	0.457111	0.0950401	0.16753	0.0971153	0.492704	0.0828715	0.318409	0.102223	1.05914	0.0882764	0.714881	0.0880506	0.60568	0.092124
-1.026	0.551514	0.0639336		0.332511	0.0901597	0.211533	0.0789652	0.639734	0.078999	-0.0308184	0.0849319	0.0867	0.0796885	0.494732	0.0758731	0.417574	0.0794364	0.57487	0.0701681	0.113127	0.0672742	0.945566	0.116082	0.996884	0.0898109	0.448785	0.0947231	0.434751	0.0952733	0.49153	0.0967293	0.478856	0.0797248	0.303156	0.0876212	0.589171	0.0957016	0.312215	0.106583	0.615734	0.0888897	0.395346	0.106702	1.07539	0.0874807	0.948272	0.0899007	0.884372	0.101825
-0.972	0.633169	0.0591191		0.602927	0.0902448	0.430482	0.0723267	0.507673	0.0798204	0.0078394	0.074653	0.179303	0.0760404	0.512672	0.0742695	0.509682	0.0771617	0.739173	0.0776869	0.179572	0.0651627	1.10411	0.0960423	0.801625	0.0896315	0.62012	0.0849521	0.470162	0.0933987	0.506864	0.0946641	0.642827	0.0724054	0.352034	0.0848275	0.799602	0.0961074	0.521778	0.104944	0.704667	0.0895803	0.501613	0.105712	0.944574	0.0880185	1.01364	0.0850292	0.976794	0.0942736
-0.918	0.665185	0.0559206		0.709725	0.0950322	0.395249	0.080295	0.285222	0.0821117	0.276768	0.0705928	0.288125	0.0830946	0.508793	0.0791704	0.582774	0.0787961	0.799173	0.0682729	0.355524	0.0710668	1.07844	0.0914622	0.583114	0.0847588	0.691099	0.0833654	0.628373	0.0992009	0.348062	0.0933582	0.372096	0.0658852	0.678963	0.0874698	0.677824	0.0969638	0.677633	0.0972897	0.685948	0.0848058	0.809127	0.0968077	0.660224	0.0918436	1.09144	0.088973	1.11376	0.0893249
-0.864	0.6567	0.0620309		0.804947	0.0898621	0.266672	0.0765429	0.282408	0.0783611	0.162634	0.0801997	0.484767	0.0793095	0.435016	0.0714442	0.59539	0.0813252	0.908423	0.0764209	0.446205	0.0740718	0.963993	0.0975629	0.535612	0.0759069	0.77295	0.0789011	0.413527	0.0903933	0.269457	0.100236	0.380301	0.0687217	0.492882	0.0925306	0.872541	0.086991	0.753188	0.091864	0.616925	0.0795966	0.666876	0.0911979	0.563396	0.085408	1.03696	0.0922416	1.27651	0.0862615
-0.81	0.61566	0.0597679		0.711004	0.0979131	0.203503	0.0767693	0.198596	0.0831394	0.0983836	0.0800814	0.559592	0.080397	0.352147	0.0698259	0.644882	0.0783025	0.758638	0.0666915	0.541435	0.0769056	0.689569	0.0958822	0.296976	0.0771293	0.695219	0.0721391	0.476752	0.0820142	0.213996	0.0922491	0.337714	0.0764616	0.812783	0.0930545	0.739919	0.0961912	0.693759	0.0837219	0.565282	0.0737987	0.664716	0.0950424	0.606332	0.0891421	1.08785	0.0936908	1.19682	0.0824299
-0.756	0.605398	0.0587747		0.735838	0.0800555	0.231114	0.0769612	0.245232	0.0907144	0.232103	0.0809176	0.455393	0.0810066	0.33777	0.0775224	0.473926	0.0793678	0.69848	0.0793028	0.49918	0.0777269	0.649012	0.0867286	0.210337	0.0706701	0.631303	0.0700315	0.438934	0.0860285	0.229404	0.0852873	0.305375	0.0700366	0.781292	0.0941447	0.78188	0.0818151	0.652008	0.0827849	0.754704	0.0815766	0.577373	0.0981964	0.754249	0.0891879	1.20185	0.0903655	1.16091	0.0875069
-0.702	0.556906	0.0608444		0.611182	0.0827394	0.100846	0.0738627	0.241171	0.070712	0.348046	0.0771774	0.514834	0.083622	0.186193	0.06637	0.238603	0.085428	0.492009	0.0733283	0.533958	0.0704796	0.587941	0.0825686	0.406784	0.0671775	0.50691	0.0668145	0.224202	0.0801645	0.313151	0.0918917	0.19632	0.0693893	0.604635	0.0941283	0.77511	0.0840113	0.64031	0.0871879	0.636826	0.0859102	0.5928	0.0911722	0.875708	0.0829954	1.34903	0.091468	1.10556	0.0876249
-0.648	0.482084	0.0616765		0.359834	0.077022	0.179926	0.0831322	0.208524	0.0815123	0.077793	0.0779212	0.561953	0.08122	0.135664	0.068417	0.0835902	0.0787777	0.227174	0.0733407	0.424092	0.0702291	0.49418	0.0785007	0.20122	0.081361	0.48553	0.0634081	0.280958	0.082557	0.402866	0.0847059	0.290419	0.0731153	0.623769	0.0885312	0.628463	0.0834484	0.57129	0.0893701	0.520446	0.0827661	0.52892	0.0881726	0.934847	0.0849999	1.32556	0.0876303	1.03384	0.0829133
-0.594	0.425633	0.0618281		0.204008	0.0744826	0.163985	0.0730024	-0.0360277	0.0731903	0.034255	0.0752437	0.505049	0.075397	0.151755	0.0677059	0.15897	0.0729114	0.227125	0.0684875	0.28149	0.0653802	0.47068	0.0831635	0.241559	0.0714578	0.259455	0.0692048	0.257289	0.083526	0.496368	0.101348	0.157469	0.0745362	0.694472	0.0902407	0.752228	0.0757942	0.583189	0.0918359	0.414967	0.0852562	0.435838	0.0903227	0.888337	0.0828632	1.17001	0.0807379	0.884491	0.0759772
-0.54	0.410612	0.053444		0.209531	0.0733737	0.0787177	0.0821094	0.250789	0.0839914	0.0835739	0.0779293	0.235811	0.0755845	0.239543	0.0748481	0.111328	0.074028	0.322735	0.0693391	0.340986	0.0629562	0.473087	0.0839517	0.358031	0.0673384	0.450899	0.0571643	0.301449	0.0713848	0.405025	0.0999722	-0.141304	0.0665283	0.811526	0.0841174	0.723807	0.0764255	0.492603	0.0824486	0.516555	0.0841124	0.509382	0.0859087	0.619491	0.083305	0.89351	0.0687709	0.693907	0.0689361
-0.486	0.341281	0.0495079		0.209003	0.0803081	0.0079561	0.0826506	0.137809	0.071869	0.0806686	0.0805979	0.152129	0.0734369	0.11993	0.0753102	0.142937	0.0734178	0.308405	0.0717231	0.255622	0.0617132	0.459465	0.0874911	0.247236	0.0763789	0.302014	0.0724967	0.385894	0.0742422	0.315976	0.0957109	-0.185875	0.0713432	0.722242	0.086103	0.696249	0.0843121	0.422072	0.084469	0.633059	0.0680917	0.447128	0.0879569	0.385502	0.0783907	0.617964	0.0633927	0.601265	0.0639482
-0.432	0.292322	0.0463771		0.204423	0.0988502	0.0702304	0.0750304	0.0674501	0.0800707	-0.0230002	0.0822193	-0.029873	0.0748112	0.107506	0.0744371	0.138707	0.0762789	0.313924	0.0650883	0.216827	0.0671631	0.390433	0.0897213	0.234596	0.0780234	0.476929	0.0722032	0.440881	0.0871969	0.256067	0.0874454	-0.145569	0.0657701	0.693478	0.0829838	0.655502	0.0725118	0.414034	0.0872344	0.52745	0.0783448	0.436691	0.0953187	0.137387	0.0730127	0.384695	0.0590775	0.45615	0.0584898
-0.378	0.245549	0.0449699		0.354869	0.0695129	0.213738	0.0818049	0.0799453	0.0841854	0.117712	0.0860312	-0.0581762	0.0727542	0.0630004	0.0731131	0.132357	0.0749654	0.229648	0.0693701	0.305331	0.0665972	0.272944	0.0993931	0.0381767	0.0808804	0.391874	0.0778723	0.307539	0.0900011	0.241468	0.0863548	-0.265181	0.073701	0.616983	0.0816014	0.65028	0.0787876	0.399518	0.0805716	0.437453	0.0840101	0.633875	0.0784896	-0.0665209	0.0785885	0.216412	0.0588105	0.219746	0.0563967
-0.324	0.216989	0.0454541		0.156948	0.0796322	0.134288	0.0726116	0.165315	0.0752689	0.195793	0.0797131	0.0392359	0.0653163	0.172025	0.0727516	0.10672	0.0809769	0.0562901	0.0693894	0.15657	0.0611706	0.269278	0.0972872	-0.0430138	0.0722232	0.264165	0.0770382	0.340315	0.0795472	0.154279	0.0989876	-0.352905	0.0693375	0.697648	0.0824397	0.669612	0.0818187	0.54268	0.0858279	0.432393	0.0878744	0.512094	0.0918819	-0.0315219	0.0774141	0.104607	0.0652814	0.203255	0.0598811
-0.27	0.17945	0.0502473		0.322156	0.0816252	0.0538385	0.074894	0.0209499	0.0816727	0.118862	0.0787115	0.0846306	0.0771791	0.190876	0.0711776	0.0601598	0.0652489	0.0428386	0.0736327	0.166761	0.0681263	0.111631	0.0925514	-0.0679332	0.0757536	0.152005	0.0766225	0.0435676	0.0836871	-0.0498468	0.0973555	-0.437963	0.0672752	0.701815	0.0775159	0.484937	0.0872209	0.650022	0.0887164	0.484367	0.0853812	0.619361	0.0879837	0.0508006	0.0834162	0.14683	0.0743025	0.306823	0.0721824
-0.216	0.172899	0.0511636		0.378393	0.0871618	0.277503	0.0722735	-0.0569588	0.0753672	0.124842	0.072783	0.0681864	0.0656092	0.211333	0.068853	0.086748	0.0708578	-0.00456845	0.0695405	0.234335	0.0668356	0.0493145	0.0980515	-0.214982	0.0719343	-0.0623282	0.0779525	-0.0726393	0.0861414	-0.185335	0.0929837	-0.344868	0.0637571	0.568446	0.0929168	0.45598	0.0915059	0.568368	0.0899065	0.482795	0.0802356	0.613648	0.090242	0.0730519	0.0848357	0.225844	0.0801328	0.443657	0.0822862
-0.162	0.135582	0.0458089		0.269243	0.0830968	0.274453	0.0822694	-0.116855	0.0717419	0.0870241	0.085027	0.21316	0.069575	0.176814	0.0725569	0.0865084	0.068222	0.0806263	0.0675452	0.222743	0.0660314	-0.0545475	0.0838644	-0.195071	0.074371	-0.0792697	0.0711255	-0.0410714	0.0824452	-0.278178	0.0842842	-0.445876	0.0606512	0.469305	0.0899546	0.287645	0.0913687	0.270572	0.0946725	0.187967	0.0883236	0.478185	0.0896327	0.178346	0.074995	0.259484	0.0801951	0.43879	0.0745201
-0.108	0.0569305	0.0482192		0.386625	0.0873754	0.100266	0.0752833	-0.114416	0.079472	0.0783163	0.0767162	0.249845	0.0772008	0.115682	0.07055	0.0959423	0.0689488	-0.00446265	0.0709652	0.103212	0.0649409	-0.305765	0.0887248	-0.269618	0.0769008	-0.21508	0.0708764	-0.122556	0.0717451	-0.340975	0.0854678	-0.53437	0.0606096	0.454551	0.0961391	0.27325	0.0901382	-0.0193998	0.084531	0.123041	0.0891679	0.292091	0.0913029	0.104684	0.0712206	0.223873	0.0745102	0.265397	0.0669789
-0.054	-0.128143	0.045016		0.243126	0.0851816	-0.0780429	0.0793986	-0.36498	0.0751515	0.0276777	0.0766964	0.0607815	0.0728522	-0.0626789	0.0646732	0.0130968	0.0667453	-0.091843	0.0679171	-0.0331855	0.0575735	-0.43534	0.076176	-0.478455	0.0652498	-0.340454	0.0679326	-0.2499	0.0778848	-0.675412	0.0819598	-0.574403	0.0679834	0.0418328	0.0830907	0.016316	0.0803994	-0.117618	0.0807732	-0.0351451	0.0743284	0.150171	0.094093	-0.166075	0.0656383	-0.0700118	0.0687808	-0.0529636	0.0594708
0	-0.288113	0.0391123		-0.273881	0.0716299	-0.0628516	0.0782542	-0.430808	0.0707319	-0.112318	0.0766029	-0.29947	0.0752375	-0.156536	0.0644364	-0.207052	0.0699718	-0.273034	0.0672732	-0.197255	0.0730304	-0.63418	0.0749558	-0.515266	0.0640372	-0.546968	0.0674134	-0.310291	0.0788309	-0.662313	0.0783163	-0.657948	0.0584796	-0.0818744	0.0884367	0.0153099	0.0789545	0.00188676	0.077737	-0.104821	0.0732994	-0.143476	0.0737198	-0.432076	0.0631556	-0.277724	0.0602346	-0.316635	0.0590696
0.054	-0.386842	0.0432282		-0.290395	0.0804428	-0.236127	0.0755099	-0.468095	0.0730749	-0.188116	0.0684673	-0.286535	0.0732171	-0.138319	0.0664856	-0.309586	0.0695609	-0.477496	0.0659255	-0.283566	0.0587266	-0.683489	0.0605767	-0.62751	0.062067	-0.501399	0.063142	-0.54515	0.0771096	-0.663831	0.072087	-0.76153	0.0612368	-0.117693	0.0815605	-0.131561	0.0720658	-0.0286118	0.0869621	-0.00411579	0.0852762	-0.19608	0.0869239	-0.577749	0.0568674	-0.54841	0.0600913	-0.575676	0.0564158
0.108	-0.391063	0.038195		-0.232543	0.085661	-0.128907	0.078896	-0.445848	0.0724614	-0.174183	0.0783517	-0.27014	0.0766155	-0.182364	0.0660464	-0.230124	0.0736426	-0.271035	0.0633858	-0.392099	0.0628649	-0.746331	0.0736478	-0.691003	0.0757239	-0.41864	0.0634183	-0.373038	0.0997103	-0.513119	0.0757982	-0.550949	0.075905	-0.224818	0.0766581	-0.298331	0.0764332	-0.196099	0.0797471	-0.0484748	0.0835302	-0.428251	0.0795631	-0.626731	0.0581529	-0.577859	0.0705846	-0.583517	0.0611384
0.162	0.0689337	0.0346118		0.283923	0.101701	0.00526209	0.0851654	0.0176676	0.085072	-0.0249446	0.0734388	-0.0171597	0.0886976	0.102445	0.0801199	0.0607918	0.0803877	0.0938473	0.0835799	-0.0589354	0.0758242	0.260528	0.103389	0.115873	0.0916267	0.241109	0.0883303	0.507042	0.112027	0.122741	0.103303	0.129987	0.100483	-0.15876	0.0860353	-0.343382	0.0866341	-0.170347	0.0865167	0.0632281	0.0901764	-0.182281	0.0965168	0.0945948	0.106535	0.0370349	0.100972	0.211138	0.104177
0.216	0.54901	0.0702197		0.602964	0.125265	0.296232	0.0870691	0.336962	0.0884021	0.114229	0.0772074	0.350246	0.110818	0.276616	0.0882575	0.435341	0.091383	0.56267	0.0979968	0.317704	0.0895436	1.29465	0.12072	0.942796	0.103535	0.95585	0.0945868	1.00436	0.0997214	0.968918	0.122986	0.755741	0.0985164	0.115849	0.109721	-0.0469687	0.121205	0.147876	0.115408	0.151286	0.101931	0.237602	0.104111	0.618726	0.120719	0.702305	0.11977	0.863158	0.120711
0.27	0.879977	0.0823007		0.726946	0.11892	0.213666	0.0841796	0.52671	0.098834	0.226408	0.0843531	0.750723	0.117698	0.387746	0.0866082	0.575568	0.090213	0.663375	0.0925361	0.662193	0.0954852	1.77397	0.0963301	1.18534	0.0898469	1.46051	0.0879478	1.19188	0.088284	1.39505	0.120234	1.49304	0.0902875	0.74003	0.124506	0.5637	0.130034	0.71221	0.110826	0.402045	0.0978168	0.762871	0.126109	0.952792	0.105199	1.04527	0.111628	1.2389	0.111968
0.324	1.03116	0.0732922		0.892408	0.111465	0.216197	0.0825321	0.774951	0.107072	0.37155	0.0772492	0.656401	0.0950429	0.563117	0.0838516	0.835408	0.0921105	0.777648	0.0909182	0.958995	0.0876583	1.39297	0.0926375	1.34395	0.0786018	1.52123	0.0718546	1.18042	0.093474	1.55894	0.0978992	1.79712	0.080503	1.06185	0.104247	1.09223	0.13088	0.949702	0.113739	0.721388	0.0983487	1.14634	0.11343	1.07741	0.0853737	1.09763	0.0945953	1.36766	0.0887936
0.378	0.942287	0.0576392		1.02346	0.105791	0.395356	0.084889	0.570034	0.0864632	0.323768	0.0893078	0.648654	0.0848679	0.677841	0.0768932	0.741773	0.0825766	0.615675	0.0846943	0.899597	0.087355	1.33231	0.0909185	0.992132	0.0741389	1.282	0.0695309	0.81342	0.0883355	1.23473	0.0890032	1.56068	0.0774633	1.10398	0.0922409	1.19287	0.108835	0.959449	0.103357	0.899295	0.0858574	1.05354	0.110402	1.06856	0.0707932	1.12136	0.0759391	1.11212	0.0777297
0.432	0.787309	0.0612125		0.944574	0.0985295	0.443839	0.0753007	0.401072	0.0814611	0.244413	0.0825257	0.445305	0.0817862	0.467265	0.0730542	0.392568	0.0828681	0.47264	0.0763459	0.502501	0.082589	0.916116	0.0834316	0.928259	0.0802774	1.06102	0.0729481	0.58903	0.0765673	1.00789	0.0931496	1.37056	0.0827026	1.06855	0.0990254	1.24858	0.10106	1.06137	0.0969272	1.07844	0.0868668	1.19372	0.0959679	0.896059	0.0685966	0.823441	0.0667199	0.795261	0.0681065
0.486	0.613982	0.0748878		0.428752	0.0892943	0.117221	0.0732714	0.121746	0.0765094	0.0122085	0.0803117	0.145186	0.0811322	0.265502	0.0670758	0.152462	0.0761157	0.225672	0.073372	0.286074	0.0715487	0.792422	0.0864149	0.765746	0.0757039	0.912794	0.0678503	0.709896	0.0874775	0.797628	0.0860949	1.07354	0.0750344	1.1254	0.0928865	1.21633	0.10372	1.19406	0.095927	0.986582	0.0789713	1.1301	0.0958435	0.596766	0.0653491	0.670308	0.0587293	0.568462	0.0634905
0.54	0.57001	0.0742484		0.144759	0.0828693	0.147025	0.0809866	0.153183	0.0732291	0.0797554	0.0825237	0.106207	0.0689863	0.130618	0.0637248	0.146943	0.0666223	0.270202	0.0643777	0.193198	0.0671243	0.777516	0.0816546	0.688475	0.0744239	1.09972	0.0693225	0.643091	0.0764919	0.642996	0.0893361	1.05648	0.0666139	1.02023	0.0887986	1.15989	0.101679	1.17574	0.0871612	0.879388	0.0870183	1.02252	0.0953746	0.576219	0.057427	0.500046	0.055555	0.552817	0.0561354
0.594	0.569273	0.0707958		0.068339	0.0714065	0.136932	0.0701447	-0.00380198	0.0742907	0.173727	0.0713707	0.179287	0.0742506	0.200079	0.0707533	0.145779	0.0713757	0.229714	0.0712633	0.277021	0.0642282	0.844651	0.0948007	0.632876	0.0699923	1.00019	0.0723974	0.608901	0.0770604	0.577295	0.0831884	0.971601	0.070158	1.08576	0.0847894	1.00989	0.0950301	1.05468	0.0842217	0.774867	0.0873279	1.10165	0.0825528	0.733671	0.0567092	0.58949	0.0526699	0.688654	0.0572276
0.648	0.526605	0.0587841		0.195764	0.0744885	0.160575	0.0741526	0.0157691	0.0735182	0.126175	0.0760366	0.105454	0.0791686	0.270144	0.076857	0.241847	0.0679932	0.261069	0.0603441	0.269615	0.0627764	0.641344	0.0779467	0.497138	0.0701634	0.961024	0.0707785	0.613529	0.0861578	0.469545	0.078874	0.634216	0.0697628	0.865266	0.0789683	1.00997	0.0850359	0.855373	0.0836403	0.834852	0.08202	0.926272	0.0925195	0.712223	0.0568887	0.647038	0.0495919	0.743047	0.0535575
0.702	0.485162	0.0590948		0.364992	0.0747879	0.00156078	0.0758886	0.0438889	0.075851	0.0121138	0.0817919	0.256457	0.0808972	0.267056	0.0661122	0.133727	0.0669118	0.409875	0.0776017	0.0581425	0.0627659	0.680644	0.0701464	0.531902	0.0712548	0.709807	0.0705089	0.386754	0.0807989	0.321407	0.0798547	0.495549	0.0703726	0.923095	0.0823068	0.891681	0.0896872	0.89782	0.0887381	0.90597	0.0793878	0.834645	0.0979317	0.803085	0.0526849	0.613489	0.0494989	0.645812	0.0499282
0.756	0.391196	0.0632038		0.248763	0.0798406	0.0709225	0.0774093	0.0620996	0.0809521	0.0974385	0.0739856	0.0690413	0.0724041	0.235589	0.0675376	-0.0448442	0.0712492	0.0443049	0.0672777	-0.0274159	0.0653791	0.361022	0.0748776	0.494795	0.0738838	0.606707	0.0706601	0.353477	0.0715099	0.235308	0.0941446	0.348357	0.0730679	0.848403	0.0801792	0.987483	0.0838823	0.835326	0.0882538	0.917951	0.0811148	0.809059	0.0981801	0.862438	0.0526783	0.452323	0.0490234	0.385504	0.0525004
0.81	0.257491	0.0640118		0.255364	0.0807196	0.167539	0.0773321	-0.000591432	0.0819614	-0.025842	0.0769356	-0.095386	0.0670324	0.0149488	0.0675662	-0.177188	0.066484	0.0422228	0.0662173	-0.189043	0.0610572	0.26045	0.0771594	0.368938	0.0703422	0.399135	0.0669151	0.0640406	0.0731328	0.246418	0.0981076	0.136461	0.0687448	0.704104	0.0844342	0.922947	0.0903821	0.795385	0.083678	0.800329	0.083609	0.55818	0.101762	0.741707	0.0595925	0.314328	0.0480541	0.121659	0.0513475
0.864	0.129744	0.0663927		0.220733	0.0817959	0.0936479	0.0740377	-0.0888723	0.0736773	-0.134511	0.0752305	-0.206786	0.0729482	-0.0697326	0.0675796	-0.19318	0.0701166	-0.144989	0.0650069	-0.309326	0.0595998	0.0740434	0.0746433	0.131513	0.0667131	0.28645	0.0654354	-0.00858578	0.0795428	0.0527033	0.0873388	-0.143027	0.0665476	0.550804	0.0755836	0.945039	0.0787175	0.682907	0.0941281	0.711666	0.0856367	0.393257	0.0810711	0.627685	0.0610285	0.0955886	0.0446538	-0.126163	0.0458933
0.918	0.0569494	0.0554591		-0.123908	0.0800658	-0.0165752	0.0805908	-0.231582	0.0810283	-0.0686537	0.0770587	-0.215819	0.0722833	-0.0897475	0.0696238	-0.227461	0.0655821	-0.0581236	0.0724354	-0.120415	0.0658299	-0.00588888	0.069113	0.134311	0.0720493	0.152125	0.0682897	-0.0353763	0.0757307	-0.0701489	0.0903608	-0.1422	0.0644649	0.658897	0.0739454	0.743403	0.0867597	0.508617	0.0876783	0.469375	0.0890609	0.206034	0.0882319	0.39381	0.0609635	0.0173112	0.0542668	-0.197726	0.0490347
0.972	-0.0133398	0.0454041		-0.172505	0.0856184	0.0223354	0.0731992	-0.318843	0.0762759	-0.0725355	0.0803571	-0.34155	0.0754987	-0.0162379	0.0703021	-0.139804	0.0745734	-0.0709519	0.069192	-0.202415	0.0599576	-0.114687	0.0770306	0.0769919	0.0683185	0.0233416	0.0714704	-0.149184	0.0754861	-0.0693144	0.0841973	-0.143928	0.0606649	0.400115	0.0788054	0.631682	0.0899314	0.282879	0.0762014	0.317337	0.0949246	0.197456	0.0894018	0.154305	0.0572163	-0.146032	0.0530197	-0.178666	0.0499645
1.026	-0.0552171	0.0432686		-0.196204	0.0875009	-0.128396	0.0773661	-0.11669	0.0745439	-0.145419	0.075138	-0.376715	0.0745323	0.000786605	0.0708542	0.0183714	0.065473	-0.0339022	0.0651182	-0.410084	0.0636348	-0.0963329	0.0727256	0.0373195	0.0693289	0.0498447	0.0690637	-0.135481	0.0682545	-0.1097	0.0820409	-0.271311	0.0584888	0.340368	0.0698249	0.528261	0.0969646	0.27482	0.0764455	0.241877	0.0894952	0.0905803	0.08694	-0.106148	0.0517916	-0.212398	0.0570313	-0.159234	0.0554644
1.08	-0.0603814	0.0348766		-0.203653	0.0735687	-0.0381821	0.0781062	-0.0217912	0.0863997	-0.190131	0.0809692	-0.322774	0.0683686	-0.0333555	0.0680278	-0.0614786	0.0729204	-0.0438389	0.0636806	-0.151517	0.0624409	-0.00336955	0.0714829	0.0884988	0.064387	-0.120579	0.0608617	-0.109856	0.0748668	-0.0598524	0.085647	-0.326312	0.0613727	0.294251	0.0790784	0.254407	0.0882273	0.204168	0.0834297	0.292227	0.0876202	0.0646113	0.0845377	-0.178367	0.0510849	-0.184219	0.0567983	-0.238189	0.054885
1.134	-0.0816053	0.0297463		-0.236629	0.0707313	-0.0797387	0.0795661	-0.107614	0.0785671	-0.0829904	0.0744055	-0.274319	0.0699972	-0.101038	0.0671691	-0.0699395	0.0714282	-0.00645041	0.0645055	-0.328918	0.0600403	-0.025837	0.0733011	0.0742551	0.0680579	0.0236206	0.063755	-0.0282553	0.0734181	-0.125496	0.0845185	-0.19785	0.0618517	0.149373	0.0788633	0.218801	0.0899881	0.0543869	0.0776838	0.135358	0.0883813	0.124241	0.083177	-0.2194	0.0582284	-0.20701	0.0571909	-0.2036	0.0567088
1.188	-0.0962791	0.0281687		-0.236891	0.0696925	-0.146898	0.0770382	0.042949	0.0778942	-0.0247404	0.0826456	-0.184919	0.073593	-0.119077	0.0745824	0.0864727	0.0663113	-0.0719449	0.0682538	-0.324514	0.0627613	0.0973852	0.0759619	0.0494115	0.0637263	-0.122448	0.0593099	0.0494659	0.0718122	-0.148321	0.0832551	-0.168021	0.0675468	0.10943	0.0851247	0.0978284	0.0791592	0.0349024	0.0790841	-0.170636	0.084524	0.0186145	0.0914551	-0.378102	0.0561653	-0.194017	0.0643982	-0.202329	0.0561729
1.242	-0.0840527	0.0251695		-0.370025	0.0720628	-0.101587	0.0742774	-0.0753333	0.074823	-0.140863	0.078202	-0.0424007	0.0656797	0.0261268	0.0703413	0.0360095	0.0737759	-0.0713303	0.0613938	-0.159524	0.0573243	0.0521746	0.0845516	0.0995775	0.0637267	-0.00219707	0.0667641	0.0387279	0.0722462	-0.0522449	0.0867508	-0.146864	0.0606494	0.0617446	0.0782933	0.0832124	0.0964976	0.024488	0.0832462	-0.109031	0.0843842	-0.0703216	0.0840532	-0.307466	0.054647	-0.163503	0.0581462	-0.171874	0.0579313
1.296	-0.0872962	0.0333677		-0.314171	0.072087	0.0915845	0.0810335	-0.0994065	0.0716544	-0.0225576	0.0734474	-0.197626	0.0706228	0.182677	0.0683753	-0.0160416	0.0659766	0.0365504	0.0699556	-0.212932	0.0622543	0.184898	0.077477	0.106173	0.0660097	-0.0293601	0.0658519	0.0553775	0.0725385	-0.199452	0.0884716	-0.0986967	0.0693195	-0.163269	0.071097	0.224204	0.0895132	-0.0560331	0.0801591	-0.0468414	0.07182	-0.168511	0.0814412	-0.374373	0.0587593	-0.246607	0.0537188	-0.169905	0.0589801
1.35	-0.0876963	0.0308094		-0.242684	0.0767389	-0.0591949	0.0762189	-0.0632038	0.071412	0.0537383	0.0715165	-0.117347	0.0677631	0.140567	0.0744322	-0.110187	0.0688836	0.0378912	0.0566461	-0.258461	0.0586672	0.221501	0.0792505	-0.014819	0.0615748	0.0799217	0.061869	0.0561899	0.0732775	-0.177498	0.0869714	0.0717216	0.0641516	-0.150419	0.0659284	-0.0144229	0.0998326	-0.101873	0.0868623	0.0838627	0.0795864	-0.252353	0.0896356	-0.331712	0.0608698	-0.208194	0.0490373	-0.184127	0.0621793
1.404	-0.0807011	0.0291473		-0.258525	0.0659905	-0.0205336	0.0786362	-0.0145623	0.0829014	0.00625883	0.0747888	-0.120279	0.0736884	0.0661966	0.0643495	-0.05732	0.0743274	0.0274378	0.064096	-0.0360645	0.057391	0.217004	0.0765416	0.0455157	0.069526	0.165974	0.0599831	0.0189444	0.0812523	-0.152316	0.0756987	-0.0812855	0.0669685	-0.156769	0.0733296	0.135631	0.0982971	-0.161901	0.0834272	-0.0938556	0.0874775	-0.22159	0.0775412	-0.328033	0.0555257	-0.209141	0.0492145	-0.18298	0.0563949
1.458	-0.0704262	0.0251599		-0.162821	0.0680104	-0.0459785	0.0814279	0.0283202	0.0840009	-0.120105	0.0786771	-0.107597	0.0733005	-0.030463	0.0659042	-0.058034	0.0712239	0.0839759	0.0635468	-0.124467	0.06411	0.0934673	0.069537	0.0552287	0.0679697	0.131454	0.0666785	0.141588	0.0695426	-0.0335076	0.0915091	-0.0205887	0.0689999	0.0325129	0.0807324	0.0113793	0.0884292	-0.1597	0.0790442	-0.171797	0.0803314	-0.116848	0.0842356	-0.355737	0.0562936	-0.134652	0.0463264	-0.148341	0.0566484
1.512	-0.0734909	0.0289435		-0.13823	0.0694783	0.0128466	0.0735591	-0.0754496	0.0862971	0.0856714	0.0756785	-0.0558342	0.0785139	-0.0293823	0.0714198	-0.0670825	0.0707241	-0.00409277	0.0614782	-0.0373854	0.0630026	0.223408	0.0841745	-0.0352259	0.0714931	0.0278538	0.062328	0.213724	0.0788302	-0.0845393	0.0922886	0.0911992	0.0621305	-0.103737	0.0740557	0.0381644	0.0861938	-0.175465	0.0780555	-0.136615	0.0838332	-0.28381	0.0789341	-0.336362	0.0549263	-0.158693	0.0489522	-0.211496	0.054305
1.566	-0.0610726	0.0256825		-0.110276	0.0749902	-0.00134097	0.0724951	-0.201803	0.0705672	0.0794362	0.0751089	-0.0863086	0.069593	0.00375796	0.0704531	0.0311828	0.0658442	0.00226331	0.0684632	-0.0122153	0.0629241	0.0847833	0.0737439	0.0824184	0.0699908	0.0584033	0.0676754	0.126062	0.0720546	0.0132819	0.0786728	0.045431	0.0665084	0.0597292	0.078378	-0.0166478	0.0869968	-0.170201	0.0763907	-0.0998301	0.0844157	-0.246546	0.0807949	-0.311458	0.0566957	-0.119813	0.0547425	-0.192204	0.056151
1.62	-0.0441919	0.0228019		-0.109585	0.0674552	-0.0165639	0.0775676	0.0158326	0.0723675	0.0173462	0.0753005	-0.0329528	0.064136	0.0421003	0.0718637	0.0881401	0.0694039	-0.0441224	0.0685523	0.00597261	0.0630641	0.185758	0.0734362	-0.000378348	0.0709679	0.11473	0.0632492	0.166082	0.0710174	-0.0870921	0.0858539	0.0389556	0.0552533	-0.0743363	0.0845962	-0.0656409	0.0852681	-0.228181	0.0808916	-0.0714672	0.0800216	-0.129975	0.0896381	-0.25762	0.0567477	-0.122988	0.0578024	-0.198234	0.0480957
1.674	-0.0361986	0.0300733		-0.0827399	0.0610705	-0.0903106	0.0812834	0.16955	0.0740587	-0.0168431	0.0823269	-0.0682104	0.0688901	0.123358	0.0681882	0.0539986	0.0695398	0.0479262	0.0693237	-0.0590316	0.0634376	0.15383	0.0693858	0.0110014	0.0722552	0.280542	0.0647623	0.153401	0.0710041	-0.0372662	0.0837772	0.134759	0.0608329	-0.0439696	0.0769256	-0.0966839	0.0845283	-0.145781	0.0737742	-0.0446492	0.0777894	-0.359778	0.0844376	-0.28327	0.0525842	-0.117374	0.0580282	-0.257445	0.0522962
1.728	-0.0184859	0.0275215		-0.158913	0.0731788	-0.0150217	0.0776886	0.0315965	0.0740603	0.168239	0.07048	-0.0893743	0.0705412	0.0960968	0.064278	-0.0295422	0.074098	-0.0907787	0.0671493	-0.0362466	0.0616642	0.203058	0.0736583	-0.0447404	0.0573044	0.223941	0.0606777	0.15553	0.0705009	0.00244944	0.0759476	0.236424	0.0678358	0.0842903	0.0733738	-0.0399172	0.0937198	-0.157909	0.0875437	-0.0380306	0.077608	-0.0643312	0.076587	-0.256547	0.0504458	-0.118152	0.0574687	-0.276107	0.050559
1.782	-0.0079378	0.0252785		-0.0665191	0.0705957	-0.0309692	0.0802103	0.0900925	0.0719958	0.00582457	0.0782949	0.00176472	0.073886	0.070754	0.0715821	-0.0815619	0.0688049	0.0102131	0.0702147	0.0402643	0.0727798	0.216671	0.0722255	0.0178249	0.071957	0.269165	0.0640824	0.181135	0.0752629	-0.0857501	0.0819827	0.183032	0.0658597	0.0587897	0.0723553	0.00513119	0.0830772	-0.0613567	0.0862245	-0.0586761	0.0758822	-0.215579	0.080865	-0.177637	0.0566262	-0.11982	0.0531651	-0.229431	0.0499229
1.836	-0.0100613	0.0260204		-0.144235	0.0712058	0.0788753	0.0728814	-0.0161485	0.0733078	0.00474062	0.0792952	-0.0586551	0.0715083	0.102414	0.0627891	-0.0470502	0.0722637	-0.0532254	0.0684157	0.0673974	0.0634946	0.166181	0.077943	0.0931503	0.0650658	0.260651	0.0654693	0.146667	0.0777828	-0.0831488	0.076584	0.154195	0.0638885	0.160977	0.0767095	-0.0878816	0.0810061	-0.233185	0.0808519	0.0559046	0.0848816	-0.0662784	0.0861767	-0.202394	0.0564134	-0.0830918	0.0568495	-0.185137	0.0520235
1.89	-0.00542303	0.0276148		-0.193467	0.0715808	-0.00471722	0.0765207	0.129511	0.0836295	0.0539789	0.0801055	-0.0189364	0.081318	-0.00354938	0.0698143	0.011927	0.0704689	-0.0140293	0.0683194	-0.0527234	0.0638082	0.160068	0.0775018	0.154048	0.0683394	0.243921	0.0616449	0.196206	0.0799042	0.0246695	0.078852	0.25206	0.0595262	0.0284025	0.076524	-0.0334285	0.0885828	-0.180828	0.0804336	0.0632448	0.0820362	-0.0561088	0.100504	-0.216678	0.0533388	-0.177826	0.0522049	-0.190611	0.0539398
1.944	0.000354285	0.0338583		-0.178637	0.0795426	0.0351949	0.0739054	-0.0309438	0.0785317	-0.0441413	0.088534	0.0610563	0.0809436	-0.0255891	0.0749136	0.0117658	0.0678094	-0.05787	0.0729121	0.0582911	0.0645647	0.272976	0.0767143	0.13272	0.0661463	0.356055	0.063144	0.295464	0.0736176	0.146094	0.0837818	0.299145	0.0646029	-0.00752272	0.0740995	-0.0261008	0.0795491	-0.167703	0.0844633	0.00215663	0.0739954	-0.148846	0.0826755	-0.219739	0.0493824	-0.163631	0.0522405	-0.250769	0.055125
1.998	-0.00059252	0.0304757		-0.0186276	0.0766497	-0.0718543	0.0721745	-0.0192262	0.0887975	0.0379337	0.0791026	-0.0811342	0.0632352	-0.0768759	0.0687697	-0.16037	0.0711192	-0.114802	0.0703119	-0.0703623	0.0637025	0.145507	0.0702554	0.0884456	0.0661162	0.279592	0.071822	0.260642	0.0761788	0.144715	0.0869485	0.233423	0.0644094	0.286248	0.0766135	0.010159	0.0796228	-0.00464719	0.0820934	0.0474261	0.0831847	0.0103863	0.0797676	-0.20926	0.0479916	-0.155536	0.0538319	-0.233559	0.0493533
2.052	0.00732041	0.0286619		0.0194733	0.0698579	0.0341886	0.0769103	0.0405634	0.079679	0.0129719	0.0748234	-0.00599579	0.0748649	-0.10076	0.0745471	-0.228783	0.0782645	0.0186147	0.0814582	-0.0118719	0.0682571	0.146938	0.0674821	0.121667	0.0616052	0.341956	0.0660695	0.267854	0.0748831	0.0795958	0.090461	0.181118	0.0642648	0.125659	0.0850459	0.000445914	0.07278	0.0387199	0.0774679	0.0703059	0.0863769	-0.16093	0.0816524	-0.201434	0.0479008	-0.109205	0.0495324	-0.158601	0.0470604
2.106	0.0366405	0.0291914		0.0727698	0.0758301	0.0445053	0.0877819	0.0361518	0.0757839	0.0731896	0.0761832	0.0736175	0.0721699	-0.234537	0.0759304	-0.050913	0.0769686	0.00288851	0.0766588	0.0247064	0.0665416	0.306155	0.0740836	0.0590806	0.0699766	0.174616	0.0685169	0.297624	0.0693207	0.0883021	0.0817505	0.177471	0.0586493	0.24171	0.0695504	-0.0925176	0.0829897	0.0553788	0.0721343	0.138	0.0748852	0.16313	0.083109	-0.186405	0.0453403	-0.0746739	0.0506896	-0.121732	0.0549715
2.16	0.0344773	0.0302972		0.192655	0.0847212	0.0610074	0.0713841	0.0122174	0.0755616	0.0539085	0.0705439	0.106271	0.0783131	-0.217661	0.0721863	-0.109621	0.0746521	-0.0478676	0.0796684	-0.091664	0.0706846	0.245953	0.0747752	0.0731805	0.0703104	0.281656	0.0656341	0.297665	0.070951	0.196795	0.0790649	0.295919	0.0653791	0.119933	0.0855736	-0.0116547	0.0767765	0.00625203	0.0776266	0.0839429	0.0807444	-0.0142196	0.0746559	-0.196841	0.045676	-0.102684	0.0486534	-0.10553	0.0516006
2.214	0.0382369	0.0340418		0.235659	0.0858462	-0.0876313	0.0817954	-0.0332422	0.0870479	0.00451162	0.0820988	0.115289	0.0661124	-0.206773	0.0809332	-0.155766	0.0695072	-0.0864612	0.078459	-0.0722519	0.0672478	0.239906	0.0759323	0.199274	0.071441	0.176137	0.0667854	0.316406	0.0680308	0.379321	0.0868542	0.210278	0.0657548	0.197719	0.0706538	0.00583226	0.0798985	-0.0160268	0.0753752	0.124324	0.0829122	0.0827203	0.079514	-0.20185	0.0486473	-0.0848381	0.0444876	-0.0399236	0.050917
2.268	0.0646843	0.0346421		0.14077	0.0901637	0.121658	0.0772699	-0.0423154	0.0759097	0.0126996	0.0792177	0.112698	0.0757177	-0.217066	0.0843723	-0.1575	0.0670217	-0.0797742	0.0829129	0.103701	0.070006	0.1584	0.0720679	0.171757	0.0726179	0.263149	0.0615334	0.300867	0.0689648	0.496881	0.0812373	0.255946	0.0600179	0.180891	0.085417	0.0483662	0.0702076	0.10571	0.0879174	0.0849706	0.0808973	0.189685	0.0791627	-0.118147	0.046833	-0.0420327	0.0437468	-0.0976989	0.0516517
2.322	0.0658102	0.0340435		0.180602	0.0856003	0.0258108	0.078806	0.0955761	0.0858451	0.00969039	0.0695014	-0.0497546	0.077829	-0.129318	0.0778713	0.0462871	0.0822601	-0.0932916	0.0776689	-0.0204343	0.0650173	0.256369	0.0848799	0.145217	0.0682387	0.313884	0.066846	0.227198	0.0721781	0.388538	0.0752958	0.433413	0.0555146	0.0901083	0.0830694	0.123108	0.0707863	0.160255	0.0766794	0.13897	0.0843414	-0.0328335	0.0760332	-0.0856743	0.0493761	-0.100225	0.046666	-0.0954428	0.0480463
2.376	0.0441463	0.0299685		0.0637145	0.0829339	-0.0815933	0.0729716	0.0826831	0.0811587	-0.099229	0.0843296	-0.0453	0.0774758	-0.239198	0.0772998	0.00112655	0.0697477	-0.0887076	0.0695299	0.0132206	0.0669468	0.155515	0.080274	0.134005	0.0632695	0.262314	0.0637577	0.251538	0.0684163	0.38034	0.0701808	0.243705	0.0587987	0.170414	0.0804547	0.0808554	0.0859157	0.0935907	0.0752021	0.11704	0.0804915	0.129792	0.0819326	-0.0686273	0.0513185	-0.0679219	0.0490652	-0.14176	0.0527869
2.43	0.062392	0.032175		0.117179	0.0808862	-0.148443	0.0785019	0.0995872	0.0932246	-0.0790808	0.0702889	0.0907388	0.0786185	-0.260801	0.0754161	-0.0974609	0.0730948	-0.0522209	0.0706726	-0.0196852	0.0617863	0.226054	0.0713	0.12896	0.0621113	0.291575	0.0669929	0.352454	0.0694426	0.347963	0.0813874	0.311231	0.0684147	0.135013	0.0867099	0.155864	0.0735155	0.101157	0.0799433	0.143398	0.0805677	0.0619012	0.0795789	-0.0417448	0.051852	-0.00635042	0.0510197	-0.103422	0.0492963
2.484	0.078345	0.031079		0.0408915	0.0782483	0.0569021	0.0744076	0.0205978	0.0845569	-0.0155624	0.074913	0.138673	0.0827907	-0.30839	0.0822845	-0.0784632	0.077905	-0.0387814	0.0774716	0.0665178	0.0676722	0.191493	0.0703536	0.155132	0.0631103	0.206033	0.0589712	0.271878	0.069785	0.365292	0.0891605	0.32703	0.0631062	0.203303	0.0868079	0.232003	0.0787367	0.14268	0.081123	0.107916	0.0853578	0.205218	0.0800602	-0.0984371	0.0525478	0.00933922	0.0477802	-0.0356415	0.0505843
2.538	0.0947744	0.0290615		0.0328207	0.0882478	0.0938319	0.0732177	0.0898409	0.0808684	-0.041128	0.0780478	0.066816	0.0718955	-0.240999	0.0749364	0.0828863	0.074323	0.0666775	0.0737868	-0.00541913	0.0601126	0.237308	0.0782462	0.0808712	0.0636298	0.367241	0.0635066	0.267788	0.0671253	0.370241	0.0870569	0.314095	0.0574898	0.259717	0.0929372	0.0735978	0.0795698	0.0613721	0.0736371	0.19854	0.0844992	0.150429	0.0825081	-0.0163956	0.0516132	0.0306891	0.0458126	-0.00589989	0.050271
2.592	0.0776355	0.0286856		-0.0591198	0.089455	0.067604	0.0831591	0.044937	0.0753217	-0.0497933	0.0829865	0.0788694	0.073046	-0.151488	0.0732512	0.0394185	0.0737317	-0.0662887	0.0670394	0.166581	0.0638623	0.112666	0.0690887	0.135945	0.0683736	0.21443	0.0667548	0.314651	0.0749063	0.408809	0.0850234	0.240493	0.0556693	0.218309	0.0796305	0.219738	0.0804296	0.0440275	0.0791344	0.144359	0.0804932	0.17202	0.0841729	-0.028818	0.0486003	-0.0198286	0.0485467	-0.0332196	0.0501428
2.646	0.0895054	0.0281004		0.0503493	0.0898427	-0.132001	0.0777475	0.202015	0.0732469	0.0712568	0.0811124	-0.0510747	0.07431	-0.041718	0.0788728	-0.0557229	0.069156	-0.000455028	0.0709897	0.0100171	0.0665512	0.172022	0.0777147	0.150278	0.0673855	0.290285	0.056325	0.236795	0.0674821	0.292971	0.0813764	0.370183	0.065097	0.219017	0.078368	0.202326	0.0762531	0.111416	0.073873	0.136237	0.0744517	0.230093	0.081994	-0.110914	0.0567463	-0.0302961	0.0439475	-0.0198935	0.0527767
2.7	0.0747983	0.0312603		-0.018108	0.0767953	0.120047	0.0829812	-0.0322597	0.0828165	-0.0933429	0.074949	-0.0230545	0.0795384	0.0102361	0.0733208	-0.0466834	0.0677468	-0.107449	0.0707575	-0.0345237	0.0644075	0.147463	0.0733319	0.123923	0.0771745	0.190728	0.0648355	0.136205	0.0709895	0.565697	0.0785399	0.350589	0.0638604	0.20239	0.0787491	0.212107	0.0768694	0.168406	0.0851117	0.0426574	0.0723869	0.175041	0.07817	-0.0643154	0.0509835	0.0079168	0.0465987	-0.102799	0.0542003
2.754	0.0699715	0.0311044		-0.205772	0.0778996	-0.0768748	0.0689506	0.0903653	0.078732	0.0516232	0.0756539	0.137353	0.0684767	0.017683	0.0735425	-0.0747162	0.0773554	-0.155769	0.0688694	0.0850247	0.0676039	0.160301	0.0862608	0.176199	0.074457	0.167012	0.0682352	0.135047	0.0712046	0.47496	0.0770915	0.219849	0.0581253	0.325325	0.0870223	0.197297	0.0871453	0.158472	0.0838785	0.0245325	0.0808435	0.0976692	0.0890621	-0.105907	0.0497816	-0.0119131	0.0449136	-0.067004	0.0496291
2.808	0.055452	0.0244586		-0.117189	0.0818609	0.0204864	0.0806088	0.0812131	0.0766464	-0.0233903	0.0767889	0.0486868	0.0720149	0.0141438	0.0802801	-0.0686768	0.0739297	-0.0975785	0.0706086	-0.0711631	0.0624843	0.116588	0.084573	0.190448	0.0661391	0.0193433	0.0628416	0.129593	0.075172	0.312723	0.0736399	0.240663	0.0651155	0.256662	0.0760788	0.152101	0.0907195	0.155645	0.0709034	0.118934	0.0827393	0.105966	0.0839317	-0.158	0.0505485	0.0518325	0.0417373	-0.0262864	0.0493187
2.862	0.0648131	0.0335422		-0.130374	0.0804911	0.0280392	0.0820076	0.0765469	0.0791162	-0.0375876	0.0717692	-0.100805	0.0787663	0.0261971	0.0716784	-0.129732	0.0665638	-0.208521	0.0698544	-0.122705	0.0623072	0.0541438	0.0745454	0.179884	0.0578575	0.148451	0.0691143	0.179628	0.0739048	0.293834	0.0751255	0.230473	0.0651023	0.365592	0.0846456	0.381148	0.0927287	0.229033	0.0708707	0.226431	0.0830434	0.221994	0.0891868	-0.126289	0.0532705	0.00197609	0.0459519	-0.0950509	0.0497577
2.916	0.0434902	0.0212583		-0.0884359	0.0876309	0.116151	0.072897	-0.0293695	0.075078	0.050929	0.0748159	0.00326055	0.0809058	-0.0408482	0.0815639	-0.127679	0.0683121	-0.0792122	0.0756658	-0.0684687	0.0621676	0.046445	0.0786264	0.120842	0.0732315	0.0863789	0.0707922	0.0617237	0.0691202	0.23997	0.0836826	0.234211	0.0668336	0.22772	0.0755453	0.139059	0.0907292	0.134428	0.0830424	0.0270696	0.0761617	0.151568	0.0778188	-0.0796303	0.0591823	0.0397115	0.0478299	-0.0749912	0.0484068
2.97	0.0498917	0.0293538		-0.0144518	0.082677	-0.0532216	0.0730671	0.040295	0.0809618	0.0804959	0.0743087	0.0577382	0.0734658	-0.0268175	0.0691011	-0.0361901	0.0763145	-0.273746	0.0713546	-0.127187	0.06662	0.00583163	0.0745018	0.10131	0.0647399	0.153822	0.0586698	0.167295	0.079769	0.201692	0.0803536	0.169276	0.068862	0.395091	0.0784169	0.329053	0.0916264	0.227099	0.0788883	0.0929083	0.0785454	0.0511324	0.0813829	-0.152389	0.0538606	-0.0333278	0.047092	-0.0791604	0.0454276
3.024	0.0513664	0.0289568		-0.137013	0.0798085	0.0719502	0.0832107	-0.0356197	0.0791125	0.00847892	0.0716806	0.072269	0.0701963	-0.0563767	0.071272	-0.107708	0.0684087	-0.22005	0.0712073	-0.0592366	0.0668512	0.108362	0.0785422	0.0124403	0.0621226	0.102285	0.0655818	0.122284	0.0780671	0.17858	0.076814	0.196925	0.0682724	0.312707	0.0794748	0.348223	0.0829612	0.248993	0.0884686	0.136643	0.0718906	0.220526	0.0803451	-0.101818	0.056037	0.0128543	0.0480035	-0.11631	0.0487295
3.078	0.0501692	0.0348558		-0.150585	0.0811909	0.0308694	0.0814436	-0.0138225	0.0790153	0.0234032	0.0777588	0.0289104	0.0696712	-0.0540736	0.069984	-0.162357	0.0717236	-0.358055	0.0689129	-0.0681526	0.0672809	0.0197136	0.0771115	0.0389323	0.0686065	0.109345	0.060941	0.0721591	0.0735698	0.324869	0.0809663	0.241	0.06599	0.279903	0.0878634	0.359106	0.0749157	0.25189	0.081966	0.260273	0.0775565	0.256665	0.0907204	-0.130558	0.0539723	-0.00312817	0.0493662	-0.137058	0.0497961
3.132	0.0415156	0.0362831		-0.193876	0.0799371	0.0102047	0.0756185	-0.160327	0.0773634	0.0563148	0.0733976	-0.0401469	0.0749093	-0.166345	0.0702837	-0.0986702	0.0766506	-0.295174	0.0738218	0.0624179	0.0673731	-0.0371263	0.0786211	0.0924752	0.0688182	0.0576898	0.0602616	0.201913	0.0805275	0.42278	0.0765755	0.151923	0.0683464	0.421216	0.0767494	0.345835	0.0903153	0.161765	0.0752238	0.172564	0.0729988	0.172703	0.0853934	-0.10961	0.0543993	-0.0412767	0.053307	-0.119146	0.0494236
3.186	0.0395537	0.0307984		-0.109859	0.0826117	-0.0983853	0.0774934	-0.117604	0.0795312	-0.0107251	0.077373	-0.146297	0.0677472	-0.131291	0.0709894	0.00502357	0.0701977	-0.179169	0.0720196	-0.0172418	0.0623955	0.0883589	0.0734733	0.0575196	0.0696934	0.139821	0.060713	0.00344462	0.0730216	0.379564	0.0831873	0.132163	0.068952	0.277016	0.0831013	0.314756	0.0751602	0.17822	0.079956	0.109091	0.0784637	0.291905	0.0945836	-0.102842	0.0564991	-0.00746317	0.0466226	-0.0968551	0.051686
3.24	0.0444448	0.0249477		-0.0874011	0.0823404	0.0272602	0.0741036	-0.0262295	0.0716449	-0.0211472	0.0821102	0.0627248	0.0753289	-0.167991	0.0739808	0.0754415	0.0771257	-0.102159	0.0742501	-0.00352516	0.0660814	0.00459563	0.0776668	-0.030626	0.0694869	0.0178949	0.0729819	0.105587	0.0643187	0.293956	0.0802986	0.135084	0.0744167	0.198221	0.0880199	0.318312	0.069637	0.254363	0.0844168	0.118707	0.0771272	0.100775	0.0810939	-0.0673694	0.06209	0.00614097	0.0487131	-0.162213	0.0502971
[truncated: 176 more columns]

## Sheet: 3f
Hi_Rew_DA_mCh_time	Hi_Rew_DA_mCh_mean	Hi_Rew_DA_mCh_sem	bl1	Hi_Rew_DA_mCh_processed_S732_06172020_mean	Hi_Rew_DA_mCh_processed_S732_06172020_sem	Hi_Rew_DA_mCh_processed_S732_06212020_mean	Hi_Rew_DA_mCh_processed_S732_06212020_sem	Hi_Rew_DA_mCh_processed_S735_06152020_mean	Hi_Rew_DA_mCh_processed_S735_06152020_sem	Hi_Rew_DA_mCh_processed_S735_06212020_mean	Hi_Rew_DA_mCh_processed_S735_06212020_sem	Hi_Rew_DA_mCh_processed_S736_06172020_mean	Hi_Rew_DA_mCh_processed_S736_06172020_sem	Hi_Rew_DA_mCh_processed_S736_06212020_mean	Hi_Rew_DA_mCh_processed_S736_06212020_sem	bl2	Hi_Rew_DA_TelC_time	Hi_Rew_DA_TelC_mean	Hi_Rew_DA_TelC_sem	bl3	Hi_Rew_DA_TelC_processed_S732_06172020_mean	Hi_Rew_DA_TelC_processed_S732_06172020_sem	Hi_Rew_DA_TelC_processed_S732_06212020_mean	Hi_Rew_DA_TelC_processed_S732_06212020_sem	Hi_Rew_DA_TelC_processed_S735_06152020_mean	Hi_Rew_DA_TelC_processed_S735_06152020_sem	Hi_Rew_DA_TelC_processed_S735_06212020_mean	Hi_Rew_DA_TelC_processed_S735_06212020_sem	Hi_Rew_DA_TelC_processed_S736_06172020_mean	Hi_Rew_DA_TelC_processed_S736_06172020_sem	Hi_Rew_DA_TelC_processed_S736_06212020_mean	Hi_Rew_DA_TelC_processed_S736_06212020_sem	bl4	Low_NoRew_DA_mCh_time	Low_NoRew_DA_mCh_mean	Low_NoRew_DA_mCh_sem	bl5	Low_NoRew_DA_mCh_processed_S732_06172020_mean	Low_NoRew_DA_mCh_processed_S732_06172020_sem	Low_NoRew_DA_mCh_processed_S732_06212020_mean	Low_NoRew_DA_mCh_processed_S732_06212020_sem	Low_NoRew_DA_mCh_processed_S735_06152020_mean	Low_NoRew_DA_mCh_processed_S735_06152020_sem	Low_NoRew_DA_mCh_processed_S735_06212020_mean	Low_NoRew_DA_mCh_processed_S735_06212020_sem	Low_NoRew_DA_mCh_processed_S736_06172020_mean	Low_NoRew_DA_mCh_processed_S736_06172020_sem	Low_NoRew_DA_mCh_processed_S736_06212020_mean	Low_NoRew_DA_mCh_processed_S736_06212020_sem
-2.16	-0.173048	0.0494807		-0.233141	0.0513705	-0.242967	0.0542778	-0.246302	0.0595725	-0.273637	0.0559608	-0.115968	0.069861	0.0737269	0.0505445		-2.16	-0.17724	0.0337239		-0.280534	0.0494424	-0.186295	0.0501796	-0.21672	0.0581373	-0.207901	0.0590864	-0.160299	0.0571282	-0.011694	0.0505894		-2.16	-0.212325	0.0558047		-0.203801	0.151679	-0.0721502	0.119734	-0.458567	0.108207	-0.244828	0.112606	-0.0418487	0.110424	-0.252755	0.108736
-2.106	-0.215417	0.0407699		-0.226647	0.0510225	-0.290027	0.0504421	-0.308244	0.0636398	-0.259223	0.055433	-0.201296	0.0749133	-0.00706474	0.0475693		-2.106	-0.233844	0.0324681		-0.311034	0.0494701	-0.236882	0.0506407	-0.30465	0.0591673	-0.251277	0.0595761	-0.228589	0.0615926	-0.0706327	0.0485422		-2.106	-0.299569	0.0368678		-0.437975	0.127793	-0.314946	0.125073	-0.383353	0.108383	-0.200614	0.100718	-0.269764	0.0975888	-0.19076	0.101861
-2.052	-0.241111	0.0449469		-0.236174	0.0499617	-0.27039	0.048817	-0.343708	0.0604153	-0.353023	0.0556303	-0.222365	0.0653266	-0.0210097	0.052712		-2.052	-0.278262	0.025071		-0.357803	0.0505921	-0.330235	0.0485871	-0.302554	0.0585932	-0.258181	0.0566122	-0.25161	0.0627179	-0.169191	0.0436222		-2.052	-0.288535	0.0618459		-0.45356	0.146733	-0.309905	0.120218	-0.346187	0.118089	-0.44778	0.0979611	-0.0856792	0.107606	-0.0881011	0.100182
-1.998	-0.235819	0.0304251		-0.194854	0.0507628	-0.291077	0.0483595	-0.338095	0.0615267	-0.246139	0.0618232	-0.242997	0.0611456	-0.101749	0.0551821		-1.998	-0.26284	0.0199649		-0.299993	0.0508952	-0.337438	0.0495432	-0.253556	0.0567692	-0.234661	0.0610286	-0.269084	0.058476	-0.18231	0.0458092		-1.998	-0.270685	0.0217189		-0.239863	0.1408	-0.320001	0.113252	-0.350631	0.111861	-0.287408	0.099396	-0.200907	0.102127	-0.225303	0.10452
-1.944	-0.260818	0.0342672		-0.25473	0.0513688	-0.360359	0.0522173	-0.279435	0.0593388	-0.313814	0.056829	-0.266456	0.0638653	-0.0901124	0.0519829		-1.944	-0.263506	0.0227109		-0.247196	0.0524919	-0.375393	0.0503912	-0.218315	0.0586961	-0.25894	0.0610036	-0.277142	0.055968	-0.204053	0.0468213		-1.944	-0.265059	0.0751048		-0.432774	0.145633	-0.256454	0.104394	-0.297086	0.11386	-0.529614	0.0950846	-0.0404912	0.124423	-0.0339356	0.108577
-1.89	-0.223946	0.0223331		-0.157606	0.0547129	-0.321446	0.0499857	-0.232116	0.0611299	-0.228246	0.060127	-0.240936	0.0702244	-0.163328	0.0546192		-1.89	-0.250922	0.0294176		-0.196081	0.0503802	-0.39998	0.0522936	-0.203163	0.0557832	-0.22076	0.055435	-0.206686	0.0579036	-0.278864	0.0488969		-1.89	-0.303374	0.0460314		-0.319621	0.126983	-0.325434	0.103692	-0.366336	0.11977	-0.475453	0.0798068	-0.214628	0.117558	-0.118771	0.108594
-1.836	-0.225658	0.0432034		-0.0936786	0.0537111	-0.432412	0.0480903	-0.198648	0.062	-0.268652	0.0586049	-0.167381	0.0640365	-0.193175	0.0597743		-1.836	-0.248775	0.0370217		-0.125117	0.0522893	-0.410543	0.0519226	-0.215237	0.0556885	-0.200637	0.0507279	-0.228784	0.0558115	-0.312334	0.049892		-1.836	-0.288758	0.0649965		-0.259926	0.154481	-0.358788	0.115616	-0.409354	0.108832	-0.521257	0.088002	-0.0943714	0.114962	-0.0888518	0.112166
-1.782	-0.254974	0.0447687		-0.109931	0.0519809	-0.456048	0.0505431	-0.27866	0.0569955	-0.155461	0.0518976	-0.268345	0.0592737	-0.261401	0.0567546		-1.782	-0.233692	0.0450728		-0.0217507	0.0512636	-0.382198	0.0506496	-0.216141	0.0551211	-0.235363	0.0502439	-0.236559	0.0515759	-0.310137	0.045462		-1.782	-0.222809	0.0391242		-0.359267	0.133324	-0.339909	0.121424	-0.140922	0.112471	-0.133236	0.103726	-0.230099	0.115042	-0.133422	0.127398
-1.728	-0.252817	0.0202805		-0.157986	0.0521548	-0.299571	0.0532163	-0.271572	0.0609191	-0.282258	0.0511976	-0.218049	0.0660781	-0.287465	0.0531367		-1.728	-0.213376	0.0443949		-0.0218707	0.0495579	-0.364894	0.0496477	-0.161838	0.0595464	-0.196087	0.0493623	-0.232817	0.0609024	-0.30275	0.0474073		-1.728	-0.242702	0.0408831		-0.324557	0.128151	-0.366914	0.0977424	-0.08297	0.096253	-0.303377	0.0974497	-0.149691	0.113043	-0.228703	0.0968661
-1.674	-0.209337	0.0334445		-0.0528317	0.0520226	-0.250848	0.0510499	-0.231819	0.0589784	-0.158575	0.054552	-0.29974	0.0726801	-0.262207	0.0557291		-1.674	-0.175667	0.0414647		0.0208737	0.0482333	-0.319968	0.0480755	-0.183764	0.0600922	-0.174843	0.0514592	-0.172001	0.0695667	-0.224298	0.0469965		-1.674	-0.16322	0.0185336		-0.167082	0.136417	-0.221319	0.109665	-0.154341	0.11731	-0.0794713	0.0932813	-0.151981	0.101348	-0.205128	0.0950132
-1.62	-0.187665	0.0455764		0.0344712	0.0503694	-0.235334	0.0528084	-0.127118	0.062531	-0.2824	0.0542662	-0.276278	0.0725148	-0.239333	0.0521144		-1.62	-0.157584	0.0318756		0.0029561	0.0504273	-0.211591	0.0483608	-0.194608	0.0594494	-0.12788	0.0522087	-0.188308	0.0638504	-0.226075	0.0476021		-1.62	-0.20948	0.0293738		-0.175288	0.126409	-0.22666	0.0967554	-0.171681	0.0970261	-0.287669	0.0938907	-0.093433	0.125421	-0.302152	0.112865
-1.566	-0.190662	0.0335606		-0.0500193	0.054739	-0.201886	0.0519795	-0.203657	0.0627621	-0.12637	0.0605427	-0.278779	0.0650391	-0.283258	0.0512521		-1.566	-0.150058	0.0304731		-0.00757449	0.0515277	-0.151281	0.0513851	-0.173826	0.0640313	-0.129336	0.0552225	-0.255088	0.0593861	-0.183246	0.051128		-1.566	-0.144765	0.0385246		-0.212945	0.144161	-0.213334	0.078583	0.0110953	0.104599	-0.186498	0.0872229	-0.0391433	0.11507	-0.227766	0.116367
-1.512	-0.195741	0.0332728		-0.0201658	0.0573912	-0.219262	0.048613	-0.192098	0.0652008	-0.241871	0.0593391	-0.263393	0.065888	-0.237655	0.0558954		-1.512	-0.156661	0.0311488		-0.0164201	0.0520217	-0.142109	0.0507969	-0.178354	0.0635868	-0.164731	0.0601464	-0.277045	0.0576167	-0.16131	0.0503839		-1.512	-0.128911	0.0299877		-0.166989	0.154384	-0.18168	0.098557	-0.00584236	0.0847924	-0.168349	0.083577	-0.049767	0.123463	-0.200842	0.113744
-1.458	-0.22085	0.0322564		-0.100723	0.0590361	-0.181498	0.0532661	-0.23319	0.0630368	-0.197634	0.059472	-0.362048	0.0659348	-0.250005	0.0635802		-1.458	-0.18982	0.032657		-0.0582063	0.0521997	-0.133049	0.0503625	-0.217578	0.0604521	-0.225563	0.0580312	-0.315516	0.058432	-0.189006	0.0576331		-1.458	-0.0861618	0.0498564		-0.298197	0.155003	-0.158251	0.0964366	0.0471713	0.104404	-0.126402	0.0967558	-0.019669	0.140477	0.0383769	0.107927
-1.404	-0.240091	0.0248311		-0.142014	0.0530494	-0.182311	0.0511227	-0.230363	0.0603204	-0.297057	0.0553913	-0.29403	0.0697741	-0.294773	0.0641591		-1.404	-0.228278	0.0338775		-0.121982	0.0508577	-0.114841	0.0490943	-0.328929	0.0610668	-0.307012	0.0573318	-0.250232	0.0629374	-0.246669	0.0622762		-1.404	-0.143158	0.0663395		-0.371197	0.125326	-0.306616	0.118182	0.0722537	0.100073	-0.207494	0.103345	-0.0113171	0.140932	-0.0345779	0.0928145
-1.35	-0.264977	0.0343789		-0.177829	0.0521865	-0.126513	0.0530901	-0.301386	0.0634629	-0.288144	0.060788	-0.356237	0.0708774	-0.33975	0.066798		-1.35	-0.231842	0.0415557		-0.118813	0.0504706	-0.0819889	0.0505044	-0.348366	0.059745	-0.336609	0.0541165	-0.280179	0.0657883	-0.225095	0.0587957		-1.35	-0.146015	0.0531563		-0.21029	0.146138	-0.290633	0.10811	-0.00408008	0.103636	-0.251652	0.0891272	0.0637254	0.164568	-0.183162	0.0963535
-1.296	-0.267623	0.0332027		-0.113188	0.0523397	-0.206177	0.0493425	-0.318842	0.0637688	-0.314297	0.0611825	-0.314387	0.0801155	-0.338846	0.0659915		-1.296	-0.258874	0.0432886		-0.124424	0.0512673	-0.130973	0.0545729	-0.412079	0.0588307	-0.287128	0.0571444	-0.351679	0.0728901	-0.24696	0.0622856		-1.296	-0.228379	0.0601256		-0.462967	0.155954	-0.19071	0.10431	-0.0495711	0.0938307	-0.360015	0.11081	-0.0723264	0.157891	-0.234684	0.0997706
-1.242	-0.28013	0.0387417		-0.168107	0.0569288	-0.135599	0.0588622	-0.382111	0.0585132	-0.299619	0.0612289	-0.366255	0.0765268	-0.329089	0.0645545		-1.242	-0.267071	0.0434004		-0.169318	0.0533502	-0.146233	0.0544739	-0.471191	0.0563084	-0.253844	0.0554888	-0.307643	0.0763862	-0.254196	0.0664517		-1.242	-0.203183	0.040433		-0.232339	0.102213	-0.354224	0.0952812	-0.214096	0.103144	-0.232785	0.107303	-0.0226904	0.17015	-0.162965	0.103458
-1.188	-0.246445	0.0255771		-0.193373	0.0512088	-0.205676	0.0554282	-0.378854	0.0615333	-0.231305	0.0604426	-0.21197	0.0795567	-0.257495	0.0632679		-1.188	-0.265357	0.034456		-0.229102	0.0497	-0.240979	0.0520455	-0.449656	0.0601619	-0.257178	0.0574712	-0.215671	0.0710421	-0.19956	0.0618362		-1.188	-0.169142	0.0665616		-0.362389	0.103866	-0.286269	0.103711	-0.211752	0.104399	-0.195359	0.104091	0.150906	0.174484	-0.109987	0.122684
-1.134	-0.231158	0.0201471		-0.181004	0.0509608	-0.289932	0.0541539	-0.298672	0.0560457	-0.201746	0.0590991	-0.175178	0.0767562	-0.240418	0.0714353		-1.134	-0.232396	0.0480349		-0.139916	0.0486811	-0.291628	0.0489363	-0.448321	0.0609516	-0.263822	0.0515697	-0.10997	0.0799243	-0.14072	0.0672207		-1.134	-0.171908	0.0654933		-0.421627	0.124031	-0.124121	0.107875	-0.274099	0.118235	-0.21888	0.105051	0.0916484	0.160808	-0.0843708	0.113648
-1.08	-0.223661	0.0553381		-0.163507	0.0547701	-0.305109	0.0539965	-0.341559	0.0667268	-0.32646	0.0585767	0.0493926	0.0851444	-0.254725	0.0707508		-1.08	-0.185133	0.0575116		-0.142417	0.0504156	-0.344183	0.0499619	-0.287167	0.0603739	-0.299449	0.0563394	0.0622416	0.078362	-0.0998224	0.0722782		-1.08	-0.0957228	0.0743428		-0.201759	0.152444	-0.155499	0.0975513	-0.145528	0.125516	-0.320751	0.0992492	0.254883	0.150606	-0.00568342	0.115884
-1.026	-0.158718	0.0657751		-0.138305	0.0565847	-0.268987	0.0588753	-0.261412	0.0658774	-0.311069	0.0618064	0.171749	0.0768406	-0.144285	0.0687334		-1.026	-0.0767977	0.0882738		-0.107387	0.0497573	-0.253014	0.0502575	-0.124964	0.0615529	-0.311994	0.0582593	0.356387	0.0793558	-0.0198142	0.0659065		-1.026	-0.0567982	0.0776052		-0.20903	0.135281	-0.249284	0.0951767	0.056966	0.124781	-0.250042	0.111735	0.245661	0.15475	0.0649406	0.127975
-0.972	-0.017299	0.0862786		-0.013396	0.0556626	-0.194875	0.0569679	-0.0338428	0.0666921	-0.27105	0.0639836	0.39602	0.0867576	0.0133496	0.0708646		-0.972	0.0788559	0.104171		0.00564698	0.0507909	-0.126073	0.0509537	0.0183761	0.0679246	-0.195998	0.0600612	0.580431	0.0815327	0.190753	0.0731958		-0.972	0.0176342	0.133717		-0.295734	0.0968131	-0.166693	0.109558	0.0522764	0.132304	-0.330429	0.1025	0.596704	0.157296	0.249681	0.148819
-0.918	0.0880512	0.0960135		0.045432	0.056978	-0.116172	0.0551035	0.0330183	0.074747	-0.162529	0.0718543	0.55126	0.0918493	0.177298	0.0831207		-0.918	0.163847	0.122564		0.0364975	0.0545201	-0.10308	0.0506162	0.0941746	0.0685511	-0.142176	0.0699539	0.719695	0.0868588	0.37797	0.0807029		-0.918	0.163381	0.0960076		-0.126507	0.142453	0.0393906	0.118614	0.139397	0.132775	-0.0175416	0.114856	0.534684	0.141251	0.41086	0.140163
-0.864	0.159099	0.120125		0.0375032	0.0609329	-0.0799179	0.0559951	0.104062	0.0791495	-0.150567	0.0712371	0.728637	0.0920551	0.314878	0.0835096		-0.864	0.237941	0.142949		0.0888731	0.0538926	-0.08866	0.0505661	0.107763	0.0670896	-0.0753247	0.0743833	0.883621	0.0916579	0.511376	0.0846726		-0.864	0.289899	0.127821		-0.0363405	0.146157	-0.0205354	0.123325	0.2442	0.127826	0.137641	0.119527	0.784009	0.145899	0.630421	0.153982
-0.81	0.258479	0.127685		0.0511917	0.0587295	-0.0730728	0.0564549	0.18634	0.0759845	0.053933	0.076247	0.831235	0.0979799	0.501245	0.0831743		-0.81	0.351826	0.156374		0.0856298	0.0553723	-0.0105856	0.0543499	0.198655	0.0764868	0.0954946	0.0763044	1.02914	0.0899387	0.712622	0.0901438		-0.81	0.368055	0.108545		0.134573	0.136394	0.0779303	0.148856	0.271405	0.145521	0.275765	0.145001	0.641425	0.135192	0.807234	0.175464
-0.756	0.392378	0.166594		-0.117317	0.0558589	-0.00246216	0.0585339	0.434686	0.089667	0.228013	0.0837956	1.02335	0.087573	0.788	0.0984758		-0.756	0.487206	0.169025		0.0194551	0.0575605	0.0748644	0.0575018	0.465963	0.0895357	0.2939	0.0848171	1.07155	0.0836546	0.997499	0.099871		-0.756	0.448963	0.13139		-0.0256936	0.128935	0.236862	0.13098	0.354517	0.142156	0.417454	0.137138	0.781066	0.132488	0.929572	0.172157
-0.702	0.570587	0.177728		0.0015436	0.0647873	0.0834937	0.0628349	0.66713	0.087023	0.476895	0.0911095	1.05683	0.0891432	1.13764	0.097995		-0.702	0.648815	0.182794		0.0534038	0.0590455	0.107774	0.0611063	0.782178	0.0915359	0.62415	0.097601	1.09517	0.0845517	1.23022	0.100835		-0.702	0.543074	0.136581		0.141962	0.137843	0.321556	0.147874	0.38413	0.143518	0.737004	0.137097	0.500692	0.134198	1.1731	0.180168
-0.648	0.680725	0.198318		0.0273819	0.0584447	0.00561689	0.0704074	0.911228	0.0872584	0.89096	0.0982059	0.979837	0.0790141	1.26933	0.0962334		-0.648	0.755176	0.193633		0.105187	0.0594875	0.108467	0.0676261	1.03974	0.0842768	1.00858	0.0989357	0.93957	0.0782981	1.32951	0.0929756		-0.648	0.603193	0.207041		-0.162782	0.168069	0.413909	0.136239	0.38698	0.144308	1.34165	0.134143	0.477051	0.138798	1.16235	0.1823
-0.594	0.696206	0.206533		0.0854391	0.058691	-0.0121461	0.0749436	1.01764	0.0759384	1.14292	0.0930662	0.650634	0.0739779	1.29275	0.0953543		-0.594	0.782683	0.195643		0.143191	0.0593139	0.202081	0.0785515	1.09427	0.0779991	1.33285	0.0924764	0.672093	0.0696817	1.25162	0.088434		-0.594	0.617583	0.173761		0.142952	0.168733	0.421604	0.131404	0.559498	0.13731	1.42292	0.116287	0.289104	0.138555	0.869424	0.157014
-0.54	0.694548	0.209023		0.0919788	0.0535438	0.0934094	0.0802138	1.02401	0.0797046	1.37044	0.0930496	0.430843	0.0747404	1.1566	0.0960564		-0.54	0.75169	0.18902		0.206208	0.0535958	0.320222	0.0831172	1.0355	0.076739	1.4768	0.0841318	0.422916	0.066999	1.04849	0.0836799		-0.54	0.562302	0.196404		0.0702883	0.158831	0.431289	0.14007	0.568776	0.139137	1.5427	0.146364	0.154502	0.129408	0.606262	0.137403
-0.486	0.623798	0.180023		0.0924016	0.052272	0.243921	0.0764585	0.944708	0.0793809	1.2881	0.0820486	0.276193	0.0680878	0.897465	0.0829698		-0.486	0.692939	0.185099		0.190372	0.0501941	0.431797	0.0763062	0.915006	0.0764235	1.50902	0.0794413	0.273152	0.0615106	0.838281	0.0735222		-0.486	0.475595	0.128019		0.227625	0.140533	0.398015	0.132671	0.522088	0.137951	1.13998	0.130277	0.234528	0.119207	0.331337	0.140826
-0.432	0.61393	0.158669		0.0961855	0.0553665	0.289233	0.0686635	0.883067	0.0785191	1.22438	0.0752125	0.386714	0.069769	0.803997	0.0756477		-0.432	0.645448	0.159273		0.180761	0.0515339	0.472494	0.0688383	0.786189	0.0687828	1.39083	0.0744976	0.346398	0.0621444	0.696011	0.0703791		-0.432	0.487468	0.157554		0.079848	0.140045	0.397206	0.113131	0.657221	0.130295	1.23722	0.137024	0.417199	0.171196	0.136112	0.118511
-0.378	0.586877	0.155053		0.13009	0.0532744	0.23534	0.0681241	0.867998	0.0751371	1.23545	0.0745634	0.411686	0.0629312	0.640699	0.0726878		-0.378	0.641694	0.128072		0.316132	0.0518146	0.404769	0.064398	0.74792	0.0670914	1.27463	0.0708215	0.532619	0.0640338	0.574095	0.0693979		-0.378	0.476536	0.134117		0.0957062	0.128589	0.44054	0.109358	0.772482	0.124699	0.920255	0.110821	0.602022	0.143522	0.0282083	0.0970196
-0.324	0.687736	0.121211		0.305973	0.0533451	0.404143	0.060814	0.848947	0.0764912	1.2122	0.068567	0.65033	0.0722843	0.704821	0.0723309		-0.324	0.706305	0.0876575		0.492605	0.0509255	0.564309	0.0629161	0.661953	0.0622823	1.15603	0.0643294	0.62984	0.0626827	0.733091	0.0642517		-0.324	0.663661	0.118926		0.294202	0.163778	0.348133	0.124594	0.876474	0.119218	1.06582	0.120868	0.877036	0.134952	0.520299	0.104356
-0.27	0.788215	0.110758		0.359413	0.0570543	0.660109	0.0548814	0.804853	0.0739133	1.2272	0.0678255	0.691845	0.066273	0.985868	0.0714826		-0.27	0.765374	0.0691718		0.621163	0.0502697	0.825216	0.057412	0.580636	0.0613048	1.03936	0.0601254	0.623895	0.0608292	0.901975	0.0638357		-0.27	0.714329	0.0903391		0.444572	0.121741	0.430126	0.124014	0.899517	0.114158	0.941975	0.107538	0.933529	0.119764	0.636256	0.115645
-0.216	0.815687	0.0998912		0.526704	0.0549425	0.821686	0.0520533	0.862638	0.0711025	1.24358	0.0681907	0.530064	0.0728089	0.909448	0.0688731		-0.216	0.780303	0.0865291		0.810758	0.0472425	0.956104	0.0503394	0.631904	0.0575787	1.06454	0.0604638	0.413832	0.0647468	0.804682	0.0689824		-0.216	0.724157	0.101545		0.528431	0.139391	0.319197	0.107886	0.971599	0.109546	1.05063	0.114558	0.718384	0.115785	0.756698	0.101248
-0.162	0.757765	0.117256		0.728443	0.0564723	1.02302	0.0512874	0.89411	0.068031	1.06111	0.070009	0.213924	0.0687626	0.625979	0.0678689		-0.162	0.722005	0.163433		1.08062	0.0471992	1.21353	0.0474719	0.614567	0.0661067	0.930529	0.0632386	0.0415467	0.0663317	0.451237	0.0617153		-0.162	0.628185	0.104455		0.577325	0.119275	0.546814	0.0921131	0.900109	0.124544	1.03106	0.103605	0.34867	0.105203	0.365127	0.116831
-0.108	0.537441	0.163422		0.700824	0.0499063	1.10958	0.0531931	0.555498	0.0663704	0.771236	0.0659015	-0.136467	0.0651113	0.223971	0.0620052		-0.108	0.452094	0.248719		1.03869	0.0448178	1.33257	0.0519697	0.301967	0.0673274	0.563842	0.0630361	-0.423619	0.0597523	-0.100879	0.058173		-0.108	0.476175	0.148969		0.606704	0.124545	0.888461	0.104935	0.663825	0.114507	0.74712	0.0940809	0.0058459	0.108776	-0.0549069	0.09759
-0.054	0.152898	0.162596		0.409306	0.0515196	0.662306	0.0534374	0.22316	0.0643006	0.377421	0.0591566	-0.443439	0.0590592	-0.311367	0.0585951		-0.054	-0.0656346	0.242142		0.538152	0.0448006	0.785161	0.0510092	-0.19242	0.0584394	0.00564802	0.0521015	-0.871229	0.0503163	-0.65912	0.0546298		-0.054	0.215342	0.146699		0.235202	0.138753	0.50764	0.105259	0.678293	0.123562	0.384512	0.0925748	-0.264868	0.100787	-0.248729	0.105838
0	-0.206683	0.087396		-0.10842	0.0517954	0.0821778	0.0452481	-0.18771	0.059544	-0.05314	0.0527609	-0.512391	0.0604614	-0.460614	0.055329		0	-0.53694	0.164974		-0.11068	0.0375048	-0.0296088	0.0432897	-0.55872	0.0544018	-0.430417	0.0467203	-1.11817	0.0477808	-0.974047	0.0481624		0	-0.077243	0.0740159		-0.109659	0.122177	0.0236865	0.106348	0.261014	0.114725	-0.108482	0.0967871	-0.271218	0.11854	-0.258799	0.13114
0.054	-0.482336	0.0327047		-0.496575	0.0496984	-0.422882	0.0418372	-0.405011	0.0541671	-0.397973	0.053707	-0.57422	0.0567506	-0.597353	0.0507507		0.054	-0.845635	0.0936043		-0.619497	0.0331729	-0.595339	0.0345423	-0.778353	0.0504778	-0.770895	0.0425711	-1.16672	0.0503517	-1.14301	0.0443305		0.054	-0.230385	0.0395346		-0.257174	0.100161	-0.378018	0.0922865	-0.0884372	0.112883	-0.265474	0.0869219	-0.26764	0.0922341	-0.12557	0.114061
0.108	-0.547942	0.046562		-0.432181	0.0504222	-0.577309	0.0456836	-0.550253	0.05614	-0.385573	0.0571787	-0.730529	0.0554417	-0.611806	0.0542894		0.108	-0.856062	0.0524131		-0.742754	0.0434118	-0.753268	0.0382048	-0.845554	0.0546002	-0.751219	0.0537204	-1.09056	0.0512924	-0.95302	0.0503942		0.108	-0.431841	0.0516633		-0.327711	0.140858	-0.431826	0.0819766	-0.302165	0.098616	-0.692726	0.0984588	-0.417437	0.12394	-0.419185	0.125572
0.162	0.382579	0.078714		0.309668	0.0644024	0.373871	0.0658401	0.294941	0.0796009	0.603238	0.0836395	0.0740643	0.0976608	0.639695	0.0921482		0.162	0.48446	0.121366		0.26158	0.0757053	0.242279	0.0653073	0.652612	0.0909765	0.757862	0.0978649	0.0970637	0.109594	0.895363	0.107422		0.162	-0.584803	0.0641545		-0.270117	0.136618	-0.745282	0.0797857	-0.618688	0.106356	-0.523432	0.0877296	-0.70701	0.111855	-0.644288	0.101889
0.216	1.53862	0.130898		1.04716	0.0622784	1.41203	0.0618981	1.66003	0.0794457	1.65843	0.0926672	1.36704	0.124134	2.08703	0.103113		0.216	1.97809	0.19849		1.27626	0.0712271	1.46416	0.0698126	2.43401	0.0836328	2.14308	0.085194	1.92219	0.139854	2.62881	0.113197		0.216	-0.793925	0.0357055		-0.741406	0.122152	-0.935171	0.0769195	-0.842428	0.101189	-0.832386	0.0876853	-0.6618	0.124547	-0.750357	0.118074
0.27	1.79767	0.124543		1.20891	0.0567193	1.7201	0.0561548	1.92999	0.0740027	1.73197	0.0844817	2.05245	0.117392	2.14263	0.0928488		0.27	2.18196	0.194772		1.46977	0.0632833	1.77868	0.0612307	2.37753	0.077927	1.99316	0.0832765	2.79703	0.124386	2.67558	0.104134		0.27	-0.804795	0.0639485		-0.97513	0.115957	-0.969181	0.0880237	-0.928747	0.0894517	-0.704391	0.104353	-0.597749	0.166223	-0.65357	0.135406
0.324	1.60072	0.101316		1.0814	0.0522109	1.60071	0.05405	1.77493	0.0702532	1.58871	0.0767625	1.8321	0.116031	1.72649	0.098697		0.324	1.79652	0.170009		1.24246	0.0593924	1.51326	0.0614819	1.85131	0.0742373	1.53701	0.0697808	2.45901	0.119043	2.17607	0.105183		0.324	-0.745484	0.0351504		-0.770352	0.132828	-0.71563	0.0856747	-0.879628	0.119201	-0.718075	0.0946356	-0.597019	0.143252	-0.7922	0.116898
0.378	1.25494	0.0917296		0.809049	0.0589218	1.13408	0.0599301	1.47044	0.0687954	1.36019	0.0751355	1.40722	0.116361	1.34866	0.0970342		0.378	1.32806	0.145854		0.89774	0.0652731	1.0166	0.0629671	1.35868	0.0689673	1.11717	0.0754481	1.87029	0.119817	1.70785	0.0998898		0.378	-0.652533	0.047368		-0.708982	0.137596	-0.49322	0.0933946	-0.760169	0.109511	-0.509168	0.109674	-0.649497	0.151237	-0.794163	0.102853
0.432	0.921881	0.0479468		0.693997	0.059915	0.870057	0.0565823	1.02896	0.0625206	1.04548	0.0795422	0.956363	0.100676	0.936427	0.0937249		0.432	0.951614	0.111245		0.682041	0.0657286	0.718076	0.0586776	0.851952	0.0648908	0.80474	0.0761858	1.38037	0.10701	1.27251	0.0912035		0.432	-0.534904	0.0414504		-0.51582	0.117464	-0.450596	0.104122	-0.539629	0.117748	-0.505256	0.0792157	-0.44865	0.169267	-0.749473	0.0797729
0.486	0.819506	0.0208451		0.762046	0.063985	0.745582	0.0555208	0.843897	0.0647673	0.861989	0.0755032	0.81715	0.0917446	0.886372	0.0787977		0.486	0.801436	0.0783387		0.689075	0.0655655	0.64941	0.0584087	0.637774	0.0616848	0.691133	0.0734734	1.09639	0.0926974	1.04484	0.0782819		0.486	-0.457574	0.0395533		-0.377595	0.104301	-0.317179	0.0850894	-0.499915	0.104234	-0.43584	0.0807613	-0.494231	0.144447	-0.620683	0.0821728
0.54	0.754281	0.027592		0.678441	0.0625729	0.70748	0.0551048	0.728688	0.0618979	0.870788	0.0696106	0.818793	0.0863863	0.721496	0.07866		0.54	0.739101	0.0627681		0.6967	0.0647338	0.568596	0.0568895	0.601302	0.0620377	0.688765	0.070919	1.0068	0.0755742	0.872447	0.066186		0.54	-0.255492	0.0326169		-0.296377	0.124413	-0.104665	0.0916074	-0.210716	0.11636	-0.316786	0.0796874	-0.34552	0.115131	-0.25889	0.0838099
0.594	0.671541	0.0349022		0.596877	0.0582606	0.610828	0.0587017	0.775115	0.0654468	0.692063	0.0617922	0.785302	0.0673293	0.569058	0.0696495		0.594	0.594272	0.0500802		0.52771	0.05845	0.402159	0.0558649	0.584878	0.0601411	0.619646	0.0672649	0.812492	0.0636801	0.618747	0.0633527		0.594	-0.249376	0.0546243		-0.462008	0.115771	-0.0439222	0.0906158	-0.24993	0.0988356	-0.362182	0.0703504	-0.187763	0.0862182	-0.190453	0.0882896
0.648	0.484901	0.0552942		0.289283	0.0582941	0.437145	0.055048	0.670815	0.0600802	0.619634	0.0643793	0.529388	0.070575	0.363142	0.069583		0.648	0.373044	0.0540755		0.193591	0.0582232	0.2257	0.0581754	0.489548	0.0556109	0.440856	0.069013	0.551603	0.0580275	0.336968	0.0584936		0.648	-0.171917	0.0310465		-0.0823509	0.112927	-0.128508	0.0884222	-0.17392	0.0844602	-0.328332	0.0765539	-0.158839	0.0868902	-0.159554	0.0959821
0.702	0.286062	0.0648174		0.0702003	0.0535345	0.228453	0.0541453	0.521884	0.059863	0.45864	0.0593752	0.277048	0.0651178	0.160145	0.0630692		0.702	0.161843	0.0492333		-0.042397	0.0571029	0.0657192	0.0578517	0.299049	0.0566522	0.244056	0.0638517	0.263334	0.0556507	0.141294	0.0558292		0.702	-0.221596	0.0370662		-0.161419	0.112864	-0.228256	0.0878589	-0.31094	0.114317	-0.352737	0.0780322	-0.080339	0.0801911	-0.195886	0.109632
0.756	0.120295	0.0504097		-0.0543597	0.052458	0.102829	0.056088	0.258932	0.0650631	0.299679	0.0630542	0.0833025	0.0640223	0.0313869	0.0600116		0.756	-0.0353965	0.0455212		-0.219673	0.057885	-0.144949	0.0555539	0.0290542	0.0533843	0.10519	0.0648065	0.0287242	0.0530283	-0.0107246	0.0492883		0.756	-0.209919	0.0610214		-0.456197	0.124449	-0.135265	0.0894609	-0.19287	0.0996054	-0.302817	0.0729911	0.0327323	0.102832	-0.205096	0.0932211
0.81	0.0173635	0.066035		-0.10899	0.0559574	-0.16043	0.0481737	0.132106	0.0630174	0.315233	0.0673768	-0.00830258	0.0630341	-0.0654357	0.0628263		0.81	-0.168289	0.061237		-0.373105	0.0526108	-0.363896	0.0472084	-0.0696844	0.0564561	0.0312416	0.067125	-0.120367	0.0518517	-0.113924	0.0485163		0.81	-0.241196	0.041353		-0.317688	0.146601	-0.274765	0.100567	-0.154769	0.102592	-0.409638	0.0868433	-0.132999	0.119435	-0.157316	0.0811208
0.864	-0.0517377	0.045927		-0.184922	0.0465616	-0.183579	0.0468666	0.0874492	0.0606463	0.0939412	0.0610968	-0.0583266	0.0606195	-0.0649893	0.0556953		0.864	-0.229453	0.0647247		-0.455535	0.0485458	-0.352052	0.04549	-0.111903	0.0596022	0.0304589	0.0627807	-0.281818	0.0519817	-0.205869	0.055668		0.864	-0.201027	0.0306816		-0.31446	0.127095	-0.167698	0.0974771	-0.0955264	0.0979546	-0.282785	0.106857	-0.188786	0.102227	-0.156908	0.0882095
0.918	-0.118177	0.0568932		-0.236133	0.0506903	-0.226172	0.0475443	-0.00101944	0.0549499	0.138785	0.0611188	-0.181851	0.0597802	-0.202674	0.0575981		0.918	-0.229076	0.0616478		-0.475633	0.0435476	-0.326668	0.041747	-0.114405	0.0582442	0.00030134	0.0588737	-0.248242	0.0533859	-0.20981	0.0541536		0.918	-0.296871	0.0340087		-0.357611	0.132853	-0.352109	0.100055	-0.126722	0.104865	-0.357605	0.0737127	-0.260154	0.100928	-0.327025	0.0904204
0.972	-0.13823	0.0371998		-0.215581	0.050768	-0.205355	0.0449904	-0.0694436	0.0603711	0.0251691	0.0598442	-0.137074	0.0624311	-0.227093	0.0540955		0.972	-0.244455	0.0450689		-0.410726	0.0449416	-0.341344	0.0439311	-0.129212	0.05791	-0.0940393	0.0581874	-0.236196	0.0484973	-0.255211	0.0470283		0.972	-0.318038	0.0230916		-0.331582	0.115567	-0.32546	0.101677	-0.231211	0.103953	-0.419578	0.0804477	-0.315556	0.0886149	-0.284841	0.0964737
1.026	-0.135791	0.0315553		-0.171249	0.0492474	-0.135669	0.0443977	-0.166915	0.0577153	0.0133333	0.0600101	-0.114011	0.0549523	-0.240233	0.0548356		1.026	-0.221921	0.0318882		-0.322185	0.0436563	-0.281747	0.042233	-0.0845944	0.0568744	-0.172756	0.0563538	-0.209136	0.049045	-0.261107	0.0505135		1.026	-0.242897	0.0673555		-0.0949388	0.126244	-0.28923	0.0871508	0.0333645	0.114966	-0.373737	0.0772501	-0.45397	0.0829489	-0.278868	0.125232
1.08	-0.0922066	0.0208858		-0.0209774	0.0466781	-0.114319	0.045286	-0.11723	0.0582559	-0.107017	0.0555929	-0.028831	0.0555556	-0.164865	0.0552759		1.08	-0.202599	0.0304634		-0.23837	0.0429267	-0.234159	0.0387981	-0.0418852	0.0611488	-0.261783	0.05664	-0.195036	0.0514094	-0.244363	0.0528394		1.08	-0.299471	0.0348699		-0.252631	0.121117	-0.418728	0.0916729	-0.145467	0.0996987	-0.356185	0.0814805	-0.319442	0.0960489	-0.304374	0.105704
1.134	-0.0933497	0.0213762		-0.0954193	0.0526459	-0.0992255	0.0449105	-0.131892	0.0537483	-0.124003	0.0592453	0.0194183	0.0599851	-0.128977	0.0607537		1.134	-0.200725	0.0303498		-0.224326	0.0434956	-0.243168	0.0375877	-0.0526198	0.0609593	-0.293245	0.056709	-0.184273	0.0514008	-0.206717	0.0551345		1.134	-0.330065	0.0536664		-0.389767	0.121903	-0.45935	0.0933357	-0.229686	0.109847	-0.449911	0.0866642	-0.362291	0.0869316	-0.0893861	0.106833
1.188	-0.121463	0.0329049		-0.125445	0.0520394	-0.115092	0.04218	-0.16099	0.0512504	-0.25465	0.0559607	0.0142737	0.0653062	-0.0868749	0.0645289		1.188	-0.174309	0.0326906		-0.164407	0.044106	-0.199413	0.0378853	-0.110757	0.0603697	-0.325054	0.0564254	-0.0695451	0.0580941	-0.176676	0.0588732		1.188	-0.313258	0.0585845		-0.31948	0.13599	-0.542307	0.115531	-0.0870938	0.108504	-0.416685	0.0969739	-0.294913	0.0837554	-0.219071	0.102305
1.242	-0.121068	0.024242		-0.101795	0.0506383	-0.0881029	0.0454757	-0.1974	0.0565081	-0.208276	0.0607886	-0.0594134	0.0705719	-0.0714201	0.0567184		1.242	-0.150698	0.0324721		-0.168796	0.0435023	-0.112676	0.0404845	-0.126208	0.0556264	-0.30552	0.0545393	-0.0429489	0.0540666	-0.148041	0.0543045		1.242	-0.293089	0.0596558		-0.216005	0.129137	-0.566851	0.114919	-0.291891	0.11153	-0.319557	0.0978895	-0.286749	0.0878363	-0.0774802	0.0880531
1.296	-0.10799	0.0428438		-0.0752461	0.051546	-0.0564663	0.0447513	-0.200212	0.0531288	-0.290067	0.0531014	0.0233672	0.0646231	-0.0493154	0.0573491		1.296	-0.138493	0.033478		-0.0983279	0.0463001	-0.123254	0.0390753	-0.0624243	0.0524647	-0.310351	0.0563434	-0.0839091	0.055625	-0.152693	0.0471894		1.296	-0.318191	0.0700401		-0.160083	0.153316	-0.59661	0.116549	-0.43961	0.10521	-0.300916	0.0942311	-0.336072	0.0911404	-0.0758549	0.090725
1.35	-0.114921	0.0365628		-0.0987911	0.0500312	-0.116325	0.0455551	-0.134063	0.0556421	-0.288914	0.0615425	-0.0512953	0.0639067	-0.000136017	0.057149		1.35	-0.136814	0.0321634		-0.0935861	0.0433658	-0.153697	0.0408869	-0.0545932	0.0530395	-0.296352	0.0568252	-0.0832576	0.0563192	-0.139398	0.0484576		1.35	-0.338932	0.0672273		-0.166532	0.14739	-0.672499	0.10569	-0.373701	0.0985484	-0.224396	0.12829	-0.343362	0.0986187	-0.253103	0.0885237
1.404	-0.0600111	0.0375115		-0.0255842	0.0501151	-0.0486322	0.0445046	-0.113253	0.0530068	-0.232023	0.0585848	0.00949478	0.0578735	0.0499314	0.0559653		1.404	-0.113934	0.0274117		-0.139515	0.0445802	-0.115802	0.0391969	-0.0479392	0.0516951	-0.240671	0.0582194	-0.102137	0.0477609	-0.0375426	0.0494372		1.404	-0.223616	0.0570765		-0.103064	0.146237	-0.433253	0.127477	-0.151409	0.0982714	-0.0478202	0.125689	-0.37397	0.100306	-0.232181	0.0911874
1.458	-0.0947463	0.0240638		-0.0103446	0.0482256	-0.118188	0.0450583	-0.176336	0.0565185	-0.12666	0.0576514	-0.113847	0.0594776	-0.0231012	0.0590216		1.458	-0.0643838	0.0123807		-0.0694082	0.046637	-0.0848407	0.0415242	-0.0661957	0.0546816	-0.0872272	0.0558135	-0.0798896	0.0465706	0.00125856	0.0534184		1.458	-0.1602	0.0536655		-0.0730779	0.139121	-0.382842	0.138275	-0.175857	0.100107	0.0507256	0.13026	-0.19014	0.104261	-0.190009	0.0984475
1.512	-0.0665941	0.0290349		-0.00878589	0.0474452	-0.0733895	0.0445561	-0.205042	0.0593161	-0.0289345	0.0502983	-0.0923832	0.0582942	0.00896995	0.0573828		1.512	-0.0501821	0.0229961		0.0197917	0.0448458	-0.0713757	0.0405471	-0.0971268	0.0562839	0.0350242	0.0555447	-0.108537	0.0502819	-0.0788692	0.0490244		1.512	-0.217994	0.076083		-0.396607	0.16576	-0.387774	0.142804	-0.259167	0.101129	0.155154	0.125693	-0.267199	0.0838195	-0.152368	0.0830536
1.566	-0.0787904	0.022494		-0.00726757	0.0531034	-0.0724515	0.045991	-0.180898	0.0583961	-0.0487777	0.0554042	-0.110967	0.0594556	-0.0523806	0.0599354		1.566	-0.0378881	0.0287388		0.033105	0.042792	-0.0412086	0.0393528	-0.0578114	0.0619744	0.067389	0.0568853	-0.141726	0.0566004	-0.0870764	0.0531897		1.566	-0.14694	0.0663086		-0.290272	0.120498	-0.268017	0.146516	-0.22839	0.113543	0.182068	0.154176	-0.201999	0.103419	-0.0750324	0.0976807
1.62	-0.0723545	0.0233111		0.0134502	0.0515845	-0.0439783	0.0463142	-0.171845	0.0554801	-0.0697972	0.0559427	-0.0550805	0.0655547	-0.106877	0.0572716		1.62	-0.0217731	0.0272697		0.0901062	0.0436571	-0.0230746	0.0401775	-0.0505516	0.0619636	0.0365423	0.0554303	-0.102011	0.0528471	-0.0816505	0.0504001		1.62	-0.13834	0.0869413		-0.433622	0.172237	-0.309067	0.131372	-0.186049	0.143457	0.222211	0.148617	-0.13848	0.0876103	0.0149686	0.124847
1.674	-0.087725	0.0348793		0.0726124	0.0441359	-0.02914	0.0423009	-0.182706	0.0587268	-0.147538	0.0586692	-0.119135	0.0592438	-0.120443	0.0542562		1.674	0.00463092	0.0315332		0.120346	0.0425857	0.0689703	0.0408922	0.0386018	0.0592161	-0.0482042	0.0533423	-0.0501766	0.0527644	-0.101752	0.0443909		1.674	-0.0658955	0.0738061		-0.207747	0.169584	-0.0966482	0.137175	-0.201109	0.103085	0.278844	0.14827	-0.220788	0.110823	0.0520762	0.122833
1.728	-0.0609558	0.028864		0.0769313	0.0467138	-0.0162312	0.045277	-0.108384	0.0591883	-0.0898159	0.0600546	-0.125182	0.0594722	-0.103053	0.0539632		1.728	0.0187049	0.0349876		0.119706	0.0425715	0.128219	0.0392768	0.0558514	0.0624549	-0.0581452	0.0527313	-0.0665137	0.0545993	-0.0668884	0.0429672		1.728	-0.0328134	0.0517836		-0.00131966	0.156613	-0.0362473	0.126028	-0.143489	0.135153	0.180299	0.13748	-0.219205	0.116504	0.0230814	0.129022
1.782	-0.0519822	0.0406569		0.128943	0.0514674	0.023043	0.0470181	-0.137203	0.0588562	-0.0828198	0.0595513	-0.161592	0.0597839	-0.082265	0.0527898		1.782	0.0199567	0.0395204		0.179966	0.042994	0.0722486	0.0392391	0.0526233	0.0594146	0.00566028	0.056742	-0.0979724	0.0530585	-0.0927857	0.0443426		1.782	-0.0377149	0.047158		-0.0865446	0.14953	0.072387	0.130915	-0.15912	0.109669	0.134178	0.150616	-0.180259	0.103801	-0.00693116	0.129399
1.836	-0.0364874	0.0348498		0.107455	0.0521732	0.0421282	0.0435328	-0.0384311	0.0595826	-0.122188	0.0585666	-0.090281	0.0629879	-0.117607	0.0490986		1.836	0.0142299	0.0451763		0.236213	0.0427139	0.0343896	0.0400222	0.0331583	0.0572937	-0.0578883	0.0615375	-0.0664876	0.0505475	-0.0940057	0.0461458		1.836	0.0217794	0.0619703		-0.17312	0.142486	0.31717	0.14188	-0.0359682	0.114096	0.0825611	0.14983	-0.0476187	0.108226	-0.0123484	0.156999
1.89	-0.0720646	0.0333865		0.0445258	0.0493904	-0.00102039	0.0479015	-0.184346	0.0580965	-0.160951	0.0559105	-0.0863647	0.0693371	-0.0442316	0.0511107		1.89	0.00992262	0.0497334		0.243887	0.0410665	0.0927273	0.040336	-0.037605	0.0537921	-0.0539097	0.0564258	-0.0898591	0.0491766	-0.0957047	0.0467934		1.89	0.0580623	0.0259266		0.00660531	0.149125	0.134112	0.13397	-0.0150482	0.125904	0.0810456	0.142984	0.00166317	0.116919	0.139996	0.15982
1.944	-0.072003	0.033144		0.035142	0.0502211	0.0141284	0.0460227	-0.0981286	0.0595737	-0.208074	0.0516825	-0.109539	0.0657992	-0.0655475	0.0546639		1.944	0.00493441	0.0399648		0.18977	0.0427648	0.0825616	0.0409757	-0.0607905	0.052397	-0.0670776	0.0542151	-0.0538952	0.0543767	-0.0609612	0.0445838		1.944	0.0376756	0.0411267		0.107245	0.144838	0.118353	0.122558	-0.028501	0.123712	-0.122921	0.132699	-0.0147333	0.133782	0.166611	0.14886
1.998	-0.0729844	0.0298526		0.0721024	0.0495946	-0.0470238	0.0460843	-0.127314	0.0591638	-0.138466	0.0540177	-0.0685506	0.0623382	-0.128654	0.0439603		1.998	0.00811507	0.0343989		0.165069	0.0412629	0.0564383	0.0426717	0.0166615	0.0570441	-0.0517966	0.0535109	-0.0766456	0.0599965	-0.0610361	0.0419836		1.998	0.100327	0.0690541		0.166226	0.171819	0.22756	0.120934	-0.0522572	0.138425	-0.0756932	0.130809	-0.0413308	0.14268	0.377459	0.14811
2.052	-0.0643733	0.0195242		-0.00876981	0.0522841	-0.00560657	0.0481151	-0.0917032	0.055056	-0.143198	0.059795	-0.0588961	0.0632962	-0.0780661	0.0476873		2.052	0.00554198	0.0412343		0.175419	0.0450129	0.097438	0.0432167	-0.0224721	0.0601721	-0.0334204	0.0577773	-0.128125	0.0534789	-0.0555883	0.0436878		2.052	0.10139	0.0941857		0.0429749	0.162718	0.338211	0.134968	0.0454519	0.150171	-0.110089	0.139585	-0.176627	0.151574	0.468421	0.143681
2.106	-0.0454855	0.0198454		0.0171127	0.051856	-0.00438778	0.0449041	-0.0165582	0.0556066	-0.0975706	0.0554009	-0.0559402	0.0586236	-0.115569	0.0501071		2.106	0.0208856	0.0283566		0.132924	0.0460522	0.100069	0.0432699	-0.0141167	0.0584955	-0.0086076	0.0539021	-0.0426942	0.0550119	-0.0422611	0.0416079		2.106	0.153259	0.0840766		0.0110755	0.149386	0.232184	0.132521	0.172552	0.130968	0.0673709	0.12829	-0.107278	0.118259	0.543651	0.15615
2.16	-0.0662876	0.0191933		-0.0446634	0.0537061	-0.0393717	0.0483006	-0.131741	0.0542181	-0.127315	0.0520155	-0.00469198	0.0566118	-0.049942	0.0564997		2.16	0.000120534	0.0237602		0.093829	0.0460442	0.0599782	0.0428213	-0.0477464	0.0538833	-0.0114093	0.0512245	-0.0234972	0.0549567	-0.0704311	0.0454815		2.16	0.21803	0.0919369		0.113471	0.172628	0.262434	0.117516	0.234701	0.141709	0.0438454	0.135286	-0.0174271	0.124985	0.671157	0.154605
2.214	-0.0775226	0.0342371		-0.0784895	0.0491215	-0.0643081	0.0478724	-0.242933	0.0567801	-0.093999	0.0539556	0.00626244	0.0621333	0.00833134	0.0531909		2.214	-0.00351402	0.0213088		0.0515628	0.0442804	0.0750947	0.0432971	-0.075986	0.0538247	-0.039473	0.0578574	-0.027749	0.0536292	-0.0045338	0.0484004		2.214	0.156128	0.0883433		-0.0216338	0.189228	0.260955	0.121629	0.110126	0.135914	-0.00288539	0.126919	0.0015501	0.153126	0.588655	0.151812
2.268	-0.0946304	0.0210355		-0.0749902	0.0517008	-0.0665896	0.0493688	-0.202991	0.0539229	-0.105441	0.0513137	-0.045781	0.0597984	-0.0719904	0.053385		2.268	-0.00422692	0.0318968		0.0338872	0.048562	0.105277	0.0481657	-0.121881	0.0488107	-0.0548923	0.0515972	-0.0511438	0.0534852	0.0633909	0.0546976		2.268	0.227548	0.0933268		0.0436939	0.161951	0.141091	0.145918	0.20796	0.148424	0.255797	0.124697	0.0142326	0.132931	0.702515	0.165435
2.322	-0.0919897	0.0315737		-0.0266496	0.0515273	-0.097732	0.0506802	-0.244857	0.0560068	-0.0529834	0.0542687	-0.115966	0.0653282	-0.0137505	0.0601144		2.322	-0.00805892	0.033596		0.0802754	0.0475962	0.0496923	0.0511749	-0.127823	0.0517589	-0.0704929	0.053519	-0.0628081	0.0537369	0.0828025	0.0541588		2.322	0.194593	0.099208		0.00557677	0.144962	0.0613901	0.147096	0.341942	0.138664	0.0098122	0.150803	0.0741513	0.146184	0.674685	0.165326
2.376	-0.0826367	0.014297		-0.0588244	0.0528807	-0.102406	0.0474409	-0.139165	0.054931	-0.0997715	0.0525639	-0.06345	0.0634379	-0.0322034	0.0525112		2.376	-0.0170353	0.02236		0.0475818	0.0496154	0.039527	0.0510079	-0.103671	0.0554084	-0.0704051	0.0545596	-0.0144398	0.0511131	-0.000804616	0.0528816		2.376	0.119198	0.0882965		-0.115951	0.120343	-0.0261194	0.1521	0.324353	0.1465	-0.0129084	0.122986	0.0521599	0.137315	0.493656	0.186693
2.43	-0.0893121	0.0171477		-0.0947394	0.0550125	-0.117428	0.0513938	-0.160821	0.0555555	-0.0795912	0.0516861	-0.0390547	0.0591251	-0.0442379	0.057218		2.43	-0.0249056	0.0173166		-0.0225606	0.0469942	0.0239672	0.0479207	-0.052287	0.0514384	-0.0571412	0.0534793	-0.0780511	0.0488596	0.0366393	0.0489748		2.43	0.178569	0.112244		0.0826334	0.156938	0.0285997	0.157606	0.34427	0.141167	-0.244298	0.152	0.2191	0.117099	0.641111	0.182324
2.484	-0.114955	0.0341489		-0.119074	0.053174	-0.125646	0.04707	-0.194061	0.0540042	-0.0200376	0.0551167	-0.230743	0.0568055	-0.000167801	0.0595309		2.484	-0.0436331	0.0200214		-0.0385854	0.0475603	-0.0301444	0.0447791	-0.063684	0.0547207	-0.0489857	0.0547093	-0.123173	0.0493298	0.0427738	0.0500757		2.484	0.16737	0.0895001		0.00475677	0.174339	0.100618	0.158617	0.202841	0.148332	-0.126853	0.133369	0.252497	0.128784	0.570358	0.159506
2.538	-0.102281	0.011119		-0.0853354	0.0550595	-0.11981	0.0494624	-0.135673	0.0596341	-0.101665	0.0521195	-0.052553	0.0570101	-0.118651	0.0589597		2.538	-0.0431811	0.0154701		-0.0297733	0.0477446	-0.03807	0.0433159	-0.0757288	0.0562208	-0.0372913	0.0515101	-0.0994547	0.0484436	0.0212318	0.0585947		2.538	0.125933	0.0694553		0.212625	0.172015	-0.0839162	0.135479	0.0224943	0.133125	-0.0464638	0.145994	0.293057	0.13873	0.357801	0.160877
2.592	-0.089525	0.0206838		-0.110851	0.0538784	-0.121804	0.0508655	-0.15343	0.0540683	-0.0582173	0.0573749	0.00419897	0.0628604	-0.0970471	0.0550622		2.592	-0.0534368	0.0193		-0.0249249	0.0515767	0.0171132	0.0475192	-0.120311	0.0573893	-0.0471103	0.0529477	-0.107086	0.0529541	-0.038302	0.0539042		2.592	0.123919	0.0908816		0.222231	0.180482	-0.187478	0.13056	0.0332084	0.143342	-0.0926798	0.150587	0.393028	0.133387	0.375206	0.143911
2.646	-0.107202	0.0339663		-0.111283	0.0535604	-0.217834	0.0560859	-0.104087	0.0558297	-0.166455	0.0535586	0.0529292	0.0632833	-0.096486	0.056955		2.646	-0.0580725	0.0191739		-0.0333366	0.0524283	-0.0113011	0.0464517	-0.14171	0.0557717	-0.0906864	0.0504141	-0.00947376	0.0570799	-0.0619274	0.0534262		2.646	0.041738	0.0550289		0.147439	0.183358	-0.151025	0.13235	0.0548437	0.144313	-0.127314	0.133714	0.197937	0.125132	0.128547	0.152998
2.7	-0.0964064	0.0268405		-0.0878563	0.0588002	-0.223769	0.0518877	-0.0997842	0.0600044	-0.101596	0.0563777	-0.00542787	0.066219	-0.0600048	0.0535065		2.7	-0.0727194	0.0219178		-0.0389107	0.0524909	-0.0849412	0.0452002	-0.171052	0.0527368	-0.100536	0.0467014	-0.0136576	0.0600745	-0.0272191	0.0499777		2.7	0.051011	0.0932474		-0.00309709	0.175672	-0.0889821	0.126016	-0.110808	0.145586	-0.21272	0.140183	0.398075	0.12573	0.323598	0.154025
2.754	-0.130074	0.0359899		-0.164698	0.0573737	-0.155932	0.0550372	-0.23079	0.0510586	-0.18272	0.0538882	0.0438645	0.0652917	-0.0901698	0.0530997		2.754	-0.0904951	0.0257058		-0.045914	0.0531811	-0.0984597	0.046626	-0.199526	0.0507448	-0.120946	0.0474538	0.0035514	0.0562824	-0.0816762	0.0483607		2.754	0.00354987	0.0761194		-0.187745	0.152691	0.0393344	0.11292	-0.238677	0.151257	-0.0591452	0.123396	0.201269	0.127804	0.266263	0.181662
2.808	-0.0990659	0.0316802		-0.00652297	0.0569874	-0.158969	0.0519066	-0.22238	0.0626145	-0.0962214	0.055701	-0.00561926	0.0671905	-0.104683	0.0522739		2.808	-0.0721837	0.0260436		-0.0144684	0.0524624	-0.12211	0.0506841	-0.184363	0.0532714	-0.0459402	0.0519131	0.00056207	0.0584845	-0.0667826	0.0493427		2.808	0.0304117	0.0879252		0.192545	0.144779	0.138445	0.111577	-0.296431	0.15293	-0.246655	0.132501	0.174176	0.117552	0.22039	0.16223
2.862	-0.112225	0.0352058		-0.145008	0.0534994	-0.252323	0.0516845	-0.142701	0.0595993	-0.0671472	0.0514516	0.0318414	0.0640434	-0.0980109	0.0496343		2.862	-0.0658912	0.0252415		-0.0201642	0.0524943	-0.151351	0.0522885	-0.10142	0.056979	-0.0269951	0.0520659	0.0233763	0.0510116	-0.118793	0.0477899		2.862	0.044727	0.066577		0.126348	0.144612	-0.0408891	0.12377	-0.105727	0.153867	-0.17703	0.125461	0.194103	0.12392	0.271558	0.177465
2.916	-0.110165	0.0282223		-0.0951972	0.05676	-0.204336	0.0564326	-0.108918	0.059219	-0.0594624	0.0517311	-0.0053294	0.0598012	-0.187747	0.0534046		2.916	-0.0792857	0.0292524		-0.019025	0.0555259	-0.147903	0.0510474	-0.0800626	0.0575662	0.00187701	0.0539948	-0.0338034	0.0515292	-0.196797	0.0430571		2.916	0.00852752	0.0618334		-0.0152995	0.144665	-0.131858	0.104307	-0.156477	0.128445	-0.0680939	0.12272	0.242395	0.155938	0.180498	0.172847
2.97	-0.142163	0.0310581		-0.155584	0.0565359	-0.248182	0.0575552	-0.179128	0.0546499	-0.112354	0.0511823	0.00187329	0.0590242	-0.159604	0.0564026		2.97	-0.0844291	0.0326807		-0.0366183	0.0535711	-0.120839	0.0555558	-0.171436	0.0532245	0.0525802	0.0535083	-0.0576385	0.054446	-0.172622	0.0507266		2.97	-0.000981453	0.0784605		-0.0976504	0.15629	-0.11123	0.0982263	-0.116578	0.119921	-0.206244	0.107993	0.21119	0.189703	0.314624	0.178862
3.024	-0.143403	0.0214825		-0.107865	0.0574368	-0.242662	0.0586011	-0.169361	0.0586917	-0.0966454	0.0503459	-0.0926395	0.0712907	-0.151244	0.0553372		3.024	-0.101854	0.0293913		-0.080527	0.0524228	-0.15852	0.0568585	-0.186456	0.0536739	0.00102377	0.0475097	-0.0242374	0.0561511	-0.16241	0.0530294		3.024	-0.00601495	0.0806294		-0.13854	0.146711	-0.196409	0.107167	-0.186113	0.13717	-0.0322691	0.108434	0.317942	0.2151	0.1993	0.190847
3.078	-0.125783	0.0182638		-0.0887462	0.0588309	-0.206969	0.0562785	-0.128403	0.0540214	-0.0948051	0.0539051	-0.0794541	0.0685104	-0.156322	0.0564899		3.078	-0.100971	0.0286245		-0.0511786	0.0566315	-0.117991	0.0570626	-0.20121	0.0510072	-0.0852599	0.0461002	0.0117796	0.0576128	-0.161968	0.0502519		3.078	0.0645988	0.110156		-0.223788	0.155294	-0.0316994	0.110822	0.0839652	0.136245	-0.244653	0.116283	0.504024	0.207146	0.299745	0.197464
3.132	-0.138765	0.0231051		-0.107072	0.0562932	-0.171345	0.0634594	-0.144807	0.052759	-0.183033	0.0532221	-0.0299616	0.0701646	-0.196369	0.0572819		3.132	-0.117187	0.0264909		-0.071086	0.0539827	-0.0649261	0.0633787	-0.210128	0.049471	-0.117661	0.049496	-0.0429911	0.0590594	-0.196331	0.048242		3.132	0.0965822	0.0929372		-0.149284	0.174717	0.0293907	0.111385	-0.0193297	0.143961	-0.0932398	0.0921112	0.456273	0.189599	0.355683	0.229321
3.186	-0.124801	0.0202222		-0.0909278	0.0564098	-0.101787	0.0618193	-0.199674	0.0576455	-0.148801	0.0596148	-0.0491207	0.067354	-0.158493	0.0551125		3.186	-0.115747	0.0262433		-0.0842225	0.0539131	-0.0570813	0.0661803	-0.192242	0.0522652	-0.124997	0.0542913	-0.0330839	0.0605176	-0.202856	0.0493602		3.186	0.140271	0.096419		-0.038404	0.161276	0.0758002	0.103475	-0.0199448	0.13901	-0.107072	0.107428	0.461072	0.196002	0.470175	0.239987
3.24	-0.137473	0.0241175		-0.208314	0.053138	-0.048528	0.0669359	-0.194436	0.0619181	-0.169336	0.0527218	-0.0771223	0.0631668	-0.1271	0.0585209		3.24	-0.103059	0.0208768		-0.0983721	0.0524849	-0.0158324	0.0663826	-0.143627	0.062843	-0.138024	0.0554904	-0.0609624	0.0599952	-0.161535	0.051985		3.24	0.0658753	0.0836731		-0.10649	0.158156	-0.0805593	0.139617	0.0460721	0.134649	-0.138605	0.0920857	0.412303	0.199556	0.262531	0.219277
[truncated: 18 more columns]

## Sheet: 3g
	control side			stGtACR2 side
1 pt. = 1 Hz	laser	no laser		laser	no laser
1	0.0200516	0.0175484		0.0160185	0.0172519
2	0.0194677	0.0180721		0.0157115	0.0166334
3	0.0181378	0.0185004		0.0165177	0.016557
4	0.0166097	0.0189021		0.0174749	0.0168501
5	0.0155731	0.0193895		0.0176335	0.017292
6	0.0153467	0.0198266		0.016675	0.0176214
7	0.0157123	0.0198571		0.0151901	0.0176193
8	0.0162109	0.0193003		0.0142331	0.0172208
9	0.0166261	0.0185046		0.0144761	0.0165569
10	0.0171149	0.0182663		0.0157022	0.0158987
11	0.0178704	0.0191827		0.0171116	0.0155236
12	0.0186697	0.0210322		0.0180076	0.0156304
13	0.0188599	0.0227308		0.0183485	0.0162771
14	0.0179127	0.0230583		0.0185522	0.0173643
15	0.0161027	0.0216424		0.01894	0.0186252
16	0.0144665	0.0193834		0.0193815	0.0197025
17	0.0140952	0.0178536		0.0195224	0.0203773
18	0.0152366	0.0181196		0.0193329	0.0207506
19	0.0171457	0.0199055		0.0192767	0.0212479
20	0.0187694	0.0218293		0.0199531	0.0222937
21	0.0197142	0.0225129		0.0214954	0.0238548
22	0.0204331	0.0216805		0.0234471	0.025309
23	0.021486	0.0202436		0.0251728	0.0258656
24	0.0226426	0.0193145		0.0264171	0.0252995
25	0.0227825	0.0191316		0.0274122	0.0242679
26	0.0208166	0.0188266		0.028396	0.0237885
27	0.0168612	0.0173212		0.0290542	0.0242341
28	0.0125087	0.0145025		0.0286087	0.0247738
29	0.00979473	0.0115449		0.0264574	0.0239655
30	0.00968947	0.00999386		0.0228757	0.0211082
31	0.011506	0.0104807		0.0190268	0.0171865
32	0.0136333	0.0122482		0.0162868	0.0143481
33	0.0150752	0.014012		0.0154138	0.0142336
34	0.0162525	0.0153133		0.016394	0.0166616
35	0.0184771	0.0170014		0.0189932	0.019951
36	0.0224879	0.0202692		0.0233869	0.0227357
37	0.0274566	0.025149		0.0300721	0.025599
38	0.0313554	0.0299453		0.0391019	0.03077
39	0.0323865	0.0323089		0.0492138	0.0398939
40	0.0303053	0.0310581		0.0578411	0.0517262
41	0.0264019	0.0271404		0.0622357	0.0620003
42	0.0224583	0.0228378		0.061051	0.0658845
43	0.0195921	0.0200072		0.0552688	0.0613325
44	0.0179636	0.0189321		0.0477867	0.0506947
45	0.0174629	0.0187344		0.0419198	0.039273
46	0.0183928	0.0188029		0.0397795	0.0320122
47	0.0214082	0.0196798		0.0414689	0.0307374
48	0.0266775	0.0225526		0.0454191	0.0337398
49	0.0331848	0.0278831		0.0494445	0.0375944
50	0.0390564	0.0345279		0.0519735	0.0395742
51	0.0426792	0.0402603		0.0525797	0.0389102
52	0.043766	0.0432569		0.0517841	0.0365067
53	0.0433308	0.0432703		0.0504114	0.0337306
54	0.042689	0.0415686		0.0489349	0.0314564
55	0.0424121	0.0398687		0.0473554	0.0298557
56	0.0420595	0.0391631		0.0454832	0.0287885
57	0.0408774	0.0393406		0.0434041	0.0281851
58	0.0386961	0.0396668		0.0417609	0.0281115
59	0.0362162	0.0395289		0.041379	0.0285646
60	0.0344095	0.0388196		0.042697	0.0293357
61	0.0337531	0.0378264		0.045307	0.0300444
62	0.0339048	0.0368506		0.0480877	0.0303342
63	0.0341176	0.0359891		0.049826	0.0300726
64	0.0338662	0.0351151		0.049941	0.0294391
65	0.0331703	0.0341025		0.0488263	0.0288201
66	0.032369	0.0329595		0.0475096	0.0286047
67	0.0316823	0.0318475		0.0469993	0.0289515
68	0.0309699	0.0309497		0.0476857	0.0297226
69	0.0299999	0.030346		0.0491917	0.0306018
70	0.0287931	0.0299513		0.0507208	0.0313025
71	0.0277142	0.0296259		0.0516148	0.0317377
72	0.0271264	0.0292813		0.0517155	0.0319971
73	0.0270576	0.0289449		0.0513504	0.0321781
74	0.0271272	0.0287148		0.050954	0.0322602
75	0.0269495	0.0286593		0.050594	0.0321205
76	0.0266116	0.0287927		0.0499696	0.0317093
77	0.0267238	0.029128		0.0487923	0.0311662
78	0.0278878	0.0297136		0.0472397	0.0307353
79	0.0300586	0.0305748		0.0460406	0.0305749
80	0.0322733	0.0315621		0.0459388	0.0306203
81	0.0332623	0.0323303		0.0469319	0.0306602
82	0.0324581	0.0324766		0.0480278	0.0305516
83	0.030561	0.0318474		0.0478821	0.0303329
84	0.0290964	0.0307628		0.0458892	0.0301488
85	0.0292826	0.0299025		0.0428624	0.0300773
86	0.0310523	0.0298988		0.0405498	0.0300295
87	0.0332054	0.0308819		0.0402692	0.0298195
88	0.0344166	0.0323342		0.0418708	0.0293448
89	0.0343012	0.0334269		0.0438385	0.0286787
90	0.0335194	0.0335437		0.0445405	0.0279896
91	0.0328794	0.0326899		0.0435224	0.0273819
92	0.0324808	0.0314325		0.04174	0.0268184
93	0.031604	0.0304891		0.0406452	0.0262283
94	0.0296257	0.0302727		0.0409785	0.0256172
95	0.026909	0.0306975		0.0423355	0.0250594
96	0.0248058	0.0313316		0.0436574	0.024582
97	0.024659	0.0317214		0.0440837	0.0240773
98	0.0266665	0.0316311		0.0433626	0.0233583
99	0.0295517	0.0310966		0.0417545	0.0223649
100	0.0314285	0.0302951		0.0397044	0.0213571
101	0.031055	0.0293897		0.0377244	0.0208679
102	0.0285914	0.0284757		0.0364149	0.0213465
103	0.0253191	0.0276569		0.036307	0.0227936
104	0.0227408	0.027075		0.0374878	0.024571
105	0.0217641	0.0268526		0.0393049	0.0257072
106	0.022462	0.0269976		0.040577	0.0254672
107	0.0242803	0.0273268		0.0403404	0.0238666
108	0.0264024	0.0275599		0.0385765	0.0217198
109	0.0280051	0.0275046		0.0362412	0.0201547
110	0.028505	0.0272028		0.0345916	0.0198789
111	0.0276795	0.0268829		0.0344287	0.0207774
112	0.0258371	0.0267523		0.0357346	0.0220969
113	0.0236573	0.0268568		0.0379598	0.0230653
114	0.0218798	0.0270711		0.0405918	0.0234439
115	0.0209874	0.027231		0.0434695	0.0235935
116	0.021092	0.0272564		0.0466227	0.0240757
117	0.0219682	0.0271676		0.0497432	0.025135
118	0.0231517	0.0269721		0.0519246	0.0264955
119	0.0240445	0.0266174		0.051894	0.0275678
120	0.0240855	0.0260546		0.0488958	0.0278584
121	0.0231388	0.0253607		0.0433712	0.0272411
122	0.0217342	0.0247825		0.0370781	0.0259499
123	0.0209045	0.0245931		0.032236	0.0244069
124	0.021541	0.0248539		0.0303084	0.0230215
125	0.0237062	0.025325		0.0312005	0.022078
126	0.0264781	0.0256301		0.0335603	0.0217197
127	0.0285643	0.0256084		0.0358375	0.0219833
128	0.0292436	0.0255046		0.0372702	0.0228155
129	0.0287838	0.025804		0.0379803	0.0241055
130	0.0280693	0.0268167		0.0384093	0.0256673
131	0.027756	0.0283143		0.0386729	0.0272071
132	0.0276823	0.0295526		0.0385831	0.0283648
133	0.0270909	0.0297432		0.0382298	0.0288265
134	0.0253828	0.0286056		0.038296	0.0284903
135	0.02266	0.026579		0.0396257	0.0275552
136	0.0196935	0.0245574		0.0422761	0.0264371
137	0.0174132	0.023351		0.0450353	0.0255196
138	0.016452	0.0232549		0.0460536	0.0249562
139	0.0169978	0.0239988		0.0441984	0.0246856
140	0.0189322	0.0250495		0.0400178	0.0246085
141	0.0219236	0.0259682		0.0354248	0.0247715
142	0.0254083	0.0266318		0.0323355	0.0253326
143	0.0285542	0.0271642		0.0313171	0.0263245
144	0.0305628	0.0276913		0.0314042	0.0274529
145	0.0310656	0.0281391		0.0310505	0.0281651
146	0.030328	0.0282199		0.0293916	0.0279986
147	0.0289355	0.0276457		0.0267345	0.0269257
148	0.0273157	0.0264031		0.0240198	0.0254419
149	0.0254504	0.0248637		0.0218834	0.024285
150	0.023203	0.0236464		0.020291	0.0239524
151	0.0207941	0.0232612		0.0188345	0.0244355
152	0.0189289	0.023812		0.0173971	0.0252462
153	0.0183824	0.0249227		0.0164561	0.0257719
154	0.0193363	0.0259777		0.016712	0.025644
155	0.0211725	0.026447		0.018446	0.0249261
156	0.0229469	0.0261188		0.0211417	0.0240296
157	0.0241441	0.0251666		0.0237083	0.023461
158	0.0249918	0.0239999		0.0251417	0.0235092
159	0.0260258	0.0231039		0.0250786	0.0240925
160	0.0274079	0.0228688		0.0239257	0.0248198
161	0.028608	0.0234326		0.022447	0.0252485
162	0.028817	0.0245895		0.0212349	0.0251619
163	0.0276759	0.0258212		0.0204395	0.0247397
164	0.025677	0.0265491		0.0198123	0.0244225
165	0.0237498	0.0264652		0.0191796	0.024562
166	0.0225206	0.0257542		0.0186884	0.025138
167	0.021862	0.0249748		0.0187491	0.0257352
168	0.0211918	0.0246594		0.0196428	0.0258547
169	0.020181	0.0249154		0.021127	0.0253103
170	0.0191816	0.0253574		0.0223351	0.0243864
171	0.0188962	0.0254457		0.0223558	0.0236207
172	0.0197115	0.0249231		0.0208807	0.023429
173	0.0212231	0.0240269		0.0185082	0.0238397
174	0.0224953	0.0232805		0.0164067	0.0245548
175	0.0228721	0.0230685		0.0155286	0.0252402
176	0.0225766	0.0233554		0.0159657	0.0257407
177	0.0225587	0.0237633		0.0169911	0.026095
178	0.0236774	0.0239106		0.0177501	0.0263979
179	0.0258342	0.0237105		0.0180401	0.0266778
180	0.0278861	0.0234109		0.0185081	0.0268913
181	0.0284588	0.0233361		0.0199804	0.0269979
