# Supplementary material for: Dopamine and glutamate regulate striatal acetylcholine in decision-making
Source: Nature. 2023 Aug 9;621(7979):577–85. doi: 10.1038/s41586-023-06492-9 (PMC10511323; doi:10.1038/s41586-023-06492-9)
Supplement: Supplementary file 8 — Source Data Fig. 4 [file 41586_2023_6492_MOESM8_ESM.xlsx]

## Sheet: 4b
	saline	eticlopride	saline	eticlopride
1 pt = 1 hz	Ach	Ach	DA	DA
1	-0.00406797	-0.00231074	0.00126836	0.00233673
2	-0.00674405	-0.00338678	-0.000955464	0.00413588
3	-0.0012821	-0.00106252	0.00309047	0.00224203
4	-0.00242114	0.00025742	0.00112489	0.0028102
5	-0.0040268	-0.00176554	0.00161269	0.00639272
6	-0.000335194	-0.00185161	0.000536659	0.00369399
7	-0.000156766	-0.00205249	0.00271745	0.00568251
8	-0.0058932	-0.000445592	-0.00125675	0.00359929
9	-0.00162519	-0.0027268	-0.00249062	0.0048145
10	-0.00248977	-0.00317157	-0.00194543	0.00318897
11	-0.00347786	-0.000431244	0.00344915	0.00514593
12	-0.00393074	0.00302647	0.00250222	0.00227361
13	-0.00410914	-0.00338678	-0.00216064	-9.37003e-05
14	-0.00284657	0.000443942	0.00113923	0.00696085
15	-0.00430127	0.00595331	-0.00127109	0.00352038
16	-0.00336808	-0.00264072	-0.00210325	0.00389915
17	0.00199781	-0.00241115	-0.00249062	0.00348882
18	-0.00597554	0.00110392	0.00211484	0.00104261
19	-0.00840459	0.000443942	0.00260266	0.0060455
20	-0.000939007	-0.00308548	0.000421877	0.00322052
21	0.00135281	0.00136217	-0.000783297	0.00269972
22	-0.00346414	-0.00361634	0.00420956	0.00337835
23	-0.00585201	-0.000287762	-0.000926779	0.00318896
24	-0.00416403	-0.00350155	0.00299004	0.000837426
25	-0.0036151	-0.00206682	0.00168443	0.007892
26	-0.00780076	-0.000761223	-0.00260539	0.00285754
27	0.000433333	-0.00117731	-0.00343756	0.00042711
28	-0.00246231	0.00311255	0.001584	0.00345726
29	-0.00335434	0.00410252	-0.00171587	0.00252612
30	-0.00346413	0.000156995	-0.00402579	0.00132669
31	-0.0050835	-0.00122034	0.00168443	0.00211578
32	-0.00165263	0.000888717	0.00221528	0.00487765
33	-0.00563244	-0.00199509	-0.00220368	0.00380447
34	-0.00457574	-0.00216726	-0.00115633	0.00382024
35	-0.00246232	0.000802638	-0.000223754	0.00288911
36	-0.00121348	0.00202215	0.00491258	0.00135826
37	-0.00423265	-0.00408978	0.00103881	0.0058877
38	-0.00124093	-8.19555e-07	-0.000453304	0.0084128
39	-0.00161147	0.00269647	0.000651434	0.00432526
40	-0.00303871	-0.000890357	-0.00164414	0.0044673
41	-0.00394445	5.6577e-05	0.00347785	0.00386759
42	-0.00163891	2.78774e-05	0.000278404	0.00470404
43	-0.0003489	-0.000574709	-0.00303581	0.00170545
44	-0.00146049	-0.00388893	-0.00142894	0.00465669
45	-0.00288774	-0.0027842	0.00301872	0.00200532
46	-0.00574224	-0.000919035	0.00220094	0.00757636
47	-0.00103507	-0.000531667	0.00254527	0.0060455
48	-0.0037935	0.000745241	0.000708828	0.00102682
49	-0.00180359	0.00179259	-0.000410271	0.00235251
50	-0.00270934	0.000989146	0.00321959	0.00274707
51	-0.00291519	-0.00258333	-8.02804e-05	0.00778153
52	-0.00237997	0.00236648	-9.46248e-05	0.00290488
53	-0.00254466	0.000400902	0.00179922	0.00440417
54	-0.000788065	0.00113263	0.00306178	0.000790099
55	-0.00172125	-0.00113426	-3.72418e-05	0.00781309
56	-0.00520702	0.000472639	-0.00240454	0.00487764
57	-0.000993916	0.00579549	0.00016362	0.00115307
58	-0.00189966	-0.00443413	0.00304742	0.00696086
59	3.53578e-05	-0.00153598	-0.000725912	0.00299957
60	-0.000252838	-0.00576842	-0.000582439	0.00230516
61	-0.00288774	-0.000359499	-0.00137153	-0.00145095
62	-0.00110369	-0.000589069	0.00245919	0.00093213
63	-0.00218784	0.00110391	0.00103881	0.00752901
64	-0.00445222	0.00170651	0.00274613	0.00520905
65	-0.00111741	2.78801e-05	0.00030709	0.00358351
66	-0.00265445	0.00240952	0.00266005	0.00168967
67	-0.001337	0.00380122	0.00227267	0.00301536
68	0.00445431	0.0012187	-0.000338528	0.00238407
69	-0.00187221	-0.00228203	-0.0012711	-0.00268195
70	-0.00312105	0.000989149	-0.00218933	0.00296801
71	-0.00108998	-0.000933394	0.000393172	0.00522485
72	0.0036858	-0.00188031	-0.000668528	0.00568252
73	-0.00183104	-0.00331503	0.000665786	0.00513015
74	0.000515675	-0.000316461	0.000665775	0.00345726
75	-0.00394446	0.000357862	0.00274613	0.00640849
76	0.0021076	0.000228742	-0.000539399	0.00486185
77	-0.00189966	1.3537e-05	-0.0033658	0.00102682
78	-0.00210551	-0.00298506	-0.00197412	0.00528797
79	0.00144887	0.00273952	-0.00247628	0.00334678
80	-0.00152912	0.000573073	-0.00415491	0.00175281
81	-0.00136443	0.00733065	0.00208616	0.00487764
82	0.00253303	-0.00116293	-0.00124241	0.00197374
83	-0.00148795	0.000128306	-0.00325103	0.00257346
84	0.000186316	0.000458296	0.000737503	0.00140559
85	-0.000143054	0.00154869	0.00224398	0.00625067
86	-0.000788054	0.000214378	-0.00170153	0.000521795
87	-0.00236627	-0.000603412	0.00382217	-0.00164033
88	0.00342506	-0.00312853	-0.000324188	0.00372555
89	-0.00172125	-0.0033007	-0.000668517	0.0079709
90	-0.00316221	0.000501328	0.000780554	0.00402541
91	-0.000417516	-0.00134947	-0.00359536	0.00374133
92	-0.00276424	-0.000904697	-0.000123315	0.000553369
93	-0.000280295	0.000816986	-0.00101285	0.00159498
94	-0.00118604	-0.000933397	0.000493608	0.00194218
95	0.00102345	-5.82053e-05	0.00141184	0.0028891
96	-0.000980181	-0.00147859	-0.000840684	0.000790104
97	-0.00104881	-0.00410414	0.00268875	-0.00111953
98	-0.00137815	0.000300468	-0.001845	0.00298379
99	0.00246441	-1.51653e-05	-0.000926775	0.000963692
100	0.00464645	-0.000517324	-0.00170151	-6.21322e-05
101	-0.00380723	0.000860023	0.00359261	-0.00152986
102	-0.00259956	-0.000459922	0.000134928	0.00443574
103	0.00224483	0.00236648	0.00139748	0.00528797
104	-0.000897838	-0.00153597	6.31826e-05	0.00274707
105	-0.0014056	-0.00124903	-0.000668521	0.00180014
106	-0.00133699	-0.00185162	0.000823598	0.00688196
107	0.000748983	0.000343508	-0.000152017	0.00367821
108	-0.00224274	-0.00143555	-0.000725908	0.00743432
109	-0.000541029	0.00298342	0.000594046	0.00366242
110	0.00201154	0.00123305	0.00207182	0.00134246
111	-0.00222901	0.00394469	-0.00283496	-0.00236631
112	-0.000403799	-0.00322895	0.000608385	0.00380445
113	-6.07016e-05	-0.00183727	0.00119662	0.00399384
114	0.00209389	0.00170649	-0.000625479	0.000884787
115	-0.00390329	0.000931763	0.00112489	0.00307848
116	0.0019292	0.00382991	-0.00220368	0.00453043
117	0.002931	0.00440379	4.88544e-05	0.00479872
118	-0.00254467	0.000960452	0.0010962	0.00142138
119	0.000103976	0.00120435	0.000837941	-0.000724964
120	0.000913653	-0.00124903	0.000694466	0.0037729
121	-0.00188593	0.00104653	3.44938e-05	0.00651897
122	0.000845045	0.000372211	-0.00393969	0.00251033
123	0.00121558	-0.000244719	0.000694472	0.00301535
124	0.00375442	0.00265343	-0.00125677	0.000758534
125	0.00372699	0.00169215	-0.00111329	0.00243142
126	0.00190175	0.000314825	0.00241613	0.00257346
127	-0.00336806	0.000759576	0.00287526	0.00434105
128	0.000858762	-0.00163641	-0.0023615	0.00664522
129	-0.00162519	0.000816972	0.0026744	0.00118465
130	-0.00346414	0.00536507	0.00326263	0.0021
131	-0.000541037	0.00319863	0.001914	0.00221048
132	0.000817604	0.00275385	-2.28933e-05	0.00194218
133	0.00227229	-0.0016077	0.0050417	-0.000219955
134	0.00243696	-0.00322896	0.00118229	0.00318896
135	-0.000444973	-0.000388193	-0.00264845	9.93588e-07
136	-0.000403796	0.00192171	-6.59251e-05	9.5686e-05
137	-0.000458695	0.00182128	0.00247354	0.00494077
138	-0.00242115	0.000544373	-0.000582439	-0.00288711
139	0.00356229	0.00159172	-0.00360971	-6.21367e-05
140	-0.00141934	0.00064481	-0.0062783	0.005793
141	0.00397399	0.00064481	0.00063708	0.0030627
142	-0.000335189	-0.000445587	-0.00197412	0.00303114
143	0.00342505	0.0025817	-0.000926765	0.00345726
144	-0.00465809	0.000472645	-0.00138588	0.00232095
145	0.00308197	0.000587413	0.00167009	-0.00230319
146	0.00346622	8.52685e-05	-0.000611121	-0.000409338
147	-0.00243488	0.000960449	0.0002784	0.00320475
148	-0.00060965	0.00245257	0.00033579	0.00281019
149	0.000927388	0.000472636	0.00154096	0.00150028
150	-0.00266817	0.00322733	0.00123967	0.00233673
151	0.00545613	0.00110393	-0.000654167	0.00329943
152	-0.000266566	0.000946095	0.00136879	0.0031574
153	-0.00140561	0.00446119	-0.0023615	0.00430948
154	0.000529384	0.00499203	0.00123968	0.00236828
155	0.000488231	0.0014913	-0.000639824	-0.00121422
156	-0.000170504	0.00263909	-0.00280627	0.00598238
157	-0.00264073	0.0025243	-0.000682863	0.0063927
158	-4.69899e-05	0.00351426	0.00627557	0.000127251
159	-0.000801787	-0.000876003	-6.5936e-05	0.00293645
160	-0.00119976	0.0054655	0.00016363	0.00615597
161	-0.000184218	-0.000287759	-0.00183065	0.00404119
162	-0.000239114	0.00391599	-0.000754599	0.00337834
163	-0.00147423	-0.000718186	-0.000869381	-0.00380246
164	-0.00200945	0.00205085	0.00165574	0.00279441
165	0.00159983	0.00156304	0.00138315	0.00258925
166	0.00190176	0.00157738	-0.000596778	0.00164232
167	-0.00213296	-0.00268376	0.00228703	0.00386758
168	0.00402889	0.00233778	0.00284656	0.00312584
169	0.00227229	0.00134782	-0.00155805	0.000111469
170	-0.000376355	0.00355731	0.000536649	0.00345726
171	0.00288984	0.000601759	-0.00115633	0.00323631
172	0.000790152	0.00215128	-0.00147196	0.000695397
173	0.000845045	0.00184998	0.000723174	0.00214735
174	-0.00216042	0.00090306	-0.00286365	0.00277863
175	0.00210761	-0.00096208	0.000665779	0.00156341
176	0.000405889	-0.0017225	-0.00326537	0.00145293
177	-0.00117231	0.0012187	-0.00124241	0.0029838
178	0.00195664	0.00114696	0.000637085	0.00180014
179	0.00209388	0.00101784	-0.000223751	0.000174594
180	0.00349367	-0.000703832	9.18768e-05	0.00183171
181	0.000845027	0.00184998	0.000866645	0.00138981
182	-0.00248976	0.0017926	0.00165575	0.00355195
183	0.00181941	0.000157005	-0.001845	0.00628223
184	-0.00143306	0.00169217	-0.00404014	0.000648048
185	-0.0016938	-0.00518019	0.00253093	0.0005218
186	0.00102344	0.00131913	0.00165574	0.00161076
187	0.00229973	0.00205084	-0.00294973	0.000143033
188	0.00546984	0.0022804	0.00155532	0.000253504
189	0.00198409	0.000486988	0.00171313	0.00224204
190	-0.000884119	0.000573073	0.000378826	0.00101104
191	0.00214876	0.00351427	0.00126837	0.00295222
192	0.0041524	0.00329906	-0.00134284	0.0042937
193	0.00100973	-0.000373844	-0.0012711	0.000790092
194	0.00422103	-0.000847308	-0.003911	0.00557204
195	0.0018743	0.00110391	0.00222964	-0.0018455
196	-0.00237999	-0.000847303	0.000565345	0.00216313
197	-0.00189965	0.000716547	-0.000525048	0.0030627
198	0.000515681	0.00370078	-0.00142892	0.00124777
199	-0.00102136	0.00183564	0.00101011	0.00167389
200	-0.0015154	0.00291167	-0.000410273	0.00329944
201	-0.00393073	0.00240953	0.00053666	-0.00348683
202	0.00203899	-0.000259073	-0.00389667	0.00164233
203	-6.07119e-05	0.00446119	-0.00191673	0.00329943
204	-0.0012272	0.00129043	0.00115358	0.00224204
205	-0.000788049	0.00299777	0.0002784	0.00172124
206	0.00107834	-0.000746877	-0.000855038	-0.00345526
207	0.000474504	0.00164912	0.000278405	-4.63578e-05
208	0.000776425	-0.00233942	0.00494127	0.00375712
209	-0.00044496	-0.000818603	-0.0033945	0.000442898
210	-0.000266563	0.00206519	-0.000338531	-0.00160877
211	0.00192919	0.00163478	0.00218659	0.00239986
212	-0.00176242	0.00591026	0.00154096	-0.000945923
213	0.00269771	-0.000316461	0.00189964	0.000947904
214	-0.0022153	0.000243083	0.000421872	0.000237725
215	-0.00242116	0.000429605	-0.00474314	0.00197374
216	0.00413869	-0.00123467	-0.00049636	-0.00124579
217	-0.00158402	-0.00109122	-0.00193108	0.00135824
218	0.00116068	-0.000761226	-0.00332276	-0.0010564
219	-8.81638e-05	0.00107524	0.00347785	-0.00227162
220	-0.000733159	-0.0021816	-0.00305017	0.00108996
221	-0.00189966	-0.00163641	0.000106237	0.00400962
222	0.00120185	-0.00122034	-0.00217498	-0.000993276
223	0.00280751	0.00341384	-0.00066852	0.000300853
224	0.00177824	0.0009461	0.00353523	0.000427103
225	0.000364718	-0.00353025	-0.00134285	-0.00225583
226	0.00346623	0.00206519	-0.00330842	0.00194218
227	-0.000184223	-0.0035446	-0.00224671	0.00162654
228	-0.000184221	-0.0014212	-0.00399709	-0.00269773
229	0.00194292	0.00245258	0.00189965	-0.00159299
230	0.000172594	0.00153434	0.000995758	0.00311004
231	0.00354857	0.000400902	0.00360698	-0.000535593
232	0.00343879	-0.00279853	0.000292754	0.00369398
233	0.00372697	-0.00294201	-0.00279191	0.00075853
234	0.0011744	-0.00110556	0.000149272	0.00145294
235	0.00380933	0.000386565	0.00296134	-0.000709199
236	0.00020003	0.00170651	0.000177966	-0.000535596
237	0.0015175	-0.0040611	0.0016127	0.000348195
238	0.00198409	0.000903063	-0.00168717	-0.000125258
239	0.0017508	-0.00285593	-0.00148631	0.00173702
240	0.000556849	-0.00206683	0.00131141	-0.00217693
241	0.00162728	-0.00295636	0.00309047	0.0028891
242	0.00413866	0.000616124	0.000780558	0.00217891
243	-4.69821e-05	0.00176389	0.000421874	0.00151607
244	0.00501698	0.00182129	0.00162704	3.25572e-05
245	-7.44365e-05	-0.0013925	0.0005223	0.00269972
246	0.00306825	-0.00183727	0.00172748	-0.00135626
247	0.00278005	-0.00353025	0.0013401	0.000963695
248	0.00260166	0.00141955	0.00122532	0.000758531
249	-0.000623369	0.000157003	0.00144053	0.00356773
250	0.00256048	0.000501339	-0.000682862	0.000663836
251	0.00109206	-0.00394631	-0.00294974	0.00366243
252	0.00331527	-0.00122034	-0.00131415	-0.000882796
253	0.00301335	0.000429591	-0.000223753	0.00320474
254	0.00363091	-0.000775577	-8.0279e-05	-0.0004409
255	0.00069408	0.00248126	0.000809258	-0.000930138
256	0.00218994	0.000357854	0.00037883	0.00176858
257	0.0011195	0.00177825	0.00159835	-0.00206645
258	0.00291729	0.00295473	-0.00333711	0.00284176
259	0.00245069	-0.0035446	-0.00355232	-0.00124579
260	-0.00177614	0.000702193	0.00238745	-0.0013247
261	0.00577178	-0.00223899	-0.00168717	-0.00200332
262	0.00368581	-0.00520888	-0.0018737	-0.00214536
263	-0.000499861	0.00312689	0.00113924	-0.00277665
264	0.0032192	-0.0021529	0.00276048	-0.00195598
265	0.00239579	-0.00340112	3.45087e-05	0.00276285
266	0.00618348	-0.000775574	0.00023536	0.000995266
267	-0.00125466	-0.00034515	-0.00079764	-0.00432328
268	0.000831318	-0.00355894	-0.00206021	0.00138982
269	0.00577178	-0.00172249	-0.000955469	-0.00025151
270	0.00387794	-0.000474276	0.00079491	0.00219469
271	0.000309827	0.000171348	-0.00109894	0.00110574
272	0.00338388	-0.000718186	0.00172747	-0.00102484
273	-0.000925288	0.00252431	0.000909684	0.000363978
274	0.000515673	0.000773922	-0.000223754	0.00150029
275	0.00150377	-0.00274115	0.000809247	0.0051775
276	0.00401517	-0.000531669	0.00412348	0.00184749
277	0.00217623	-0.00301374	0.00156966	-0.0016719
278	0.000501961	-0.00162205	-0.00405446	9.568e-05
279	0.000419616	0.00426033	-9.46275e-05	-0.00126157
280	0.0023409	-0.00192335	-0.00280627	0.00161076
281	0.000474504	-0.00225334	0.000550998	0.00318896
282	0.00154494	-0.00235377	-0.000783295	0.000379768
283	0.000323559	-0.00202378	0.00222964	0.000158812
284	0.00356229	-0.00248289	-0.00282061	0.000695406
285	0.00317803	-0.000517318	-0.0023328	0.00236831
286	0.00317803	-0.000675132	0.00257397	-0.00410233
287	0.00482485	-0.00424761	-0.00305017	-0.00048825
288	-0.00312104	-0.000244724	0.00363567	-0.00362887
289	0.00334271	-0.00295635	-0.000338542	0.00071119
290	0.000639192	0.00103219	-0.000840688	-0.00230317
291	0.00269771	-0.00243986	-0.000410263	-0.000535593
292	0.00110579	0.00110392	0.000579702	0.0028102
293	0.00235462	0.000329163	-0.00228976	0.00276285
294	0.00556591	-0.00261203	-0.000281144	0.000837437
295	0.00295846	-0.00449152	-0.00267714	-0.00351839
296	0.00382304	-0.00361633	-6.59251e-05	0.000300856
297	0.0044955	-0.004635	-0.00239019	-0.000693408
298	0.00481114	-0.00555321	0.00205747	0.000632283
299	0.00261538	-0.000746869	0.000866641	0.00094791
300	0.00068035	0.0011613	-0.000180722	0.00105839
301	0.000639189	-0.00558191	0.000938382	-0.00342369
302	0.00479741	-0.00238247	0.00123967	0.00312583
303	0.00341133	-0.000675143	-0.00144327	-0.00547535
304	0.00302707	-0.00200943	-0.000481997	-0.0021138
305	0.00416613	-0.00486454	-0.0005394	-0.00317119
306	0.001641	-0.00170814	-0.00306452	0.00273128
307	0.00105089	-0.000101248	-0.00114197	0.00314162
308	-0.00126838	-0.0009047	0.000594047	0.000679619
309	-0.00258582	-0.00209552	0.00233007	-0.00123
310	0.000337266	-0.00126338	-0.000969815	-3.05715e-05
311	0.00320548	-0.00077558	0.0045826	0.00233673
312	0.00416612	-0.00295636	0.0010675	0.000348192
313	0.00166844	-0.000259065	-0.000926765	-0.0035973
314	0.00214877	-0.000660787	-0.00104155	0.000158816
315	0.00246442	-0.00150729	-0.00207455	-0.000851228
316	0.00391911	-0.00176553	0.00227267	4.8345e-05
317	0.00276632	-0.00254029	-0.00118504	-0.000598717
318	-0.000472409	-0.00396066	0.00189964	-0.000346208
319	0.00420729	-0.0040037	-0.000682871	-0.000377772
320	0.0041524	-0.00259767	0.00313352	0.00377289
321	0.00110579	-0.000230373	-0.0026054	0.00140559
322	0.00523656	-0.00110555	-0.00617787	-0.000109482
323	-0.000294012	-0.00078992	-0.0018163	0.000427104
324	0.000598023	-0.00342982	0.00175616	-0.000504031
325	0.00120185	0.0020652	-9.46234e-05	9.92098e-07
326	0.00175079	-0.00429066	0.00109619	-0.000646064
327	0.000515681	-0.00518019	-0.00101285	0.000679618
328	0.00258792	-0.00284158	-0.00190238	0.00202109
329	0.000968559	-0.00658622	0.000637087	0.00262081
330	0.00172334	-0.00124904	-0.00191672	-0.000504028
331	-0.000348916	-0.00495063	-0.00145763	0.00142138
332	0.00431709	0.00101784	-0.00307886	-0.00134047
333	0.00468761	-0.00188031	-0.00355231	-0.00148251
334	0.00278006	-0.000330796	-0.00177326	-0.000945931
335	0.0062521	0.00239518	-0.00121372	-0.00148251
336	0.00685593	-0.00132077	-0.00098416	0.00378867
337	0.00223111	0.000860021	-0.00150066	-0.000283084
338	0.000145139	-0.00460629	0.000493609	0.000648053
339	0.00250558	-0.000230379	-0.00302148	-0.000756546
340	0.00218994	0.000831326	-0.000180724	0.00189483
341	0.000735251	-0.000775572	0.000536651	0.000395551
342	-0.00240742	0.00245257	-0.000238104	-0.00104062
343	0.00323294	0.00374383	0.000292758	-0.0018455
344	0.00199782	0.00238082	0.000493608	-0.00129312
345	-0.000403786	-0.000890343	-0.00415491	-0.00326588
346	0.00109207	-0.000445587	0.00135445	-0.00340792
347	-0.0015154	-0.00472107	0.00281787	-0.00198755
348	0.00069409	0.00362905	0.00177052	-0.00266617
349	-6.07093e-05	-0.000732523	3.45046e-05	0.00164233
350	0.00326038	-0.00387457	-0.00148631	-0.000235741
351	-0.00165264	-0.00486456	0.000464912	-0.00373934
352	0.000501946	0.000228737	-0.00322234	-0.00075655
353	-0.000252836	0.00044395	3.4506e-05	0.000206156
354	0.00201154	-0.00335808	-0.00360971	-0.00686418
355	0.00273888	-0.00417587	0.000264056	-0.00145095
356	0.000776428	-0.00298505	-0.00195979	7.98997e-05
357	0.00546986	0.00296907	-0.00183065	-0.00102483
358	0.00548357	-0.00249724	-0.00150066	-0.0011511
359	0.00320548	0.000716544	0.000852299	0.000774309
360	-0.000554757	0.000415264	-0.000783297	-0.00171924
361	-0.00353274	0.00113261	-0.00517357	-0.00435484
362	0.00014515	-0.00233944	-0.00386796	-0.00295025
363	-0.00321711	-0.000890343	0.00172748	-0.00111953
364	0.00131164	-0.00133511	-0.00144327	-0.00362887
365	0.00110579	-0.000990788	-0.00170153	0.00159497
366	0.000433335	-0.00584017	-0.0018163	-0.00217693
367	0.00195665	-0.00185163	-0.00082634	-0.000630276
368	0.0035623	-0.00104817	0.000880995	-0.00348683
369	0.0014626	-0.00265506	-0.000955466	-0.00848973
370	0.00396027	-0.00426195	-0.000482005	-0.0022874
371	-0.000815499	-0.00459194	0.00478345	-0.00350261
372	-6.07145e-05	-0.000129942	0.000751853	-0.000409349
373	-0.000458692	-0.00170815	0.000909684	0.000506021
374	-7.44288e-05	0.000659158	0.0053143	-0.00509659
375	0.00225856	-0.000488627	0.000307094	-0.00130891
376	-0.000678278	0.00160608	-0.000783287	-0.00626446
377	0.00254675	0.000759587	0.000536644	-0.00317119
378	0.00334272	-0.00210986	0.000393174	0.00161075
379	-0.000307729	0.000429605	0.0026457	-0.000724979
380	0.00492092	-0.000703835	0.000938378	-0.00181393
381	0.000268648	0.00250995	-0.00392535	0.000474462
382	-0.000184213	-0.0045776	-0.00175892	-0.00283977
383	-0.000650824	-0.002942	-8.02804e-05	0.00312582
384	-0.000348908	-0.00189467	0.000766206	-0.00760593
385	0.00309569	0.00404512	0.000723169	-0.00283976
386	-0.00168007	-0.000445587	0.00103881	-0.00610663
387	-0.00139188	-0.00264072	-0.00434143	-0.00599617
388	-0.00170753	-0.000703848	-0.00327972	-0.00222428
389	0.00110579	-0.00172249	-0.000195057	-0.00639072
390	-0.00121348	-0.00130641	0.0018853	-0.00386559
391	-0.00181732	0.00497769	-0.00266279	-0.00498612
392	0.000131417	-0.000804268	-0.00119936	-0.00331323
393	0.00120185	0.000128303	-0.00210324	-0.00520707
394	9.02511e-05	0.00044395	-0.000266797	-0.00601195
395	0.00109205	-0.00137816	-0.00269149	-0.000693415
396	-0.000184213	-0.00113425	-0.00381057	-0.00384982
397	0.00342506	-0.000804271	-0.00338015	-0.000961705
398	0.00258792	-0.0055819	0.00056534	-0.00615399
399	0.000556852	0.000573073	0.000436225	-0.00571209
400	0.00592273	0.00199346	-0.00335146	-0.00298181
401	-0.00224275	0.000429596	-0.00226108	-0.000314644
402	0.000556847	-0.000617755	0.00231572	0.00150029
403	0.00623838	-0.00110556	0.00244484	-0.00356574
404	0.000913658	0.00120435	-0.00257672	-0.002461
405	-0.00306615	0.000171343	0.000436214	-0.00364465
406	-0.00313476	-0.000230376	0.00184226	0.00187905
407	-0.00250349	0.000530033	-0.000553739	-0.00269773
408	0.00246442	0.00035786	-0.000238101	-0.00604352
409	-0.00323083	0.000128308	-0.00286365	-0.00309228
410	-0.0012821	9.96034e-05	-0.000295487	-0.00239788
411	0.00139398	-0.00212421	0.000206659	-0.00443376
412	-0.000897831	-0.000101259	-0.00171587	-0.00304493
413	-0.0033269	0.00106088	-0.00612049	-0.00362887
414	-0.00206434	-0.00110556	0.000278405	-0.00408655
415	-0.00203689	0.000946103	-0.000180698	-0.000993276
416	-0.000774327	0.00292603	0.00233006	0.000332422
417	-0.00242115	0.00262473	-0.00246192	-0.00375512
418	0.00147632	0.00051569	-0.000453317	-0.00189285
419	-0.00213295	0.000960457	0.00284656	-0.00639072
420	-0.00121348	0.00101783	-0.000453315	-0.00356574
421	0.00238207	0.000243102	-0.00201716	-0.00301338
422	-0.00264072	-0.00111991	-0.00274888	-0.00320276
423	-0.00085667	-0.0030281	3.44951e-05	-0.00206645
424	-0.00159773	-0.00203813	-0.00241888	-0.00637494
425	-0.0026819	0.00262474	-0.000381574	-0.00681683
426	-0.00294264	0.00265343	-0.000840693	-0.00141939
427	-0.00563245	-0.00259767	-0.00287801	-0.00119844
428	-0.00476787	0.00187868	-0.00358102	-0.00328167
429	-0.00202316	0.00496334	-0.00161544	-0.00381825
430	-0.00420521	-0.00199509	-0.0012998	0.00314161
431	-0.000307727	-0.0016651	-0.00518792	-0.00233474
432	-0.00408169	0.000400905	-0.000654169	-0.00222428
433	0.000529397	0.00286863	-0.00124241	-0.00530176
434	-0.000623377	0.00141956	0.000507962	-0.00678526
435	-0.0027368	0.00387295	-0.00198845	-0.00414968
436	6.2807e-05	0.00124739	-0.00167283	-0.00306072
437	-0.00375232	0.00427468	-0.00498705	-0.00662745
438	-0.00383466	-0.000875995	-0.0031506	-0.000141038
439	-0.0024486	-0.00340112	0.000823602	-0.00329744
440	-0.00405424	0.00134782	-0.000855035	-0.0039603
441	-0.000774327	0.00212257	-5.15902e-05	-0.00449688
442	-0.00338179	0.00177824	0.00178487	-0.00179816
443	-0.0042601	0.00301211	-0.00216064	-0.0029029
444	-0.00152913	0.00321298	0.000192323	-0.00563318
445	-0.00232509	0.00114697	-0.00429838	-0.0057121
446	-0.0015154	0.00374383	0.0021005	-0.00381825
447	-0.00347785	0.00394469	-0.000912419	-0.00497033
448	-0.00357392	0.00160608	-0.000840688	-0.00205067
449	-0.00391701	0.00206518	0.00189964	-0.0028082
450	-0.00268189	-0.0011199	-0.000898074	-0.00309228
451	-0.000376355	-0.00189466	-0.000539385	-0.00635916
452	-0.00102135	0.00598201	-0.00458533	0.00258924
453	-0.00744394	-0.00123468	-0.00447055	-0.00291868
454	-0.00479531	0.00453293	0.000221025	-0.00175081
455	-0.00106252	0.00348557	0.0016127	-0.00484409
456	-0.00556382	0.00068785	-0.000338534	-0.00108797
457	-0.00409541	-0.00067514	2.01494e-05	-0.00315542
458	-0.0038484	-0.000976437	0.00131141	-0.00380247
459	-0.00295637	0.00536507	9.1889e-05	-0.00279242
460	-0.00436989	0.00160608	0.00145487	-0.00460735
461	-0.00694989	0.00273951	-0.00405447	-0.00405499
462	-0.00343669	0.00167783	-0.00158674	-0.00427593
463	-0.00189965	-0.000574709	-0.00273452	-0.00530176
464	-0.00511094	-0.00166511	-0.00280626	-0.00717982
465	-0.00122721	0.00380121	-0.00145762	-0.00362887
466	-0.00220157	0.00195041	-0.000682867	-0.00325011
467	-0.00239371	-0.000746869	-0.00234715	-0.00594882
468	-0.00559128	-0.00318592	0.000608394	0.000458674
469	-0.00207807	0.000974797	-0.0021463	-0.002461
470	-0.00534424	0.00242387	-0.0033945	-0.00858442
471	-0.00732044	-0.00057472	-0.000869384	-0.00392872
472	-0.0071283	-0.000632103	-0.00294975	-0.00224006
473	-0.00288776	0.0017926	-0.00429837	-0.00623291
474	-0.00243487	-0.000689494	0.00352089	-0.00487565
475	-0.00387583	0.00266777	0.000106235	-0.00405498
476	-0.00604416	-0.00322896	-0.00162979	-0.0043864
477	-0.00571477	-0.00206682	-8.02736e-05	-0.00392872
478	0.00059801	0.00500638	-0.000324188	-0.00467048
479	-0.00888491	-8.68941e-05	0.00228702	-0.0041181
480	0.00109207	-0.000201674	0.00468301	-0.00399185
481	-0.00544031	0.00116131	-0.00273453	-0.00490721
482	-0.0061951	-0.000488629	0.00125401	-0.0052702
483	-0.000499856	-0.0016651	-0.00320798	-0.00662745
484	-0.0046718	0.00411684	-0.000998494	-0.0029029
485	-0.00494627	0.00196475	-0.000797637	-0.00304493
486	-0.00582457	0.00278255	-0.00198847	-0.00290289
487	-0.00372488	0.00074523	0.00664859	-0.00212958
488	0.00120185	0.00166347	-0.00131415	-0.00276086
489	-0.00184477	0.00348558	0.00145488	-0.000519811
490	-0.00209179	-0.000273413	-0.000424616	-0.0014825
491	-0.00298382	0.00200781	-0.000568085	-0.0074639
492	-0.00213296	0.00116131	-8.02777e-05	-0.00689574
493	-0.00600298	-0.000689489	-0.00240454	-0.00340792
494	-0.00501488	0.000515682	-0.0010272	-0.0029029
495	-0.00232509	0.00348558	0.00139749	-0.0042128
496	-0.00270935	0.00246692	-0.000324183	-0.00452844
497	-0.00467181	-0.00208118	0.000249709	-0.00414967
498	-0.00342297	0.0025243	-0.000840685	-0.00460735
499	-0.00398563	0.00014266	-0.00254802	-0.00533332
500	-0.00183104	-0.000316456	0.00332002	-0.00730608
501	-0.00163891	0.0028256	0.00191399	-0.00618556
502	-0.00681267	-0.00271244	-0.000496361	-0.00295024
503	-0.00489137	-0.00360198	0.00311917	-0.00356574
504	-0.0064284	9.9617e-05	-2.28974e-05	-0.00265037
505	-0.00442477	0.00114697	-8.0279e-05	-0.00915258
506	0.000776415	0.00519291	-0.00444185	-0.00460735
507	-0.00303871	0.00347122	-0.00175892	-0.00500191
508	-0.00490511	-0.000990774	0.000235368	-0.00522286
509	-0.00493255	-0.00476411	0.00228702	-0.00460736
510	-0.00294264	0.00304081	-0.00164413	-0.00323433
511	-0.00302498	0.000271785	9.18863e-05	-0.00695887
512	-0.00358766	-0.000273408	-0.00216064	-0.00238209
513	-0.00504234	-0.000933397	0.000651441	-0.0034237
514	-0.00690872	-0.000589061	0.00349219	-0.00716404
515	-0.00324455	-0.00153598	-0.0036671	-0.00555427
516	-0.00506979	0.003586	-0.000955464	-0.00672215
517	-0.00655191	-0.00127772	0.00148357	-0.00381826
518	-0.00387582	0.00258169	-0.00214628	-0.00408654
519	-0.00524819	-0.00136381	0.000967069	-0.00508081
520	-0.00368371	-0.00132076	-0.00180194	-0.00503347
521	-0.00604415	-0.00526627	0.000192315	-0.00877381
522	-0.00523445	-0.00132076	-0.000266796	-0.00779532
523	-0.00583829	0.000816986	-0.00217498	-0.00296603
524	-0.00334062	0.00202215	-0.00134284	-0.00121423
525	-0.00550894	-0.00200944	-0.00424099	-0.00271351
526	-0.00668915	0.00245257	0.000522305	-0.00343949
527	-0.00384839	-0.002239	-0.00336581	-0.00388139
528	-0.000691992	-0.00110555	-0.00216063	-0.00444953
529	-0.00224275	-8.16846e-07	-0.000108969	-0.00392873
530	-0.0104082	0.00133349	-0.000137672	-0.00730608
531	-0.00366999	0.000142662	-3.72391e-05	-0.00558584
532	-0.00770469	-0.00110556	0.00154097	-0.00919992
533	-0.00449339	0.00312689	-0.00283497	-0.00706934
534	-0.00376605	-0.00289897	-0.00104155	-0.00296603
535	-0.00530309	-0.00285593	-0.00270583	-0.00837925
536	-0.00589318	-0.000761231	-0.00327972	-0.00645384
537	-0.00368371	0.00207954	-0.00131414	-0.00405498
538	-0.00168008	-0.000574707	-0.0012711	-0.00582257
539	-0.00416404	-0.00361633	0.00035014	-0.00407077
540	-0.00154285	-0.000990774	-0.00152936	3.25498e-05
541	-0.00626373	-0.00025907	-0.00270583	-0.0058857
542	-0.00887119	-0.00150728	-0.000410264	-0.00508081
543	-0.00898097	0.00192173	0.00334872	-0.00579101
544	-0.00727926	-0.00167945	-0.00193107	-0.00706935
545	-0.00351903	0.00316994	0.00221529	-0.00501768
546	-0.00364253	-0.00143554	0.00201442	-0.00689574
547	-0.00520702	-0.000216028	-0.000482003	-0.00609086
548	-0.00552266	-0.00134947	-0.00418359	-0.00580679
549	-0.00345042	-0.00321461	-0.00026679	-0.00497034
550	-0.00346414	-0.00222464	-0.000195057	-0.00905788
551	-0.0080066	-0.000675138	-0.00112764	-0.00498612
552	-0.00464435	-0.000675146	-0.00174457	-0.00561739
553	-0.00548148	-0.00188031	-0.000912421	-0.0105098
554	-0.00453456	-0.000259073	-0.000108973	-0.00470204
555	-0.00592064	-0.00139251	-0.00267714	-0.00490721
556	-0.00721064	-0.00114859	-0.00168718	-0.00460736
557	-0.006895	0.000659158	-0.0017876	-0.00639071
558	-0.00557754	-0.00269811	-0.00160109	-0.00908944
559	-0.00837715	-0.00497931	0.00072317	-0.0109044
560	0.000378445	0.00101785	0.00177052	-0.0044811
561	-0.00458946	-0.00210986	-0.00371014	-0.00331324
562	-0.00715575	0.000917417	-0.000883727	-0.00369199
563	-0.00627745	-0.00195205	-0.00283496	-0.0052702
564	-0.00417776	-0.00377416	-0.00395405	-0.00504925
565	-0.00889863	-0.00447717	-0.00121372	-0.00888427
566	-0.00631862	-0.00581147	-0.00175891	-0.00874224
567	-0.00684012	0.00044395	-0.00471445	-0.00635915
568	-0.00689499	0.00183563	6.32015e-05	-0.00121422
569	-0.0050835	-0.00179423	-0.00115633	-0.00252413
570	-0.00688127	-0.00262637	-0.000883725	-0.00331322
571	-0.0054403	-0.00103381	-0.000711564	-0.00410232
572	-0.00283286	-0.00198074	-0.00307886	-0.00236631
573	-0.00388955	-0.00205247	0.00013493	-0.00383403
574	-0.00516584	-0.00200945	0.000522308	-0.00351839
575	-0.00590691	-0.0013638	0.000407523	-0.0029976
576	-0.00663425	-0.00307114	-0.000295494	-0.00618555
577	-0.00681266	-0.00429065	-0.00294973	-0.00433906
578	-0.00807522	-0.00110556	-0.00118501	-0.00566475
579	-0.00677149	-0.00314288	-0.0047288	-0.00473361
580	-0.00561873	-0.0019664	0.00121098	-0.00670637
581	-0.00767724	-0.00242552	-0.000639823	-0.00681682
582	-0.00482276	-0.00265507	-0.00204585	-0.00110375
583	-0.00767724	-0.000589066	-0.00294973	-0.00568053
584	-0.00250349	-0.00700229	-0.00167282	-0.00247679
585	-0.00623628	-0.00222465	-0.00213194	-0.00380247
586	-0.00778703	-0.00342982	0.00443911	-0.00642228
587	-0.00586575	-0.00386024	0.00125402	-0.0041339
588	-0.00885747	-0.00340112	-0.00227542	-0.00231896
589	-0.00475414	-0.0024542	-0.00369581	-0.00343948
590	-0.00660681	-0.00113426	-0.00293539	-0.00558584
591	-0.00715575	-0.00107686	-0.00590527	-0.00249257
592	-0.00620884	-0.00265506	-0.0017876	-0.00536488
593	-0.00976321	-0.00179423	0.00313351	-0.00414968
594	-0.00559128	-0.00221029	-0.0010559	-0.00478095
595	-0.00387584	-0.00355895	-0.00183064	-0.00599618
596	-0.00527564	0.000443937	-0.00025245	-0.00351839
597	-0.00904959	-0.00373111	0.00012058	-0.00550692
598	-0.0063598	0.000486988	-0.00243324	-0.00416545
599	-0.00649702	-0.00351589	-0.00277757	-0.00203489
600	-0.00730671	-0.00307114	-0.00253367	-0.00339213
601	-0.00351904	-0.00264071	-0.00168718	-0.00168767
602	-0.00222902	-0.00208117	-0.0012424	-0.00443374
603	-0.00553638	-0.000818606	-0.00165848	-0.00304493
604	-0.00895352	-0.00266941	-0.00157239	-0.00501769
605	-0.00176242	-0.0040324	0.00220094	-0.0010564
606	-0.00586575	-0.00216726	0.00415217	-0.00591726
607	-0.00587946	0.000458288	-0.000740249	-0.00274507
608	-0.00557755	-0.00173683	-0.00147196	-0.00408655
609	-0.009228	-0.00188031	-0.00376753	-0.00307649
610	-0.00883002	-0.0032433	-0.000639823	-0.0048283
611	-0.00948873	-0.0014499	-0.0012998	-0.00694309
612	-0.00541286	-0.00071818	-0.00382492	-7.7917e-05
613	-0.00952991	-0.00439108	-0.00447055	-0.000456681
614	-0.00711458	-0.00672969	-0.00266279	-0.00396028
615	-0.00782819	-0.00311419	-0.003208	-0.00236632
616	-0.005605	-0.00443413	0.000149273	-0.00194019
617	-0.00704597	-0.00407545	-0.000395926	-0.00770063
618	-0.00979067	-0.00195205	0.00363567	-0.00179815
619	-0.00813013	-0.00912568	0.000909689	-0.00354996
620	-0.0063049	-0.00579712	-0.00462836	-0.00476517
621	-0.00980438	-0.00441978	0.00128272	-0.000298859
622	-0.00744395	-0.00380285	0.00405173	-0.00358152
623	-0.00767724	-0.00292766	-0.00181631	-0.00364465
624	-0.00592064	-0.0011486	-0.00484358	-0.00100906
625	-0.0104631	-0.00596928	-0.00140023	-0.00255569
626	-0.00984555	-0.00383154	0.000421875	-0.00380247
627	-0.00655192	-0.00439108	-0.00072591	-0.0054438
628	-0.00689499	-0.000646449	-0.00220367	-0.00149829
629	-0.0125765	-0.00254029	-0.00251932	-0.0058857
630	-0.00404052	-0.000789917	-8.55567e-06	-0.0052702
631	-0.00939268	-0.00259769	-0.00292105	-0.00381824
632	-0.00626372	-0.000546012	-0.00319364	-0.00209801
633	-0.00874768	-0.00645709	0.000550996	-0.00238209
634	-0.00755373	-0.00298505	-0.000955468	-0.00424437
635	-0.00701852	-0.0024829	0.0020718	-0.00317119
636	-0.00417776	-0.0043337	-0.00162978	-0.00197175
637	-0.00914565	0.000573081	-0.000539389	-0.000882791
638	-0.0105043	-0.00208117	0.00126836	-0.00282398
639	-0.0091045	-0.00388893	0.00070882	-0.00181393
640	-0.00649702	-0.00262637	-0.00131415	-0.00545959
641	-0.00723809	-0.00155032	-0.000381571	-0.0073692
642	-0.00598926	0.00266778	-0.0005107	-0.000803891
643	-0.00980439	-0.00727489	-0.000195055	-0.00301337
644	-0.00769097	-0.00235378	0.0032483	-0.0041339
645	-0.0127549	-0.00530931	-0.000525046	-0.00639072
646	-0.0089947	-0.00139251	-0.00316495	-0.00610665
647	-0.00795171	-0.00246856	0.000823594	-0.00381825
648	-0.00561871	-0.00278419	-0.00144327	-0.00265038
649	-0.00918683	-0.00180858	0.00357828	-0.00577522
650	-0.00895353	-0.00454891	-0.00279191	-0.0048283
651	-0.0106415	-0.00566799	0.000895334	-0.00164033
652	-0.00826736	-0.00427631	-0.00435577	-0.00691153
653	-0.00850065	-0.00182292	-0.00195977	-0.00143518
654	-0.010367	-0.00127772	-0.00174456	-0.00437062
655	-0.00677149	0.000860007	0.00306178	-6.21292e-05
656	-0.00972204	-0.00338678	-0.00134285	-0.00358152
657	-0.00937895	0.000788286	0.00405174	-0.00285556
658	-0.00522074	-0.00100513	0.000579695	0.00156342
659	-0.0101063	-0.00180856	-0.00131414	-0.00410233
660	-0.00575595	-0.00051731	-0.000123324	-0.000961703
661	-0.00796543	-0.00371677	-0.000754605	-0.00195597
662	-0.00954364	-0.0019377	0.00052231	-0.00309228
663	-0.00876141	-0.00559627	-0.00422664	-0.00462314
664	-0.0107925	-0.000474278	0.000206654	-0.0019244
665	-0.00962597	-0.00136381	0.00225833	-0.00643807
666	-0.00845949	-0.000345145	0.00125402	-0.0032501
667	-0.00563244	-0.00236812	0.00306178	-0.00107218
668	-0.00314849	0.000759587	0.00383653	-0.0010564
669	-0.0120825	0.000745244	-0.000654166	-0.00293445
670	-0.00973577	-0.00601234	0.0010962	-0.00309228
671	-0.00587947	-0.00411849	0.000450564	-0.00484409
672	-0.00626373	-0.00155033	-0.00419796	-0.00154564
673	-0.010518	-0.00581147	-0.00214629	-0.00634337
674	-0.00769095	-0.00324331	-0.00135719	-0.00536488
675	-0.00696362	-0.00480716	-0.00323668	-0.00181394
676	-0.00513841	-2.95192e-05	-0.00329408	-0.00288712
677	-0.0140587	-0.0032433	0.00156966	0.000300859
678	-0.00819873	-0.00195205	0.00286091	-0.00318697
679	-0.00667544	-0.00328634	0.00139748	-0.00094592
680	-0.00828109	0.000845667	0.000206669	-0.00113531
681	-0.00931034	-0.000488624	-0.000625471	0.000458668
682	-0.00862416	-0.00450587	-0.000166367	0.000995263
683	-0.0120276	1.35289e-05	0.00052231	-0.00473361
684	-0.0134686	-0.000617749	-0.00395404	-0.00212958
685	-0.00973576	-0.00555321	-0.00412622	0.00180015
686	-0.00542659	-0.00208117	0.000594049	0.00055336
687	-0.00634606	-0.00358763	-0.00534574	-0.00384982
688	-0.00487765	-0.00500802	-0.00161543	-0.00399185
689	-0.00823991	-0.00373111	0.00377914	0.000395545
690	-0.00991417	-0.0022103	-0.000338531	0.000379759
691	-0.0081713	0.000687855	0.000350137	-0.00272929
692	-0.0109434	0.000917406	-0.00323668	-0.0056174
693	-0.00808895	-0.00806399	0.00152661	-0.00563318
694	-0.012206	-0.00480717	-0.0021176	-0.000867023
695	-0.00834969	-0.00229638	0.000378838	-0.0043864
696	-0.00925544	-2.95084e-05	-0.00247627	-0.000425124
697	-0.00858299	0.00048699	-0.00200281	-0.00318698
698	-0.010367	-0.00314288	-0.00145761	0.000553362
699	-0.0113826	-0.00254028	0.000436221	-0.0011353
700	-0.00855555	0.000113974	0.000809261	-0.00274507
701	-0.00855555	-0.00301374	-0.00251932	-0.00064607
702	-0.00933779	-0.00043123	0.00125401	-0.00182972
703	-0.00909077	0.000587416	-0.00240454	-0.000677631
704	-0.0139763	-0.00282723	-0.0021463	-0.00220849
705	-0.0142096	-0.0019377	0.00069447	-0.000141047
706	-0.0121374	0.00292602	-0.000525048	-0.00260304
707	-0.00940641	-0.000603404	-0.00343755	-0.00277665
708	-0.00954364	-0.00320026	-0.00124241	-0.00362887
709	-0.0130569	-0.000818612	0.00433869	0.000269282
710	-0.0127412	-0.00243986	-0.00128545	-0.00260303
711	-0.00947502	-0.000316445	-0.00257671	0.000411334
712	-0.00991416	-0.00213855	0.00175617	-0.00489143
713	-0.0119453	0.000773938	-0.00249062	-0.00310806
714	-0.00983184	0.00205085	0.00111055	-0.00479673
715	-0.0102573	-0.00342983	0.00135445	-0.00462313
716	-0.0090496	-0.00525192	-0.00283496	-0.00539645
717	-0.00508351	0.000630461	0.000321447	-0.00664323
718	-0.00944757	0.00209389	0.00115358	-0.00367622
719	-0.00822618	-0.00193771	0.00320525	-0.00241365
720	-0.00782819	-0.00276985	-0.00422665	0.00107417
721	-0.0111493	0.000544379	-0.00251932	-0.00421281
722	-0.0105866	0.00272516	-0.00145762	-0.00456002
723	-0.00723809	0.000601767	-0.00185935	-0.00261882
724	-0.00830853	0.00184999	-0.00122807	-0.000125264
725	-0.00818501	0.000587419	-0.00230411	-0.000740758
726	-0.0127275	0.00167781	-0.000654174	-0.00642228
727	-0.00644214	0.000443948	-0.0031219	-0.00165612
728	-0.0139352	0.00314123	-0.00237585	-0.000551372
729	-0.0114787	0.00374382	0.00126836	-0.00304493
730	-0.0075949	-0.000287767	6.31907e-05	-0.00296602
731	-0.00808894	-0.00028777	-0.00214629	-0.00528598
732	-0.00833597	0.00291168	-0.00119937	0.00121622
733	-0.00810268	0.00116132	-0.00168717	-0.00261882
734	-0.0060167	0.00413121	-0.00142893	0.00293646
735	-0.0121923	0.00367208	-0.000152015	-0.00594884
736	-0.00764979	0.00248126	-0.00292104	-0.00285555
737	-0.0102298	-0.00506541	-0.00254802	-0.00195598
738	-0.00821246	-0.00038819	-0.0012711	-0.00594882
739	-0.00491882	-0.000847311	-0.000381564	-0.00309228
740	-0.00969459	0.00206519	-0.00119937	-0.00735342
741	-0.00851438	0.00504943	-0.00299278	0.000758539
742	-0.0101337	0.00101783	-0.00264844	-0.00396029
743	-0.00999651	0.0041312	-0.00428404	-0.000235746
744	-0.0115061	0.00139087	-0.00022376	-0.00594883
745	-0.00743021	0.00294038	0.000393177	-0.00481252
746	-0.0107925	-0.00209552	-0.00104155	-0.00826878
747	-0.0107925	0.00245256	-0.000166363	-0.00151407
748	-0.00996907	0.00202215	-0.00180196	-4.63519e-05
749	-0.00802033	0.00137653	-0.00429838	-0.00306071
750	-0.00799289	0.00136217	0.00068012	0.000616489
751	-0.00914565	0.00299776	-0.0029067	0.000553362
752	-0.0134686	0.00324166	0.000235368	-0.0010564
753	-0.0136195	-0.00242551	-0.000898075	-0.00287132
754	-0.00832224	-0.0016938	0.00113923	-0.000440902
755	-0.0051384	0.00196476	-0.00352363	-0.000772326
756	-0.00703223	0.003586	7.75419e-05	-0.00501769
757	-0.0110944	0.00479117	-0.00310755	-0.00680105
758	-0.0147037	-0.000388198	-0.00191673	-0.00407076
759	-0.00721064	0.0022517	-0.00164413	-0.000582943
760	-0.0121785	0.00321297	0.000278403	-0.00250835
761	-0.0077047	0.00489161	-0.00404013	-0.00182973
762	-0.00968088	0.00295473	-0.00152936	-0.00225583
763	-0.00461691	0.0035573	-0.00266279	0.000663837
764	-0.00622255	0.00316992	-0.000697222	-0.00569631
765	-0.00922799	0.00269647	-0.00299279	-0.00127735
766	-0.0128235	0.00357166	-0.000438962	-0.00435483
767	-0.00685384	0.00292604	-0.00482923	-0.00487565
768	-0.0101337	0.0033134	-0.00302148	-0.000504038
769	-0.00660681	0.00246692	0.00065143	-0.00235053
770	-0.00948875	-0.00183728	-0.00183064	-0.0060593
771	-0.00994162	0.00487726	0.000350137	-0.00345527
772	-0.00970832	-1.51626e-05	0.000393182	-0.00171924
773	-0.00954365	0.00245256	-0.00131415	-0.00383404
774	-0.0134137	0.00608244	-0.00313625	0.00124776
775	-0.0105729	0.003916	-0.0031219	-0.000582934
776	-0.0117257	0.00215128	-0.00194543	-0.000993271
777	-0.00822618	0.00156303	-3.72404e-05	0.000237725
778	-0.0111905	0.00299776	-3.72323e-05	0.000379762
779	-0.0116708	0.00393034	-0.00069722	-0.00146673
780	-0.00701852	-0.00196639	-0.00147197	-0.00358152
781	-0.00928289	-0.000201671	-0.00405448	-0.0039603
782	-0.00734787	0.00129044	-0.00112762	-0.00192441
783	-0.00939268	-0.00142119	-0.00428402	0.00138982
784	-0.00991417	0.00205085	-0.00220368	0.00101104
785	-0.0109983	0.00806235	-0.00316495	-0.00176659
786	-0.0114375	-0.000962085	-0.00259106	-0.00396029
787	-0.01012	0.00133348	-0.000352875	-3.05745e-05
788	-0.00611277	0.00281125	-0.00358101	-0.000567165
789	-0.00741651	0.00324167	-0.0042123	0.0019264
790	-0.00530307	0.00149129	-0.00293539	-0.00175081
791	-0.00834969	-0.00189465	-0.00081199	0.00241565
792	-0.00903587	0.00377252	0.0013688	0.00269972
793	-0.00983184	0.00205084	-0.00534574	-0.00130891
794	-0.0121648	-0.00144988	-0.00379623	-0.00100905
795	-0.0123295	0.0023091	0.00052231	-0.00154564
796	-0.00593436	0.000243096	-0.00405448	-0.0013089
797	-0.00745768	0.00487725	-0.00170153	-0.00351839
798	-0.00773214	0.00131914	0.00297569	-0.00186128
799	-0.0107376	0.00259605	5.79956e-06	0.00228939
800	-0.0116159	0.00444684	0.00167009	0.000269286
801	-0.00640096	0.0072589	-0.0043988	0.000853222
802	-0.00575596	0.00510682	-0.00320799	-0.00296602
803	-0.00220157	0.00289734	0.00554386	-0.00220848
804	-0.00715575	0.00408815	-0.00284932	-0.00326588
805	-0.009873	0.00657023	-0.0041549	0.00214735
806	-0.00817129	0.00405947	-0.00401143	-0.00222427
807	-0.00637352	-0.00117729	-0.00072591	0.00251034
808	-0.00649702	0.0012187	-0.000252444	-0.00337636
809	-0.00950246	0.00137652	-0.00346624	0.00107416
810	-0.00888491	-0.00147858	-0.00207455	0.00176858
811	-0.0129333	0.00207954	-0.00426968	-0.000504034
812	-0.00527563	0.00420294	-0.000740254	0.0014056
813	-0.0035602	0.00117567	-0.00231846	0.0019264
814	-0.0077733	0.00471944	-0.00257671	-0.000551385
815	-0.0105455	0.00529334	-0.000682862	0.00216313
816	-0.00906331	0.00117565	0.000522309	-0.00364464
817	-0.0114512	-0.00239681	-0.000697206	-0.000851232
818	-0.00891236	0.00608244	-0.000725912	-0.00197176
819	-0.00983184	0.00364338	-0.00495836	-0.00796892
820	-0.00727927	0.00374382	0.000550998	-0.000661853
821	-0.0113689	0.00546549	-0.00161544	-0.00594882
822	-0.00482276	0.00645546	0.000551002	0.00115307
823	-0.00793799	0.0049203	-0.0026054	9.98058e-07
824	-0.00865163	0.00289735	-0.00230411	-0.00495456
825	-0.0100926	0.00265342	-0.00112763	-0.00151408
826	-0.00813012	0.00212258	-0.00338015	9.92098e-07
827	-0.00988672	0.000443945	-0.000869381	0.00161076
828	-0.00549521	0.00347122	-0.00504444	-0.000283085
829	-0.00889862	0.00192173	-0.00276323	-0.000914368
830	-0.00911822	0.00420294	-0.000955461	0.00206844
831	-0.00877512	0.00525029	0.00168444	-0.00443375
832	-0.00729299	0.00816278	4.88477e-05	-0.00179816
833	-0.00305243	0.00717282	-0.00283496	0.00172123
834	-0.00684011	0.00186432	-0.000553738	-0.000267294
835	-0.00778703	0.00278257	-0.000697214	-0.00419702
836	-0.00644212	0.00292603	-0.00454229	-0.000614502
837	-0.00780076	0.00401643	-0.00418359	-0.00110374
838	-0.00692245	0.00381558	-0.00114198	-0.00328166
839	-0.0113551	0.00276821	-0.00616353	0.000442896
840	-0.00432871	-0.00165075	-0.000768952	-0.000709194
841	-0.00655193	0.00558027	-0.00131414	-0.00141938
842	-0.0065382	0.000888709	0.000651428	-0.00156143
843	-0.00627745	0.00463336	-0.00363841	-0.00227162
844	-0.00450713	0.00329906	0.00240181	-0.00391294
845	-0.00494627	0.0009748	-0.00237584	-0.0026346
846	-0.00548148	0.00372949	-0.00224673	-0.00249256
847	-0.00570107	0.00140522	-0.00319364	0.0005218
848	-0.00961225	0.00215127	-0.00259106	0.00173701
849	-0.00382094	0.0041025	-0.0029067	-0.00108796
850	-0.00830853	0.00467641	-0.00227542	-0.00429172
851	-0.00250349	0.00248126	-0.00352363	0.00107417
852	-0.00682638	0.0054655	0.000522305	-0.00201911
853	-0.00678521	0.00301211	0.00184226	-0.00306072
854	-0.00445222	0.00421728	-0.00224671	-0.000724975
855	-0.00441106	0.00370078	-0.000768944	-0.000472468
856	-0.00563245	0.00525029	-0.00247627	-0.00274508
857	-0.0074165	0.00823451	-0.000223753	-0.00126157
858	-0.00659308	0.00420295	-0.0047288	-0.00291868
859	-0.00836343	0.00593896	-0.000725898	-0.00224005
860	-0.00272308	0.00536506	-0.00197412	-0.000945928
861	-0.00550894	0.000773935	-0.00250498	-0.00102484
862	-0.00703225	0.00180694	-0.000711555	-0.00539645
863	-0.00297008	0.00447553	-0.00583353	-0.00384982
864	-0.00660681	0.00172085	-0.00471446	-0.00351839
865	-0.00548149	0.00460466	0.000134933	-0.00253991
866	-0.00368371	0.00172086	-0.000955462	-0.00280821
867	-0.00343668	0.00242387	6.31907e-05	-0.00028309
868	-0.00629117	0.00436076	-0.00415492	-0.000314649
869	-0.00516584	0.00296908	0.00122531	-0.00102484
870	-0.00368371	0.00469074	-0.00253367	0.00028506
871	-0.00534426	0.00403077	-0.00491531	-0.00135625
872	-0.0064284	0.00360035	-0.000352884	0.00176857
873	9.02511e-05	0.00408816	0.00212919	0.00358351
874	-0.00727926	0.00403077	-0.00435577	0.00176858
875	-0.00342297	0.00786149	-0.00218934	-0.00175081
876	-0.00351903	0.00130478	0.000278403	-0.00143517
877	-0.00845948	0.000501336	-0.00220368	-0.00104062
878	-0.00494627	0.00522159	0.000622728	-0.00134048
879	-0.00538543	-0.000603393	-0.00191673	-0.000204172
880	-0.0080615	0.00266778	0.00334872	0.000442892
881	-0.00649703	-0.000617755	-0.00396839	0.00172123
882	-0.00522074	0.00512117	-0.000941118	-0.00345527
883	-0.00701852	0.00160609	-0.00162978	0.000253512
884	-0.00517956	0.00292603	-0.00216065	0.00170545
885	-0.00604415	0.00245257	-0.0017589	-0.00108797
886	-0.00902214	0.00104653	-0.00240454	-0.00113531
887	-0.00784193	0.00250996	0.00129706	-0.00148252
888	-0.00712831	0.00787585	-0.00406882	-0.00211379
889	-0.00115859	0.00512116	-0.00525965	0.000506021
890	-0.00236625	0.00116131	-0.00131415	-0.00369199
891	-0.00552266	0.00542245	-0.0033945	-0.000377772
892	-0.00737533	0.00936796	-0.00270582	0.00145295
893	-0.00531681	0.00354296	-0.00200281	-0.00135627
894	-0.00152911	0.00467641	-0.000869384	-0.00362886
895	-0.00430127	-0.000761226	0.000192326	0.00121621
896	-0.00553639	0.00327036	-0.00148631	0.000726969
897	-0.00614022	0.00659893	-0.00330841	-0.00265039
898	-0.00275052	0.00248126	-0.00152937	9.93588e-07
899	-0.00180359	0.00190737	-0.00305016	0.0035993
900	-0.00410914	0.00547984	-0.00297842	-0.00127736
901	-0.00814385	0.00281125	-0.00221803	-0.00121422
902	-0.00662053	0.00334209	-0.00449925	-0.00224006
903	-0.00497372	-0.0011199	0.00115358	-0.00239788
904	-0.00590691	0.00520725	0.00105316	0.00110574
905	-0.00353276	0.00243823	-0.00432707	-0.00127735
906	-0.00626373	0.00153434	-0.00277758	0.00257346
907	-0.00697734	0.0041025	-0.0036958	-0.00135626
908	-0.0104219	0.00629766	-0.0018163	-0.00253991
909	-0.00638723	0.00154869	-0.00175892	-0.000141046
910	-0.00722437	-0.00116295	-0.00303581	-0.000835459
911	-0.00625	0.000386551	-0.00210324	0.00247876
912	-0.00472671	0.00308386	0.00211485	0.000584939
913	-0.00520702	0.00229475	0.00204312	0.00189483
914	-0.00512467	0.0049203	0.000364484	0.00134246
915	-0.000788057	0.00743108	0.000192316	-0.0014036
916	-0.00679894	0.00375818	-0.00378187	-0.00141938
917	-0.00663426	0.00278255	-0.000367228	-0.00370777
918	-0.00508349	0.00430335	0.0032196	-0.00476517
919	-0.006895	0.00220866	-0.00434142	0.0013109
920	-0.00480904	0.00222301	-0.00165848	0.000711183
921	-0.00681266	0.00113262	0.000794905	-0.00681684
922	-0.00637351	0.00319862	-0.00234715	0.000221938
923	-0.00556382	0.00506378	0.000235352	-0.00140361
924	-0.00645586	0.00672805	-0.00391101	-0.00127734
925	-0.0041503	0.00259604	-0.00346624	-0.00247678
926	-0.00615393	0.0039447	-0.00122806	-0.00348683
927	-0.00410914	0.0067424	0.0016414	-0.00539645
928	-0.00843204	0.0041312	-0.00362406	-0.00405497
929	-0.0037386	0.00345689	-0.00274887	-0.00492298
930	-0.00616766	0.0046477	-0.00409753	-0.00119843
931	-0.0065382	0.00754585	-0.000539397	0.0012162
932	-0.00229764	0.00166346	-0.00359537	0.00142138
933	-0.00716948	0.00355731	0.00050795	-0.00209802
934	-0.00889863	0.00177825	-0.00352363	-0.00154564
935	-0.00622256	0.00476249	-0.00247627	0.00479873
936	-0.00331317	0.00150564	-0.00243323	-0.00175081
937	-0.00752629	0.00229475	0.000149272	-0.00110373
938	-0.00877512	0.000860031	-0.000266793	-0.000819668
939	-0.00513839	0.00634068	-0.00482922	-0.000709191
940	-0.00154285	0.00281125	-0.00359537	-0.00397606
941	-0.00196828	0.00187868	0.000895331	-0.00214536
942	-0.00902215	0.00339949	-0.000309835	0.00195796
943	-0.00479533	-0.000646452	-0.00280626	0.00230517
944	-0.00686756	0.00327036	-0.00266279	0.00012725
945	-0.00671661	0.00360036	-0.000582443	0.000726968
946	-0.0116708	0.00348559	-0.00138589	0.000427107
947	-0.00763607	0.00433207	3.45019e-05	-0.00093014
948	-0.0085281	0.00159172	-0.000596782	-0.00350262
949	-0.00336808	0.00273951	-0.00514487	-0.00242944
950	-0.00600298	0.00249561	-0.00655091	-0.0016719
951	-0.0102161	0.00474814	-0.0016011	-0.00298181
952	-0.0106415	0.00314124	0.000393181	0.00168966
953	-0.00893981	0.00298342	0.00101011	-0.00224005
954	-0.00712831	0.000587416	0.00013493	-0.00459157
955	-0.0108748	0.00286864	-0.0010559	0.00151606
956	-0.00575597	0.00624025	0.00220094	-0.00463892
957	-0.00770469	0.00380121	-0.00244758	-0.00369199
958	-0.00634606	0.00479117	-0.00164413	-0.00222427
959	-0.0074165	0.00388729	-0.00316494	-0.00235052
960	-0.00578341	0.00853581	-0.00195977	-0.00479673
961	-0.00758118	-0.000560366	-0.000783291	-0.00432328
962	-0.00883002	0.00436076	-0.000998503	-0.000504034
963	-0.00796544	0.00444684	0.000952726	0.000174594
964	-0.0073616	0.00295473	-0.000266786	-0.00616977
965	-0.00758118	0.00291168	0.000278397	-0.00250834
966	-0.00840459	0.00371514	-0.000955462	-0.00111953
967	-0.0118766	-0.00162206	-0.00036722	-0.00209801
968	-0.0118492	0.00276821	0.000235363	-0.00190863
969	-0.0106003	-0.000632111	-0.00389665	-0.00189284
970	-0.00819873	0.00378687	0.0013401	-0.00238209
971	-0.00608533	0.00593895	-0.00118501	-0.00124579
972	-0.00301126	0.00139086	0.00103881	-0.00639072
973	-0.0078282	0.00334209	0.00167009	-0.00126156
974	-0.00998279	0.00183565	-2.28906e-05	-0.00353417
975	-0.00625001	0.00268212	0.000436226	-0.00111953
976	-0.0106003	0.00466204	-0.00346625	-0.00514394
977	-0.00887118	0.000687855	0.00175617	-0.00713247
978	-0.0095848	0.00156304	-0.00435576	-0.000267293
979	-0.0107925	0.00618285	-0.00330842	-0.00241366
980	-0.00722436	0.00555158	0.00167008	-0.00405498
981	-0.00944758	0.00558027	0.00145487	-0.00283977
982	-0.00943385	0.00697196	0.00288961	-0.00287132
983	-0.00539916	0.00638372	-0.00101285	-0.00134048
984	-0.00834969	0.00754585	0.00169878	6.41209e-05
985	-0.0100102	0.00436076	-0.0013572	-0.00162455
986	-0.0061265	0.00292603	-0.000625479	-0.00276086
987	-0.0142645	0.00360035	-0.000424618	-0.00107218
988	-0.0129059	0.00972664	0.000550996	-0.00583835
989	-0.00605786	0.00283994	-0.000697224	-0.00487564
990	-0.00848693	0.0027969	-0.00277757	-0.00260303
991	-0.010271	0.00568072	-0.000840688	-0.00208223
992	-0.00999652	0.00776106	-0.0010559	-0.000519812
993	-0.00786937	0.00545115	-0.00326538	-0.00383402
994	-0.014937	0.00724456	-0.000596779	-0.00656432
995	-0.0108062	0.0020078	-0.00216063	-0.00549115
996	-0.0108474	0.00525029	-0.0020889	-0.0043864
997	-0.0100789	0.00233779	0.000163627	-0.00252412
998	-0.00843203	0.00504943	-0.00108459	-0.0019402
999	-0.011163	0.00424598	0.00299004	-0.00274507
1000	-0.00744394	-0.000746856	-0.000209408	-0.0037709
1001	-0.0125079	0.00691457	-0.000912421	-0.00361308
1002	-0.00748511	0.0025243	0.000579695	-0.00389716
1003	-0.00851438	0.00395903	-0.00293539	-0.00236631
1004	-0.00984556	0.00220867	-0.00188804	-0.000835459
1005	-0.00984555	0.00197911	-0.000195056	-0.0068484
1006	-0.00877512	0.00275386	-0.00447054	-0.00377092
1007	-0.0120413	0.00253866	-0.00026679	-0.00105641
1008	-0.00972204	0.0054368	0.000880991	-0.00661166
1009	-0.013249	0.00189302	0.000880983	-0.00511237
1010	-0.0129196	0.00308383	-0.00217499	-0.00312385
1011	-0.0108611	0.00322732	-0.00300713	-0.00713249
1012	-0.0103533	0.00471943	-0.00135719	-0.00478097
1013	-0.0120276	0.00636938	0.00118228	-0.00320275
1014	-0.00983183	0.00923883	-0.00140023	-0.00402342
1015	-0.0105455	0.00552289	0.000780558	-0.00631181
1016	-0.00994162	0.00253865	-3.72336e-05	-0.00801627
1017	-0.0127138	0.0083493	0.000594042	-0.00727452
1018	-0.00944758	0.00580983	-0.00200281	-0.00577522
1019	-0.0102298	0.00243822	-0.00286365	-0.00451266
1020	-0.0112865	0.006312	-0.00340885	-0.00418124
1021	-0.00657937	0.00451858	-0.00193108	-0.00485986
1022	-0.00889863	0.00532202	-0.0018737	-0.00307651
1023	-0.00785565	0.00243822	-0.0023041	-0.00646963
1024	-0.0120962	0.000702198	0.000249709	-0.00571209
1025	-0.0107788	0.00657024	-0.00323669	-0.00261882
1026	-0.00880258	0.0033134	-0.0026628	-0.0028082
1027	-0.0113551	0.00466205	9.18931e-05	-0.00383403
1028	-0.0100926	0.00334209	-0.00122806	-0.00796892
1029	-0.0120413	0.00381556	-0.000367225	-0.00724295
1030	-0.0121099	0.00494899	-0.00508748	-0.00331322
1031	-0.00793799	0.00794758	-0.00373884	-0.00528598
1032	-0.0118766	0.00747413	-0.000223753	0.000143025
1033	-0.012453	0.00361469	-0.000309834	-0.00811096
1034	-0.0126177	0.00556593	-0.00454228	-0.00238208
1035	-0.010367	0.00360035	0.000651426	-0.00304493
1036	-0.0114238	0.00535071	0.00346351	-0.00691152
1037	-0.0101612	0.00506376	-0.00406883	-0.00443376
1038	-0.00589319	0.00754586	5.8104e-06	-0.00443374
1039	-0.0145939	0.00738804	-0.00191673	-0.00146672
1040	-0.00780076	0.00480552	-0.000410273	-0.00823721
1041	-0.00708713	0.00642677	-0.00177326	-0.0025557
1042	-0.0083497	0.00661329	-0.000596774	-0.00896319
1043	-0.0119315	0.00394469	-0.00274888	-0.00405498
1044	-0.0124256	0.00585287	0.00169878	-0.00585414
1045	-0.00719692	0.00147696	-0.0044562	-0.00564897
1046	-0.0099279	0.00572374	-0.00164413	-0.00564896
1047	-0.00789682	0.00481987	0.00231572	-0.00503347
1048	-0.005605	0.00928187	-0.00251931	-0.0021927
1049	-0.0124942	0.00335644	0.000149272	-0.0046547
1050	-0.0101475	0.00540811	-0.00155805	-0.00312384
1051	-0.0089947	0.0060107	-0.00025245	-0.00721137
1052	-0.0109572	0.00585288	0.00286091	-0.00858441
1053	-0.0143743	0.0054081	0.0037074	-0.00915257
1054	-0.0100377	0.00803366	-0.000123316	-0.00759014
1055	-0.00804778	0.00216562	-0.0020889	-0.00569631
1056	-0.0148683	0.00707239	-0.00316494	-0.00717983
1057	-0.0128922	0.00253866	-0.00465706	-0.00618556
1058	-0.0113414	0.00436074	-0.00616353	-0.00811097
1059	-0.0113277	0.0062546	-0.00404012	-0.00381825
1060	-0.0124119	0.00459032	-0.000682867	-0.00654855
1061	-0.00696362	0.00400207	-0.00358102	-0.00700622
1062	-0.00990045	0.00766063	0.0013114	-0.00291868
1063	-0.0118217	0.00526463	9.18876e-05	-0.00801627
1064	-0.0117806	0.00367209	-0.0036958	-0.00643807
1065	-0.00889864	0.0067424	0.000507958	-0.00612242
1066	-0.0104082	0.00558028	-0.000352877	-0.00585413
1067	-0.0120962	0.00685718	-0.00322233	-0.00751124
1068	-0.00915938	0.00621156	-0.00240454	-0.00634338
1069	-0.0123295	0.00285429	0.00201442	-0.00643806
1070	-0.0119178	0.0049203	-0.000568092	-0.00579101
1071	-0.0100651	0.00358601	-0.00131415	-0.00121421
1072	-0.0101749	0.00542245	-0.00491531	-0.0081583
1073	-0.00958481	0.00137652	-0.00474315	-0.00626447
1074	-0.00674406	-0.00126337	-0.000539401	-0.00583835
1075	-0.0119178	0.00668501	-0.00323669	-0.00514393
1076	-0.0122472	0.00674241	0.000952729	-0.00722717
1077	-0.0109297	0.00707239	0.000694472	-0.00268195
1078	-0.00999652	0.0041599	-0.00287801	-0.00738498
1079	-0.0111904	0.00306951	-0.00165847	-0.00446532
1080	-0.0144292	0.00849278	-0.00197412	-0.00776376
1081	-0.0123707	0.00725892	-0.00286366	-0.00490721
1082	-0.0121923	0.00790453	-0.00343755	-0.00612243
1083	-0.0110395	0.00766062	0.00116793	-0.00910523
1084	-0.0121237	0.0036147	0.00337741	-0.00405498
1085	-0.00958481	0.00705805	-0.00276323	-0.00602773
1086	-0.0107101	0.00684285	-8.54213e-06	-0.00951556
1087	-0.0113002	0.00426032	0.00141184	-0.00454422
1088	-0.0124393	0.00948273	-0.0042123	-0.00853708
1089	-0.0113689	0.00580982	-0.00426968	-0.00809517
1090	-0.00918683	0.00612547	0.000766206	-0.00321854
1091	-0.00932407	0.00745977	-0.00279192	-0.00539645
1092	-0.00852809	0.00216562	-0.00256236	-0.0069273
1093	-0.0127412	0.00992749	-0.000883728	-0.00975229
1094	-0.0125765	0.00791888	0.00369306	-0.00653276
1095	-0.0089947	0.00846407	0.000952726	-0.00689574
1096	-0.0119727	0.00338513	0.00168443	-0.00110374
1097	-0.00966715	0.00692892	-0.00164414	-0.00239787
1098	-0.00965343	0.010401	4.88436e-05	-0.00309227
1099	-0.00844576	0.00817713	-0.000510702	-0.0029818
1100	-0.0104906	0.0043751	0.00103882	-0.0053491
1101	-0.0157329	0.00517856	-0.000252451	-0.00890006
1102	-0.0114238	0.00761759	-0.00259105	-0.00523864
1103	-0.00925544	0.00644112	0.000551001	9.56815e-05
1104	-0.00928289	0.00702935	-0.000453311	-0.00687996
1105	-0.0106003	0.0073163	-0.00251932	-0.00706935
1106	-0.0138254	0.0106162	0.0010675	-0.00667479
1107	-0.0117531	0.00537942	9.18836e-05	-0.000393543
1108	-0.00726555	0.00959751	0.000579689	-0.0028082
1109	-0.0113552	0.00880841	-0.00107024	-0.00429171
1110	-0.0107101	0.00668501	-0.00360971	-0.00280821
1111	-0.0128784	0.00512116	0.0008236	-0.00498613
1112	-0.0161584	0.00753151	-0.00279192	-0.00672215
1113	-0.010024	0.00694326	-0.0018163	-0.00626446
1114	-0.0114375	0.0055229	0.0029183	-0.00501768
1115	-0.0131255	0.00708674	-0.000654169	-0.00629603
1116	-0.0133999	0.00985577	-0.0015724	-0.00233475
1117	-0.00955736	0.00820584	-0.000166377	-0.00405498
1118	-0.0130706	0.0041312	0.00102445	-0.00607508
1119	-0.0132764	0.0106592	0.000737522	-0.0077322
1120	-0.0120276	0.00766063	-0.000510702	-0.00373934
1121	-0.0122746	0.00936795	0.00324829	-0.00468627
1122	-0.0143743	0.00684283	-0.00360971	-0.00170346
1123	-0.0108885	0.00470509	0.00144053	-0.00506504
1124	-0.0120413	0.00747412	-0.00104154	-0.00539645
1125	-0.00955736	0.00757454	-0.00211759	-0.00345526
1126	-0.0132627	0.00626895	0.00122532	-0.0014036
1127	-0.0142508	0.00621157	5.79821e-06	-0.00639071
1128	-0.0101337	0.00896623	-0.000438962	-0.00525441
1129	-0.0159937	0.00591026	-0.00405447	-0.00493877
1130	-0.0136607	0.00563767	-0.00293539	-0.00721139
1131	-0.00752628	0.00499204	-0.00490097	-0.00107217
1132	-0.0121237	0.00754584	0.00156966	-0.00115109
1133	-0.0125628	0.00797628	-0.00227542	-0.00435485
1134	-0.014388	0.00738804	-0.00300712	-0.00317119
1135	-0.015184	0.00721587	-0.00645048	-0.00437063
1136	-0.00970832	0.00720152	-0.0012998	-0.00490722
1137	-0.0101749	0.00645545	-0.00188803	-0.0044811
1138	-0.0184227	0.00705804	-0.00107025	-0.00722716
1139	-0.0124118	0.0101858	0.000651426	-0.00362887
1140	-0.0135372	0.00410251	0.000981421	-0.000945922
1141	-0.00771841	0.00636938	-0.00517357	-0.00416545
1142	-0.013098	0.0109031	-0.00544617	-0.00508081
1143	-0.0150468	0.00506378	-0.00210325	-0.00269772
1144	-0.013249	0.00520724	0.000651438	-0.00198753
1145	-0.0134548	0.00691458	7.75365e-05	-0.00384982
1146	-0.0147311	0.00545114	-0.0015437	-0.00473361
1147	-0.0157329	0.0102431	-0.002878	-0.00388139
1148	-0.0123295	0.00885146	-0.000482003	-0.00391295
1149	-0.00891236	0.00955447	-0.000381571	-0.00946822
1150	-0.0130157	0.00329906	-0.00177327	-0.00583835
1151	-0.0112179	0.0112331	-0.00170152	-0.000141046
1152	-0.0104357	0.0114627	0.000780556	-0.00471783
1153	-0.0144155	0.0111327	-0.00320799	-0.0052702
1154	-0.0139352	0.0109031	-0.00174457	-0.00394452
1155	-0.011959	0.00863625	0.0010675	-0.00411812
1156	-0.0128647	0.00568071	-0.000826331	-0.00358152
1157	-0.0134823	0.00791888	-0.00147197	-0.00369199
1158	-0.016625	0.00849277	-0.0015437	-0.00664323
1159	-0.0140038	0.00585288	-0.00240454	-0.00178238
1160	-0.0108885	0.00855016	-0.00107024	-0.00441797
1161	-0.0132627	0.00624026	-0.00055374	-0.00353417
1162	-0.0111905	0.00932493	-0.00570441	-0.00235052
1163	-0.0170916	0.00245257	-0.00429837	-0.00266617
1164	-0.0161172	0.00705805	-0.00284931	-0.00279242
1165	-0.0135646	0.00668501	-0.00414056	-0.00440218
1166	-0.0154859	0.0078328	0.000665775	-0.00449688
1167	-0.0113689	0.00720151	-0.0036384	-0.00340792
1168	-0.0179973	0.00879406	-0.00171587	-0.00362886
1169	-0.0165289	0.00777541	-0.000797644	-0.00326589
1170	-0.0139214	0.0102288	-0.00401143	-0.00354996
1171	-0.0134411	0.00421728	-0.00218933	0.000458662
1172	-0.013345	0.00481987	-0.00293538	-0.00528598
1173	-0.0123295	0.00961187	-0.00201717	-0.00635916
1174	-0.0144978	0.00859321	-0.0039684	-0.000914359
1175	-0.0109846	0.0104153	-0.00346624	-0.00179815
1176	-0.0127549	0.00530768	-0.00292103	-0.00361309
1177	-0.0134137	0.00582419	-0.000137663	-0.00645386
1178	-0.010916	0.004949	-0.00322234	-0.00211379
1179	-0.0159662	0.00438945	-0.00173021	-0.00437062
1180	-0.00988673	0.00727325	6.31961e-05	-0.00564896
1181	-0.0122883	0.00925318	-0.000855036	-0.00416545
1182	-0.00881629	0.00819149	-0.00085503	-0.00295025
1183	-0.0144704	0.0134713	-0.000969811	-0.00514394
1184	-0.0135783	0.00912405	-0.00379623	-0.00533333
1185	-0.0129196	0.00711544	-0.00300712	-0.000724984
1186	-0.0143606	0.0053794	-0.00386796	-0.000993267
1187	-0.0134823	0.00928187	0.000507961	-0.0040234
1188	-0.0103396	0.00975534	-0.00541746	-0.00211379
1189	-0.0119864	0.00335646	-0.00187368	-0.00545958
1190	-0.0121648	0.00695762	-0.00260541	-0.00552271
1191	-0.0132353	0.00836365	-0.00350927	-0.00574367
1192	-0.0155133	0.00758888	-0.00320798	-0.00271351
1193	-0.0132901	0.00787584	-0.00317929	0.00255768
1194	-0.0164054	0.0112331	-0.00300712	-0.00214536
1195	-0.0106415	0.00919579	-0.000424612	-0.00449687
1196	-0.00959854	0.0101284	-0.00557529	-0.00279242
1197	-0.0154173	0.00550854	-0.00564702	0.0021947
1198	-0.0124393	0.00700066	-0.000553736	-0.00628024
1199	-0.0153761	0.00418859	0.00078055	-0.000630288
1200	-0.01399	0.0112618	-0.00165849	0.000143027
1201	-0.010518	0.0105014	-0.00254802	-0.000803885
1202	-0.0158976	0.00866495	0.000981419	-0.00205067
1203	-0.012206	0.00553724	-0.00530269	-0.00564897
1204	-0.0145939	0.00652719	-0.00230411	-0.00321853
1205	-0.0120276	0.00635503	4.88395e-05	0.00142138
1206	-0.0140724	0.00843539	-0.00471445	-0.00493877
1207	-0.0146213	0.0081054	-0.00204586	-0.00429171
1208	-0.0126589	0.00702935	-0.00313624	-0.000945922
1209	-0.0148135	0.00962621	-0.00104154	-0.000314646
1210	-0.0128373	0.00558027	-0.00547486	-0.00391294
1211	-0.0151703	0.00651285	-0.00264844	-0.002461
1212	-0.0194245	0.00956883	-0.00373884	-0.00321853
1213	-0.0195618	0.00552288	0.00020667	-0.00340792
1214	-0.0113689	0.00778976	-0.00451359	-0.00247678
1215	-0.0162956	0.00829192	-0.00358102	-0.000251516
1216	-0.0104631	0.0043751	-0.000252451	-0.00241365
1217	-0.013098	0.00496335	-0.00286366	0.000269285
1218	-0.0171876	0.00523594	-0.00307887	0.00105839
1219	-0.0129059	0.00827757	-0.00251931	-0.0015772
1220	-0.0106827	0.0083493	0.00283222	0.00116886
1221	-0.0140449	0.00982708	-0.00244757	-0.00107217
1222	-0.0145527	0.00789018	-0.00137154	0.000695404
1223	-0.0154859	0.0084067	-0.00348057	-0.000346208
1224	-0.0151428	0.00734499	-0.00569007	-6.21382e-05
1225	-0.0143194	0.00849277	-0.00030984	-0.00301337
1226	-0.0113414	0.0091097	-0.00135719	0.00151607
1227	-0.0108748	0.00638371	0.00033579	-0.00124579
1228	-0.0137705	0.00982706	-0.00171586	-0.000819671
1229	-0.0161995	0.00975533	-0.00296409	-0.00178237
1230	-0.011808	0.0105014	-0.003911	0.000648056
1231	-0.0088849	0.00712978	0.000723166	-0.00143518
1232	-0.016227	0.00754587	0.000335783	-0.00154565
1233	-0.01598	0.00659894	-0.000467652	-0.00173502
1234	-0.00969459	0.00840669	-0.00425534	-0.00203488
1235	-0.0110669	0.00536507	-0.00220367	0.00317317
1236	-0.0114649	0.00659894	-0.000553746	0.000411319
1237	-0.00980438	0.00754586	-0.000266806	-0.000188393
1238	-0.0109846	0.00824887	0.000350138	-1.47853e-05
1239	-0.0173249	0.00565201	-0.00214629	-0.00313963
1240	-0.015184	0.00839234	-0.00657961	0.00148449
1241	-0.0137979	0.00700066	-0.00194543	-0.00217692
1242	-0.0110669	0.00748846	-0.000984169	-0.00392873
1243	-0.0161995	0.0102145	-0.00432707	-0.000298867
1244	-0.0169681	0.00903797	-0.00362406	-0.00141938
1245	-0.0113414	0.0091384	-0.00231846	0.00058493
1246	-0.0133039	0.00829191	0.000995764	-0.00244522
1247	-0.0160349	0.00834931	-0.00514487	-0.00291868
1248	-0.0099279	0.0110322	-0.0047288	0.0017528
1249	-0.0126726	0.0070437	0.0018279	0.00191062
1250	-0.0150468	0.00780409	-0.000108972	-0.00115109
1251	-0.010669	0.0129261	-0.000367223	0.000300859
1252	-0.0101886	0.00163477	-0.00193107	-0.0022085
1253	-0.0117257	0.00764627	-0.00589093	-0.00351839
1254	-0.0136607	0.00761759	-0.00210324	-4.63593e-05
1255	-0.0120825	0.00876537	0.00174183	0.0019264
1256	-0.0138391	0.0105731	-0.00495836	-0.00127735
1257	-0.0117943	0.00844973	-0.00165848	-0.00306072
1258	-0.0144292	0.0103292	-0.00405447	0.00120044
1259	-0.0129059	0.00867928	-0.00300713	-0.00306071
1260	-0.0153624	0.00710109	-0.00507313	-0.00134047
1261	-0.00984556	0.00846408	-0.00305017	0.00453043
1262	-0.0149781	0.011147	-0.00227541	-0.00110375
1263	-0.0142371	0.00777541	-0.00602005	-0.00476518
1264	-0.0148135	0.0091097	-0.00385362	-0.00134047
1265	-0.0122334	0.0102862	-0.0023328	-0.00143517
1266	-0.0151565	0.00888016	4.88436e-05	-0.00310807
1267	-0.0174346	0.00588157	-0.00231847	-0.00354995
1268	-0.0124667	0.00857885	-0.00170152	0.000363981
1269	-0.0176954	0.00952578	-0.00264845	-0.00159298
1270	-0.0134274	0.0113192	-0.00269149	0.00331521
1271	-0.0116433	0.0109318	-0.00419795	0.00135826
1272	-0.0110395	0.0120796	-0.00227541	-0.00192442
1273	-0.0135783	0.0109175	-0.00122806	3.25542e-05
1274	-0.0165838	0.0133135	-0.00115633	3.25587e-05
1275	-0.0126589	0.00776106	-0.00485792	-0.00364465
1276	-0.0139763	0.00956882	-0.00261975	0.000174603
1277	-0.0134274	0.0127396	-0.00404012	-0.0022874
1278	-0.0108474	0.0118213	0.000680119	-0.00250835
1279	-0.0140449	0.00886581	0.000436221	-0.00162455
1280	-0.011067	0.010114	-0.00122807	0.00162654
1281	-0.0148958	0.0103579	0.00149792	-0.00198754
1282	-0.00855556	0.0123378	-0.000137672	-0.000314649
1283	-0.0168445	0.0137869	-0.000266791	0.00233673
1284	-0.0111218	0.010401	-0.000482006	0.00012726
1285	-0.0105866	0.00727326	-0.00144326	0.00208423
1286	-0.0129745	0.00890884	0.0010388	-0.00416546
1287	-0.0146762	0.0133708	-0.00470011	-0.00135625
1288	-0.0127961	0.00839234	-0.00323669	0.000869
1289	-0.0171327	0.00697197	-0.00190238	-0.00339213
1290	-0.0146625	0.00720151	-0.00528834	-0.00506503
1291	-0.0113826	0.0103723	-0.00316494	-0.003329
1292	-0.0150056	0.0106162	-0.00207455	0.00191061
1293	-0.0146762	0.0091384	-0.00198847	0.0021
1294	-0.0148272	0.0146908	-0.00213194	-0.00441796
1295	-0.0124393	0.00975534	-0.00388232	-0.000835444
1296	-0.0154585	0.0143465	-0.00346623	-0.000204172
1297	-0.0143057	0.00936796	-0.00200281	-6.21397e-05
1298	-0.0134686	0.0113479	-0.0023615	-0.00681683
1299	-0.0124667	0.0131413	0.00253093	-0.00118266
1300	-0.0122609	0.0148199	5.79685e-06	-0.00178237
1301	-0.0124942	0.00807671	-0.00151501	-0.000646067
1302	-0.0138116	0.00898058	-0.00636439	-0.00209801
1303	-0.0109709	0.0103436	-0.00349494	-0.000156826
1304	-0.0153487	0.0148917	0.00159835	-0.000598719
1305	-0.0120825	0.0161542	-0.00167283	-0.0051755
1306	-0.017517	0.00767499	-0.00415491	-0.000409334
1307	-0.014786	0.0115344	-0.00355231	-0.00594882
1308	-0.0112316	0.0111183	-0.00148632	-0.00309228
1309	-0.0124256	0.00844974	-0.000783305	-0.00181394
1310	-0.0127412	0.00875102	-0.00332277	-0.00467048
1311	-0.0101749	0.0100136	-0.00325103	-0.000235738
1312	-0.0107925	0.00869363	-0.00251932	-0.000582937
1313	-0.013496	0.0113335	0.000622743	0.00137404
1314	-0.0125903	0.0112761	-0.00069722	-0.0041339
1315	-0.012851	0.00989881	-0.000482002	-0.000488246
1316	-0.0131392	0.0107166	-0.00177327	-0.00253991
1317	-0.0116433	0.0117496	0.00105316	-0.00377091
1318	-0.016474	0.0151069	-0.00065417	-0.00276085
1319	-0.0135646	0.00988447	-0.0047001	-0.00253992
1320	-0.0120962	0.00809106	-0.00425534	-0.00227161
1321	-0.0133313	0.00918145	-0.00392536	-0.000772322
1322	-0.0150193	0.00583853	0.000278396	-0.0059646
1323	-0.0122197	0.00714412	2.01562e-05	-0.00815831
1324	-0.0123707	0.00931057	-0.00210324	-0.00366043
1325	-0.012357	0.011104	-0.00382493	-0.00198754
1326	-0.015582	0.00966924	-0.00393969	-0.00160876
1327	-0.00992789	0.0113192	-0.00297843	-0.00250835
1328	-0.0153075	0.00880841	-0.00256236	-3.0576e-05
1329	-0.0138391	0.0167998	-0.00293539	-0.00396028
1330	-0.0125902	0.0118213	-0.00244758	-0.00377091
1331	-0.013002	0.00809105	-0.00570442	-0.00334478
1332	-0.0165975	0.0150782	0.000321443	-0.000851231
1333	-0.00958481	0.0080767	-0.000223747	-0.00612242
1334	-0.0126863	0.00661329	-0.00292104	-0.0039603
1335	-0.0170504	0.0106736	0.000938382	-0.00317119
1336	-0.0157055	0.013213	-0.00359537	-0.000109481
1337	-0.0105043	0.0137726	-0.000740249	-0.000361988
1338	-0.0140038	0.0125817	0.00273178	-0.00359731
1339	-0.0179836	0.0102575	0.00418086	-0.00389716
1340	-0.0187109	0.0107023	0.000794897	-0.000283078
1341	-0.0135234	0.0100997	0.00171312	-0.00318698
1342	-0.0108611	0.0122661	-0.000855035	0.000174595
1343	-0.00992789	0.0122374	-0.00148633	0.000869012
1344	-0.0127961	0.00969795	-0.00569006	-0.00261882
1345	-0.0163917	0.010444	-0.00204586	-0.0040392
1346	-0.0131941	0.0111327	0.00415217	-0.00367622
1347	-0.0137019	0.00955448	-0.000152024	-0.00145095
1348	-0.012604	0.0137439	0.00264572	-0.00362887
1349	-0.0105454	0.00781845	-0.00174456	0.000506025
1350	-0.0132353	0.00922449	0.000421882	0.000900571
1351	-0.0105317	0.0134569	-0.00140023	0.00170545
1352	-0.0107513	0.00890886	-0.00026679	-0.00375512
1353	-0.0126177	0.00910971	-0.000539395	-0.00143517
1354	-0.00995534	0.00507812	-0.00112763	0.00168968
1355	-0.0107925	0.0100423	-0.00152935	0.00019038
1356	-0.0104082	0.0137726	-0.00296408	6.41283e-05
1357	-0.0111081	0.00513549	0.00165574	-0.00140361
1358	-0.00845948	0.00809104	0.00108185	-0.00582257
1359	-0.0113826	0.00954012	-0.00385361	-0.00347105
1360	-0.012206	0.0103292	-0.00358102	-0.000361987
1361	-0.0131392	0.00872234	-0.0012998	-0.0019402
1362	-0.0104357	0.00955447	-0.00272018	-0.00454423
1363	-0.0104631	0.0078328	-0.00299277	0.00184749
1364	-0.0109983	0.00945404	-0.0055466	-0.00156142
1365	-0.015033	0.00721586	3.44978e-05	0.00412011
1366	-0.009873	0.01218	-0.00223238	-0.00230318
1367	-0.0119178	0.012797	-0.00204585	-0.00604353
1368	-0.011808	0.0111757	-0.000395926	-0.00378669
1369	-0.00804778	0.00681414	0.000551005	-0.000930158
1370	-0.0112179	0.0109892	0.00146922	-0.00347104
1371	-0.013496	0.00847843	-0.00257671	-0.000709191
1372	-0.0147586	0.00758889	0.000622737	1.67754e-05
1373	-0.0120962	0.00701501	-0.00402578	-0.000567153
1374	-0.011163	0.00711543	0.000307093	-0.00241365
1375	-0.0115747	0.00896624	-0.00104155	-0.00392872
1376	-0.0118217	0.0103723	-0.00381057	6.41328e-05
1377	-0.0112865	0.0102001	-0.00137155	-0.000314649
1378	-0.00929663	0.00540812	-8.02872e-05	-0.00219269
1379	-0.015184	0.00572375	-0.00144327	-0.00203488
1380	-0.00996906	0.00526464	-0.00203152	-0.00384982
1381	-0.0101749	0.00636938	-0.00266279	0.000143031
1382	-0.0108885	0.00494901	-0.00335146	-0.00141938
1383	-0.00911822	0.0118787	-0.00193108	-0.00238209
1384	-0.00642841	0.00846408	0.00354957	0.00150029
1385	-0.0104631	0.00975533	-0.00217498	0.000348198
1386	-0.00667543	0.00530768	0.000880989	-0.000993273
1387	-0.00995535	0.0106018	-0.00329407	-0.00504926
1388	-0.0118355	0.00796192	-0.000108972	-0.000504023
1389	-0.0102435	0.00865059	0.000292747	-0.00530176
1390	-0.0099279	0.0110466	0.00142619	-0.00575945
1391	-0.0100377	0.0100997	-0.00482923	-0.00132469
1392	-0.0131255	0.0091958	0.000737505	-0.00154565
1393	-0.00697735	0.00903797	-0.00221803	-0.00156142
1394	-0.0119178	0.00855017	0.00085229	-0.00459157
1395	-0.00881629	0.00675676	-0.00244758	-0.000945928
1396	-0.00984556	0.00965491	0.00461128	-0.00388138
1397	-0.01012	0.00459032	-0.00104155	-0.000551375
1398	-0.00719691	0.00784714	-0.004944	-0.00269772
1399	-0.00726554	0.00605374	-0.00167283	-0.00484408
1400	-0.0113689	0.00685718	-0.000725904	-0.00422858
1401	-0.0142645	0.00853581	-0.00399709	-0.00206646
1402	-0.0112316	0.00860754	-0.0039684	-0.00515973
1403	-0.00902215	0.00801931	-0.00121373	-0.00116687
1404	-0.00793799	0.00479117	-0.00583353	-0.00260305
1405	-0.0141685	0.0077754	-0.00180195	-0.00443375
1406	-0.00952991	0.00872233	0.00132575	-0.00132469
1407	-0.0112179	0.00421727	0.000134921	0.00200531
1408	-0.010669	0.00799062	0.00205747	-0.00568053
1409	-0.00983183	0.0100279	-0.00254802	-0.000251513
1410	-0.00778703	0.00928187	-0.00122806	-0.00427593
1411	-0.0111081	0.00414555	0.0027031	-0.0017666
1412	-0.010916	0.00751716	-0.000367228	-0.00473361
1413	-0.00907704	0.00629765	-0.00349493	-0.00470204
1414	-0.00915938	0.00556593	-0.00125676	1.67799e-05
1415	-0.00667543	0.00814843	5.79956e-06	-0.0075586
1416	-0.0112453	0.00371513	0.000981417	-0.00407076
1417	-0.00522075	0.00890883	-0.00200282	-0.00479673
1418	-0.0130157	0.00539376	-0.000682856	-0.00470204
1419	-0.00819873	0.00302646	0.00165575	-0.00429171
1420	-0.0122334	0.0083206	-0.00121372	-0.00358153
1421	-0.00958481	0.0107453	-0.00204586	-0.00222427
1422	-0.0116433	0.00694326	-0.00431273	-4.63653e-05
1423	-0.00641468	0.00745976	-0.000682868	-0.00118265
1424	-0.0144566	0.00367209	-0.0016011	-0.00304492
1425	-0.00972204	0.00642676	-0.000123327	-0.00135627
1426	-0.0114238	0.00288299	0.000493608	-0.00105641
1427	-0.0123295	0.00900927	-0.00485792	-0.00195597
1428	-0.00791055	0.00761759	0.000149273	0.00142137
1429	-0.0102161	0.00552289	-0.00461402	-0.00119844
1430	-0.00904959	0.00697198	-0.000682866	-0.00609087
1431	-0.0108611	0.00579549	-0.000611129	-0.00220848
1432	-0.0110532	0.00748846	-0.00151501	-0.00478096
1433	-0.00892609	0.00483421	-0.00171588	-0.00340793
1434	-0.00936524	0.00750282	-0.00210325	-0.00219271
1435	-0.0119727	0.00738804	0.00187095	-0.00124579
1436	-0.013249	0.00599634	-0.00111329	-0.00088279
1437	-0.00767724	0.00964055	-0.000582435	-0.00105641
1438	-0.00793799	0.00799062	2.01548e-05	-0.0057121
1439	-0.0122197	0.00681415	0.00132575	-0.00506503
1440	-0.00926917	0.00526464	-0.0015437	-0.000504032
1441	-0.00662054	0.00588157	-0.00375318	-0.00547536
1442	-0.0107513	0.00941101	0.000708819	-0.00598038
1443	-0.00926917	0.00357166	0.00128271	-0.00380247
1444	-0.00958481	0.00565202	-0.00343755	-0.00121421
1445	-0.0100102	0.00826322	0.000249707	0.000300851
1446	-0.00877512	0.00725891	-0.00325103	-0.00208224
1447	-0.0114238	0.00243822	-0.000639824	-0.0029976
1448	-0.0106003	0.00184998	-0.00297844	-0.000519802
1449	-0.0109572	0.00625459	0.000177977	-0.0052702
1450	-0.0115061	0.0091958	-0.00478618	-0.00203489
1451	-0.010765	0.00492029	-0.00214629	0.000206166
1452	-0.0103396	0.00285429	-0.00155805	-0.00397607
1453	-0.0108885	0.00536507	0.000264056	-0.00563318
1454	-0.00954365	0.00863624	-0.00177325	-0.00149829
1455	-0.0109572	0.00405946	-0.00216063	0.0012162
1456	-0.0140998	0.00664197	-0.00251932	-0.00274509
1457	-0.0102024	0.00819148	-0.00187369	-0.00108797
1458	-0.00889863	0.00888016	0.00254526	-0.00400763
1459	-0.00743021	0.0038586	-0.000768947	-0.00359731
1460	-0.00603043	0.00771802	-0.00404013	-0.00433906
1461	-0.00985927	0.00692892	-0.000840689	-0.000882803
1462	-0.0110258	0.00398773	0.000823596	-0.00572787
1463	-0.0104219	0.009411	-0.000596795	-0.00618556
1464	-0.00872023	0.00822017	0.000680126	-0.00485986
1465	-0.00815757	0.00593896	-0.00343754	-1.47793e-05
1466	-0.00791054	0.00635504	-0.00597701	-0.00493878
1467	-0.00754001	0.00433206	-0.000582441	-0.0020191
1468	-0.0102435	0.00306949	0.000823609	-0.00306072
1469	-0.00850065	0.00583853	-0.000596787	-0.000740755
1470	-0.00889862	0.00727326	-0.00187368	-0.00571209
1471	-0.0111493	0.00692892	0.00297569	-0.000661849
1472	-0.0106964	0.00156304	-0.000740249	-0.0079847
1473	-0.00754001	0.00707239	-0.000611126	-0.00451265
1474	-0.00973577	0.0131556	-0.00175892	-0.00309227
1475	-0.00878885	0.00269647	-6.594e-05	-0.00471782
1476	-0.0097495	0.00446119	0.000493616	-0.00684839
1477	-0.00991417	0.00311254	0.000852291	-0.00396028
1478	-0.00924172	0.0114483	-0.000295501	-0.00111953
1479	-0.0105455	0.00390165	-0.00164413	-0.00276085
1480	-0.00711458	0.00404511	-0.0023615	-0.00721138
1481	-0.00645586	0.00562331	-0.000553747	-0.00680105
1482	-0.00823991	0.00603938	0.000507959	-0.00325009
1483	-0.00738906	0.00565201	0.000479269	0.00191063
1484	-0.00487765	0.00281125	-0.000152011	-0.00250835
1485	-0.00690873	0.00203649	-0.00264845	-0.000819664
1486	-0.00382093	-0.000316461	0.0010675	-0.00391295
1487	-0.00703224	0.00372947	0.000192315	-0.00487564
1488	-0.0106964	0.00506378	-0.00378188	-0.00241365
1489	-0.00833597	-0.00106251	0.00128271	-0.00190863
1490	-0.00913193	0.00593896	-0.0047288	-0.000440899
1491	-0.00501488	0.00245256	-5.15794e-05	-0.0010722
1492	-0.00926917	0.00823452	0.00128271	-0.00722717
1493	-0.00892607	0.00301211	-0.00405448	-0.00433905
1494	-0.00888491	0.00236649	-0.00226106	-0.00366043
1495	-0.0103671	0.00460467	0.000307101	-0.00107218
1496	-0.00699107	0.00777541	-0.00230411	-0.0027135
1497	-0.00891237	0.00253866	-0.00426968	0.000726962
1498	-0.00489137	0.00400207	0.000235357	0.00293645
1499	-0.0112042	0.00532202	0.0021866	-0.00596461
1500	-0.0118629	0.00595331	-0.00272018	-0.00340792
1501	-0.0125079	0.0022804	-0.0031793	-0.00124579
1502	-0.0107513	0.0044038	0.00204311	-0.00179815
1503	-0.00840458	0.00271081	-0.00319363	-0.00198754
1504	-0.00640096	0.00430337	-5.15767e-05	-0.00369201
1505	-0.00843204	0.00222302	0.0010962	-0.00268194
1506	-0.00848693	0.00489161	-6.59306e-05	-0.00588569
1507	-0.00869278	0.00374383	-0.000152013	-0.00364465
1508	-0.00586575	0.00453293	-0.000984155	-0.00257147
1509	-0.0126314	0.00450423	-0.000711573	-0.00519129
1510	-0.00641469	0.00427467	-0.00144327	-0.00446532
1511	-0.00773213	0.00314124	0.00126837	-0.00178237
1512	-0.00775959	0.00474814	-0.00223238	-0.00566476
1513	-0.00844577	0.0041886	-0.00197412	-0.00380248
1514	-0.00732043	-0.000976431	-0.000482013	-0.00722717
1515	-0.00645585	0.00585288	0.00066578	-0.0056174
1516	-0.0080615	0.00438945	-0.00824388	-0.00426015
1517	-0.00567362	0.00687153	-0.0016011	-0.00676949
1518	-0.00925545	0.00375817	-0.00131414	-0.00381824
1519	-0.00977694	0.00327036	-0.00444185	-0.00277664
1520	-0.00664799	0.00612548	-0.000984162	-0.00487564
1521	-0.0086516	0.00476249	-0.00128546	-0.00662745
1522	-0.0081713	0.000573084	-0.000654166	7.99057e-05
1523	-0.00791053	0.00164912	-0.00534573	-0.00650119
1524	-0.00758118	0.00127609	-0.00312191	-0.00563318
1525	-0.00839088	0.00199346	0.00172748	-0.00164033
1526	-0.0101749	0.00305516	-0.000984154	-0.00347105
1527	-0.00734788	0.00314124	-0.000625483	-0.00517551
1528	-0.00775959	0.00262474	-0.00352364	0.000995256
1529	-0.00843203	0.000443942	0.00200007	-0.00384982
1530	-0.0101749	0.00355731	-0.000166378	-0.00233474
1531	-0.0118629	0.00398773	-0.00251932	-0.00771641
1532	-0.00966715	0.00740238	-0.00449924	-0.00403919
1533	-0.00679894	-0.00167945	-0.00178761	-0.00492299
1534	-0.00762235	0.00252431	-8.02844e-05	-0.00457579
1535	-0.00866533	0.00321298	0.00108186	0.000474454
1536	-0.0116296	0.00367209	-0.00306451	-0.00279242
1537	-0.00644213	0.00268213	-0.000137684	-0.00463892
1538	-0.00637351	0.00591027	-0.00350929	-0.00793735
1539	-0.00819873	0.00434641	-0.00396839	-0.00541224
1540	-0.00903587	0.00490595	-0.00155806	-0.00604351
1541	-0.00811639	-0.000187347	-0.00457098	-0.00751124
1542	-0.00659308	0.00420294	-0.00352362	-0.0101468
1543	-0.00663426	0.0017926	0.00310482	-0.00407076
1544	-0.00590692	0.00559463	-0.00371014	-0.00257147
1545	-0.00792427	0.00499205	-0.0013572	-0.00211379
1546	-0.00976322	0.00235214	0.00112489	-0.00148252
1547	-0.00895352	0.00479117	-0.000223758	-0.00552271
1548	-0.010367	0.0012187	-0.00253368	-0.000298858
1549	-0.00781449	1.35289e-05	0.00151227	-0.00566474
1550	-0.00840459	0.00434641	-0.00550355	-0.00563319
1551	-0.0128236	0.0065559	0.00105315	-0.00662745
1552	-0.00597554	0.000644813	-0.00036722	-0.00285555
1553	-0.00714203	0.00308385	0.000221014	-0.00396028
1554	-0.00745767	0.00166348	-0.00137154	-0.00302915
1555	-0.00649703	0.00321297	-0.00312191	-0.00302915
1556	-0.0111905	0.00372947	-0.00309321	-0.00107218
1557	-0.0114787	0.00245256	-0.00563267	-0.00246101
1558	-0.00907704	0.00352862	-0.00305017	-0.00473361
1559	-0.0070734	-0.000703846	0.00102446	-0.00441796
1560	-0.00563244	0.00136218	-0.00464272	-0.00231895
1561	-0.0077733	0.00306949	-0.00283496	-0.0037709
1562	-0.0117806	0.0014626	-0.000553746	-0.00274507
1563	-0.00848694	0.0033134	-0.00035288	-0.0019402
1564	-0.0102024	0.0057094	-6.59373e-05	-0.00664322
1565	-0.0116433	0.00569506	-0.000797647	-0.00468627
1566	-0.00887118	0.00580983	-0.00475749	-0.00590148
1567	-0.00921428	-0.000646444	0.000995758	-0.00441797
1568	-0.010271	0.000329176	-0.00642178	-0.00572789
1569	-0.0123158	-0.000560355	-0.00191673	-0.003329
1570	-0.00803405	0.00398773	0.00336307	-0.00616978
1571	-0.0126452	0.0051929	-0.000912422	-0.00190863
1572	-0.00962597	0.000501336	-0.000826346	-0.00730607
1573	-0.00631863	0.00318427	-8.02777e-05	-0.0078111
1574	-0.00936524	0.000931755	-0.00289235	-0.00212958
1575	-0.0094613	0.00579548	-0.00378187	-0.00552272
1576	-0.00863789	0.00131913	-0.000826326	-0.00167189
1577	-0.0133862	-0.000847311	-0.000137666	-0.00492299
1578	-0.00950247	-0.00134946	-0.00669439	-0.00225584
1579	-0.00902215	0.000630469	-0.00161543	-0.00506502
1580	-0.0113002	0.00312689	-0.000855038	-0.00500191
1581	-0.0115884	0.00420294	-0.00302147	-0.00452846
1582	-0.00830852	0.00403077	-0.00441316	-0.0089474
1583	-0.0113414	0.00223736	-0.00203151	-0.00231897
1584	-0.00969459	0.00153435	0.00224398	-0.00512817
1585	-0.00738905	0.00098914	-0.00369578	-0.00923149
1586	-0.0125354	0.00334209	2.01494e-05	-0.00861598
1587	-0.0109434	0.00202215	-0.0015437	-0.00422859
1588	-0.013098	0.00738804	-0.00383927	-0.00661168
1589	-0.0111767	0.00305515	-0.0031219	-0.00662746
1590	-0.00959853	0.00624024	-0.00239019	-0.00288712
1591	-0.0136744	0.00344253	-0.00211759	-0.00725873
1592	-0.0140724	0.00324166	0.000565353	-0.00632759
1593	-0.00985928	-0.000976439	-0.00293539	-0.002461
1594	-0.00957108	0.00299776	-0.00563268	-0.00684839
1595	-0.0123707	0.00182128	-0.00112763	-0.00593304
1596	-0.00600298	0.00190736	0.00178486	-0.00230317
1597	-0.00979067	0.00496334	-0.0007259	-0.00367621
1598	-0.0102024	0.00151999	-0.00247627	-0.00433906
1599	-0.00937896	0.00129044	-0.0044275	-0.00732186
1600	-0.00635979	0.00189302	0.00478345	-0.00875803
1601	-0.00660681	0.00209389	0.000837949	-0.00451266
1602	-0.00876141	0.002223	0.00379348	-0.00686419
1603	-0.0078831	0.00129042	-0.00195978	-0.00721138
1604	-0.00970832	0.00213693	0.000608385	-0.0068484
1605	-0.00933778	0.00569507	-0.0034232	-0.00343948
1606	-0.0124118	-0.000273405	0.000622742	-0.00269774
1607	-0.00847321	-7.2551e-05	0.000880989	-0.00522286
1608	-0.00878885	0.00372948	-0.000840687	-0.00283976
1609	-0.00925546	0.000601767	0.000823597	-0.00399186
1610	-0.0091731	-0.0019377	-0.00408316	-0.00568052
1611	-0.00933779	0.000816983	-0.00583354	-0.00377091
1612	-0.00784193	0.000816981	-0.00362406	-0.00553849
1613	-0.00804779	0.000142643	-0.00191673	-0.00549115
1614	-0.0109709	-0.0014499	-0.00477184	-0.00130892
1615	-0.00819874	-0.00298505	-0.00236149	-0.00489143
1616	-0.0115061	0.00266777	0.000278412	-0.00426015
1617	-0.0151291	0.00160607	3.44992e-05	-0.00717981
1618	-0.010024	0.000802629	0.00201442	-0.00583835
1619	-0.00966715	0.00235215	-0.00503009	-0.00427593
1620	-0.01012	0.00509248	-0.000152016	-0.00384982
1621	-0.00906331	-0.00242551	-0.00294974	-0.00362887
1622	-0.00471297	-0.00143554	-0.00243323	-0.00519129
1623	-0.0112042	-0.00390328	-0.00228976	-0.00574365
1624	-0.0123432	0.00266777	-0.00333711	-0.00560162
1625	-0.0074165	0.00321297	-0.00350928	-0.000346211
1626	-0.0094613	0.000386551	-0.00124241	-0.00321854
1627	-0.00623628	-0.00192337	-0.00152935	-0.0016719
1628	-0.0123021	0.00355732	-0.00201717	-0.00432328
1629	-0.0100514	0.0025817	-0.00801432	-0.00321854
1630	-0.00870651	0.00117567	-0.00454228	-0.00541224
1631	-0.00767725	0.00405945	-0.0015724	-0.000582941
1632	-0.00867907	0.0041599	-0.00385363	-0.00623289
1633	-0.00312105	0.000702209	-0.0012711	-0.00890006
1634	-0.00926917	-0.000115591	-0.000711555	-0.00621711
1635	-0.0118355	0.0012187	-0.000654172	-0.00388139
1636	-0.0080066	0.00196476	-0.00239019	-0.00602774
1637	-0.00902215	0.00137652	-0.00293539	-0.00313962
1638	-0.0082948	0.00114697	-0.00395404	-0.00312384
1639	-0.00954363	-0.00183727	-0.00211761	-0.00558584
1640	-0.00970831	0.00348557	-0.00270584	-0.00373934
1641	-0.00881629	0.00253866	-0.00193108	-0.00441797
1642	-0.00766352	-0.00169379	-0.000453311	-0.00380247
1643	-0.00907705	0.002553	-0.000295491	-0.00364464
1644	-0.00645585	0.00347122	-0.00204586	-0.00706935
1645	-0.00651075	-0.00156467	-0.00500139	-0.00276085
1646	-0.006895	0.000286123	-0.00292104	-0.00236631
1647	-0.00817128	0.000831318	-0.00566137	-0.00564897
1648	-0.0111218	0.0038012	-0.00210325	-0.00481252
1649	-0.00883001	0.00167781	-0.00425534	-0.00444953
1650	-0.00819874	0.000816975	-0.00388231	-0.00672215
1651	-0.00856927	0.00325603	-0.00325104	-0.00575943
1652	-0.00594809	0.00235214	-0.00325103	-0.00380247
1653	-0.00635979	-0.000675138	-0.00358101	-0.00392873
1654	-0.00660681	0.000788286	-0.00306452	-0.00517551
1655	-0.00667544	0.000142649	-0.00415491	-0.00479674
1656	-0.00648331	0.00153433	-0.00296409	-0.00557005
1657	-0.00559128	0.000931757	-0.00221803	-0.00212957
1658	-0.00769097	0.000300468	-0.000869385	-0.00515973
1659	-0.010765	0.000458304	0.00277483	-0.00227161
1660	-0.00771841	0.00322732	0.00205747	-0.00599617
1661	-0.00762234	-0.00170814	-0.00294973	-0.00354996
1662	-0.00656564	0.000716549	-0.00261975	-0.00372356
1663	-0.00714202	0.00136217	-0.00299278	-0.0014983
1664	-0.00883001	0.00486291	0.000221002	-0.00659589
1665	-0.00535798	0.000903063	-0.00114198	-0.00318697
1666	-0.00920055	-0.000359501	-0.00408317	-0.00599617
1667	-0.00629116	-0.00284158	-0.000123328	-0.00283976
1668	-0.00608532	0.000443945	-0.00497271	0.00121621
1669	-0.00338179	-0.000617752	-0.00478618	-0.00378669
1670	-0.00634607	-0.00209552	-0.00109893	-0.00149829
1671	-0.00771842	0.000745236	-0.00487227	-0.00173502
1672	-0.00700479	0.00391598	-0.00167283	-0.00438641
1673	-0.00885746	-0.00239681	-0.00164413	-0.00449688
1674	-0.00848693	0.00166346	0.00324829	-0.00105639
1675	-0.00655191	-0.000689492	-0.00142893	-0.0035184
1676	-0.00925544	0.000530033	-0.00204586	-0.00443374
1677	-0.00822618	0.00176391	-0.00277757	-0.00702199
1678	-0.00176242	-0.000933388	-0.00259105	-0.00343948
1679	-0.00867907	-0.00100511	0.000967079	-0.0048283
1680	-0.00553637	0.000185705	0.00171314	-0.00511238
1681	-0.00727925	-0.000546021	-0.00191673	-0.00730608
1682	-0.0101063	-0.000502978	-0.000898068	-0.00326589
1683	-0.00756746	-0.00208117	-0.00630699	-0.00675371
1684	-0.00732044	0.00101783	-0.000381576	-0.0080794
1685	-0.0128098	0.00394468	-0.00458533	-0.00408654
1686	-0.00797916	-0.000115596	-0.00326536	-0.00110375
1687	-0.00802032	0.00192171	-0.00217498	-0.0021927
1688	-0.00872023	0.000415251	-0.00175892	-0.00732186
1689	-0.00435617	-0.00122034	-0.00353798	-0.00323431
1690	-0.00394445	-0.000689483	-0.00272019	-0.00485987
1691	-0.00773214	-0.00281289	-0.000553731	-4.63549e-05
1692	-0.00616766	0.00305515	-0.00371015	-0.00607507
1693	-0.011012	0.0048916	-0.00289235	-0.00241365
1694	-0.00797916	1.3537e-05	-0.00353797	-0.00538067
1695	-0.0100651	-0.00243986	-0.000754607	-0.0034237
1696	-0.00565988	-8.19555e-07	-0.00507313	-0.00321854
1697	-0.00793798	0.000372219	-0.00335145	-0.00309228
1698	-0.00596181	-0.00381719	-6.59468e-05	-0.00189284
1699	-0.00515213	0.00119002	-0.00313624	0.00202109
1700	-0.00307987	-0.00160771	-0.00165848	-0.00959448
1701	-0.00763608	-0.000172985	-0.0017589	-0.00372356
1702	-0.00371116	-0.000789923	0.0002784	-0.00498612
1703	-0.00943384	0.00344253	-0.00382493	-0.00571209
1704	-0.00778702	-0.000259078	-0.00481489	-0.00444953
1705	-0.00213295	0.00197911	-0.000941122	-0.00419703
1706	-0.00386211	-0.000660789	-0.0031506	-0.00290289
1707	-0.00343668	0.00129044	-0.00378188	-0.0048283
1708	-0.00516586	0.000946109	5.79956e-06	-0.00250835
1709	-0.00557756	0.00271082	-0.00283496	-0.00244522
1710	-0.00937894	0.0001857	-0.00121371	-0.00195597
1711	-0.00559127	0.00215128	-0.00474314	-0.0048283
1712	-0.00354646	-0.00183727	-0.00437012	-0.00416545
1713	-0.00497372	-0.000359501	-0.00316495	-0.00490722
1714	-0.00634607	0.00266778	-0.00736871	-0.00260304
1715	-0.00364254	-0.000632109	-0.00171587	-0.00313962
1716	-0.00651075	-0.00103382	-0.00140023	-0.00288711
1717	-0.0074714	0.00532202	-0.0026054	-0.00312385
1718	-0.00537169	0.00205085	-0.00432708	-0.00446532
1719	-0.00320339	0.000716544	-0.00158674	-0.00566474
1720	-0.00637351	0.00470509	-0.00111329	-0.00635915
1721	-0.00441105	0.0023091	-0.00326538	-0.00459158
1722	-0.00810268	0.000974789	-0.00167282	-0.000219956
1723	-0.00356021	0.00242387	-0.000424604	-0.00301337
1724	-0.0046169	0.00136218	-0.00187369	-0.00470205
1725	-0.00410914	0.00644112	-0.00066852	-0.00380247
1726	-0.00365626	0.00304081	0.00161269	-0.0016719
1727	-0.00489138	0.00153434	-0.000654172	-0.00446531
1728	-0.00436988	-0.000675135	-0.00183064	-0.00697465
1729	-0.00517957	-0.000861654	0.00174183	-0.00523863
1730	-0.00410914	0.00411685	-0.00226106	-0.00553848
1731	-0.00443849	0.00470509	-0.00161544	-0.0011353
1732	-0.00652448	0.00456161	-0.0017589	-0.00422858
1733	-0.00217413	0.0014913	-0.00422664	-0.00353418
1734	-0.00447968	0.00220867	-0.00426969	-0.00146673
1735	-0.00380722	-0.000589063	-0.000381578	-0.000882803
1736	-0.0074165	0.000946098	-0.00392535	-0.0078111
1737	-0.0055501	0.00348557	-0.00145761	-0.00620134
1738	-0.00474042	0.000788284	-0.0017876	-0.00504925
1739	-0.00881629	-0.000416884	-0.00327973	-0.00145095
1740	-0.00493256	-8.69022e-05	0.000177968	-0.00616977
1741	-0.00284658	0.00226605	-0.00162978	-0.00618556
1742	-0.00763607	0.00440379	-0.00177326	-0.00194018
1743	-0.00530308	0.0025243	-0.000797644	-0.00457578
1744	-0.00533053	0.00553724	-0.00115633	0.00140559
1745	-0.00616766	0.00723021	-0.000309844	-0.000298871
1746	-0.00836342	0.00134782	-0.00237584	-0.00454422
1747	-0.00299753	0.00423162	0.000938371	-0.00596461
1748	-0.00445222	0.00469074	-0.00320799	-0.00353418
1749	-0.00504235	0.00126174	0.000981417	0.00110574
1750	-0.00585201	0.0041599	-0.00596267	-0.00274508
1751	-0.00618139	-0.00147859	-0.000797651	-0.00247678
1752	-0.0042052	0.00450423	-0.00115632	-0.0026346
1753	-0.00688128	0.00101783	-0.00424099	0.000979472
1754	-0.00719692	0.00275386	-0.00147196	-0.00536489
1755	-0.00608532	0.00246691	0.000938377	-0.00358151
1756	-0.00229765	0.00166346	-0.00306451	-0.00545958
1757	-0.00291519	-0.000345153	-0.00543181	-0.000772322
1758	-0.00711459	0.000702193	0.000450576	-0.00126157
1759	-0.00548149	0.000515684	-0.000883732	-0.000409334
1760	-0.00609905	0.00137652	-0.0015437	-0.00110375
1761	-0.0071283	0.00162042	-0.00246193	-0.00181395
1762	-0.00523445	0.00424598	-0.00573311	3.25423e-05
1763	-0.005605	0.00565201	0.000307104	-0.00152987
1764	-0.00199572	0.00487725	-0.00445621	-0.00533333
1765	-0.00667543	0.00486291	-0.00201717	0.00200531
1766	-0.00743022	0.00261039	-0.00534573	-0.00646963
1767	-0.00638723	0.00329906	-0.00140024	-0.00156142
1768	-0.00475414	0.00129044	-0.00177326	-0.00241365
1769	-0.00762234	0.0030695	-0.000611137	-0.00426015
1770	-0.00611277	0.00642676	0.000522305	-0.000740764
1771	-0.00159774	0.00602504	0.00244483	-0.00661167
1772	-0.00463063	0.00553724	-9.46261e-05	-0.00266616
1773	-0.0027368	0.00461901	-0.00307885	-0.00288711
1774	-0.00427383	0.00387295	0.000651429	-0.00429171
1775	-0.00533052	0.00166346	-0.00253366	-0.00219271
1776	-0.00526192	0.00596765	0.000292751	-0.0017508
1777	-0.00607159	0.00839235	-0.00415491	-0.00514395
1778	-0.00597553	0.00360035	-0.001515	-0.00522286
1779	-0.00395818	0.00411686	-0.000654174	-0.00222427
1780	-0.002627	0.00654154	-0.00119937	-0.00313962
1781	-0.00136444	0.00589592	-0.00111329	-0.00414967
1782	-0.00313477	0.00262474	-0.00316494	-0.00454422
1783	-0.000733159	0.00459031	-0.00477185	-0.00309229
1784	-0.00166635	0.00559462	-0.000969817	-0.00295024
1785	-0.00641468	0.00776106	-0.00161543	-0.000661847
1786	-0.00205062	0.00674241	-0.00241889	-0.000803891
1787	-0.00844577	0.009411	-0.00346624	-0.0030765
1788	-0.00718319	0.00226606	0.000507951	-0.00542801
1789	-0.00867906	0.00533637	-0.000668517	-0.00336058
1790	-0.00572851	0.00565201	-0.00178762	-0.00205067
1791	-0.00721064	0.00700066	-0.00382491	-0.000582943
1792	-0.00310732	0.00529333	-0.00452794	-0.00216114
1793	-0.00539916	0.00898058	-0.00221802	-0.00658011
1794	-0.00229764	0.00530767	0.00245919	-0.00268195
1795	-0.00365626	0.00423163	-0.00306452	-0.00609086
1796	-0.00767724	0.00503508	-0.00259106	-0.00165612
1797	-0.00464436	0.00558027	-0.00107024	-0.000535588
1798	-0.00140562	0.00446118	-0.00426969	-0.00313963
1799	-0.0031485	0.00638372	-0.00447055	-0.00391295
1800	-0.00189965	0.00669937	-0.000266793	-0.00525442
1801	-0.00336806	0.00817712	-0.00195978	-0.0029029
1802	-0.00141932	0.0043751	-0.000625479	-0.00366043
1803	9.02563e-05	0.0062259	-0.00371015	-0.00818987
1804	-0.00220157	0.00291169	-0.00016637	-0.00113532
1805	-0.002627	0.00547985	0.00012059	-0.00459158
1806	0.00158611	0.00537941	-0.00294974	-0.00610664
1807	-0.00388956	0.00866494	-0.00316495	0.00178437
1808	-0.00722437	0.0085932	-0.00173021	-0.00451266
1809	-0.00180359	0.00625459	-0.00114198	-0.00222427
1810	-0.00262701	0.0078902	-0.00371014	-0.00203488
1811	-0.0029152	0.00675674	0.000350129	-0.00216114
1812	-0.00781449	0.00421728	0.00102446	-0.00317119
1813	-0.00318967	0.00477684	0.00234441	-0.00497033
1814	-0.00239371	0.00905233	0.00121098	-0.00107218
1815	-0.00178987	0.00925318	-0.0023615	-0.00497035
1816	-0.00126838	0.00605373	0.000149277	-0.00336057
1817	-0.000678268	0.0055229	-0.00117068	1.67769e-05
1818	9.02666e-05	0.00603939	-0.000668513	-0.00231897
1819	-0.000788054	0.00636937	-0.00226107	-0.003329
1820	-0.00369743	0.00856452	-0.00269148	-0.00220848
1821	-0.00202317	0.00517855	-0.00332277	-0.00164034
1822	-0.00242116	0.00403078	-0.000510687	-0.000330431
1823	-0.00139189	0.00849277	0.000421877	-0.00782688
1824	-0.00306615	0.00896624	-0.00140023	-0.00272929
1825	-0.0027505	0.00611112	-0.00438446	-0.00328167
1826	-0.00465808	0.00748847	-0.000352882	-0.00602772
1827	0.000611742	0.00483422	0.000924034	-0.006154
1828	-0.00360137	0.00711543	0.00164139	-0.00279242
1829	-0.00664798	0.00800497	-0.00352363	-0.00435485
1830	-0.000705704	0.00764628	-0.00481488	-0.0058857
1831	0.000913663	0.00415989	-0.000438959	-0.00208224
1832	-0.00504233	0.00781846	0.000321439	-0.00511237
1833	-0.00398562	0.00562331	-0.000137672	-0.00197176
1834	-0.00435615	0.00824887	-0.00226106	-0.00549115
1835	-0.00881629	0.00426032	0.000321439	-0.00372356
1836	-0.00154285	0.0106162	0.00151226	-0.00520707
1837	-0.00585202	0.00463336	-0.00484357	-0.00190863
1838	-0.00424638	0.00550854	-0.00204585	-0.00612242
1839	-0.00512468	0.00497768	-0.00292104	-0.00424437
1840	-0.00317594	0.00756021	-8.02844e-05	-0.0044811
1841	-0.00625	0.0038299	0.00119663	-0.00435484
1842	-0.00264073	0.0075602	-0.00239018	-0.00252413
1843	-0.00404053	0.0038586	0.000981422	-0.00435484
1844	-0.00539914	0.00253864	0.000981412	-0.00366043
1845	-0.000842948	0.00248126	-0.00290669	-0.00839504
1846	-0.00115859	0.00550854	-0.00142894	-0.00231896
1847	-0.00552267	0.00700066	-0.00190239	-0.00457578
1848	-0.00307987	0.00385861	-0.00276323	-0.000377779
1849	-0.00512468	0.00523593	-0.00326538	-0.00176659
1850	-0.00471296	0.00743109	-0.00233281	-0.000109482
1851	-0.00121348	0.00374381	0.00111054	-0.00190863
1852	-0.00200945	0.00542245	-0.00236149	-0.00280821
1853	-0.00441106	0.00559462	5.80905e-06	-0.00609086
1854	-0.00517957	0.00519289	0.000507961	-0.00463891
1855	-0.00351903	0.0054081	-0.00216064	-0.00449687
1856	-0.00313477	0.00902362	-0.0021463	-0.00462313
1857	-0.00469925	0.00720152	-0.000898074	-0.00640649
1858	-0.0021604	0.00611112	-0.00162979	-0.00391295
1859	0.00044706	0.00322731	0.00152662	-0.00375512
1860	-0.00228392	0.00651285	-0.00388232	0.000616489
1861	-0.00382094	0.00153434	0.000866642	-0.00115109
1862	-0.00129582	0.00490595	-0.000467651	0.00143716
1863	-0.00412286	0.00476249	0.00293265	-0.00430749
1864	-0.00568734	0.00380122	-8.02709e-05	-0.0071167
1865	-0.0074714	0.00381556	-0.000840691	-0.00321853
1866	-0.00122721	0.0059533	-0.000395918	-0.000756546
1867	-0.00609905	0.00624025	-8.02872e-05	-0.0048283
1868	-0.00292892	0.00332775	-0.000711559	-0.00961026
1869	-0.00545404	0.00042961	0.000134924	-0.00456
1870	-0.00185849	0.00302645	-0.00152936	-0.00358152
1871	-0.00436988	0.005279	-0.0018163	-0.00384982
1872	-0.0041503	0.00497769	-0.00111329	-0.00271352
1873	-0.00622255	0.00601069	-0.000582429	-0.0062329
1874	-0.00299754	0.00705805	-0.002878	-0.00190863
1875	-0.00255838	0.00496336	-0.000768959	-0.00612242
1876	-0.00158402	0.00248126	-0.00371014	-0.00321854
1877	-0.000444965	-0.001909	0.000924029	-0.00593304
1878	-0.00454829	-0.000172979	2.01453e-05	-0.00265038
1879	-0.00589318	0.00605374	-0.00408317	-0.00304493
1880	-0.00405424	0.00183562	0.00146923	-0.00419702
1881	-0.00313477	0.00362905	-0.00226106	-0.00741654
1882	-0.00545404	0.00717282	-0.00396839	-0.000614505
1883	0.00154493	0.000243091	-0.00201716	-0.0044811
1884	-0.00468553	0.000544379	-0.000324189	-0.00362886
1885	-0.00349159	0.00393034	0.00181356	-0.004923
1886	-0.00318966	0.00381556	-0.000467648	-0.00334479
1887	-0.00185848	0.00691457	-0.0034806	-0.00178237
1888	-0.00316222	0.00928188	-0.00303581	-0.00190863
1889	-0.0044385	0.00492029	-0.001845	-0.00534911
1890	-0.00277796	0.00377252	-0.0020315	-0.00400764
1891	-0.0051384	0.00560897	-0.000596787	-0.00129313
1892	-0.00479532	0.00298341	0.00121098	-0.00348683
1893	-0.00220159	0.00447554	-0.00289235	-0.00549115
1894	-0.00139189	0.00466205	-0.000496351	-0.00066185
1895	-0.0033818	0.00271082	-0.00251932	-0.00217692
1896	-0.00232508	0.00253866	-0.00470011	-0.00462314
1897	-0.00678521	0.00408815	-0.00383928	-0.00212958
1898	-0.00660682	0.00245257	-0.00147197	-0.00594883
1899	-0.00598926	0.007015	-0.00187369	-0.00411811
1900	-0.000623369	0.0054655	-0.000496353	-0.00426015
1901	-0.00148796	0.00621154	0.0021005	-0.00396028
1902	-0.00545404	0.0038299	-0.00104154	7.99116e-05
1903	-0.0047267	0.00502073	-0.00132849	0.0003482
1904	-0.000513583	0.0054368	-0.000195061	0.00361507
1905	-0.00435617	0.00714413	-0.000238092	-0.00373935
1906	-0.00604414	-4.38568e-05	-0.00375318	-0.00339214
1907	-0.000609647	0.00588157	0.00222964	-0.00252413
1908	-0.00522074	0.00494899	-0.00299277	-0.0035973
1909	-0.00468553	0.0038873	-0.000367232	0.00191063
1910	-0.00111741	0.00609678	0.000751871	-0.00104061
1911	-0.00383466	0.00329906	0.00235876	-0.00143518
1912	-0.00395819	0.00585287	0.000895338	-0.00375512
1913	-0.00217413	0.00186433	0.000450578	-0.00249256
1914	-0.001337	0.00679979	0.000723173	-0.00456001
1915	-0.00417776	0.00820582	-0.00147196	-0.00343948
1916	-0.00574224	0.00263909	0.00179922	-0.00471783
1917	-0.00292892	0.00494899	-0.000553743	-0.00148252
1918	-0.00295637	0.00349992	-0.00375319	-0.000156823
1919	-0.0044934	0.0031556	0.00299004	0.00476716
1920	-0.00609904	0.00308384	0.00135445	-0.00397607
1921	-0.00552265	0.00743108	-0.000496344	-0.000567165
1922	-0.00242116	0.0060107	0.000622746	-0.000772326
1923	-0.00509723	0.00206519	-0.000338526	-9.37018e-05
1924	-0.00622255	0.00378687	0.00380783	0.00317318
1925	-0.000980189	0.00286864	-0.000252455	-0.00277664
1926	0.00514049	0.00103218	-0.00402578	-0.00134047
1927	-0.00376606	0.00301212	-0.00210325	0.00457777
1928	-0.0040268	0.00242388	0.000608386	-0.0035184
1929	-0.00387584	0.00239518	0.00344915	-0.0043075
1930	-0.00435616	0.00329906	0.00076621	0.000947916
1931	-0.00539914	0.00271082	0.000292755	-0.00209802
1932	-0.00527563	0.00461901	0.000421881	-0.000346212
1933	-0.00305243	0.00477683	-0.000453304	0.00105839
1934	-0.000541037	0.000515671	0.000550998	0.00228939
1935	-0.00446594	0.00450423	-0.00752652	-0.00258725
1936	-0.00159774	0.000200035	9.18876e-05	-0.00236632
1937	-0.00490511	0.00763193	0.00151226	-0.00336057
1938	-0.00609904	0.00104654	-0.00250497	-0.00579099
1939	-0.0025035	0.00110393	0.000550999	0.000521801
1940	-0.00358765	0.00235214	0.000579704	-0.00224006
1941	-0.00410914	0.00349992	-0.00368144	0.000521806
1942	0.000103986	0.00513551	-0.00154371	-0.00170346
1943	-0.00618138	0.000802635	-0.000654177	0.00269972
1944	-0.00626373	0.00565202	-0.000639828	-0.00377091
1945	-0.00329945	-0.000158642	0.00286092	-0.00362887
1946	-0.0014605	0.00101784	0.00108185	0.00159497
1947	-0.00329945	0.00380121	-0.00124241	-0.000567159
1948	-0.00323083	0.00259605	-0.00184499	-0.00110374
1949	-0.00329945	0.00314124	0.00184226	-0.0030765
1950	-0.00727926	-0.000861662	0.000637093	-0.00102484
1951	-0.00436988	0.00246693	-0.00210325	-0.0040392
1952	0.00258792	0.00113261	0.00103881	0.00173703
1953	-0.00118603	0.00137653	-0.000639826	-0.00154565
1954	-0.00269561	0.00044395	0.000967071	-0.00110375
1955	-0.00587947	0.00196477	0.00187095	-0.00432327
1956	-0.00533054	0.00164912	0.00590253	-0.000456691
1957	-0.00509722	0.00220866	0.000292744	-0.00195598
1958	-0.00231137	0.00159174	-0.00293538	0.000963698
1959	-0.00320338	0.0012187	0.000981412	-0.000630291
1960	-0.00527563	0.00322732	0.000221017	0.00243142
1961	-0.00242115	-0.00116295	-0.00162979	-0.000267302
1962	-0.00785565	0.00017134	0.00310481	-0.00266617
1963	-0.00948874	0.00120435	-0.00107025	-0.000204178
1964	-0.00450712	0.00213693	0.00139749	7.99027e-05
1965	-0.00165264	0.00207953	0.00035013	0.000869003
1966	-0.00279167	0.00110392	-0.000926771	0.00222626
1967	-0.00452085	0.00213693	-0.00142892	-0.000630288
1968	-0.00483648	0.00345688	-0.00371014	-0.00299758
1969	-0.00279169	0.00469075	-0.00349494	-0.0020191
1970	-0.00258583	0.00117566	0.00111055	-0.00269773
1971	-0.00377977	0.00190737	0.00138315	-0.000788102
1972	-0.00575595	0.00193606	0.00224398	-0.00527019
1973	-0.00657937	0.00150564	-0.00203152	-0.00146674
1974	-0.00559127	0.00249561	-0.000395928	-0.00285554
1975	-0.00292892	-0.000144291	-0.000395917	0.00419901
1976	-0.0039719	0.00370078	0.00156966	0.00019038
1977	-0.00552266	0.00193606	-0.00290669	-0.000440908
1978	-0.00361509	-0.000115594	-0.00180196	-0.00231896
1979	-0.00195456	0.00678545	0.00271745	0.00211579
1980	-0.00780076	0.00223736	0.000981414	0.00276284
1981	-0.00150167	0.00120436	-0.00333712	-0.00152987
1982	-0.00557755	-0.00173684	-0.00310755	0.000853228
1983	-0.00745767	0.000200051	0.00149792	0.000900566
1984	-0.00159774	-0.00047427	0.00162705	0.00255768
1985	-0.00283285	0.00183563	0.00154097	0.00164232
1986	-0.00442477	7.09201e-05	-0.00211759	0.0010426
1987	-0.00258584	0.00341384	-0.00216064	-0.000409326
1988	-0.00298381	-0.000818614	-0.00325103	0.00301535
1989	-0.000101875	0.00104653	0.000536655	-0.00182973
1990	-0.00398564	0.0020365	0.000737513	0.00042711
1991	-0.00354647	0.00192172	-0.00349492	-0.000361991
1992	-0.00375232	0.00205085	-0.000639822	0.000285069
1993	-0.00240743	0.00184999	-0.00210324	-0.00179815
1994	-0.00318966	0.00068785	0.00222963	0.00274706
1995	-0.00517957	-0.000474278	0.00405174	-0.00203489
1996	-0.000129332	0.00301211	0.000177984	-0.00151409
1997	-0.00347785	-0.00134946	0.000823597	-4.63519e-05
1998	-0.0024623	0.00431771	0.00350653	-0.000204164
[truncated: 12,003 more rows]

## Sheet: 4c
	saline	eticlopride	saline	eticlopride
1 pt = 1 hz	Ach	Ach	DA	DA
1	0.00332718	-0.00514976	0.000977025	0.00175129
2	0.00317687	-0.000851039	-0.000357268	-0.00226436
3	0.00386827	-0.00720893	0.00172309	-0.00103687
4	-6.97212e-05	-0.00388719	-0.00411626	0.00382049
5	0.00373299	-0.000820967	-0.00428843	-0.000826441
6	0.00289129	0.00153881	-0.000758994	0.00527593
7	-0.00109179	-0.00280499	-0.00197851	0.00478494
8	0.00105757	-0.000790909	-4.1629e-05	0.00255792
9	0.00352256	-0.00148231	-0.00295413	-0.00286057
10	0.00248546	-0.00427798	-0.00296847	0.00159346
11	0.00469494	-0.00187311	0.00028836	0.000769295
12	0.00740044	-0.00190317	0.00578337	-0.00228189
13	0.00495046	-0.00160256	-0.00197851	-0.00187858
14	0.00221491	-0.00487921	-0.000658563	-0.00121222
15	0.00449955	0.00204985	0.00265566	-0.00250986
16	0.00325202	-0.000820975	0.00332998	0.00062901
17	0.00179406	-0.000430182	-0.00196416	0.00334702
18	0.00159866	-0.000851039	-0.000615519	-0.00147526
19	0.00528114	0.000351406	0.00318651	0.000330908
20	0.000997443	-0.00254948	0.00429125	0.00197925
21	0.00235019	-0.00179795	0.00298564	0.0042238
22	0.00307165	-0.00239917	-0.000242491	5.03286e-05
23	0.00385323	0.000742205	0.00424821	-0.00101933
24	0.00395845	-0.00163261	-0.000586823	-0.00112455
25	0.00446949	-0.00187311	-0.00390105	0.0015584
26	0.00448452	-0.00382707	-0.00160548	-0.000756299
27	0.000140706	-0.003301	0.00223959	0.00211954
28	0.00192934	-0.00551048	-0.00154809	0.000856972
29	0.00194437	-0.00119674	0.00031705	-0.000984262
30	0.00502562	-0.00466878	-0.00236589	0.00225982
31	0.00286123	-0.00525496	0.00182352	-0.00117715
32	0.00224498	-0.0015274	-0.00266718	0.00262806
33	0.0025005	-0.000911163	0.00129267	0.00231242
34	0.0073854	-0.000580479	0.00043183	-0.00191365
35	0.0088133	-0.00483412	-0.0022798	-0.0028255
36	0.00367287	-0.00133201	0.00238306	0.000681615
37	0.00311674	-0.00510466	-0.00147636	0.00101479
38	0.00322195	-0.000430179	0.00027401	-0.00189611
39	0.00467992	-0.0059614	0.00051792	-0.00300085
40	0.00221492	0.00135845	0.000417483	-0.00394777
41	0.00547653	-0.00424793	-0.0015194	-0.00173829
42	0.00337226	-0.00424793	0.00149353	0.00189157
43	0.00326705	-0.00163262	-0.000830731	-0.000142557
44	0.00568695	-0.00212863	0.00113485	0.001611
45	0.00239528	-0.000324971	-0.000543782	0.000243229
46	0.000486413	-0.00101637	0.000274011	0.00120769
47	0.00235019	-0.00196329	0.000833557	0.000874509
48	0.0088133	-0.00469884	-0.000170756	-0.00301839
49	0.00630321	-0.00411265	-0.00215068	0.000330904
50	0.00398852	-0.000234775	0.000876597	-0.00012502
51	0.00337226	-0.00324088	-0.00117506	-0.00485963
52	0.0036879	-0.00333106	-0.00153375	0.00434655
53	0.00725013	-0.003797	0.000274013	0.000839436
54	0.00464985	-0.00406756	-0.00225111	0.00122522
55	0.00437931	0.000426553	-0.00117507	0.00175128
56	0.00815196	-0.00641232	-0.000873769	0.00127782
57	0.0070848	-0.000400118	0.000460527	-0.000931656
58	0.00215479	-0.0039924	0.000675735	0.000295832
59	0.00507071	-0.00307555	0.0013644	0.00020816
60	0.00111769	-0.00441326	0.00023097	0.00329441
61	0.00612285	-0.00672795	0.000187927	0.00261053
62	0.00719	-0.00439823	-0.0028537	-0.00163308
63	0.00516089	-0.011192	-0.000314228	-0.000335446
64	0.00460476	8.0863e-05	0.000905294	0.000664081
65	0.00458974	-0.00253444	-0.000945505	0.00182143
66	0.00144836	-0.00439824	-0.00110333	-0.000949193
67	0.0050707	-0.0019182	-0.000515086	0.00415366
68	0.00271092	0.000892505	0.00211046	0.00145318
69	0.00344742	-0.0034513	0.0010918	0.00126029
70	0.0024554	-0.00403749	-0.00196416	0.000821902
71	0.00404864	-0.00262463	0.00341607	-0.00487716
72	0.00311675	-0.000565456	0.00211046	0.00203186
73	0.00244037	-0.00415774	-0.00110333	0.00259299
74	0.00458973	0.00179433	-0.000931162	-0.00238711
75	0.00436427	-0.0038421	0.00168004	-0.000440658
76	0.0072351	-0.00355652	-0.00166287	-0.00196626
77	0.00821208	-0.000595508	0.00133571	-0.000195165
78	0.00577714	-0.00169274	0.00304304	0.00255792
79	0.00104254	-0.00242924	0.00175178	3.27999e-05
80	0.00431918	-0.00266972	-0.000529436	-0.00012502
81	0.00313177	-0.00501448	-0.000873771	8.54059e-05
82	0.00343239	-0.00082097	0.00291391	-0.000966727
83	0.00782129	0.00027625	-0.000256838	-0.00122976
84	0.00131309	-0.00274488	-0.00281065	-0.00101933
85	0.00207964	-0.0022639	-0.00055813	0.00538115
86	0.00150848	0.000261227	-0.000787687	-0.000230232
87	0.00538635	0.000396498	0.000144882	-0.0018435
88	-0.00260987	-0.00600649	0.00209611	-5.48752e-05
89	0.00467992	-5.44197e-05	-0.000586822	0.00183896
90	0.000892235	-0.00227893	0.000991375	0.00401337
91	0.00150848	-0.00484914	0.00302869	0.000839438
92	0.00514586	-0.00245929	0.000503567	0.00101479
93	0.00409373	-0.00208353	-0.00134723	0.00157593
94	0.0040336	0.00135845	-0.000687257	0.000593941
95	0.00582224	-0.00220378	-0.00067291	0.00143564
96	0.0047701	-0.000640612	0.00110616	-0.00236957
97	0.000140703	-0.00304548	0.00249784	0.00341717
98	0.00490538	-0.000490303	0.00070443	0.00411858
99	0.00275602	-0.00678808	0.00195264	-0.00256246
100	0.00268085	-0.00143723	0.00040314	0.000646544
101	0.00648358	-0.00397738	0.00150788	0.00115507
102	0.00262074	-0.00513472	0.000173582	-0.003071
103	0.0031468	-0.000339994	-0.0014907	0.00169868
104	0.00478513	-0.00128692	0.00113485	-0.00364967
105	0.00290632	0.000501711	0.00160831	-0.00152786
106	0.000336104	-0.00570588	0.00165135	-0.00121223
107	0.00144835	-0.00450344	-0.00275327	-0.00149279
108	0.00108763	-0.00239918	0.00183787	-0.00242218
109	0.00182412	-0.00251942	-0.00260979	0.00410105
110	0.0016137	-0.00164765	0.000962679	-0.00308853
111	0.00505568	-0.00459362	-0.000715951	0.00187404
112	0.00365784	-0.0015274	-0.000385962	0.000138017
113	0.00711485	-0.00288015	0.00137875	0.00327688
114	0.00586732	-0.00361664	0.00252654	-0.000616018
115	0.00552162	-0.00432308	-0.00403018	-0.00235203
116	0.000982417	-0.00079092	-0.00250936	0.000593941
117	0.00370294	0.000546807	-0.00118941	-0.000107486
118	0.00123793	0.00135845	0.00244045	0.00201432
119	-0.00185835	-0.000775883	0.000905291	0.00332949
120	0.00203456	-0.00269978	-0.000959853	0.0024001
121	0.00278607	-0.00282003	-0.00212198	0.000734221
122	0.00272595	-0.000610542	-0.0020072	0.00324181
123	0.0021097	0.000246186	-0.00107463	0.000138012
124	-0.000535662	6.58256e-05	-0.00268153	0.0031892
125	0.00272595	-0.000339994	0.00222525	0.0013655
126	0.0033422	0.00147869	0.000259666	0.00138304
127	0.00610781	-0.00375192	0.0011205	-0.00247478
128	0.00633327	-0.00130195	-0.00108898	0.00248778
129	0.000771979	0.00156888	0.000948334	-0.000125023
130	0.0054615	-0.00257954	-0.000845075	-0.00168568
131	0.00241031	-0.000640612	0.00238306	0.0013129
132	0.0035376	-0.000640606	0.000632693	0.000611477
133	0.00277104	-0.00139212	-0.00266718	0.00401337
134	0.00523604	-0.00127189	0.00013054	0.000471192
135	0.00529618	-0.00127189	-9.90161e-05	0.000856973
136	0.00541641	0.00152378	-0.000859421	-0.00252739
137	0.00520599	-0.000114538	-0.00183504	-0.000352985
138	0.00229007	-0.000655635	-0.000572477	-0.000843976
139	0.00448451	-0.00396234	-0.000816382	0.00297877
140	0.00449955	-0.000475274	0.000604	-0.00263261
141	0.000621684	-0.00254948	0.000374441	0.00483755
142	0.00117782	-0.00254948	-0.00121811	-0.000370518
143	0.00498053	-0.000400124	0.000130542	-7.24106e-05
144	0.00475507	-0.00251941	-0.00202155	0.00317167
145	0.0014183	-0.00143722	1.57581e-05	-0.00298332
146	0.00140327	-0.0022188	-0.00183504	0.00711717
147	0.00433421	-0.00409762	-0.00227981	0.000418584
148	0.00489034	0.000216123	-0.003858	-0.00298332
149	0.00564187	-0.00155748	0.00268435	-0.000300374
150	0.00347748	-0.00229396	0.00287087	-0.000317911
151	0.00226001	-0.00251942	-0.000113363	0.00211953
152	0.00275602	-0.000114541	-0.000429008	0.00545129
153	0.00631824	-0.00062558	0.00135005	-0.00287811
154	0.0044244	-0.00253446	0.00252654	0.00208446
155	0.000321078	-0.00164765	0.000948334	-0.00352692
156	0.00606273	-0.00118171	-0.00235154	-0.00249232
157	-0.00221908	-0.00282002	-0.000515088	0.000611472
158	0.00502562	0.00152378	-0.0033702	0.00124275
159	0.00290632	0.00314708	-0.000185103	-0.00277289
160	0.00419894	-0.000264844	0.00249784	0.00292617
161	0.00216982	-0.00125687	-0.00160548	0.00401338
162	-0.00103167	-0.00187311	-0.00226546	-7.24156e-05
163	0.00170388	-0.00194826	-0.00235154	0.00108494
164	0.0018091	0.00170415	-0.00249501	0.00325934
165	0.00167381	-0.00432307	0.00168004	0.00071669
166	0.00204958	-0.00230899	0.00433429	0.00034844
167	0.00639339	-0.00244427	-0.00172026	-0.00268521
168	0.00197443	-0.00319579	-0.00220807	0.00124275
169	-3.96549e-05	-0.000370058	-2.72792e-05	0.00362759
170	0.00113272	-0.00245929	-0.000830728	-0.000914123
171	0.00155357	0.000652015	-0.000113365	0.00353991
172	0.00308669	-0.00112158	1.57608e-05	0.000629007
173	0.00296644	0.00406394	0.00110615	0.00224228
174	0.00123793	0.000877471	-0.00215068	-0.00117715
175	0.00173394	-0.00233906	-0.000156407	-0.00240464
176	-0.00131724	0.00114802	-0.00215068	-0.00133497
177	0.00177903	-0.000790915	-0.000400308	-0.00280796
178	0.00323698	0.00204984	-0.000988549	-0.0038601
179	0.00374802	-0.000580487	-0.0012181	0.00348731
180	0.00547653	-0.00140716	-0.00364279	0.00157593
181	0.00475507	0.000171036	0.00077617	-0.00105441
182	0.000817077	-0.000866062	-0.001792	0.000681615
183	0.00135817	-0.00298536	-0.00159113	0.000593938
184	0.00601763	0.00292162	0.00236872	0.00169868
185	0.00415384	0.00272622	-0.00202155	-0.0012473
186	0.00307166	0.000201094	-0.00322673	0.00539868
187	0.00244037	0.00266609	0.00127832	0.00173375
188	9.56136e-05	-0.00208354	0.00235437	0.000856975
189	0.00394343	0.00304186	-0.00266718	0.000471192
190	0.00241031	-5.44169e-05	-0.00136158	0.00315413
191	0.00280111	-0.00223384	0.00347345	0.0013655
192	0.00367287	-0.0010314	0.00013054	0.000927116
193	0.00150848	0.00307192	0.00100572	-0.000756298
194	0.00356766	-0.000279879	-0.00014206	0.00192664
195	0.00129806	-0.00208353	0.000790516	0.00178636
196	5.05241e-05	-0.0014222	0.00213916	-0.000230234
197	0.00299649	-0.00103139	-0.000701605	0.00187404
198	-0.000610821	0.00238052	0.0037891	6.78689e-05
199	-0.00200866	0.000140981	-5.59774e-05	-0.0041582
200	0.00105756	-0.00262464	0.00106311	0.000856973
201	0.00146339	-0.00626201	-0.0028537	-0.00347432
202	0.00274098	-0.0036918	0.000474872	-0.00137005
203	0.0052661	-0.0012268	0.000532262	-0.00266768
204	0.00301153	0.00268113	-0.00212198	0.00110247
205	0.00651363	-0.00309058	-0.00316934	-0.00270275
206	0.00131308	-0.00113661	-0.00160549	-0.000370515
207	0.00212473	-0.00014461	0.00081921	0.00341716
208	0.00129805	0.00116305	-0.00271022	0.00232996
209	0.00313177	0.00446976	-0.00147636	0.00129536
210	0.00301153	-0.00381204	0.000819207	-0.000633552
211	0.00708479	-0.00263966	0.0019383	-0.0026326
212	0.00041126	-0.00133201	-0.00176331	-0.00138758
213	0.00263576	-0.00170778	0.0029713	0.00152332
214	0.0036879	-0.00396234	-0.00184939	0.000260763
215	0.00552162	0.000997721	0.00165135	0.00415366
216	0.0028011	-0.000986304	0.00232567	-0.00170322
217	0.0038833	0.000682081	-0.00222242	0.000330904
218	0.00367287	-0.00427798	-0.00151939	0.00127783
219	0.00110266	-0.00426296	0.000790516	-0.00161554
220	0.00316184	0.00224524	-0.00248067	-0.00152786
221	0.00395845	0.004094	0.0037604	0.000313371
222	0.00421397	5.70718e-06	-0.00060117	0.00180389
223	0.00125296	0.00256089	0.00146483	-0.00310607
224	0.000336104	-0.000129578	0.000747471	0.00133043
225	0.00361275	-0.0018731	3.01066e-05	-0.00231697
226	0.000681805	-0.000971278	-0.00286804	-0.00221175
227	0.00559677	-0.00166268	-0.00156244	0.000646546
228	0.00535628	-0.00164765	-0.00159114	-0.00107194
229	0.00292134	-0.000234786	0.00028836	0.000190618
230	-0.00121204	0.00183943	0.0029713	0.00229489
231	0.0052661	-0.00382707	-0.00139027	0.00182143
232	0.00328209	-0.0027599	3.01066e-05	0.000523795
233	0.00301153	-0.00627703	0.000776166	-0.000335448
234	0.00200449	0.000186074	-0.00256675	0.000681618
235	-0.000159909	0.00209494	-0.00067291	3.27999e-05
236	0.00451458	-0.00303046	0.00460689	-0.000896579
237	0.00265079	-0.00233905	-0.00291108	0.00173375
238	0.0023502	-0.000610542	-0.00513492	0.0018565
239	0.000546528	0.000952629	-0.00024249	0.00485508
240	0.00232012	0.000591885	0.00203872	0.00168114
241	0.00155357	-0.0034513	0.00225394	-0.00198379
242	0.0033422	-0.00148231	-0.000644214	-0.0017909
243	-0.00116695	-0.00324088	0.00160831	-0.00310607
244	0.00161369	-0.0024142	0.00229698	-0.00182596
245	-0.000685968	-0.00115164	0.00179482	-0.000651087
246	0.000366165	-0.00277494	0.00064704	-0.00236957
247	0.00356767	0.000171039	-0.0015194	0.00166361
248	-0.00232429	-0.000700724	-0.000228141	-0.000230234
249	0.00257565	-0.00450344	-0.00173461	0.000997258
250	0.00198946	2.07361e-05	-0.00205025	-0.00103687
251	-0.000836271	-0.00632213	0.000274011	-0.00263261
252	0.00226001	0.000140973	-0.00104594	1.52629e-05
253	0.00310172	0.00248573	0.000144885	-0.00410559
254	-0.00212889	9.58833e-05	0.00264131	0.00232995
255	0.00156861	-0.00348137	-0.00061552	-0.00298332
256	-0.000565717	-0.000595516	-0.000859421	-0.00121222
257	6.55586e-05	0.00158391	-0.000615521	-0.000282838
258	0.000967385	-0.00297033	-0.000543782	-0.00321128
259	-0.00125713	-0.00469883	-0.00499144	-0.00128237
260	0.00559677	-0.00387216	-0.00163418	-0.00180844
261	-0.00127216	0.00332744	0.00117789	0.00138304
262	-0.00149762	-0.000174662	-0.00291109	0.00145318
263	-0.00217399	-0.00390222	0.00228263	-0.00107194
264	-0.00217398	0.00111796	0.000575306	-0.00108948
265	0.00147843	-0.000685701	-0.00335585	-0.00380749
266	0.00284619	-0.0010314	0.00186656	0.000558869
267	0.00338729	-0.00340622	0.000360097	-0.00489469
268	0.00113272	-0.00530006	-0.000285534	-0.00279043
269	-0.00536045	-0.00539024	-0.00334151	-0.00221175
270	0.000366165	-0.00310561	0.00189525	-0.00343924
271	0.00198946	-0.00143722	-0.00397279	0.000681618
272	0.00149345	-0.00342124	-0.00263849	0.00197925
273	-0.00241447	-0.000745825	-0.00101724	-0.00338664
274	-0.000625847	-0.00215869	-0.000572479	-0.00408806
275	-0.000580754	-0.00106146	0.00387518	0.00310152
276	-0.000189961	-0.000820975	-0.000142059	-0.00172076
277	0.000185801	0.00111796	-0.000816381	-0.00138758
278	-0.00251968	-0.000430182	-0.000902468	-0.00168569
279	-0.00346661	-0.00044521	0.00315782	-0.00117715
280	0.00320693	2.07275e-05	0.000489224	0.000944653
281	0.00020083	-0.00272985	-0.000988549	0.000295834
282	-0.0024295	-0.00134704	-0.00180634	0.00122522
283	-0.00524021	-0.00124183	-0.000873772	-0.00294825
284	-0.00107676	-0.00131697	-0.000414654	0.00213707
285	0.00380815	-0.00336112	0.00325825	0.000856973
286	0.00188424	-0.000956247	0.000403135	-0.00407052
287	0.000531494	-0.000279876	0.00189525	-0.00137004
288	-0.00310588	-0.00127189	0.00106311	0.00310153
289	-6.97184e-05	-0.00149734	-0.00324107	-0.0033691
290	-0.0015878	-0.000505337	-0.00377192	0.00282095
291	0.00116278	0.000171036	0.00268435	0.001611
292	-0.00212889	-0.0017228	-0.00150506	-0.00179089
293	-0.00330128	-0.00429302	-0.00140462	0.00112001
294	-0.00436844	-0.00230899	0.00216785	0.00110247
295	-0.00170805	-0.00224888	-0.00209329	-0.000528335
296	0.00146338	-0.000580482	0.000116192	-0.000107483
297	-0.00190344	0.000606925	-0.000127714	-0.00173829
298	-0.000520625	-0.00412769	0.00038879	-0.00322882
299	-0.000114811	0.00077226	-0.000859424	-0.00205393
300	-0.00182829	0.00452988	-0.000271187	0.00225982
301	-0.00157276	0.00051674	-0.00183504	-0.00193118
302	0.000306043	-0.00787027	-0.000888117	-0.00461412
303	0.00236523	0.00030631	0.00307173	-0.0044037
304	0.0026057	0.000216134	-0.00183504	-0.0036146
305	-0.00309085	-0.000174662	-0.00197851	0.00124275
306	-0.00197859	0.00164402	0.000388791	0.00022569
307	0.00289129	-0.000249812	-0.00213633	0.00141811
308	-0.00348164	-0.00182801	0.000230972	-0.0031236
309	0.000306035	-0.00336112	0.00211046	-0.00478948
310	-0.00116694	0.00337253	0.000317053	-0.0015454
311	-0.00181326	0.00455994	-4.16276e-05	0.0024001
312	-0.00423317	0.0012833	0.00381779	-0.000580947
313	-0.00291048	0.00224525	-0.000156407	-0.00187858
314	-0.00224914	-0.00200839	-0.00248067	-8.99509e-05
315	-0.00349666	-0.00056545	-0.00220807	0.000471187
316	-0.000700994	0.000291284	-0.000902464	-0.000107485
317	-0.00303073	-0.00242923	-0.000199449	0.00180389
318	0.000787016	-0.00166268	0.00135006	-0.00180844
319	0.0014183	0.00543171	0.00275609	0.000348441
320	-0.000926459	-0.00179795	-0.000457699	-0.00236957
321	0.00320692	-0.00286511	4.4455e-05	-0.0022819
322	-0.000144877	-0.00127189	0.0011205	-0.000756299
323	-3.96578e-05	-0.00409762	0.00211046	-0.00301839
324	-9.6e-06	-0.00376695	-0.00144766	-0.00499991
325	-0.00122707	0.000697107	0.00113485	-0.00284303
326	-0.000235056	-0.0012268	0.00275609	-0.000160092
327	-0.00270005	0.000351406	-0.00474754	-0.0047018
328	-0.00155774	0.000606922	-0.000572477	-0.00133498
329	0.000606655	0.00170415	0.00037444	-0.00310607
330	-0.00298564	-0.00109152	0.00172309	0.000506264
331	0.00496549	-0.00194826	-0.00160549	-0.000843976
332	0.00200448	-8.44775e-05	-0.00324107	-0.00180844
333	-0.000791184	0.000727167	-0.00238023	-0.000370518
334	-0.000400385	-5.44197e-05	-0.000170753	-0.00165061
335	0.00026096	-0.000640606	-0.00140462	-0.000861513
336	-0.00266999	-0.00229395	0.00133571	-0.00340417
337	0.000291015	-0.00194826	-0.0041306	-0.00649043
338	-0.00236939	0.00111796	-0.000342921	0.00224228
339	-0.00557088	0.00179433	0.000216622	-0.0028255
340	-0.00251969	-0.000430179	0.000833558	-0.000616012
341	-0.0020838	0.00281641	-0.00192112	-0.000300377
342	-0.00294054	0.000667043	0.00265566	-0.00273782
343	-0.00457887	0.00116305	0.00261262	0.00162854
344	0.00400354	-0.00360161	0.000302704	-0.0028781
345	0.000576595	-0.00190317	-0.00259544	0.000401046
346	-0.00394759	0.000531778	0.001637	-0.0012999
347	-0.00143749	-0.00146729	-0.00114637	0.00022569
348	0.00325202	0.000156016	0.00241176	-0.00235203
349	0.000125671	-0.00101637	-0.000859424	-0.00184351
350	-0.000400391	0.00244064	0.00066139	0.00290863
351	-0.000340267	-0.00248936	-0.000515093	8.54093e-05
352	-0.00238442	-0.000279876	0.00541034	0.000734222
353	-0.00244453	-9.95092e-05	0.0019096	-0.00236958
354	-0.00423317	0.000862439	-0.000644216	0.00189157
355	0.000501439	0.00186948	-0.000902465	-0.00620986
356	0.00332717	-0.00211359	-5.59788e-05	0.0010674
357	-0.00209884	-0.000355026	-0.0015481	-0.00122976
358	-0.000144866	0.00361302	0.00198134	0.000436118
359	-0.00151264	0.000261227	0.00160831	0.000278298
360	-0.00205375	-0.000580493	-0.000830728	0.00383802
361	-0.00319606	-0.000805938	-0.00166287	-0.00180844
362	-0.00116694	-0.00572091	0.00135006	-0.00212407
363	0.00194437	-0.00333106	-0.000515089	0.000313371
364	-0.00411292	0.00436454	0.00301434	-0.0015454
365	0.0026508	2.07304e-05	0.0021822	-5.48736e-05
366	-0.00394759	0.00253083	0.000245317	-0.000142555
367	-0.00501475	0.00134342	-0.00140462	0.00054133
368	-0.0042031	0.00116306	-0.000472046	0.000944653
369	0.00349251	0.0018244	-0.000558128	0.000576403
370	-0.00349666	-0.00167771	-0.00194982	-0.00261507
371	-0.0072092	-0.000640603	-0.000687257	-0.00200133
372	-0.00202368	-0.00143722	-0.00107463	-0.00303593
373	-0.00266999	-0.00306051	-0.000773337	-0.00138758
374	-0.00172307	-0.0010765	-0.00225111	-0.000423128
375	-0.00450371	0.00289156	0.00028836	-0.00363213
376	-0.0059316	-0.000730791	-0.0025811	0.000313367
377	-0.00406782	-0.00113662	-0.0015481	-0.00359706
378	-0.00280527	-0.000324962	0.00140745	0.00168115
379	-0.00354176	-0.000971278	-0.0014907	-0.00221176
380	0.00012568	0.00235046	-0.00017075	-0.000265308
381	-0.00187338	0.00313204	-0.000945508	-0.00270275
382	-0.00309085	0.00338756	0.00106311	-0.000843976
383	-0.00453377	-0.000610545	0.00124963	-0.00133497
384	-0.00406782	0.00394368	0.00157961	-0.000703692
385	-0.0038574	0.00311702	-0.00291109	0.00310152
386	-0.00182829	0.00132839	-0.000299878	0.00346977
387	-0.00322612	0.00114802	0.000187927	-0.000423124
388	0.00042628	0.000847413	0.00109181	-0.000247771
389	-0.00381231	0.000802332	0.00142179	-0.00449137
390	0.000696837	-0.00336112	0.00186656	-0.000335446
391	-0.000505601	-0.00166268	-0.0020359	0.00262806
392	-0.00358686	0.00176427	0.00155092	0.000365977
393	-0.00486445	-0.000790915	-0.00207894	-0.00407052
394	-0.00212889	-0.00152741	-4.16276e-05	0.00112001
395	-0.00080621	-0.000339994	-0.000845075	0.000488722
396	0.000351133	0.000892499	0.00102007	0.00275081
397	-0.00292552	0.00120815	0.000876598	0.00183897
398	-0.00176817	-0.000490306	0.00136441	-0.000651091
399	-0.00211387	-0.00208354	0.00120658	-0.000493266
400	-0.00245957	0.00132839	-0.00454668	0.00199678
401	-0.00469911	-0.00070073	-0.0015194	-0.0010018
402	-0.00454881	-0.000685695	0.00157962	-0.000177628
403	-0.000295174	0.000110921	0.00264131	-0.00175583
404	-0.00286539	0.00259095	-0.00183504	0.00336456
405	-0.00239945	-0.00215869	0.00146484	-0.00172076
406	-0.0057813	0.000862447	-0.00161983	-0.00145773
407	-0.00170805	-0.000896125	-0.000758994	-0.00303592
408	-0.00178319	-0.0013771	0.00384648	-0.00433356
409	-0.000956513	-9.95092e-05	-0.00375757	-0.000230237
410	-0.00235436	0.000186077	-0.000787689	-0.000861515
411	-0.00107676	0.00278634	0.0014218	-0.000668623
412	-0.00376722	0.000862442	-0.000113369	0.00299631
413	-0.0012421	0.00144863	-0.000601174	0.000506261
414	-0.00273012	0.00194463	-0.000859424	0.00218967
415	-0.00205374	0.00241058	0.00120658	0.000821902
416	-0.00181326	0.000411524	-0.000586825	-0.00222929
417	5.43456e-06	0.00326732	-0.000572479	-0.000265303
418	-0.00540554	0.00720532	-0.000457698	-0.00107194
419	-0.00146755	0.00356793	0.00251219	-0.000791372
420	-0.00118198	0.00102778	0.00340172	-0.00121223
421	-0.00185834	-0.00179795	3.01066e-05	0.000646547
422	-0.00303072	0.00209494	0.00119224	-0.00214161
423	-0.00406783	-0.00272984	0.000517918	-0.00273782
424	0.00269589	-0.00200838	0.00017358	0.002102
425	0.00325201	0.00319217	0.000144885	-0.00217668
426	0.00128303	0.00280138	-0.000457701	-0.00221175
427	-0.00569112	-0.00167771	0.00117789	-0.00231697
428	-0.00784048	-0.00077588	0.0029426	-0.000440663
429	-0.00223411	-0.000535395	0.00259827	-0.0044563
430	-0.0072092	0.00398878	-0.0012181	-0.00221175
431	-0.0012421	0.00229033	0.00129267	-0.00128237
432	-0.00339145	0.0042443	0.00337302	-0.00436862
433	-0.00137736	-0.00070073	-0.00344194	0.000909576
434	-0.00644264	-0.000820975	0.00126397	-0.00265014
435	-0.00319606	-0.00100134	0.000948336	-0.000423124
436	-0.00209884	5.07995e-05	7.31492e-05	-0.00261507
437	-0.00524021	0.00256089	-0.000758995	0.0045219
438	-0.00378224	0.00153881	0.000776164	0.00141811
439	-0.0061721	0.00328235	0.0024548	-0.0028781
440	-0.00224914	-0.00215869	0.00119224	-0.00151033
441	-0.00176816	0.000125955	-0.00499145	-0.00156294
442	-0.00542057	0.00120814	0.00238306	-0.000265304
443	-0.00125712	0.000757231	-0.00235154	-0.000686156
444	-0.00242951	0.00591269	-0.00215068	0.00129536
445	-0.00403777	0.0014336	-0.00120376	-0.00087905
446	0.000952357	0.00356793	-0.00101724	0.000944653
447	-0.00346661	0.00293665	-0.000629866	-0.00054587
448	-0.00172307	0.002125	0.000833551	-0.000861515
449	-0.00259483	0.000847404	0.000661387	-0.0010544
450	-0.00208381	0.000366432	-0.00377192	0.00339963
451	-0.00644265	-0.00262462	-0.00117506	-0.00414066
452	-0.00170804	-0.00065564	0.00162266	0.00383802
453	-0.00285036	0.00334247	0.00256958	-0.00243972
454	-0.00581136	0.00349277	0.0010918	0.00236503
455	-0.00333134	-0.00274487	-0.000213794	0.00110247
456	-0.0024295	0.00171918	0.00188091	-0.00214161
457	0.000666774	0.00278635	-0.00400148	0.000208152
458	-0.00146756	0.00147869	-0.00263849	-0.00261507
459	-0.00289545	0.00215506	-0.0012468	0.000681615
460	-0.00429329	0.00120814	-0.000859421	0.00234749
461	-0.00451874	0.000847404	0.00497992	0.000821901
462	-0.00403778	-0.00050534	-0.000242489	-0.00259754
463	-0.00396262	0.000727173	-0.00157679	-0.0022819
464	-0.00245956	-0.000460239	0.00275609	-0.00491223
465	-0.000685971	0.00371823	-0.000385962	-0.00328143
466	-0.00056572	0.00314708	0.00278479	0.000190618
467	-0.00554082	0.00195967	0.00388952	0.00476741
468	-0.00304575	0.00329738	-0.00173461	0.000436116
469	-0.00131725	-0.0026096	-0.00235154	5.03369e-05
470	-0.00259484	0.000621951	-0.000529435	0.00266313
471	-0.00263993	-0.00301542	0.00281348	-0.000598483
472	-0.00256478	0.00080232	0.00226828	-0.00247478
473	-0.000475544	0.0017793	0.000274013	0.00217214
474	-0.0047893	-0.000520363	0.000503569	-0.000686156
475	0.000456347	0.00153882	-0.000802037	-8.99493e-05
476	-0.0021289	0.00484551	-0.00126115	-0.00214161
477	-0.00429328	0.00131336	0.00285652	-0.000633549
478	-0.00184332	0.00474031	-0.000873773	-7.24156e-05
479	-0.00453378	8.0863e-05	0.00135006	-0.00368474
480	-0.00791563	0.00364308	-0.000515089	0.000348438
481	-0.00109179	0.000727167	0.00189525	-0.000335448
482	-0.00480433	-0.0022639	0.000919635	-0.00114208
483	-0.00522517	0.00343265	0.00123528	-0.00119469
484	-0.0044436	-0.00197832	0.000718779	-0.00112454
485	-0.000550694	0.0010879	0.00132136	-0.00231697
486	-0.00534542	0.00235047	-0.00216503	0.00248778
487	-0.00495463	0.000291282	-0.00157679	-0.00037052
488	0.00116278	0.000877473	0.00232567	0.00141811
489	-0.0029255	0.00280138	-0.00104594	0.00117261
490	-0.00315097	0.00221519	0.000962679	-0.00047573
491	-0.00136234	0.00326732	-0.000342921	0.000769298
492	-0.00279023	0.00287653	0.00308608	-0.00044066
493	-0.00206877	0.000727167	0.0013931	0.000295832
494	-0.00155774	0.00185446	0.00373171	-0.000458197
495	-0.00633743	-3.93908e-05	0.000374444	0.00143565
496	-0.00403777	0.00305689	0.00100572	0.00759063
497	-0.00151264	0.000546801	-0.00157679	0.00332949
498	-0.00203871	-0.00056545	-0.0023085	-8.99509e-05
499	-0.00218902	-9.9512e-05	0.00182352	-0.000405587
500	-0.00524021	0.00198973	0.000230969	0.00119015
501	-0.00620216	0.00194463	-0.000730298	-0.0020364
502	-0.0035117	-0.00128692	0.00357388	0.000383512
503	-0.00331631	0.00120814	0.00271305	-0.00305346
504	-0.00471414	-0.000655638	-0.000228144	-0.000282837
505	-0.00496965	0.000922563	0.00202438	-0.00191365
506	-0.0069086	0.00119311	0.00159396	0.00119015
507	-0.00417304	0.00501086	0.00185221	-0.00140512
508	-0.00295558	0.00440964	-0.00167722	-2.27249e-06
509	-0.00548069	-0.0016777	0.000747469	0.00178636
510	-0.00477426	0.000291287	-0.00288239	0.00306645
511	-0.00103167	0.00167408	-0.00427408	-0.00496484
512	-0.00286539	-0.000430182	0.000747473	8.54059e-05
513	-0.00172307	0.00401885	-0.000429009	0.000979722
514	-0.00735951	0.00326732	-0.00160548	-0.00072123
515	-0.0033163	0.00410902	0.000159233	0.00029583
516	-0.00238441	0.00236549	0.00252653	-0.00145772
517	-0.00602179	0.00304186	7.31492e-05	0.00136551
518	-0.00536045	0.00415412	7.31506e-05	0.000629009
519	-0.00448868	0.00462006	0.00292826	0.00322427
520	-0.0070589	0.00236549	0.00335868	3.28015e-05
521	-0.00445862	0.00546177	-0.00159113	0.00462712
522	-0.00169301	0.00204985	-0.00265283	-0.000230237
523	-0.00496966	0.00131336	-0.00265283	0.00334702
524	-0.00436844	0.0037032	0.00192395	-0.000703693
525	-5.46923e-05	0.00189955	0.00304304	0.00378541
526	-0.00483438	0.00502589	0.0042769	-0.00142265
527	-0.00289545	0.00226027	0.00225394	-0.00473687
528	-0.00160283	0.00428939	-0.000127714	0.00557404
529	-0.00262491	0.00406394	0.00091964	0.00152332
530	-0.00457887	0.00523631	-0.000314227	0.00171621
531	-0.00125713	0.00262101	0.00365997	0.00038351
532	-0.0049396	0.00292162	0.000733126	0.00489015
533	-0.00711902	0.00186949	-0.00173461	-0.00161555
534	-0.00438347	0.00326732	-0.00147636	0.00129536
535	-0.00286539	0.00268113	0.0055825	0.00104987
536	-0.00542057	0.004094	1.57622e-05	0.00287356
537	-0.00533038	0.000727167	0.00245479	0.00369773
538	-0.00160283	0.00253083	0.00248349	-0.000721229
539	-0.00345158	0.00465013	0.00226829	-0.00370228
540	-0.00327121	0.00364308	0.00211047	-0.00145772
541	-0.00181325	0.00368818	-0.00239458	0.000260763
542	-0.00324115	0.00218513	-0.000744644	0.00369773
543	5.05326e-05	0.00457497	0.0021822	0.0041712
544	-0.00689357	0.00583753	-0.0010029	0.00103233
545	-0.00606688	0.00543171	0.00305738	0.000874507
546	-0.00723925	0.00550686	-0.00160548	0.000664078
547	-0.00387243	0.00570226	-0.00024249	0.00178636
548	-0.00759999	0.00747585	0.00113485	-0.00210654
549	-0.0086371	0.00490564	0.00104877	0.00140057
550	-0.00729938	0.00446975	-0.00140462	-0.00128237
551	-0.0021289	0.000125955	0.000474872	0.000576401
552	-0.00680337	0.0019296	0.00086225	0.00457451
553	-0.00692361	0.000291282	0.001637	-0.000107485
554	-0.00696871	0.00353786	-0.000228143	0.00094465
555	-0.00737453	0.00419921	-0.000500741	-0.000826442
556	-0.00717913	0.00498079	-0.00404452	0.0023475
557	-0.00600676	0.00448479	-0.000988549	-0.00310607
558	-0.00486445	0.00431946	-0.00116072	0.001611
559	-0.00811103	0.00319217	0.00185221	0.00201432
560	-0.00793067	0.00400382	-0.000902469	0.00439915
561	-0.0088325	0.00768629	0.00363128	0.000313367
562	-0.00429329	0.00525135	-0.000457701	0.00306646
563	-0.00614204	0.00353787	-0.00209329	0.000716687
564	-0.0052853	0.00854302	0.00202438	0.00129536
565	-0.0013473	0.00344769	0.000274013	0.00213707
566	-0.00346661	0.0037483	-0.000185104	0.000699152
567	-0.00462396	0.00486055	-0.00163418	8.54076e-05
568	-0.00391752	0.00547681	-0.00357106	0.00112
569	-0.00597671	0.00131336	0.0034878	0.00255792
570	-0.00584143	0.00346272	-0.000400315	-0.00054587
571	-0.00480432	0.00316211	0.000618348	-5.48769e-05
572	-0.0047442	0.00271119	0.00572598	0.000138015
573	-0.000295174	0.00253082	0.00107746	-0.00163308
574	-0.0048945	0.00350781	0.000230966	0.00201432
575	-0.00409789	0.00821235	0.00192395	-0.000984264
576	-0.0068635	0.00284646	-0.00209329	0.00403091
577	-0.0055859	0.00729549	0.00117789	0.000874509
578	-0.00539051	0.00600287	-0.00207894	-0.00072123
579	-0.0048945	0.00565716	0.000647042	-0.0020364
580	-0.0045488	0.00413909	0.000360094	0.000786832
581	-0.00104669	0.00418418	0.00235437	0.00104986
582	-0.00209883	0.000892505	-0.000328575	0.000471194
583	-0.00394758	0.00328235	0.000833554	6.78739e-05
584	-0.00527027	0.00699489	-0.000314227	0.00127783
585	-0.00659295	0.00373327	-0.00507752	-0.000405587
586	-0.00294055	0.00383848	0.00279913	-0.000230232
587	-0.00569112	0.00487558	-0.00279631	0.00438162
588	-0.00605185	0.00619826	0.000733127	0.00322428
589	-0.00169301	0.0063636	-0.000256838	-0.000721232
590	-0.00889261	0.00217009	-0.000816382	0.00147071
591	-0.00310587	0.000531769	0.00188091	-0.00112454
592	-0.00495463	0.00753598	0.00213916	0.00297878
593	-0.00968923	0.00448479	0.00157961	-0.00201886
594	-0.00582639	0.00168912	0.00160831	0.000874509
595	-0.00633743	0.00277131	0.000374441	0.00306646
596	-0.00462396	0.004094	0.00302869	-0.000493267
597	-0.00361691	0.00156888	-0.00236589	-0.000265303
598	-0.00525524	0.00448479	0.00345911	-0.00691128
599	-0.00289545	0.00773137	-0.000271183	-0.00138758
600	-0.00524021	0.00544674	-0.00103159	-0.000861512
601	-0.00684847	0.00247071	-0.00062987	-0.00364967
602	-0.00665307	0.00407896	-0.000185099	-0.000493269
603	-0.00857697	0.0042443	0.0026987	0.00171622
604	-0.00857697	0.00541668	0.00156526	0.000330909
605	-0.00209884	0.00383848	0.00196699	0.00336456
606	-0.00388746	0.00286149	0.00113485	0.00197925
607	-0.00729938	0.00129832	1.40963e-06	-0.000423126
608	-0.00502978	0.00522128	-0.000916809	0.00245271
609	-0.00695368	0.000952623	0.000460528	0.00117261
610	-0.00623222	0.00508601	-0.00107463	-0.000335448
611	-0.00400771	0.00556699	0.00140745	0.000786828
612	-0.00569112	0.0058676	-0.000672907	0.00168114
613	-0.00528529	0.00218512	-0.00391539	0.000821901
614	-0.00683344	0.0030118	0.000804859	-0.000545877
615	-0.00758496	0.00274126	0.00310043	0.000453658
616	-0.00639755	0.00226027	-0.00150505	0.00462711
617	-0.00687852	0.00404891	-0.00118941	-0.00137005
618	-0.00384238	0.0024707	0.0016657	0.00401338
619	-0.00717914	0.00287653	1.4137e-06	-5.48786e-05
620	-0.00584142	0.00214004	0.00104876	-0.00128237
621	-0.00397765	0.00293665	0.00208177	0.0024001
622	-0.00695368	0.00371824	-0.00276761	0.000681616
623	-0.00689356	0.00436454	-0.000845077	-0.000265304
624	-0.00708896	0.00664918	-0.000672907	-0.00172076
625	-0.00756993	0.00141857	-0.00071595	-0.00131744
626	-0.00866716	0.00427436	-0.000830725	0.000348441
627	-0.00552579	0.00322223	0.00409039	0.00492522
628	-0.00662302	0.00295168	-0.000816382	0.002102
629	-0.00561597	0.00338757	0.00361693	0.00380295
630	-0.00448868	0.00376333	0.000431826	-0.00238711
631	-0.0079006	0.00238053	-0.00183504	-0.000510804
632	-0.00318102	0.00776144	-0.00101724	0.00122522
633	-0.00714907	0.00433448	-0.00242327	-0.000598481
634	-0.00974935	0.00732555	-0.00111767	-0.00466673
635	-0.00880243	0.00658906	-0.000873775	-3.73399e-05
636	-0.00722423	0.00122317	0.00225394	-5.48752e-05
637	-0.0111923	0.00466516	0.00229698	-0.000370518
638	-0.0064727	0.00373326	0.000259666	0.00473233
639	-0.00830642	0.00725039	-0.00161983	0.00147071
640	-0.00854691	0.00457497	-0.00156244	0.00134797
641	-0.00672823	0.00263604	-0.00331281	0.00101479
642	-0.00922328	0.00795684	-0.000873772	-0.00103687
643	-0.00744969	0.00591268	-0.00265283	-0.00279042
644	-0.00545063	0.00663415	0.0016657	-0.00159801
645	-0.00974935	0.00451486	0.000187925	-0.00096673
646	-0.00656289	0.00210997	-0.00106028	-0.00364967
647	-0.012034	0.0049808	0.00120658	0.000997258
648	-0.00611197	0.00129833	-0.00015641	0.000120477
649	-0.00970426	0.0065139	0.00183786	0.00310153
650	-0.00442855	0.00834763	-0.000443351	0.00566172
651	-0.00475924	0.00242561	0.00244045	0.00273328
652	-0.00808097	-0.000159633	0.000216623	-0.00201886
653	-0.0096742	0.00253083	0.000517915	-0.00329896
654	-0.00573621	0.00750592	0.000274009	-0.00419327
655	-0.00620215	0.00471025	-0.0020359	0.00162854
656	-0.00648773	0.00218512	0.00119224	0.000225692
657	-0.00594664	0.00107287	-0.00108898	0.00359252
658	-0.00778036	0.00356793	-0.00141897	-0.00161554
659	-0.00669816	0.00268114	-0.000816382	-0.00200132
660	-0.0106061	0.000967655	-0.000342922	0.00134797
661	-0.00653283	0.0017793	-0.000615521	-0.00250986
662	-0.00920825	0.000261218	0.00205307	0.00303138
663	-0.0063675	0.00212501	-0.00177765	-0.000247767
664	-0.00675829	0.000216131	0.00129267	0.00145318
665	-0.00498469	0.00723536	0.00202438	-0.00052834
666	-0.00781043	0.0066642	0.000761819	0.00124275
667	-0.00663804	0.00496577	0.00109181	-0.00191365
668	-0.00250465	0.00469522	-0.00281065	0.000330908
669	-0.00704386	0.00346272	0.00361693	0.00119015
670	-0.00830642	0.0049357	0.000101845	-0.00243972
671	-0.0040528	0.00591269	0.000446179	0.00171622
672	-0.00904292	0.00451485	-0.00143331	0.00306645
673	-0.00753987	0.00722034	0.000274011	0.00136551
674	-0.00402273	0.00589765	0.00358823	0.00324181
675	-0.0087874	0.00322223	-0.00116072	0.00190911
676	-0.00683343	0.00511608	0.001637	0.00229489
677	-0.00448868	0.00471025	0.0013931	-0.000352983
678	-0.00772024	0.00449982	0.00244045	-0.000580949
679	-0.00761502	0.00585256	0.000876597	-0.000230234
680	-0.0061721	0.00498079	0.00278479	0.000804364
681	-0.0107263	0.00113299	-0.00024249	0.00140058
682	-0.00877237	0.00446976	0.000517914	-0.00093166
683	-0.00354176	0.00310198	0.000431831	0.00215461
684	-0.00420311	0.00442467	0.001637	-1.98062e-05
685	-0.00644264	0.0042443	0.00460689	0.00201432
686	-0.00590154	0.00631851	-0.00182069	0.0005238
687	-0.00537549	0.00422927	-0.00150505	0.00103233
688	-0.00665307	0.00519123	-0.000758991	0.00117261
689	-0.00582639	0.00337253	0.0045495	0.000839436
690	-0.00618713	0.00604796	0.00202438	-0.000493262
691	-0.00985457	0.00295168	-0.00131854	0.000506263
692	-0.0047442	0.00552189	0.00232567	0.000295835
693	-0.00716411	0.00361302	0.00231132	0.00522333
694	-0.00699878	0.00546176	0.00122093	-0.000458197
695	-0.00692363	0.000682084	-8.46703e-05	-0.000528338
696	-0.00516505	0.00483048	0.00274175	-0.00119469
697	-0.00737454	0.00774639	-0.00187808	0.00108493
698	-0.00441353	0.00833259	0.00155092	0.000576404
699	-0.00611198	0.00287652	-0.000888121	0.00252285
700	-0.00519511	-0.000355029	0.00355954	-0.00101934
701	-0.00994475	0.00229034	-0.000902464	-0.00144019
702	-0.00527026	0.0028615	-4.1629e-05	-0.00126483
703	-0.0070138	0.00597281	-0.000113365	-0.000230232
704	-0.00687852	0.00149372	0.00307173	0.00147072
705	-0.00702883	0.00624336	0.00117789	0.000243229
706	-0.00928341	0.00571729	0.00170874	-0.000160089
707	-0.00749477	0.00571729	0.00318651	-0.00149279
708	-0.00964414	0.00516116	-0.00298282	-0.0017909
709	-0.00695369	-0.00055043	0.000890947	0.00434655
710	-0.00546566	0.0047854	-0.000959852	0.000699148
711	-0.00675828	0.00758107	-8.4673e-05	-0.000265303
712	-0.00719418	0.00413908	0.0010918	1.52662e-05
713	-0.00462396	0.00422928	-0.00260979	-0.000125023
714	-0.00728435	0.00289156	-0.00341324	-0.000773836
715	-0.00453377	0.00637863	0.000919642	0.00110247
716	-0.00600676	0.00938473	-0.000902468	-0.00193118
717	-0.00626228	0.00634857	-0.00150505	0.000962184
718	-0.00508991	0.00591269	0.00102007	-0.0012999
719	-0.00487948	0.00534153	0.00213916	-0.000177628
720	-0.00312091	0.00329738	-0.000873772	-0.00170322
721	-0.00588651	0.00200476	0.000130538	-0.00101934
722	-0.00188841	-3.93937e-05	-0.00108898	0.00182143
723	-0.00681841	0.00319217	-0.00137593	-0.000160094
724	-0.00498469	0.00102778	0.000618346	0.00157593
725	-0.00393256	0.00337253	-0.00159114	0.00113754
726	-0.00821624	0.00729549	0.00307173	0.00371527
727	-0.00545064	0.00722034	0.000905291	0.0013129
728	-0.00279024	0.00481546	-0.00286804	0.000348441
729	-0.00537548	0.00660409	0.000532265	-0.00236957
730	-0.00334637	0.00422927	0.00074747	-0.00087905
731	-0.00400771	0.00645379	-0.00205025	-0.00172076
732	-0.00648774	0.00364308	-0.000213797	0.00087451
733	-0.00360188	0.00373326	0.000618345	-0.00124729
734	-0.00554081	0.00604797	-0.000127713	0.00152332
735	-0.00468408	0.00672433	0.00160831	0.000629009
736	-0.00605186	0.00870835	0.003	0.000997254
737	-0.003662	0.00591269	0.00193829	-0.00235204
738	-0.00378225	0.00508601	0.00169439	-0.000247771
739	-0.00433838	0.00631851	-0.000285533	-0.000791372
740	-0.00465402	0.00540164	0.000546612	0.000506261
741	-0.00295557	0.00471025	0.000618349	0.00338209
742	-0.00268502	0.00465012	1.57594e-05	-0.000282843
743	-0.00593161	0.00543171	0.00275609	0.0036802
744	-0.00554082	0.00612311	0.00170874	-0.000914121
745	-0.00229423	0.00600287	-0.000802034	-0.00384256
746	-0.00388746	0.00463509	0.000647039	-0.000142554
747	-0.00687852	0.0107525	0.00526686	-0.000317911
748	-0.00325618	0.00529643	-0.000558134	-0.00142265
749	-0.00530032	0.00346271	0.00192395	0.002102
750	-0.00417304	0.00352284	0.00267001	-0.0028255
751	-0.00438347	0.00743077	-0.00180634	-0.000265303
752	-0.000535656	0.00570226	-0.0020359	0.00353991
753	-0.00012984	0.00493571	-1.29334e-05	-0.000914119
754	-0.00749478	0.0104369	0.00284218	0.0013655
755	-0.00373716	0.00519122	-0.000472049	0.00164607
756	-0.00360188	0.00911419	-0.000414659	0.00110247
757	-0.00462396	0.00595778	-0.000615521	-0.00112455
758	-0.00384237	0.0100611	0.00023097	0.00545129
759	-0.00277521	0.00477037	0.00137876	0.00294371
760	-0.00340649	0.00789671	-0.00136158	0.00322428
761	-0.00381231	0.00839271	0.00244045	0.000541332
762	-0.00137738	0.00490564	0.00314347	0.00457451
763	-0.00375219	0.00531147	-0.00101724	0.00285603
764	-0.00438347	0.00492067	-0.000974199	-0.000370517
765	-0.00584143	0.00619826	0.00129267	-0.0017909
766	-0.00167798	0.00812216	0.000647038	-0.000317914
767	-0.00536045	0.00842277	0.0029713	0.00120768
768	-0.00566106	0.00646881	0.000847903	-0.00296578
769	-0.00499972	0.00431945	0.00239741	-0.00187858
770	-0.00554081	0.00610808	-0.00022814	-0.000651087
771	0.00263576	0.0093246	-0.000299878	0.00346977
772	-0.00202369	0.00994085	-0.00177765	-0.000528335
773	-0.00699878	0.0071001	-9.90188e-05	-0.00275535
774	-0.00140743	0.00431945	0.00215351	0.000225695
775	-0.00161786	0.00564213	8.7495e-05	-0.000475734
776	-0.00328624	0.00595778	0.00222524	-0.00173829
777	-0.00624725	0.004094	0.000288359	-0.000125022
778	-0.00453377	0.00284647	-0.0025524	-0.00147526
779	-0.00749478	0.00412406	0.00135006	0.00141811
780	-0.00214393	0.00543171	0.000560955	0.00338209
781	-0.0022792	0.00477037	0.00406169	0.000892041
782	-0.00307581	0.00884363	0.00295695	0.00176882
783	-3.96606e-05	0.00583753	5.88035e-05	-0.000528341
784	-0.000550694	0.00601791	0.00241176	0.000629007
785	-0.00345157	0.00980558	-0.000672909	0.00126029
786	-0.00107676	0.00532649	0.00232567	0.00280342
787	-0.00415801	0.00657403	-0.000156406	0.000856968
788	-0.00230926	0.00738567	-0.000314228	-0.000282845
789	-0.00466905	0.0035529	0.00325825	0.00182143
790	-0.00115191	0.00678445	-0.000816384	0.0024001
791	-0.00200865	0.0037483	0.00223959	0.00124275
792	-0.00530033	0.00439461	0.00261262	0.00254039
793	-0.0043534	0.00869333	0.000847903	0.000927108
794	5.4374e-06	0.00416915	-0.000228141	0.0024001
795	-0.00579634	0.00854301	-0.00153374	0.00213707
796	-0.00226417	0.0075961	0.000345751	-0.00373734
797	-0.00639755	0.00640869	-0.00259545	0.00325935
798	-0.0059767	0.00735561	0.000489219	3.28015e-05
799	-0.00274515	0.00292162	0.00023097	0.00104987
800	-0.000400377	0.00293665	-0.00114637	0.00269821
801	-0.00481935	0.00561207	0.000618345	0.00140058
802	-0.00224913	0.0056271	0.00076182	-0.00477195
803	-0.00325618	0.00761112	0.000618346	1.52662e-05
804	-0.00621718	0.00713015	-0.00474754	0.00346977
805	-0.00239944	0.0062133	0.00173744	-0.00396531
806	-0.00197859	0.00434952	-0.000644213	0.000190621
807	-0.00339146	0.00812217	-1.29348e-05	0.00276835
808	-0.00291048	0.00516117	-0.00174895	-0.00168569
809	-0.00312091	0.0110681	-7.03205e-05	-0.00289564
810	-0.00324115	0.00269616	0.000331404	0.000821897
811	-0.00214393	0.00325228	-0.000185101	-0.00254493
812	0.000260954	0.00528141	0.00487949	0.00143564
813	0.000260954	0.00552189	0.00222525	0.00490769
814	-0.000129842	0.00422927	0.00110615	-0.00259754
815	0.000711869	0.00526637	0.00100572	0.00213707
816	-0.000761112	0.00579245	0.00238306	-0.00161554
817	0.00251552	0.00428939	-0.00130419	-0.00368474
818	0.00256061	0.00765622	-0.00296847	-0.00401792
819	0.0016137	0.00484553	-0.00174896	-0.000195161
820	-0.00262491	0.00547681	-0.00128984	-0.0022819
821	-0.0032111	0.0061682	-5.59774e-05	0.00292617
822	-0.00112185	0.00459	0.00110615	-0.000510803
823	-0.00257981	0.00460503	0.00117789	0.00238257
824	-0.00145252	0.00785162	-5.59734e-05	0.000225694
825	-0.00257981	0.00535656	0.00156527	-0.00266768
826	-0.00238441	0.00430442	-2.72832e-05	0.00218968
827	-0.00181325	0.0067093	0.00199568	0.000593938
828	-0.0017381	0.00860315	0.00192395	0.00531101
829	0.00063671	0.00586759	0.000216624	0.00361006
830	-0.000385356	0.00801695	0.00222524	-3.73415e-05
831	-0.000625852	0.00893382	-0.000357267	0.00262806
832	-0.000701	0.00436454	-0.00291108	0.0029437
833	-0.00152768	0.0056271	0.00281348	-0.000861513
834	-0.0020838	0.00770131	-0.00111767	-0.000756298
835	-0.00367704	0.0093246	-0.000543787	0.00266314
836	0.0012229	0.00535656	0.001637	-0.00110701
837	-0.00361692	0.00436455	0.00162265	-0.00373734
838	-0.00291048	0.004094	-0.00014206	-0.00161554
839	0.000426286	0.00903903	-0.00143331	0.00315413
840	0.00458974	0.00484552	-5.5972e-05	0.00059394
841	0.000666765	0.00254586	-0.00199286	-0.00279043
842	0.00380815	0.00529644	-0.00147636	-0.00217668
843	-0.00337643	0.00562711	0.00189525	-0.00101933
844	0.00292136	0.00576238	0.000302707	0.000488727
845	-0.000295174	0.00388357	0.000474872	0.00124276
846	0.000411257	0.00459	-0.000830728	-0.00166815
847	-6.97241e-05	0.00437957	0.00156526	0.00220721
848	0.00313177	0.00758107	0.000187927	0.00147071
849	0.00263577	0.00964025	0.00122093	-0.00394778
850	0.000140706	0.00734058	-0.00276761	-0.00277289
851	0.00298146	0.00495074	0.000360097	0.0024001
852	0.00254559	0.00570226	-2.72805e-05	0.00078683
853	-0.000475544	0.00486055	0.00081921	0.00134797
854	-0.00110682	0.00896388	0.0034878	0.000453655
855	-0.00330127	0.00616821	0.000130539	6.78706e-05
856	-0.000640873	0.00573232	0.000489218	-0.00301839
857	0.00201952	0.00274125	0.00156527	0.000173084
858	-0.00175313	0.0030569	-0.00222242	-0.00186104
859	-0.000415417	0.00511606	0.00160831	0.00201432
860	0.0015686	0.00688967	0.00153657	0.000734224
861	-0.00152767	0.00371823	-0.00308325	0.000716685
862	0.00340233	0.00210997	-0.00140462	-0.00126483
863	0.00335723	0.00728046	-2.72832e-05	0.000295834
864	0.000787013	0.00786665	0.000589651	0.00245271
865	0.00562684	0.00813719	0.00360258	0.000401044
866	-0.00190344	0.00214003	0.00302869	0.000629009
867	0.0028011	0.00292163	-0.000744644	-0.0015454
868	0.00341735	0.00613814	0.00113485	0.00247024
869	0.00451459	0.00331241	0.0022109	-0.00373735
870	0.00478512	0.0021701	0.00238306	-0.00428095
871	0.000651742	0.00334247	-0.000859424	0.00241764
872	-0.00241447	0.00649887	-0.00117507	-0.00196625
873	-0.00046052	0.00770131	0.000130539	-0.00166815
874	0.0029965	0.00511608	-0.000802033	-0.00119469
875	0.00164376	0.00492067	-0.00339889	-0.000984261
876	0.00149345	0.00489062	-0.000802037	-0.000966727
877	0.00238025	0.00773137	-0.00318368	1.52645e-05
878	-0.00178319	0.0079418	0.00023097	0.00054133
879	0.00316184	0.00388357	-0.000543786	0.0029437
880	0.00296644	0.00673936	-0.00113202	-0.000668623
881	0.00183915	0.00452988	5.88008e-05	0.00010294
882	0.00239528	0.00616821	0.00261262	0.000313367
883	0.00093733	0.00646881	0.00120658	-0.000896582
884	0.0031919	0.00552189	0.000690082	-0.00138758
885	-2.4626e-05	0.00514613	0.000187926	-0.000545873
886	0.00328209	0.00553692	-0.0028537	0.00112001
887	0.00409372	0.00434951	0.000747471	-0.00243972
888	0.0045747	0.00549184	-0.00126115	-0.000440656
889	0.00134315	-0.000460239	0.00120658	0.00164607
890	0.00337226	0.00385351	-0.000558132	5.03336e-05
891	0.0015686	0.00610808	-0.00385801	0.00252285
892	0.0056118	0.00685961	-0.00146201	-0.000160089
893	0.00119284	0.00652893	1.57635e-05	-0.00401792
894	0.00359772	0.00328235	-0.00177765	-0.00193118
895	-0.00034027	0.00600287	0.003	-0.00303592
896	0.000771996	0.00684457	0.00387518	-0.000160089
897	0.00229007	0.00071213	-0.00113202	-0.0012473
898	-0.000565723	0.00209494	0.00258392	-0.00168568
899	0.000802045	0.00661912	0.00135006	-0.000265309
900	0.00376305	0.00362805	0.00301434	6.78739e-05
901	0.00586733	0.00449983	0.00143614	-2.27249e-06
902	0.00487531	0.00531146	0.00165135	0.00171621
903	0.00236523	0.00648384	0.00361693	0.000102941
904	0.00307165	0.00314707	-0.00349932	-0.0012999
905	0.00469495	0.00436455	0.000718776	0.00127782
906	0.00108763	0.00734059	-0.00572315	-7.24139e-05
907	0.00431918	0.00449982	0.00104876	-0.00363214
908	0.00376305	0.00152378	1.41099e-06	-0.00349185
909	0.00407869	0.00897891	-0.00081638	-0.000651087
910	0.00382318	0.00425933	-0.00147636	-0.000300377
911	0.0063483	0.00519122	0.000116192	-0.00273782
912	0.00490538	0.00350781	0.00124963	0.000260764
913	0.00412379	0.00496577	-0.00210764	-0.00280796
914	0.00200449	0.00812217	0.00091964	0.0039257
915	0.00287626	0.00792677	0.00038879	-0.000563409
916	-0.000265111	0.00732556	-0.00197851	0.00115508
917	0.00146339	0.00299677	-0.000515092	-0.000808909
918	0.00239528	0.00673936	-7.03218e-05	-0.000475729
919	-0.00154271	0.00490564	0.00311477	0.00299631
920	0.00278607	0.0014336	-0.00196416	0.00094465
921	0.00256062	0.00462006	-0.00147636	-0.00347431
922	-0.000610815	0.0058676	0.000546609	0.000962187
923	-0.000821245	0.00452988	-0.00121811	-0.00133497
924	0.00607775	0.00198974	0.000230972	-0.00350938
925	-0.00124209	0.00658905	-0.00405887	-0.00279043
926	0.00170388	0.00827247	-0.000357267	-0.00580654
927	0.00219989	0.00492067	-0.000902465	-0.000598478
928	0.00308668	0.00132839	-0.000658564	-0.00507005
929	0.00179406	0.00783659	0.0013931	-0.00222929
930	0.00259068	0.00334246	0.000116191	-0.00298332
931	0.00192934	0.00221518	-0.00170591	0.000541328
932	0.00331214	0.00433448	-0.000457698	0.00162854
933	0.00464985	0.00455994	0.00168004	0.000734222
934	0.00092229	0.000802329	0.00142179	-0.0065255
935	0.00308669	0.00101275	0.00202438	0.00101479
936	0.00222995	0.0037032	0.000962682	-0.00158047
937	0.000666776	0.00365812	-0.00283935	-0.000598476
938	0.00526611	0.0058225	-0.00126115	-0.00175583
939	-0.000220024	0.00135845	0.000733124	0.000330908
940	0.00110266	0.00238052	-0.000830731	0.000979721
941	0.0044244	0.00988073	0.000919637	-0.00301839
942	0.00346244	0.00619826	-0.0028537	-0.00182597
943	0.000967388	0.000246192	-0.00212198	-0.00256247
944	0.00346244	-0.00164765	-0.00128985	-0.000914123
945	0.00310171	0.00520625	0.00304304	-0.0031236
946	0.0040336	0.00326732	0.00209612	-0.00293071
947	0.00570199	0.00501085	-0.000127712	-0.00496483
948	0.00431918	0.00489061	0.00453515	-0.00428095
949	-0.000956519	0.00702495	-5.59734e-05	-0.00435109
950	0.00676915	0.00253083	-0.00123245	0.000962184
951	0.00268086	0.000892508	-0.0020646	-0.000738764
952	0.000170769	0.00149372	-0.002825	0.000839438
953	0.00135817	0.00320719	0.00304304	-0.0051928
954	0.00256062	-0.000926186	-0.000385962	-0.00126483
955	0.00431918	0.00260597	-0.00131854	-0.00186104
956	0.00864796	-0.000550421	0.00165135	0.00204939
957	0.00350754	0.00223022	-0.000830727	-0.00165062
958	0.00123793	0.00344768	-0.00114637	-0.000738764
959	0.00212473	0.00406394	-0.002825	-0.00457905
960	0.000982417	-0.00247432	0.00123528	0.00346977
961	0.00559677	0.00371823	-0.000328575	-0.00422834
962	0.00379311	0.00122317	0.00261262	-0.00182597
963	0.00526611	0.00313204	-0.00339889	0.00383802
964	0.00540138	-0.00107649	-0.00174896	-0.00305346
965	0.00286122	0.00271119	-0.00140462	0.000769295
966	0.00601763	0.00538661	0.0013931	-0.000756304
967	0.00307165	-0.00077588	0.000532259	-0.00473688
968	0.00275601	0.00242561	0.000101841	-0.000879052
969	0.0021097	0.00134341	0.000173583	0.000962184
970	0.00579217	0.000967655	-0.00106028	-0.00147526
971	0.00331214	0.00125324	0.00080486	-0.00378995
972	0.00119284	0.00371824	0.00123528	-0.00196626
973	0.00461979	0.0047854	-0.000945508	-0.00431602
974	0.00362779	-0.00142219	-0.00243762	-0.00101933
975	0.00690443	-0.00110655	0.000661389	0.00115508
976	0.00271092	0.00609306	-0.000744645	-0.00166815
977	0.0035376	-0.000745828	0.000202276	-0.00052834
978	0.00271092	0.000606925	0.000331399	-0.00412313
979	0.00304159	0.00675439	-0.000615524	-0.00272028
980	0.00741546	0.00305688	-0.000701605	0.00208446
981	0.00226001	0.00307192	-0.00305456	-0.00250986
982	0.00520599	0.00111796	-0.00529273	-0.000879047
983	0.000576595	0.000336371	1.41505e-06	-0.00375488
984	0.00323698	0.000712136	0.00235437	-0.000914121
985	0.000907259	0.000997719	-0.000472046	-0.00368474
986	0.00216982	0.00331242	-0.00106029	-0.000984261
987	0.00700964	0.00346271	-0.000931159	-0.00168568
988	0.00621303	0.00364307	-0.00371453	-0.000370518
989	0.00182412	0.00107287	-0.000199444	0.00085697
990	0.00192934	0.00374829	0.0014218	-0.00151033
991	0.00382318	0.0028164	0.00466428	0.000962184
992	0.00353759	0.00191457	-0.0025524	-0.00221175
993	0.00495047	0.0013885	-0.00193547	-0.002089
994	0.00358269	0.000471651	-0.000758991	0.000383517
995	-5.46867e-05	0.00392865	-0.00156244	-0.000616015
996	0.00570198	0.00141858	5.88021e-05	-0.000493266
997	0.00477009	0.00313205	-0.00124681	0.00147072
998	-0.000325238	0.00359799	0.00292826	0.000751759
999	0.00398851	0.0014336	-2.72819e-05	0.00154086
1000	0.00207964	0.00416915	-0.000299881	0.00106739
1001	0.00359772	0.00129832	-0.00169157	0.000313369
1002	0.00308668	0.000171031	-0.000543781	-0.00377242
1003	0.0028011	5.7015e-06	0.000388788	0.00157593
1004	0.00248546	0.00275629	0.00117789	0.000401049
1005	0.00579218	0.00194463	-0.00226546	-0.000914119
1006	0.00529617	0.00314708	0.001637	-0.00235203
1007	0.0045747	0.00352284	0.00236872	-0.000879047
1008	0.00401857	0.000757228	-0.000515089	0.0033821
1009	0.00535628	0.00191457	-0.00216503	0.000506261
1010	0.00383821	0.00661912	0.00198134	-0.000651086
1011	0.00430415	-0.000490303	-0.00147636	0.00285603
1012	0.00271092	0.00150875	0.00209612	0.00159347
1013	0.00691945	0.00107287	-0.000715951	-0.00345678
1014	0.00887342	0.000576862	0.00199568	0.00175129
1015	0.00583726	0.00460503	0.000704432	-0.00331649
1016	0.00367287	0.00580748	-0.00113202	-0.00103687
1017	0.00583727	-0.00015963	-0.00232284	-0.00145773
1018	0.00648357	0.00457497	0.00135006	0.00176882
1019	0.00857281	0.0028615	-0.00207895	-0.00249232
1020	0.00455967	-0.00131698	0.000360097	0.00113754
1021	0.00469494	0.00138851	-0.000328574	0.00140057
1022	0.00749062	0.000426559	-0.000328575	0.000716687
1023	0.00630321	0.000441596	-0.00215068	-0.00094919
1024	0.0026508	0.00361301	-0.00332716	-0.00308853
1025	0.00259068	0.00383848	0.00163701	-0.00212408
1026	0.00183915	0.00431945	-0.00128984	-2.27249e-06
1027	0.00183916	0.000381466	-0.000601172	0.00224228
1028	0.00956482	0.000216129	0.000977029	-0.00200133
1029	0.0058523	0.000381463	0.00107746	-0.00124729
1030	0.0063483	0.00223021	0.00365997	-0.000616013
1031	0.00601763	0.000862444	0.00246915	-0.00307099
1032	0.00885839	0.00256088	-0.00453233	-0.00229943
1033	0.00470998	0.00215506	0.00145049	-0.003071
1034	0.00540138	0.00248573	-0.00111767	-0.000756304
1035	0.00878323	0.00522129	0.000761819	0.00273328
1036	0.00244037	0.000757225	-0.00156244	-0.00138758
1037	0.00173394	-0.000460245	-0.00118941	-0.00191365
1038	0.000125677	0.00323726	-0.00186373	0.00325934
1039	0.00899366	0.00186949	-0.00139027	0.00275081
1040	0.00232013	-0.000595514	0.000718776	0.000558869
1041	0.00705473	0.00159894	-0.000472044	-0.00235204
1042	0.00501059	-0.00077588	0.00265566	-0.0018435
1043	0.00678418	-0.00128692	-0.00111768	-0.00452645
1044	0.0056569	0.00165905	-1.29334e-05	-0.00280796
1045	0.0034925	0.00349277	-0.00163418	-0.00207147
1046	0.00571702	0.00367314	-0.00370018	-0.00459659
1047	0.00371796	0.00238052	0.000962681	-0.00135251
1048	0.00322195	-0.00304549	-0.00387235	0.00443423
1049	0.00295141	0.000802323	-0.000328573	0.000821904
1050	-0.000129842	0.00185445	0.00322955	0.000962187
1051	0.0058523	0.00047164	-0.00117506	-0.000633552
1052	0.00361275	0.00245568	0.0019383	0.000646546
1053	0.00185418	0.00191458	0.00110615	0.0002783
1054	0.00667897	-0.000129573	-0.00448928	-0.000475732
1055	0.00335723	0.00183942	0.00179482	-0.00128237
1056	0.00398851	0.001629	-0.00153374	0.000874509
1057	0.00250049	-0.00149734	0.000948334	0.000856973
1058	0.00108763	0.00195967	0.00107746	0.000944647
1059	0.00382318	0.00262101	-0.00365715	-0.000423126
1060	0.00128302	0.000456628	-0.000672907	0.00254039
1061	0.0019594	0.0017793	-0.00223676	-0.00221175
1062	-0.0010467	0.000667049	0.00271305	-0.00147526
1063	0.00440937	0.00287652	-0.00160548	-0.000545872
1064	0.00341736	0.00120814	-0.00190678	0.00134797
1065	0.00761087	-0.00116667	0.000919635	-0.00396531
1066	0.00559677	0.002125	-0.00128984	-0.00457905
1067	0.0051158	-9.32738e-06	-0.00114637	0.00266314
1068	0.00063671	0.000712136	-0.000744647	-0.00115962
1069	0.0015686	0.00170415	-0.000529436	-0.000616017
1070	0.00437931	0.00337253	-0.000500741	0.00222474
1071	0.00159866	0.00302683	-0.00118941	0.00034844
1072	0.00268086	-0.0020685	-0.00408756	0.000821904
1073	-0.000716029	-0.000234786	0.00215351	-0.00219422
1074	0.00359772	0.00325229	0.000202276	-0.00052834
1075	0.00651363	0.00319216	0.00195264	0.00208446
1076	0.00549156	0.00198973	-0.00190678	0.00269821
1077	0.00341736	-0.00427799	0.000847904	0.000927116
1078	0.00096738	-0.000174656	0.00232567	0.00019062
1079	0.00325202	0.00146366	-0.00326977	0.000260764
1080	0.0054615	0.000171036	-7.03191e-05	0.00101479
1081	0.00547653	-0.00188814	-0.00392974	0.00119015
1082	0.0049204	0.0056722	-0.00161983	-0.000317911
1083	0.00467992	0.00290659	0.00196699	-0.00324635
1084	0.00522101	0.0024707	0.00365997	-0.000405589
1085	0.00277104	0.00431945	0.00439168	0.00152333
1086	0.00517592	-0.000129564	0.000546611	-0.00128237
1087	0.00413882	-0.000520363	0.000374441	0.00136551
1088	0.00430416	-0.00109152	-0.00398713	0.00362759
1089	0.00573204	-0.00209856	0.0019096	0.00176882
1090	0.00355263	0.00298174	-0.00526404	-0.000335443
1091	0.00308669	-0.00112159	0.00113485	-0.000668624
1092	-0.00073106	0.000712139	0.0013931	-0.000966727
1093	0.00568696	-0.00121177	0.000761819	0.00062901
1094	0.00347747	0.000351408	0.00249784	0.00194418
1095	0.00431919	-0.00223384	0.00374605	-0.00205394
1096	0.00552162	0.000802315	0.00150788	-0.000300375
1097	-0.000580752	-0.000745819	-0.000529437	-0.00528048
1098	0.00616792	0.00191458	5.87994e-05	-0.00165061
1099	0.000471378	0.00012595	-0.000916811	-0.00254493
1100	0.00406367	0.00317714	0.00136441	-0.00200133
1101	0.00277104	-0.00209857	-0.00223676	-0.00512266
1102	0.00143333	-0.000294913	1.4137e-06	-0.000335449
1103	6.55473e-05	-0.00157249	-0.00202155	0.000856972
1104	-0.00073106	5.0808e-05	-0.0033415	0.00278589
1105	0.00440937	-0.00197832	0.00446342	-0.00119469
1106	0.00305662	0.000336363	0.00302869	-0.00126483
1107	0.000275983	-0.00160256	0.00239741	0.00085697
1108	0.00443943	0.00171918	-0.000529436	-0.0022819
1109	0.0025005	0.00186949	0.00123528	-0.0028781
1110	0.00678418	-0.0019633	0.00123528	-0.00105441
1111	-0.000685965	-0.00224887	-7.03178e-05	-0.00533309
1112	0.000636716	-0.000445213	0.000101841	0.00203185
1113	0.00277104	0.00230537	-0.00314064	-0.00173829
1114	0.00358269	0.00428939	-0.00103159	-0.0028781
1115	0.00286123	0.000486683	-0.000543785	-0.00165061
1116	0.00102751	-0.00128692	-0.00392974	-0.00259753
1117	0.00198946	0.000171036	0.00123528	0.00168114
1118	0.00370293	-0.00130195	0.00840892	-0.00293071
1119	0.00691945	-3.93852e-05	-0.00128984	-0.00059848
1120	0.00458973	-0.00179796	-2.72819e-05	-0.00191365
1121	0.00486028	3.57621e-05	0.00145049	0.00396077
1122	0.00777619	-0.000730793	-0.000758995	-0.00293071
1123	0.00616794	-0.00272984	-0.00187808	0.0013129
1124	-0.00012984	-0.00181299	-0.000730297	-0.00107194
1125	0.0045747	-0.00113662	0.00107746	0.00120768
1126	0.00173393	-0.00236912	-0.00205025	-0.00263261
1127	-0.00137737	0.00245567	-0.00441755	-0.000651084
1128	0.00469495	0.00101274	0.00344476	0.0013655
1129	-0.000670939	0.00188452	0.00420517	0.000260763
1130	0.000892232	-0.00224887	0.00466428	-0.00119469
1131	0.00350754	-0.000911146	0.0019383	-7.24139e-05
1132	0.00481518	0.000787292	0.00104876	0.00229489
1133	0.00259068	-0.00167771	0.00142179	0.000716685
1134	0.00114775	-0.0020685	-0.000644216	0.00176882
1135	0.00296644	-0.00351144	-0.00269588	-1.98045e-05
1136	0.00239528	-0.00065564	-0.00190677	-0.00145773
1137	0.00206461	-0.00160256	-0.000615519	-0.00273782
1138	0.00275601	-0.000881094	0.00129267	-0.00210654
1139	0.00135818	-0.000355026	0.000704429	0.000506263
1140	0.00332718	-0.00336113	0.00145049	-0.00280796
1141	-0.00157277	-0.00561571	0.000977027	0.000751756
1142	-5.46838e-05	0.00128329	-0.00118941	0.000155552
1143	0.00119285	-0.00118169	-0.00321237	0.000155549
1144	0.00493543	-0.000309936	-0.00210764	0.00217214
1145	0.0035376	0.00063698	-0.00163418	-0.00147526
1146	0.00201952	-0.00268475	-0.000429004	0.00143564
1147	-0.000370333	6.58227e-05	0.000288363	-0.0044563
1148	-9.97818e-05	-0.00012957	-0.00179199	-0.000633552
1149	-0.00062585	0.000381475	-0.000859424	0.00310153
1150	0.000997449	-0.00248935	0.00126397	-0.00307099
1151	0.00141829	-0.000640603	0.00219655	-0.00450891
1152	0.00204958	-0.00272985	0.00169439	-0.00280796
1153	-0.000265119	-9.95092e-05	-0.00159114	-0.00152786
1154	-0.00121204	-0.000475268	0.000962678	-0.00142265
1155	0.00299651	-0.00107648	0.00261262	-0.000984266
1156	0.00284619	0.0012382	0.000919641	-0.00156294
1157	0.00155357	-0.0011817	-0.000500739	-0.00187858
1158	-0.00211388	-0.00127189	0.00122093	-0.00242218
1159	0.00239527	-0.000896128	-0.00167722	0.001611
1160	0.00183915	-0.00744942	-0.00450363	-0.00273782
1161	0.00204958	-0.000760851	0.00109181	-0.0012473
1162	0.000486413	0.00262101	-0.000385964	-0.00028284
1163	0.00152352	0.00098269	7.31506e-05	0.00189157
1164	-0.000580754	-0.00149734	0.00244045	-0.00624494
1165	0.000381191	0.00102778	0.000890945	8.54076e-05
1166	0.00431919	5.07967e-05	0.00442037	-0.000388052
1167	0.000877201	-9.31887e-06	0.000675735	0.00192664
1168	0.00129805	-0.00178293	-0.00357106	-0.00212407
1169	0.00302656	0.00188451	0.00129267	0.00273328
1170	-0.00397764	-0.00125685	0.00345911	0.00043612
1171	0.00329711	-0.00364671	-0.00387235	-0.000563412
1172	0.00271092	-0.00229396	0.00222524	-0.00261507
1173	0.00377809	-0.0029553	0.00216785	-0.00145772
1174	0.00168885	-0.00570589	-0.00458972	-0.00314114
1175	0.00203454	-0.0031507	-0.000414658	-0.00133497
1176	0.000411254	-0.00199335	0.000589655	-0.000826441
1177	0.00236523	-0.00297033	-0.00252371	-0.00577147
1178	0.0082722	-0.00115165	-0.00149071	0.000769291
1179	-0.000250096	-0.000926186	-0.0028537	0.000260764
1180	-0.00113688	-0.00590128	-0.00332716	-0.000563407
1181	-0.00233932	-0.00611171	0.000890945	-0.000791375
1182	0.00146339	0.00044159	-0.000500741	0.00218968
1183	0.00517592	-0.000279876	-0.00236588	0.0010674
1184	0.00236522	-0.00324088	0.00106311	-0.000914124
1185	-0.00121203	-0.00112159	0.00222524	-0.00370228
1186	0.00383821	-0.00242924	0.00168005	-0.00357952
1187	0.00213976	-0.00282002	-0.000873771	0.00101479
1188	0.00108763	-0.00298536	0.00312912	0.000260761
1189	0.000516473	-0.00215868	-0.00187808	-0.00173829
1190	-0.000490575	-0.00587122	0.00110616	0.00478494
1191	0.00529616	0.00398879	0.000690083	-0.00149279
1192	0.00343238	0.00146366	0.000245316	0.000979724
1193	-0.00367703	-0.000324968	-0.00232285	0.00168114
1194	0.00244037	-0.00217372	-0.00205025	0.00247024
1195	0.00132811	-0.00294027	-0.00352802	0.0002783
1196	-0.00253473	-0.0045786	-0.00210764	0.000138017
1197	0.000606655	-0.00155746	0.0021535	0.000646544
1198	0.000260945	6.58256e-05	-0.000457699	0.00152333
1199	0.00132812	-0.00286512	-0.000586823	0.00308399
1200	0.00219989	-0.00116668	0.00298565	0.000734219
1201	0.000336107	-0.00400744	-0.000170754	-0.00101933
1202	0.0029965	-0.00184305	-0.001792	-0.00303592
1203	0.00138823	-0.00513473	0.00107746	-0.00117715
1204	0.00461979	-0.00286512	0.00106311	-0.0075075
1205	0.00439434	-0.0004903	-0.00212198	-0.00114208
1206	0.000681805	-0.00442829	0.000632692	-0.000651086
1207	0.00322196	8.08544e-05	-0.00167722	-0.00335156
1208	-0.000445486	0.000351406	0.00175178	0.00162854
1209	-0.00037033	-0.00976411	-0.00126114	-0.00238711
1210	0.00114775	-0.00526999	-0.000572475	-0.00173829
1211	0.00389833	-0.00641231	-0.00117506	0.000839434
1212	-0.000941487	-0.00520988	0.00212481	-0.000808907
1213	0.00326705	-0.000249818	-0.000486395	-0.00268521
1214	0.00232013	-0.00459362	0.00340172	-0.00196625
1215	0.00352258	0.000321345	-0.00186373	-0.000475732
1216	0.00153854	-0.00481908	0.00211046	0.000330906
1217	0.000576595	-0.00119673	-0.000830735	-0.00161554
1218	-0.00142247	0.00080232	0.00113485	-0.00400038
1219	0.00242534	-0.00217371	-0.000457701	-0.00112455
1220	0.00200449	-6.94486e-05	-0.00117506	0.000488724
1221	0.00159867	-0.00230899	-0.000185101	-0.000212697
1222	-0.00124209	-0.00549546	0.00140745	0.000436118
1223	-0.000144868	-0.00098631	0.00149353	-0.000528336
1224	0.00257564	-0.00633716	0.00219655	0.00162853
1225	0.00226001	-0.00200838	0.000130538	-0.00114208
1226	-0.00220405	-0.00229395	-0.0023085	0.00126029
1227	0.000892224	-0.00490927	-0.000400309	0.00250532
1228	0.00204958	8.08601e-05	-0.000845078	-0.00138758
1229	5.05241e-05	-0.00229396	0.000833555	-0.00201886
1230	0.000471375	0.000772257	-0.00256675	-0.00279043
1231	-0.00104671	-0.00354148	-0.00209329	-0.000914119
1232	0.00185417	-0.00358659	0.00120658	-0.000423126
1233	-0.00277521	-0.00109151	-0.00067291	0.00378541
1234	0.0038382	-0.00110656	-0.000945506	-0.00152786
1235	0.00439433	0.000697104	-0.00381496	0.000453653
1236	0.00207963	0.000531772	-0.000658564	-0.00149279
1237	0.001764	-0.00107648	0.00271305	0.00101479
1238	0.00182413	-0.000324968	-0.00259545	-0.00201886
1239	0.0012229	-0.00463872	-0.00121811	-0.00147526
1240	0.0028011	-0.000279879	-0.00318368	-0.000493274
1241	-0.00363194	-0.000881094	-0.00120376	-0.00145773
1242	0.000666771	-0.00539023	0.00225394	-0.00200132
1243	-0.000265117	-0.00124183	-0.000486395	0.00201432
1244	-0.00285035	-0.00408259	-0.00133288	0.0031892
1245	0.00226	-0.00402247	-0.00160548	0.00225982
1246	-0.00121204	-0.00202341	0.00199568	0.000664079
1247	-5.46838e-05	-0.0019182	0.000833554	0.00234749
1248	0.000471381	-0.00324088	0.000101843	0.00355745
1249	0.00174897	-0.00394731	0.00229698	-0.00189611
1250	-0.00490953	-0.000189697	-0.00220807	-0.00345678
1251	0.00207964	-2.43563e-05	0.00186656	0.000997254
1252	-0.00415801	-0.00218875	-0.00172026	0.00255792
1253	0.001764	-0.00587122	0.0011205	-0.000756301
1254	-0.00232429	-0.00196329	0.000130539	0.000944652
1255	6.55501e-05	-0.000565459	0.00265566	0.000313371
1256	0.00104254	-0.00106145	0.00116354	-0.00158047
1257	-0.00190344	-0.00251942	-0.000601177	0.000629007
1258	0.00200449	-0.00501448	-0.00199286	0.00562665
1259	0.000982411	-0.00214365	0.000144887	-0.00121223
1260	0.00018579	-0.00194826	0.0011205	-0.00314114
1261	0.00141829	-0.00145225	-0.00289674	-0.00424588
1262	-0.00107676	-0.00163262	-0.000902466	-0.00115962
1263	-0.000114808	-0.00530005	0.0011492	8.54059e-05
1264	0.00131309	-0.00253445	-0.00113202	-0.0017909
1265	0.0036879	-0.00202342	0.000489222	0.00155839
1266	0.000531499	-0.00203844	0.000560956	-0.00265014
1267	-0.00049057	-0.00548042	0.00100572	-0.000861515
1268	0.00113271	-0.00194827	0.00244045	0.000208155
1269	0.001764	-0.00217372	0.0048508	0.0026456
1270	0.00183915	-0.00469884	0.00150788	0.00117261
1271	0.000516473	-0.00236912	0.00186656	-0.000756303
1272	0.00116278	-0.00358658	0.00223959	6.78739e-05
1273	0.00135818	-0.00702856	0.00360258	0.00271574
1274	0.000230896	-0.00163263	-0.000916811	-0.00166815
1275	-0.00173811	-0.000986307	-0.000845075	0.000892046
1276	0.00495047	-0.00136206	0.00176613	-0.00319375
1277	-0.000220027	-0.00185808	-0.00233719	-0.00265014
1278	0.00158363	-0.00357155	-0.00130419	0.0034347
1279	-2.46232e-05	-0.00899755	0.00229698	-0.00258
1280	-0.00352673	-0.00520988	0.00100572	-0.00217668
1281	-0.000610818	-0.00678807	-0.00024249	0.00341716
1282	-0.00125713	-0.00263967	-0.00325542	-0.00531555
1283	-0.00499971	-0.00540527	-0.00325542	-0.00242218
1284	-0.00206877	-0.00325592	-0.000414659	-0.0073146
1285	-0.00182829	9.58918e-05	0.00242611	0.00115508
1286	-0.000144866	-0.00340621	-0.00232285	0.000962184
1287	-0.000189958	-0.00170777	0.0024548	0.000155551
1288	-0.00548069	-0.00139213	0.000460529	0.000471192
1289	-0.000250085	-0.00411265	-0.00454668	-0.000914118
1290	-0.000971551	-0.00239917	0.00130702	0.00271574
1291	0.00275601	-0.00376695	0.00232568	-0.00191365
1292	0.000321072	-0.00175287	0.00285652	0.000629009
1293	-0.000385359	-0.00306052	0.00064704	1.52645e-05
1294	-0.000866337	-0.00364671	-0.00377192	-0.000160092
1295	0.00186921	-0.00271482	-0.00136158	-0.0052454
1296	-0.00080621	-0.000866068	-0.00100289	-0.00656057
1297	-0.000204998	-0.00215869	-0.00193547	-0.00173829
1298	0.000726895	-0.00520987	0.000661387	-0.002089
1299	0.00201953	-0.00357156	0.00275609	5.03352e-05
1300	0.00128302	-2.43563e-05	-0.00190678	-0.00205393
1301	-0.00313595	-0.0019182	8.74991e-05	-0.000423126
1302	-0.000505601	-0.00493932	-0.00275327	0.00211953
1303	0.000306046	-0.00248936	0.00264131	-0.00151033
1304	0.000666774	-0.00339119	-0.00067291	0.00117261
1305	0.00226001	-0.00294027	-0.00139028	-0.000966727
1306	0.000381202	-0.0041878	-0.00476188	0.000155549
1307	-0.000490575	-0.00732918	-0.00113202	-0.00180843
1308	-0.00112185	-0.00334609	-0.00296847	-0.00368474
1309	-0.00118197	-0.0020685	-0.00114637	-8.99476e-05
1310	0.00370293	-0.00533012	0.00202438	0.00140057
1311	-0.00115191	-0.00441326	-0.00136158	-0.0026326
1312	-0.00172307	-0.00322585	-0.00131854	0.0013129
1313	-0.000280145	-0.00388719	-0.000787689	-0.00219422
1314	-0.00140743	-0.0020685	-0.00163418	-0.002089
1315	-0.00106173	-0.00163261	-0.00209329	0.00234749
1316	-0.00110682	-0.00412768	-0.0046758	-0.00438616
1317	-0.00223411	-0.0049243	-0.00210764	-0.000791373
1318	0.000771982	-0.0050746	-0.00268153	0.00173375
1319	-0.00289545	-0.00337616	-0.00299717	-1.98078e-05
1320	-0.00285036	-0.00318075	-0.000285533	-0.00110701
1321	0.000456347	-0.000204726	-0.000400313	0.0047674
1322	0.000260951	-0.00617183	0.000130539	-0.000300375
1323	-0.00106174	-0.00608164	-0.00187808	0.00241764
1324	-0.000761118	-0.00480405	-0.0023085	0.000260761
1325	-0.00115191	-0.00235409	0.000718779	0.0028911
1326	-0.00205374	-0.00483411	-0.00113202	0.00157593
1327	-0.00200865	-0.00324088	0.0032439	-0.0023345
1328	0.00162873	-0.00307554	1.41234e-06	-0.00101933
1329	0.000952348	-0.00493932	0.000173579	0.000383514
1330	-0.00140743	-0.00594636	0.00176613	0.000558866
1331	5.43456e-06	-0.00238414	0.00070443	0.00145318
1332	0.00056156	-0.00188813	0.00104876	0.00452191
1333	-0.000956525	-0.00321083	0.000116195	0.000102943
1334	0.0014183	-0.00294027	-0.00271023	0.000979721
1335	-0.00212889	-0.00055043	0.00281348	-0.00137005
1336	-0.00481935	-0.00548043	0.000833558	0.00119014
1337	-0.000716037	-0.00835125	0.000632692	0.000856972
1338	-0.00357183	0.000125941	-0.00245197	0.00034844
1339	0.00143333	-0.00698347	0.000317056	0.000874509
1340	-0.00291048	-0.00375191	0.000618348	-0.00338663
1341	0.000456341	0.000877471	-0.000672909	0.00104986
1342	-0.0015878	-0.00853161	-0.0012181	-0.00259753
1343	-0.00276018	-0.0041878	-0.00394408	0.00217214
1344	5.43172e-06	-0.00523993	-0.00276761	-0.000651092
1345	-0.00325618	-0.00525496	0.00143614	-0.0031236
1346	-0.000806213	-0.00648746	0.000187929	0.00201432
1347	-0.00373716	-0.00423289	0.00367431	-0.00236957
1348	-0.00247459	-0.00447339	-0.00106028	-0.000686158
1349	-0.00161786	-0.00478902	5.87994e-05	-0.00180844
1350	-0.0010467	-0.000370066	-0.000558132	-0.000195163
1351	-0.00212889	-0.00585619	0.00304303	-0.00177336
1352	-0.00391752	-0.00351143	-0.00370019	-0.00151033
1353	0.00201952	-0.00513472	-0.00358541	0.00306645
1354	0.000155735	-0.00944848	0.00407604	-0.000317909
1355	-0.00241448	-0.00244427	-0.00061552	-0.00163308
1356	-0.00140743	-0.00303045	-0.00322673	-0.0017909
1357	-0.00161786	-0.00345131	-0.00275326	-0.00338664
1358	-0.00200865	-0.00382707	0.00175178	0.000173086
1359	-0.00321109	-0.00223384	-0.00260979	-0.000668624
1360	-0.00313594	-0.00528503	0.00124963	0.0013655
1361	0.000486404	-0.00121176	0.00198134	0.000734222
1362	-0.00557088	-0.00235408	0.00147918	-0.00436863
1363	-0.000400396	-0.00169274	-0.000414659	-0.00140512
1364	-0.0013924	-0.00152741	0.00142179	0.000401047
1365	-0.000460509	0.00137347	0.000647039	-0.000335448
1366	0.00077199	-0.00354149	-0.00223676	-0.000984262
1367	-0.00239945	-0.00304548	-0.000156405	-0.00400038
1368	-0.00110683	-0.000129573	0.00114919	-0.0028781
1369	-0.00152767	-0.00385713	-0.000629869	-5.48786e-05
1370	0.000621684	-0.00456356	0.000905292	-0.00247478
1371	-0.00288042	-0.00414271	4.44537e-05	-7.24172e-05
1372	-0.00119701	-0.00266973	-0.00163418	-0.00182597
1373	-0.00430832	-0.00737426	-0.00172026	-0.00170322
1374	-0.00351171	-0.00158753	-0.000572475	0.00334702
1375	-0.000761121	-0.00584116	-0.00345628	-0.000843976
1376	0.00247043	-0.000595519	-0.00101724	-0.00277289
1377	-0.00218902	-0.000520358	-0.00510622	0.00145318
1378	-0.00110682	-0.0015725	-0.00106029	8.54059e-05
1379	0.00144836	-0.00161758	0.000101845	-0.000914119
1380	-0.000535662	-0.00514976	0.00407604	0.00108494
1381	0.00111769	-0.00324089	-0.0012468	-0.00329896
1382	-0.00109179	-0.00318076	-0.00130419	-0.000177626
1383	-0.00248963	-0.00319579	-0.00065856	0.000856972
1384	-0.00149761	-0.00182802	0.000230972	-0.0014928
1385	0.00144837	-0.000836004	-0.00141896	0.000786827
1386	0.00137321	-0.00385713	-0.00051509	-0.00114208
1387	0.00386827	-0.00381204	0.00150788	-0.00221175
1388	-0.000791176	-0.00259457	-0.00326977	0.00154086
1389	-0.000400394	0.00137348	0.00332998	0.00164607
1390	0.00353759	-0.00304549	-0.00107463	0.000243227
1391	0.00274098	-0.00175286	-0.00146201	-0.0017909
1392	0.0028462	0.000351403	0.000274011	0.000804367
1393	-0.0018884	-0.00436816	0.00370301	0.00140057
1394	-0.00151265	-0.00173783	0.00350215	-0.00056341
1395	-0.000580752	0.00120814	0.000790518	-0.00384256
1396	-0.00312091	0.001133	-0.00139027	-0.00182597
1397	-0.0024746	-0.00236912	0.00126397	0.00034844
1398	0.00219988	-0.00164765	-0.00381496	0.00310152
1399	0.00287626	0.00296672	-0.000314228	-0.00108948
1400	-0.00450372	-0.00115164	-4.1629e-05	-7.24156e-05
1401	0.00229007	-0.00408259	-0.000486397	-0.000914121
1402	0.00341735	-0.00354149	0.000532261	0.0031366
1403	-0.00133228	-0.00289517	-0.000371614	0.000856975
1404	0.000832108	-0.00354149	0.000876595	0.000664079
1405	-0.00387242	-0.00460865	0.00285652	-0.002089
1406	0.00395845	-0.000264844	-0.0023085	-0.00286057
1407	-0.00136234	-0.00265469	-0.000472045	0.00396077
1408	0.00401858	0.0017793	0.000446177	0.000558862
1409	0.00678419	-0.00414271	-0.00238024	-0.00280796
1410	0.000817082	-0.00480405	-0.000472049	-0.00186104
1411	-6.97155e-05	-0.00263966	-0.000572479	-0.000265301
1412	-0.00176816	-0.000114541	0.000560956	0.00115508
1413	-0.00415801	-0.00331603	0.000517911	-0.00324635
1414	-0.00415801	-0.00140716	0.00223959	0.00059394
1415	0.00242534	-0.00623195	0.00076182	0.000997254
1416	0.000606655	-0.00278997	0.000374441	-0.00231696
1417	-0.00300066	-0.00396234	-0.00216503	-0.00205393
1418	0.000306043	-0.00668285	0.0024548	-0.00436863
1419	0.00113272	-0.00127189	0.00106311	-0.000300377
1420	0.00104253	0.0023204	-0.000629865	0.00094465
1421	0.00102751	-0.000610548	0.00398996	-0.00156294
1422	-0.00175314	-0.00229396	-0.00197851	0.00206693
1423	0.00322195	-0.00447338	0.000862251	-0.0020364
1424	0.00204958	-0.00378198	0.00142179	-0.0059819
1425	-0.00100161	-0.00187311	-0.00123245	-0.0041582
1426	0.000741929	-0.00552551	0.00268436	-0.003071
1427	0.00355263	-0.00202341	-0.000959855	0.00329441
1428	-0.00179822	-0.000279876	-0.00180635	0.0010674
1429	-0.0024746	0.00147869	0.00341607	-0.0036146
1430	0.00319189	-0.00555558	7.31492e-05	-0.00314114
1431	-0.00196355	-0.00405253	0.00172308	0.000962185
1432	-0.00100161	-0.0040375	0.00409039	0.00197925
1433	-0.00285036	-0.00110656	0.0021535	-0.0012473
1434	-0.000971551	-0.00245929	-0.00398713	0.00329441
1435	-0.00187338	-0.00218875	0.000933987	0.000646546
1436	0.00108763	0.000171039	0.00477906	0.00110247
1437	-0.000385359	0.0010879	-0.000371617	0.000646546
1438	0.00155358	-0.00735923	0.00271305	0.00136551
1439	-0.00304575	-0.00274488	0.00157962	-0.00256247
1440	-0.00229424	0.000982693	-0.00357106	0.00303138
1441	-0.00188841	-0.0017228	0.000603994	0.00222475
1442	0.00567193	-0.00235409	-0.00130419	-0.00112454
1443	0.00451457	-0.000475282	0.00370302	-0.00133497
1444	0.000426292	0.00129832	-0.00245197	0.0041712
1445	0.00538635	-0.00725401	0.000977027	0.00104987
1446	0.000711866	-0.00540527	0.00201003	-0.0010018
1447	-0.00226417	-0.00348136	0.000690082	-0.00324635
1448	-0.00322612	-0.00557061	0.000962681	0.000541335
1449	0.000426277	-0.00310562	0.00106311	0.000348443
1450	0.000922293	-0.00710371	0.00322955	0.0013655
1451	-0.00354177	0.000591896	0.000776167	0.00178636
1452	0.000696831	0.000817355	0.00195264	0.00325934
1453	0.00144837	-0.00094122	-0.00166287	-0.00128237
1454	-0.000866334	-0.000911157	-0.00173461	0.00225981
1455	0.000621684	-0.000264847	0.00216785	0.00112
1456	0.000967388	-0.000685698	0.00176613	-0.00352692
1457	-0.000505596	-0.00342124	0.000761821	0.00371527
1458	-0.000700994	-0.00339119	-0.000873771	0.00420626
1459	-9.59432e-06	-0.00632214	-2.72859e-05	-0.00059848
1460	-0.0015878	-0.000851036	0.000833554	0.00317167
1461	0.00328209	-0.00361664	0.000575303	0.0034347
1462	-0.00187337	-0.0022639	0.00145049	0.00359252
1463	-0.00429328	-0.00164765	-0.000299881	0.0070821
1464	-0.000836277	-0.00158753	0.000991375	0.00224228
1465	-0.00270005	0.00277131	-0.00240893	0.00206692
1466	-0.00130221	-0.00321082	-0.00156244	-0.00268522
1467	0.000471378	-0.00373689	0.00234002	0.000348441
1468	-0.00145252	0.000351406	0.000403138	-0.000405592
1469	0.00362778	-0.00582612	0.00262697	0.000348438
1470	-0.00224914	-0.00083601	0.00239741	0.000401049
1471	-0.00208381	-0.00257954	0.00292826	0.000751763
1472	0.00215479	-0.00140717	0.00186656	-0.000475729
1473	-0.00100161	-0.00444332	-0.000916816	-0.000405586
1474	0.000982411	-0.005766	0.00122093	-0.000195161
1475	0.0023051	0.000456622	-0.00425973	-0.00219422
1476	-0.00184331	-0.0033912	0.00109181	0.000804364
1477	-0.00161786	-0.00465374	-0.00200721	0.000856975
1478	-0.0019335	0.00041153	0.00107746	0.00331195
1479	-0.00298563	-0.00130195	-0.000945505	-0.000896582
1480	0.000170772	-0.00432307	-0.00316934	-0.00300085
1481	-0.00245957	-0.000114532	-0.00245197	-0.00261507
1482	-0.00133228	-0.00182801	4.44537e-05	-0.00180844
1483	0.001764	-0.000129573	0.00246915	-0.0017909
1484	-0.00466904	-0.00324088	-0.00226546	0.000225689
1485	-0.00375219	-0.00379701	-0.00144766	-0.000230232
1486	0.000741929	-0.00148232	-0.00246632	0.00257545
1487	-0.000926461	0.00159893	0.00199568	0.00294371
1488	-0.00209883	0.000817352	-0.00180635	-0.000142555
1489	-0.00083628	-0.000490303	-0.00563707	-0.00347431
1490	-0.0034666	-0.00432308	0.00179482	0.00259299
1491	-0.00515002	-0.00190317	-0.00260979	-0.00335156
1492	-0.00451875	0.000246189	0.0008479	-0.000247771
1493	0.00272595	-0.00139213	0.000474878	0.00129536
1494	-0.00115191	0.00323726	0.000116191	-0.00108948
1495	0.000155735	-0.00262463	0.00189526	-0.00265014
1496	-0.000550694	0.00108789	0.000847901	-0.00266768
1497	-0.000716026	-0.000760854	0.000905292	0.00206692
1498	0.00244037	0.000621962	-0.00180634	-0.00282549
1499	-6.97184e-05	-0.0040375	-0.000185101	0.000365977
1500	-0.00445862	-0.00203844	-0.000156409	0.00271574
1501	-0.00364697	0.000140981	-0.00116072	-0.00186104
1502	-0.00599173	0.000652012	0.000532265	0.00122522
1503	-0.00436844	-0.000189688	0.00285652	-0.0028781
1504	-0.0017381	-0.00238414	-0.000945506	0.00213707
1505	-0.00218902	-0.00337615	0.000417485	0.00252285
1506	-0.00250466	2.07332e-05	0.00226829	0.000751758
1507	-0.0022792	-0.0004903	-0.00133289	0.00152332
1508	-0.0022792	0.00215506	0.00130701	-0.00108947
1509	-0.000926461	-0.00194826	0.00102007	-0.00119469
1510	-0.00127215	-0.00181298	-0.00116072	0.00010294
1511	-0.00457886	0.000140976	0.000159232	0.000909579
1512	-0.0043985	-0.00373689	0.00168004	-0.00221175
1513	-0.00310587	-0.00459363	-0.00120376	0.000856972
1514	0.00170388	-0.00244427	0.000216623	-0.00229943
1515	0.000832114	-0.0026096	-0.00177765	0.000225695
1516	-0.00154271	0.00170415	-0.00110333	-0.00242218
1517	-0.000640876	-3.93852e-05	-0.000888119	0.00241764
1518	-0.00248963	0.000306316	-0.00107463	0.000506259
1519	-0.00451874	0.00114801	-0.00463276	-0.000843981
1520	-0.00182829	-8.44775e-05	-0.00194981	-0.00308853
1521	-0.00453377	-0.000550427	0.00225394	-0.00398284
1522	0.000230893	-0.00456357	0.00122093	0.000769298
1523	0.00137321	-0.00286512	0.000675739	0.00087451
1524	-0.00388746	-0.00212862	0.00031705	-0.00280796
1525	-0.00334636	-0.00187311	-0.000629866	0.00222475
1526	-0.00594664	-0.000745825	0.00143614	0.00483755
1527	-8.47501e-05	-0.000986313	-0.00398713	-0.00156294
1528	-0.00143749	0.00153881	0.0024548	0.000278303
1529	0.00032107	-0.00233905	-0.00127549	-0.0015454
1530	-0.00220404	-0.00343628	0.00208177	0.00218968
1531	-0.000174935	0.00344769	-0.00116071	-0.00196625
1532	-0.00539051	-0.00584115	-0.000515088	3.28015e-05
1533	-0.00273012	-0.00118171	0.00363128	0.0005238
1534	-0.00215895	-0.00466878	-0.00469015	-0.000177624
1535	-0.00191847	-0.002309	-0.00371453	-0.00407052
1536	0.00149345	-0.00735923	0.00126398	0.000997259
1537	-0.00254975	-0.00324089	-0.000730294	0.00278589
1538	-0.00493959	-0.00360162	0.00153657	-0.00158047
1539	-0.00282029	-0.00414271	5.88021e-05	-3.73449e-05
1540	-0.00233932	-0.00298537	-0.000414657	-5.48802e-05
1541	-0.000535662	0.00272622	-0.00260979	-0.000879049
1542	0.00188424	-0.0011817	0.00236872	-0.00270275
1543	-0.00313594	-0.00269978	0.0037604	0.00339963
1544	-0.00181326	-0.00381204	-0.00184939	-0.00258
1545	0.00081708	-0.000114538	-0.000127714	-0.00180844
1546	-0.00077615	-0.00107649	0.00028836	0.000383517
1547	-0.000971551	-0.00430804	0.00117789	0.00408351
1548	0.000621684	-0.00660772	-0.00236589	0.000997261
1549	-0.00300065	-0.0013771	-0.0028537	0.00276835
1550	-0.00412795	-0.000881099	-0.000816382	0.00112
1551	-0.00382734	-0.00573595	-0.00265284	-0.0041056
1552	-0.00432335	-0.00140716	-0.00161983	-8.99493e-05
1553	-0.00197859	-0.00411265	-0.00029988	-0.00191365
1554	0.00179406	-0.00250439	-0.00246632	-0.00263261
1555	-0.00439849	-0.0065025	0.000259663	-0.00529801
1556	-0.00185835	-0.005766	-0.000314228	0.0026456
1557	-0.00379728	-0.00569085	-0.00163418	-0.0020364
1558	-0.00366201	-0.00044521	0.00129267	-0.00119469
1559	-0.00756993	0.000216126	0.000460528	0.00069915
1560	-0.00119701	-0.00187311	-0.00170591	-0.000177629
1561	-0.00375218	-0.00118171	-0.000644214	0.00141811
1562	-0.000550691	-0.0033461	-0.000185104	-0.00214161
1563	-0.00423317	-0.00167771	0.00374606	-0.00236957
1564	0.000952351	-0.00277493	-0.000371615	-0.000160092
1565	-0.00149761	0.000171036	0.00143614	-0.000405591
1566	-0.000926464	-0.0036918	-0.00202155	-0.000125018
1567	-0.0037071	0.000246198	0.00202438	-0.00119469
1568	-0.00626228	-0.00286512	-0.00311195	0.0015584
1569	-0.00348164	-0.0015725	-0.00331281	-0.00144019
1570	0.000411257	-0.00426295	1.41099e-06	0.000453652
1571	-0.000625844	-0.0036918	0.00159396	-0.00112455
1572	-0.00266999	-0.00412767	-0.00295413	-0.00370227
1573	-0.00229423	-0.00113662	0.00308608	-0.000563407
1574	-0.00118197	-0.00300039	-0.00461841	-0.00168569
1575	-0.00163289	-0.00493932	0.00394692	-0.00324635
1576	-0.00403777	-0.00187311	0.0013931	-0.00375488
1577	-0.00411292	-0.0015274	0.00119224	-0.000247766
1578	-0.00181326	-0.00704359	0.00160831	0.00140057
1579	-0.00221907	-0.00567582	0.00157962	-0.00168568
1580	-0.00103167	-0.00190318	0.00147918	0.00145318
1581	0.000306043	-0.00372186	0.00142179	-0.00117715
1582	-0.000475544	-0.00230899	0.00180917	-0.00028284
1583	-0.00130222	-0.00761475	-0.0020359	0.00183896
1584	-0.00300067	-0.00248936	-0.00184939	0.000506258
1585	-0.000911424	-0.00421786	0.00155092	0.00387309
1586	-0.00492457	-0.00660771	-0.0023085	-0.00214161
1587	-0.00453377	-0.00166268	0.000360097	-0.00203639
1588	-0.00160283	-0.000505332	-0.00202155	0.00054133
1589	-0.00273011	0.0021701	0.000632693	0.000839434
1590	-0.00539051	-0.000505329	0.000202276	-0.00268521
1591	-0.00164792	-0.00185807	-0.00314064	0.00110247
1592	0.00101247	-0.00134704	-0.00147635	0.00113754
1593	0.00152352	-0.0029553	-0.000256837	0.000208153
1594	-0.000761127	-0.00578104	0.00179482	0.00189157
1595	-0.00310588	-0.00367676	-0.000558132	-0.00191365
1596	-0.000670933	-0.00388719	-0.000414661	-0.00324635
1597	-0.000310209	-0.00409761	-0.000271185	-5.48802e-05
1598	-0.0040528	0.0010879	-0.0015194	8.54059e-05
1599	-0.00337643	-0.00285009	-0.00371453	-0.00140512
1600	-0.00295557	-0.00483412	-0.00174896	-0.0038601
1601	-0.00306079	-0.00173783	-0.00407321	0.00204939
1602	-0.00345158	-0.00420283	-0.00252371	-0.00198379
1603	-0.00720919	-0.00510466	0.000517919	0.00217214
1604	-0.00324115	-0.00460865	-0.0038867	-0.000721229
1605	-0.0018884	-0.0073442	-0.000457701	0.000243227
1606	-0.00244453	-0.00555557	-0.00226546	-0.00552597
1607	0.000396225	-8.44718e-05	-0.000357265	-0.00147526
1608	-0.00194853	-0.00112159	-0.00202156	0.0039257
1609	5.05212e-05	-0.000820975	-0.00222241	0.00176882
1610	-0.0012421	-0.00480405	-0.00235154	-0.00250986
1611	0.000817077	-0.00641232	0.00162266	-0.000598478
1612	-0.00318103	-0.00955368	0.000876598	0.0013129
1613	0.00182411	-0.0056157	-5.59747e-05	-0.000230235
1614	-0.00282029	-0.00545037	0.000618345	0.00215461
1615	-0.000670933	-0.00484914	0.00140745	-0.000668623
1616	-0.00140744	-0.00274487	-0.00108899	-0.00217668
1617	-0.00381231	-0.00379701	0.00267	0.00276835
1618	-0.000265117	-0.00203845	0.00103442	-0.00145773
1619	-0.00229423	-0.00337616	-7.03259e-05	0.000751759
1620	-0.00411292	-0.0039924	-0.00207894	0.00150579
1621	-0.00289545	-0.0051197	-0.00229415	0.00133043
1622	-0.00266999	-0.00327094	0.00155092	-0.00114208
1623	-0.00148259	-0.00653256	0.00155092	-0.0028781
1624	-0.00462395	-0.00620189	0.00215351	0.000383515
1625	-0.00337642	-0.00420283	1.41505e-06	0.00357499
1626	-0.000941487	-0.00493932	0.00182352	-0.00414067
1627	-0.00328625	-0.00417278	0.00178048	0.00180389
1628	0.00168884	-0.0038421	-0.00278196	-0.000265303
1629	0.00134314	0.000216131	0.000819208	-0.000598476
1630	-0.0040077	-0.00184305	-0.000515089	0.0010674
1631	-0.0024746	-0.00448841	-0.0010029	0.00225982
1632	0.000666774	-0.00606661	-0.000672906	-0.00196626
1633	-0.00465402	-0.00426295	-0.00395843	8.54059e-05
1634	-0.0026249	-0.000760851	-0.0033702	-0.0028255
1635	-0.00310588	-0.00390223	-0.000414661	0.000173084
1636	-0.00169301	-0.00333107	-0.00276761	-0.000738764
1637	-0.00140743	-0.00590127	-0.000199446	-0.00166815
1638	-0.00611197	0.000787292	-0.00252371	-0.000247772
1639	-0.00343655	-0.00143723	-4.1629e-05	-0.00198379
1640	-0.000520633	-0.00511968	-0.00381496	-0.00265014
1641	-0.000340272	-0.00345131	-0.00222242	-0.00280796
1642	-0.00217398	-0.00381204	-0.00114637	-0.0031236
1643	-0.0019786	-0.00513473	0.00244045	-0.00168568
1644	-0.00594663	-0.00155746	-0.00283935	0.00303138
1645	-0.00387243	-0.00115164	-0.00067291	-0.00124729
1646	-0.00662301	-0.00498442	-0.00106028	0.00183896
1647	0.000170764	-0.00199335	-0.00222241	-0.00433355
1648	-0.00505984	-0.00513472	0.000575305	0.00138304
1649	-0.000595789	-0.00642734	-0.00239458	-0.000773836
1650	-0.00414298	-0.00394731	0.00202438	0.000138012
1651	-0.000385359	-0.000159625	-0.00193547	0.000138014
1652	0.00311675	-0.0045335	-0.00141897	0.000927116
1653	-0.00361691	-0.007735	-0.00067291	0.00133043
1654	-0.00573621	-0.00194826	-0.000256838	-0.00321128
1655	-0.00145253	-0.00566079	-0.00233719	0.00034844
1656	0.00173394	-0.00635219	-0.00236589	0.00276835
1657	-0.0024746	-0.00309057	-0.00268153	-0.00245725
1658	-0.00480432	-0.00585618	-0.00156244	0.000208153
1659	-0.00148258	-0.00539024	0.000776166	-0.000475729
1660	-0.000731055	-0.00229396	0.000991376	-0.000317912
1661	-0.00285036	-0.00328598	-0.00441755	-0.000843976
1662	-0.00196355	-0.00937331	-0.000328575	0.00183896
1663	-0.000655907	-0.00139214	-0.00133288	-0.00107194
1664	-0.00169301	-0.00448842	-0.00367149	-0.00319374
1665	0.000110645	-0.00238415	0.00354519	-0.000773836
1666	0.00310171	-0.00378198	-0.000156403	-0.00175583
1667	-0.00415801	-0.0026547	-8.4669e-05	0.000856972
1668	0.00161369	-0.00400744	0.00225394	0.000208155
1669	-0.00408286	-0.00224887	-0.00184939	0.00261053
1670	-0.00292551	-0.00633716	-0.000758994	0.00169868
1671	-0.000325235	-0.00845646	-0.0036428	0.000138012
1672	-0.00113689	-0.00133201	-0.000529439	0.00171621
1673	0.000185798	-0.00185808	-0.00209329	-0.00364967
1674	-0.0049396	-0.00805064	-0.000228141	0.00196171
1675	0.000321075	-0.00151237	-0.00240893	-0.000142557
1676	-0.00148258	-0.00898253	-0.00227981	-0.00480701
1677	-0.000310212	-0.00397737	-0.00146201	-0.00200133
1678	0.000486407	-0.00402247	0.00040314	-0.00242218
1679	-0.00435341	-0.00170778	-0.00328411	0.00104987
1680	-0.00364697	-0.00278996	0.00378909	-0.00291318
1681	0.0051609	-0.00466877	-0.00322673	-3.73449e-05
1682	-0.000926459	-0.00366174	-0.00431712	0.000576401
1683	0.000967383	-0.00705863	-0.00291109	0.00485508
1684	0.00173394	-0.000294907	-0.000185103	3.28032e-05
1685	-0.00330127	0.00230537	-0.0030976	-0.000493269
1686	-0.000836274	-0.00424793	-0.00216503	0.00238257
1687	-0.00734447	-0.000490306	-0.00123245	-0.000791372
1688	0.000787025	-0.0044283	0.00267001	0.000909579
1689	0.00150848	-0.00196329	0.000833557	0.00164607
1690	-0.00285036	-0.00603655	-0.000558134	-0.00156294
1691	0.00331214	-0.00690833	-0.00110333	-1.98045e-05
1692	0.000862169	0.00044159	-0.000744647	0.000120477
1693	-0.000475538	-0.000580485	-0.000185103	-0.000247766
1694	-0.00321109	-0.00531508	0.000101846	-0.000545873
1695	-0.00106173	-0.00253445	-0.0022798	0.00201432
1696	-0.000189964	-0.00638225	-0.00173461	-0.000370518
1697	0.00431918	-0.00297033	-0.0010029	-0.000370522
1698	-6.97212e-05	-0.0091178	0.00380344	0.00403091
1699	0.00298147	-0.00489423	0.00357389	0.00078683
1700	-0.00306079	-0.00605159	0.00178047	-0.000247769
1701	0.00174896	-0.00714881	-0.00150505	0.0018565
1702	0.00361274	-0.00444332	0.000489219	0.00503044
1703	0.00335723	-0.0038421	0.00146484	-0.000931658
1704	0.00248546	-0.00285009	-0.00153374	-0.000984264
1705	0.00230509	-0.00528502	0.0032439	-0.000756299
1706	0.00194437	-0.00417277	0.00127832	0.000436115
1707	-0.000776158	-0.00633716	-0.00200721	0.00126029
1708	-0.00101664	0.00241058	-0.00110333	0.00224228
1709	-0.00361691	0.000712139	-0.0022798	0.000348438
1710	0.00212473	-0.00245929	-0.00202155	-0.00144019
1711	0.00192933	-0.00143722	-0.00139027	0.000225694
1712	0.00164375	-0.00475896	0.00165135	0.00522333
1713	0.000125677	-0.00128692	-0.000472045	0.00618778
1714	-0.000911424	-0.00307555	0.00215351	-0.00122976
1715	0.00179406	-0.00442829	-0.000400311	-0.000843979
1716	0.000561563	-0.000144604	0.00423386	-0.00242218
1717	0.00168884	0.000156005	-0.00163418	0.00203186
1718	0.000336098	-0.00289518	-0.00167722	-0.000703692
1719	0.000306046	-0.00576601	-0.000787684	0.000909578
1720	-0.00250465	5.70434e-06	-8.46676e-05	-0.00107194
1721	-0.000280143	0.00182439	-0.00147636	0.000681616
1722	-0.00131725	-0.00414271	0.00124963	0.000190621
1723	0.00110266	-0.00158753	0.000790516	-0.000142552
1724	-0.000971542	-0.00438319	0.00228263	-0.000931653
1725	0.000892227	-0.000565456	-0.00182069	0.00324181
1726	0.00167381	-0.00242924	0.00281348	-0.00345678
1727	0.00505568	-0.00337616	-0.00126115	-0.00200133
1728	-0.00091143	0.0003514	0.00110615	-0.00112455
1729	0.000185801	-0.00256451	0.000819207	0.00122522
1730	-0.00160283	0.00223021	-0.00292543	0.00282095
1731	0.00239528	-0.00218875	-0.0023085	0.00334702
1732	0.00162873	0.00226028	-0.00311194	0.00115508
1733	-0.0040528	-2.43563e-05	-0.00144766	-0.00254493
1734	0.000291009	-0.0019182	0.000890944	-0.00117715
1735	0.00020083	0.000246186	-0.00382931	0.005802
1736	-0.000220021	-0.00133201	-0.00490536	-0.000107485
1737	0.0010726	-0.0012268	-0.000615521	0.00383802
1738	0.00232013	-0.000986307	-0.000730302	-0.00135251
1739	-0.00113688	-0.00173783	-0.00314064	-0.00405299
1740	-0.000325243	-0.00244427	-0.000357272	0.0018565
1741	0.00263576	-0.0029553	-0.00190677	0.00238257
1742	0.00449955	-0.00322585	-0.000385965	-0.000651091
1743	0.000140709	-0.000595514	-0.001792	-0.0020364
1744	-0.00611197	-0.00101637	-0.00427408	0.000138012
1745	0.00203455	-0.00145226	0.000360091	0.000173084
1746	-0.00453377	-0.00103141	-0.000256836	0.00166361
1747	0.00373299	-0.00118171	-0.0023085	0.000523795
1748	0.000501445	0.00120814	-0.0028537	-0.000756299
1749	0.00183915	0.00137348	-0.00479058	-0.000879052
1750	0.000170772	0.00102778	-0.00229415	-0.00172076
1751	-0.00211386	0.00122318	0.00157962	-0.00235204
1752	0.00313177	-0.0017228	0.00195264	0.000401046
1753	0.00427409	0.0010879	-0.000242491	-0.000370518
1754	0.00245541	-0.00496939	-0.00166287	-0.00131744
1755	0.00241031	0.000351403	0.000532261	-0.00193118
1756	0.00183915	-0.00109152	-0.000959855	0.00140057
1757	0.00816699	-0.00239917	-0.000845077	6.78673e-05
1758	0.00232012	0.00310199	-0.000730298	0.00376788
1759	0.00362778	-6.94514e-05	-0.000328574	3.27999e-05
1760	-0.000640884	5.69866e-06	-0.00209329	-0.00252739
1761	0.00170388	-0.00203844	0.00302869	-0.00170322
1762	0.00466489	-0.000174662	0.00209612	-0.00229943
1763	0.00498053	-0.00160256	-0.00110333	0.000769295
1764	-0.0017381	-0.00214366	-0.00184938	-0.00380749
1765	0.00216982	-0.00318076	0.00223959	-0.00145772
1766	0.000922296	-0.00242924	0.00170874	0.000488724
1767	0.0084225	-0.00200838	-0.00113202	5.03369e-05
1768	0.00486028	0.00030631	-0.00513491	0.00120769
1769	0.000591626	-0.000851036	0.000230972	0.00296124
1770	0.00406367	0.000802329	-0.00134723	-0.000388054
1771	-0.000325238	-0.000595516	-0.000256841	-0.00156294
1772	0.00496549	-0.00238414	0.000933985	0.00189157
1773	0.0035376	0.0038986	-0.00428842	0.00103233
1774	0.00099744	0.00191458	-0.000701604	0.00162854
1775	0.00135817	-0.00294028	0.000876598	-0.000195161
1776	0.00257565	0.000291273	0.000647039	-0.000668623
1777	0.00292135	-0.00339119	0.000905294	0.00350484
1778	0.000591621	-0.00092618	0.00136441	0.000839434
1779	0.00284619	0.000140981	0.00086225	-0.00226436
1780	0.00116279	0.00501086	-0.000931158	0.0063456
1781	0.00544647	0.000952629	0.00384648	0.000839438
1782	0.00245541	8.0863e-05	-8.46744e-05	-0.000247767
1783	0.00262074	0.000396498	0.000933988	0.00473233
1784	0.00164376	-0.00155747	-0.000486393	-0.00182597
1785	0.0035376	-0.00146729	0.000489222	0.002102
1786	0.000110648	0.000802323	-0.00161983	0.00218968
1787	0.00516089	0.00338756	0.00030271	0.00055887
1788	0.0019143	5.07967e-05	-0.00161983	-0.000879047
1789	0.00227504	0.00165906	0.00261262	-0.00296578
1790	0.00254559	0.00194464	-0.00304021	0.00127782
1791	0.00562684	-0.00316573	-0.00206459	0.0028911
1792	0.00295141	-0.00328598	-0.00210764	0.00357498
1793	0.00305663	0.00277131	-0.00444625	-5.48802e-05
1794	0.00262074	-0.000294899	-0.00153375	-0.000545872
1795	0.00359772	0.00116305	-0.001792	0.00466219
1796	-0.00357182	0.000787283	-0.00229415	0.000295832
1797	0.00332717	0.000261215	0.00127832	-0.00329896
1798	-0.00012984	-0.00169274	0.00302869	0.00425888
1799	0.00128303	-0.00185808	-7.03232e-05	0.00178636
1800	0.00355262	0.00220015	-0.000543785	-0.00172076
1801	-0.00212889	0.00125324	-0.00359975	0.000243229
1802	0.00407869	0.0037032	-0.00147636	0.00227735
1803	0.00370293	0.000366434	-0.00111768	-0.000352981
1804	0.00286123	-0.00378198	0.00133571	0.000716684
1805	0.00630322	0.00311701	-0.000572476	-0.002089
1806	0.00138824	0.00168912	-0.00341324	0.00152332
1807	0.00241031	0.00260597	-0.00164852	0.00043612
1808	-0.000370327	0.00138851	-0.00272457	-0.00345678
1809	0.00256061	0.00207991	0.000575305	0.00252286
1810	0.00349251	0.0019296	-0.00111768	-0.000493267
1811	0.00185418	-0.00100134	-0.00248067	-3.73415e-05
1812	0.00597253	0.0035529	-0.000414657	-0.00266768
1813	0.00648357	0.00167409	0.000159236	0.00213707
1814	0.00413881	0.00129832	0.000187929	0.00147072
1815	0.00290631	0.00343266	-0.0033415	0.00352238
1816	0.00478513	0.000636983	0.00153657	0.00357498
1817	0.00334221	0.00137347	-0.00296847	-0.00101933
1818	0.00356765	0.00436455	-0.00160548	8.54059e-05
1819	-0.00139239	0.000456619	-0.00219372	-0.00221175
1820	0.00326705	0.00120814	-0.000629866	0.00366266
1821	0.00247044	-0.00251942	-0.00199286	-0.000545873
1822	0.00212473	-0.00143722	-0.00140462	-0.00101933
1823	0.00430416	-0.000565453	0.00124963	0.000909576
1824	0.000681803	0.00331241	0.000776166	-0.00219422
1825	0.00222995	0.000862436	-0.000629867	-0.000738766
1826	0.00376306	0.00144863	-0.00271022	0.000769295
1827	0.00498053	0.00271119	-0.00111768	0.00413612
1828	0.00358269	0.000186077	-0.000113369	-0.00172075
1829	0.0047701	0.000351408	0.000130539	0.00113754
1830	0.00756577	0.00129832	0.0013931	0.00413612
1831	0.000291012	0.00502589	7.31506e-05	-0.000721229
1832	0.00251552	-0.00026485	-0.00252371	-0.00144018
1833	0.00331214	0.00229034	-0.00238024	0.0026456
1834	0.00577714	0.000471651	5.88008e-05	0.00038351
1835	0.00164376	-0.00125686	-0.0041593	0.0033821
1836	0.00268086	-0.00164765	-0.000888115	0.00225982
1837	0.00474004	0.00295168	0.000360093	-0.00298332
1838	0.00448452	0.00338757	-0.00120376	-0.000475729
1839	0.0026057	0.0034026	-0.0012755	0.00127783
1840	0.00268086	0.00289156	-0.0012755	-0.00103687
1841	0.00159867	0.000727165	-0.00324107	-0.00147526
1842	0.00251553	-0.000881096	-0.000127714	0.00336456
1843	0.00525107	-0.00136207	-0.00140462	0.0026456
1844	0.0038833	0.00242561	0.000847904	0.00175129
1845	0.00177903	-0.000911154	-0.00173461	0.00424134
1846	0.00320693	-0.0015725	-0.002825	-0.001598
1847	0.00431919	-5.44169e-05	-0.000802033	0.00173375
1848	0.000275983	0.00434952	0.000833553	0.000488724
1849	0.00448451	-0.00166268	-0.00192112	-0.000107483
1850	0.00401857	0.0038986	-0.00194982	0.00357498
1851	0.00353759	0.00159893	0.000331403	-0.00247479
1852	0.00104254	0.000351406	0.00258392	0.00208446
1853	0.00137321	0.0025158	-0.00226546	0.00234749
1854	-0.00110682	-0.00125686	-0.00417364	-0.00101933
1855	0.00379313	0.00179433	-0.00174896	0.00301385
1856	0.00304159	-0.000580485	-0.00143331	-0.000528341
1857	0.00158363	-0.00215869	-0.00174896	0.00126029
1858	-0.00106173	0.00185446	-0.00371453	0.00108493
1859	0.00347748	-0.00288015	-0.00543621	-0.000177628
1860	0.00466488	-0.000204731	0.00232567	0.001611
1861	0.0015686	0.00128329	0.000977031	-0.00277289
1862	0.00048641	-0.0019633	0.000546608	-0.00131744
1863	0.00177903	0.00230537	0.00038879	0.00201432
1864	0.00119284	0.00111796	0.00145049	0.00380295
1865	0.00328208	0.000156013	-0.00348498	0.000558867
1866	0.00529617	-0.00221881	0.000116196	0.0013129
1867	0.00887341	0.000546801	-0.000185103	-0.0017383
1868	0.00227504	0.00042655	-0.00477623	-0.000966727
1869	0.000215853	0.00289156	-0.00183504	-0.000703695
1870	0.00428912	-0.00217371	-0.00150505	0.00313659
1871	0.000531502	0.00104281	0.000144885	-0.00200132
1872	0.00116278	0.00138851	-0.000572479	0.000401046
1873	0.00180909	0.0012382	-0.002825	0.00034844
1874	0.0043793	0.00352284	-0.000271187	0.00271574
1875	0.00236522	0.00283144	-2.72805e-05	-0.00394777
1876	-0.000355304	-0.00212862	-0.00329846	0.00124275
1877	0.0036879	0.000802326	-0.00248067	0.00154086
1878	0.00307165	-0.00115165	-0.0023085	0.000173084
1879	0.0021097	0.00290659	-0.00296847	0.000804367
1880	0.00311674	0.000441587	0.00206742	0.000699153
1881	0.00383821	0.00556698	-0.00339889	0.00129536
1882	0.00170388	0.00206488	-0.00339889	0.00443423
1883	0.0024554	0.00238053	-2.72819e-05	-0.00422834
1884	0.00389833	0.00777648	-0.00197851	0.00315413
1885	0.001764	-0.00202341	-0.00187808	-0.00286057
1886	5.05212e-05	0.000246192	0.00023097	0.00261053
1887	0.00424403	0.000471654	0.000474872	-0.000668621
1888	0.00573205	0.0018695	-0.00156244	-0.0010544
1889	0.00377809	0.000982695	-0.00405887	-0.000721227
1890	0.00248546	0.00110293	0.00152222	0.00236503
1891	0.0053112	0.00528141	-0.00187808	0.000664079
1892	0.00293637	0.00275628	-0.00339889	0.00394323
1893	0.0016137	0.00251579	-0.00128984	-0.000265304
1894	-0.00263994	0.00268113	-0.00359975	0.00196171
1895	0.00535628	-6.94486e-05	-0.000314231	0.00180389
1896	0.00238024	0.00229034	-0.00246631	0.00317166
1897	0.00216982	0.0018244	0.000847901	-0.0014928
1898	0.00305663	-0.00055043	0.00081921	0.00190911
1899	0.00708479	0.00507098	0.00140745	-0.00540322
1900	0.00376306	0.00137348	-0.00321238	-0.00229943
1901	0.00256061	0.00135845	-0.00140462	-0.00345678
1902	0.00428912	0.00168912	-0.00276761	0.00225982
1903	-0.00175314	0.00401884	-0.00147635	0.000944653
1904	0.00221492	0.00114803	-0.00404452	0.000839438
1905	0.000922287	-0.00152741	-0.00372888	0.00329441
1906	-0.00260987	0.00173421	-0.000758991	0.000365973
1907	0.000456358	0.00137348	-0.00131854	0.00159347
1908	0.00221491	0.00422926	-0.000314223	0.00489015
1909	0.00278607	0.00308695	-0.00298282	-0.00205393
1910	0.00128303	0.00368818	0.00278479	0.000734222
1911	0.00298148	0.00107287	-0.0057375	-0.0015454
1912	0.000321072	0.00104281	-0.0015481	-0.000738766
1913	-0.00203871	0.00298174	-0.00143331	0.00438162
1914	0.00158363	0.00092256	-0.00451798	-7.24123e-05
1915	0.0026508	0.00132839	-0.00170591	0.00283849
1916	0.000696837	-0.00127189	0.000101841	0.00311906
1917	-0.000746089	0.00290658	-0.00173461	0.000295832
1918	0.000291015	0.00256088	1.57567e-05	-0.000931656
1919	0.00410876	0.00395873	-0.00272457	-5.48819e-05
1920	0.00391337	0.00153881	0.00275609	3.28032e-05
1921	0.000245922	0.00452988	-5.59761e-05	-0.000142554
1922	0.00283116	-0.000595514	-0.00012771	-0.00324635
1923	0.00247043	-0.00034	-0.00638313	0.00164607
1924	-0.000220027	0.00558201	-0.00233719	0.00199678
1925	0.00386827	-0.00238415	-0.00156244	0.00152333
1926	0.00301154	0.000411532	-0.00170591	0.00297878
1927	-0.000670933	0.000246189	-0.00410191	-0.0054383
1928	0.000606664	0.00146366	-0.00180634	0.00173375
1929	0.00179406	0.00126827	-0.00418799	0.00104986
1930	0.000245922	0.00287653	0.00103442	0.00536361
1931	0.00185418	0.00153881	-0.000529437	0.00292617
1932	0.00416888	0.00287653	4.4455e-05	-0.00094919
1933	0.00253056	0.000471654	-0.000543785	0.00289109
1934	0.00185418	-0.00104643	-0.00184939	0.00359252
1935	0.00224498	0.00538662	-0.00319803	-0.00191365
1936	0.00143333	0.00247071	-0.00242328	-0.000791373
1937	-0.00101664	-0.00346635	-0.00104594	0.00141811
1938	0.00138823	0.00135845	-0.00272457	0.00101479
1939	-0.0010016	0.00349278	0.00107746	-0.00263261
1940	-0.000791184	0.00189955	-0.000687261	0.000909579
1941	0.000967388	0.00198974	0.00159396	0.00252285
1942	0.0040787	-0.00259457	0.000977029	-0.000861513
1943	-0.00462396	0.000606917	-0.00372888	-0.00133498
1944	0.00427409	0.00293664	-0.00324107	0.00136551
1945	0.00398851	-0.000249818	0.00248349	-0.00210654
1946	0.00304159	0.00465013	-0.000113365	0.0031366
1947	0.00135817	0.00326732	-0.000185103	0.000839436
1948	0.00101247	0.00326733	-8.46717e-05	-0.00158047
1949	-6.97155e-05	0.0029667	-0.000127713	0.00169868
1950	0.00253056	0.00412406	-0.00116071	0.00339963
1951	0.00280111	-0.00218875	-0.00229415	0.000138015
1952	0.00308669	0.0031621	0.00249784	-0.00224682
1953	0.000802045	0.00564214	-0.00167722	0.00352238
1954	-0.000340272	0.00129833	-0.00464711	0.000155551
1955	0.00222995	-0.000911151	-0.00447494	0.00192664
1956	0.00549156	0.000907531	-0.00395844	-0.00322881
1957	0.00164376	0.0032072	-0.00324107	0.00278588
1958	0.00341736	-0.000174662	0.001637	0.000699153
1959	0.0028011	0.00268113	-0.0044319	-0.00193119
1960	-0.000851306	0.00367314	-0.00108898	0.00136551
1961	-0.00313594	0.00711512	-0.000228147	-0.00222929
1962	0.0012229	0.00353787	-0.00110333	-0.00161555
1963	0.00195939	0.000606922	-0.00249501	0.00201431
1964	0.00134315	-0.0012719	-0.00235154	0.00127783
1965	-0.00118197	-0.000370055	-0.00106028	0.00119014
1966	0.00165879	0.000591896	0.00123528	0.00182142
1967	-0.000310206	0.00233543	-0.00236589	-0.00352692
1968	-0.000490567	0.000787289	0.000331403	-2.27415e-06
1969	-0.000355304	9.58833e-05	-0.000385961	-0.000142557
1970	0.00371797	0.000907523	0.00302869	-0.00151033
1971	-0.00184332	-0.0019182	-0.00014206	0.00155839
1972	-0.00112185	0.00116304	-0.00403017	0.00364513
1973	0.000847137	0.000652015	-0.000500741	0.00104987
1974	-6.97184e-05	-0.000144596	-0.000142059	0.00341716
1975	-0.000220024	-0.000730796	-0.00131854	-0.00261508
1976	0.00129805	-0.000294907	-0.00322672	0.00189157
1977	0.00505568	-0.000400121	0.00222524	-0.00172076
1978	0.0023051	0.0010879	-0.0012468	0.00168114
1979	-0.00227921	-6.94429e-05	-0.00479058	-0.000756299
1980	0.00153854	0.00313205	-0.00167722	-0.00168569
1981	0.00284619	0.00257592	0.0010918	0.000436116
1982	-0.00113689	0.00328235	0.00310042	0.00236503
1983	0.00146339	-0.00367676	-0.00163418	-0.00158047
1984	-0.000731066	-0.00101638	0.000288359	0.00339963
1985	0.00409372	-0.000926186	0.000216624	0.00140058
1986	-0.00118198	0.000261218	0.00149353	0.00308399
1987	0.00508574	0.000621954	-0.000758991	0.000418583
1988	0.00406366	0.000591896	-0.00458972	0.00408352
1989	0.000155738	0.000125944	-0.00460406	0.00176882
1990	0.000501433	-0.000956247	-0.00219372	-0.0023345
1991	0.00170388	0.00198973	1.41505e-06	-0.00349185
1992	-0.00181326	0.00135845	-0.0015194	0.00311906
1993	0.000516473	0.000606917	0.000589652	0.0031366
1994	0.000291006	-0.00151237	-0.00293978	0.00120768
1995	-0.000415425	0.00284647	-0.00335585	-0.00333402
1996	-0.00270006	0.00452988	-0.00286804	-0.000826444
1997	-0.000355296	0.00113299	-0.00263849	0.0031892
1998	-0.000670942	0.001629	-0.00118941	0.00164608
[truncated: 12,003 more rows]

## Sheet: 4f
WT	Drd2-cKO
2.81667	2.64198
2.68333	3.20165
2.51667	2.13992
3.01667	3.4321
2.05	2.45267
3.58333	2.60082
2.8	2.52675
1.88333	3.79424
3.61667	2.88889
2.68333	2.6749
2.26667	2.85597
2.26667	2.65844
2.8	3.25926
3.03333	2.23868
2.21667	3.57202
2.46667	2.68313
3.11667	3.11111
1.96667	2.84774
3.35	3.04527
2.68333	2.60082
1.6	2.82305
0.633333	2.68313
1.86667	3.08642
2.3	3.26749
2.93333	3.20988
4.23333	2.51029
2.98333	3.38272
3.96667	2.97942
2.43333	2.91358
3.6	3.03704
2.51667	2.98765
3.13333	2.53498
2.56667	3.26749
3.4	2.76543
2.66667	2.88889
3.23333	3.14403
2.73333	2.60082
2.55	2.74074

## Sheet: 4g WT
Hi_Rew_Ach_time	Hi_Rew_Ach_mean	Hi_Rew_Ach_sem	bl1	Hi_Rew_Ach_processed_S1355_03172022_mean	Hi_Rew_Ach_processed_S1355_03172022_sem	Hi_Rew_Ach_processed_S1355_03212022_mean	Hi_Rew_Ach_processed_S1355_03212022_sem	Hi_Rew_Ach_processed_S1355_03252022_mean	Hi_Rew_Ach_processed_S1355_03252022_sem	Hi_Rew_Ach_processed_S1355_03312022_mean	Hi_Rew_Ach_processed_S1355_03312022_sem	Hi_Rew_Ach_processed_S1356_03172022_mean	Hi_Rew_Ach_processed_S1356_03172022_sem	Hi_Rew_Ach_processed_S1356_03212022_mean	Hi_Rew_Ach_processed_S1356_03212022_sem	Hi_Rew_Ach_processed_S1356_03252022_mean	Hi_Rew_Ach_processed_S1356_03252022_sem	Hi_Rew_Ach_processed_S1356_03292022_mean	Hi_Rew_Ach_processed_S1356_03292022_sem	Hi_Rew_Ach_processed_S1356_03312022_mean	Hi_Rew_Ach_processed_S1356_03312022_sem	Hi_Rew_Ach_processed_S1357_03172022_mean	Hi_Rew_Ach_processed_S1357_03172022_sem	Hi_Rew_Ach_processed_S1357_03212022_mean	Hi_Rew_Ach_processed_S1357_03212022_sem	Hi_Rew_Ach_processed_S1357_03232022_mean	Hi_Rew_Ach_processed_S1357_03232022_sem	Hi_Rew_Ach_processed_S1357_03252022_mean	Hi_Rew_Ach_processed_S1357_03252022_sem	Hi_Rew_Ach_processed_S1357_03292022_mean	Hi_Rew_Ach_processed_S1357_03292022_sem	Hi_Rew_Ach_processed_S1357_03312022_mean	Hi_Rew_Ach_processed_S1357_03312022_sem	Hi_Rew_Ach_processed_S1358_03172022_mean	Hi_Rew_Ach_processed_S1358_03172022_sem	Hi_Rew_Ach_processed_S1358_03212022_mean	Hi_Rew_Ach_processed_S1358_03212022_sem	Hi_Rew_Ach_processed_S1358_03232022_mean	Hi_Rew_Ach_processed_S1358_03232022_sem	Hi_Rew_Ach_processed_S1358_03252022_mean	Hi_Rew_Ach_processed_S1358_03252022_sem	Hi_Rew_Ach_processed_S1358_03292022_mean	Hi_Rew_Ach_processed_S1358_03292022_sem	Hi_Rew_Ach_processed_S1376_03282022_mean	Hi_Rew_Ach_processed_S1376_03282022_sem	Hi_Rew_Ach_processed_S1376_03302022_mean	Hi_Rew_Ach_processed_S1376_03302022_sem	Hi_Rew_Ach_processed_S1376_04012022_mean	Hi_Rew_Ach_processed_S1376_04012022_sem
-2.16	-0.189069	0.0177866		-0.12295	0.0731955	-0.229331	0.089747	-0.272406	0.0796351	-0.536695	0.0728242	-0.255871	0.0658528	-0.127271	0.0916268	-0.250833	0.0657187	-0.228222	0.0644281	-0.181063	0.0722618	-0.205061	0.0676369	-0.2454	0.0723007	-0.0660811	0.0778571	-0.189036	0.0655855	-0.0645869	0.071872	-0.171719	0.0710335	-0.284989	0.067207	-0.48446	0.0615356	-0.544042	0.0568254	-0.494697	0.0593461	-0.517458	0.066648	0.0371412	0.0559702	0.0234259	0.0534903	-0.0035879	0.0594142
-2.106	-0.191361	0.0187636		-0.110985	0.07004	-0.171572	0.0900672	-0.220904	0.0785528	-0.507282	0.0718798	-0.200837	0.0700565	-0.0951306	0.091357	-0.285244	0.0653569	-0.175747	0.0651162	-0.167148	0.0738905	-0.151192	0.0664418	-0.242191	0.0696643	-0.120369	0.075688	-0.182732	0.0652039	-0.0951584	0.074574	-0.190568	0.0731462	-0.360713	0.0646683	-0.552797	0.0601505	-0.588774	0.0580522	-0.483734	0.056642	-0.497361	0.0648838	0.0208984	0.0595206	-0.0552186	0.0493912	-0.00181799	0.0588249
-2.052	-0.193175	0.0179444		-0.0987683	0.0743902	-0.169884	0.0836259	-0.210229	0.0742183	-0.423308	0.0750755	-0.132882	0.0728597	-0.127364	0.0909123	-0.278128	0.069192	-0.12468	0.069037	-0.158512	0.0766155	-0.11466	0.0664363	-0.213458	0.0705914	-0.0912755	0.0801909	-0.177269	0.0691009	-0.0811067	0.0728286	-0.234815	0.0727773	-0.394893	0.0641157	-0.578399	0.0641146	-0.576886	0.0593524	-0.425257	0.0539694	-0.496456	0.0688464	-0.0222442	0.058973	-0.0857901	0.0484537	-0.031881	0.0545905
-1.998	-0.184644	0.0175952		-0.0779987	0.0744369	-0.210811	0.078986	-0.199324	0.0746313	-0.360476	0.0773871	-0.114976	0.070987	-0.0983146	0.0965801	-0.264399	0.0703556	-0.107067	0.0733794	-0.142884	0.0756245	-0.097836	0.0664767	-0.191784	0.0707403	-0.0470603	0.081748	-0.154769	0.0699483	0.0205902	0.0765795	-0.196276	0.0714655	-0.411449	0.0644268	-0.585768	0.05955	-0.528058	0.0626702	-0.373264	0.0576949	-0.504206	0.0665607	-0.0569275	0.055038	-0.110191	0.0548872	-0.098249	0.0501331
-1.944	-0.178377	0.017909		-0.0504965	0.0731714	-0.214358	0.0786573	-0.232623	0.0742077	-0.331104	0.0776941	-0.0708144	0.0666034	-0.118739	0.099564	-0.305639	0.0738834	-0.0900768	0.0726336	-0.174038	0.0734564	-0.0485211	0.0734119	-0.11844	0.0700703	0.0524089	0.0898468	-0.143488	0.0681866	0.0339811	0.079595	-0.139148	0.0757889	-0.389655	0.063686	-0.5818	0.0593549	-0.49526	0.0637293	-0.352339	0.060411	-0.482989	0.0622774	-0.0755045	0.0500794	-0.0918803	0.0556121	-0.136782	0.0482983
-1.89	-0.180789	0.0176958		-0.0468109	0.072766	-0.22077	0.0764436	-0.254894	0.0685642	-0.373241	0.0757089	-0.0637229	0.0654976	-0.105473	0.0953073	-0.299635	0.0719566	-0.0502751	0.0709814	-0.1832	0.0774163	-0.0574937	0.0764558	-0.108224	0.0692012	0.0670837	0.0864562	-0.14097	0.065265	0.0340071	0.0727191	-0.1856	0.0728823	-0.371011	0.0646427	-0.539006	0.0602523	-0.450192	0.0590534	-0.304532	0.0575773	-0.461531	0.0613338	-0.0911886	0.0495122	-0.0241922	0.056725	-0.224047	0.0466137
-1.836	-0.177961	0.0174696		-0.0872539	0.067637	-0.201969	0.079439	-0.210559	0.0616226	-0.33442	0.072729	-0.0109005	0.0690387	-0.114914	0.0990831	-0.259508	0.0686715	-0.0759543	0.0681942	-0.0913028	0.0765809	-0.108661	0.071032	-0.0525652	0.0664111	0.142475	0.0791779	-0.0642649	0.0687606	0.00929488	0.0680877	-0.214223	0.0718429	-0.332643	0.0649437	-0.452191	0.062199	-0.399337	0.0550599	-0.247205	0.0564267	-0.354979	0.0631222	-0.167981	0.0511999	-0.0487401	0.0577552	-0.263244	0.0460587
-1.782	-0.175138	0.0180143		-0.120563	0.0673657	-0.195306	0.0796157	-0.173021	0.0623492	-0.280341	0.0670142	0.0163333	0.0740118	-0.103916	0.10199	-0.311298	0.0685062	-0.120623	0.0667295	-0.078502	0.0720927	-0.117995	0.0692022	-0.00865822	0.0700494	0.119918	0.0801354	0.00350801	0.0755855	-0.0429713	0.0659503	-0.142717	0.0772301	-0.315028	0.0610155	-0.358224	0.06034	-0.374132	0.0562623	-0.214244	0.0549619	-0.274139	0.065556	-0.267513	0.0500726	-0.0800466	0.0532373	-0.226602	0.0477987
-1.728	-0.169159	0.0178132		-0.0646644	0.0691692	-0.164476	0.0736613	-0.118037	0.0641521	-0.231715	0.0575162	-0.0143059	0.0692679	-0.0482349	0.0954617	-0.266741	0.0656349	-0.172179	0.0653902	-0.0981828	0.0715619	-0.113532	0.0663308	-0.0179265	0.0681193	0.121692	0.0824416	-0.0167786	0.0729898	-0.0679319	0.0685782	-0.0479383	0.0734864	-0.224213	0.0642495	-0.338656	0.0580288	-0.31793	0.0588051	-0.20087	0.0548348	-0.274523	0.0646022	-0.289967	0.0478567	-0.181618	0.0476487	-0.233361	0.0488486
-1.674	-0.158331	0.0169854		-0.0233835	0.0676668	-0.130774	0.0732324	-0.124862	0.0621069	-0.21042	0.0560173	-0.0264852	0.068621	-0.0444988	0.0854998	-0.169808	0.0679095	-0.213756	0.0660707	-0.0341968	0.0733822	-0.0957232	0.0712297	-0.00551208	0.06931	0.0970437	0.0829978	-0.0333173	0.0719494	-0.0301497	0.0709942	-0.0156704	0.072065	-0.166557	0.0716321	-0.278932	0.0522158	-0.271271	0.0581444	-0.209208	0.0611286	-0.256598	0.0620624	-0.30425	0.0482312	-0.242111	0.0462676	-0.201425	0.0480238
-1.62	-0.156485	0.0176113		-0.0305814	0.0695538	-0.0696805	0.0746993	-0.182395	0.0588918	-0.198465	0.0555962	-0.0130671	0.064872	-0.029053	0.0804203	-0.130429	0.0670605	-0.2834	0.0658371	0.071152	0.0743034	-0.0823766	0.0758699	-0.00110031	0.0726194	0.103116	0.0796412	-0.041643	0.0711059	0.0189621	0.0756369	0.0409493	0.0700532	-0.172404	0.0705253	-0.248646	0.0496345	-0.184425	0.0563382	-0.205439	0.0576396	-0.25171	0.0585895	-0.298267	0.049024	-0.234954	0.0479064	-0.220499	0.0488529
-1.566	-0.153558	0.0173788		-0.0611195	0.0690955	-0.0681128	0.0732354	-0.181825	0.0565192	-0.186246	0.0576777	0.0175957	0.0638411	-0.0544946	0.0740134	-0.0922594	0.0700167	-0.236218	0.0612049	0.129342	0.0733368	-0.0631425	0.0706336	0.0021147	0.0703055	0.0889018	0.0755636	-0.106495	0.0677904	-0.0254695	0.0712703	0.0351754	0.0692039	-0.122721	0.0648695	-0.227133	0.0502437	-0.162864	0.054339	-0.181417	0.0558671	-0.207751	0.0598505	-0.28303	0.0505889	-0.195895	0.0478912	-0.197926	0.0526437
-1.512	-0.142935	0.0193825		-0.00726623	0.0669497	-0.0644092	0.0754886	-0.0883834	0.0571208	-0.166718	0.0571568	0.110917	0.061593	-0.00849897	0.075428	-0.115295	0.068591	-0.199945	0.0619406	0.0921513	0.0703212	-0.0504715	0.0669607	0.0439545	0.0690634	0.102163	0.0798768	-0.117313	0.0679484	-0.0418014	0.0700231	0.0796281	0.0722181	-0.0956679	0.0594985	-0.212753	0.0539156	-0.130688	0.0520033	-0.127031	0.0546396	-0.189839	0.0629781	-0.237815	0.0499699	-0.18384	0.0505796	-0.207361	0.0552506
-1.458	-0.141276	0.0202426		0.00602691	0.0730237	-0.0862639	0.07851	-0.0242145	0.0601032	-0.146937	0.0561134	0.176259	0.0658123	0.0302243	0.0788189	-0.0548377	0.0662277	-0.19368	0.0583093	0.0518449	0.0748951	0.00944841	0.0663692	0.0495429	0.0667454	0.133246	0.0856485	-0.108018	0.0692281	-0.0354439	0.0680164	0.106647	0.0715019	-0.0842726	0.0589485	-0.206983	0.0518986	-0.111564	0.050619	-0.091083	0.0543091	-0.200838	0.0666221	-0.198819	0.0501872	-0.219461	0.0525199	-0.26783	0.0513867
-1.404	-0.145466	0.0201856		-0.00671673	0.0737724	-0.0965337	0.0798374	0.0210237	0.0610045	-0.146723	0.0520249	0.149301	0.0669657	0.0340621	0.0782178	-0.0488118	0.0625749	-0.159181	0.0593671	-0.00299157	0.0754634	0.0564608	0.0703674	0.010438	0.0707867	0.205991	0.0846353	-0.127907	0.0747392	-0.00614264	0.0697777	0.0962696	0.0686246	-0.048765	0.0624106	-0.157668	0.0519688	-0.100945	0.0520691	-0.104188	0.052187	-0.233721	0.0600171	-0.233692	0.0467246	-0.276896	0.0502698	-0.307167	0.0479529
-1.35	-0.137751	0.0204181		-0.0485219	0.0754347	-0.138285	0.0751418	0.0534002	0.0645271	-0.13677	0.0517624	0.128423	0.0680133	-0.0590674	0.0837998	-0.0662019	0.0603655	-0.0536799	0.0604154	0.00223117	0.0718835	0.035093	0.0719404	0.068192	0.0717746	0.278651	0.083316	-0.105811	0.0749885	-0.0128433	0.0717365	0.0709484	0.0655851	0.086383	0.0633943	-0.12964	0.0538295	-0.0840159	0.0543396	-0.144812	0.0504867	-0.215812	0.054336	-0.295989	0.0477587	-0.298825	0.0500735	-0.307105	0.0469428
-1.296	-0.120758	0.0206916		-0.0922925	0.0716102	-0.152978	0.0736188	0.0205815	0.0634315	-0.124495	0.0531916	0.114759	0.0673016	-0.0790097	0.0900333	0.0219013	0.0613314	-0.00392768	0.0631184	0.0245003	0.0708768	0.0460932	0.0732687	0.156519	0.0733523	0.26886	0.08378	-0.0131118	0.0688186	-0.000832254	0.0775087	0.135104	0.0641285	0.160199	0.062846	-0.0413663	0.0547203	-0.0615843	0.0548963	-0.15915	0.0536404	-0.192228	0.053536	-0.337345	0.0493885	-0.331776	0.0501783	-0.306239	0.0484438
-1.242	-0.107333	0.0227666		-0.116125	0.069716	-0.125893	0.0712318	-0.020589	0.0648033	-0.198526	0.0552424	0.115781	0.0663302	-0.0054378	0.0906027	0.0530129	0.0620114	0.159281	0.0670546	0.00350557	0.0711984	0.117718	0.0727566	0.221866	0.0695509	0.184804	0.0777679	0.070844	0.0638482	0.0293809	0.0753919	0.223747	0.0675933	0.101776	0.0610106	0.0536859	0.0562346	-0.0387517	0.0506613	-0.146507	0.0571127	-0.151056	0.0580812	-0.35167	0.0500328	-0.355121	0.0508308	-0.303205	0.0509687
-1.188	-0.0939168	0.0263829		-0.117193	0.0692006	-0.0714396	0.0686828	-0.070745	0.0625134	-0.205827	0.0529899	0.141439	0.0690844	-0.0499303	0.0863614	0.0597982	0.0624262	0.251681	0.0625665	0.0149418	0.0665541	0.183174	0.0726922	0.140554	0.0642859	0.0627097	0.0790458	0.134701	0.0660912	-0.00166978	0.0671863	0.272355	0.0681611	0.0923437	0.060427	0.152153	0.0576833	0.0198183	0.0468939	-0.141412	0.0547125	-0.157827	0.0599684	-0.39278	0.0508107	-0.335809	0.0519131	-0.342967	0.0553316
-1.134	-0.071185	0.0274742		-0.123957	0.0716953	-0.0240619	0.0683353	-0.0426232	0.0627718	-0.200885	0.0579086	0.0643794	0.0690742	-0.114753	0.0871453	0.14806	0.0636205	0.236366	0.0611822	0.0699867	0.0651252	0.203123	0.0674915	0.0788797	0.0648772	-0.00705704	0.0800334	0.173914	0.0683335	-0.0417571	0.0661223	0.324923	0.0714337	0.1189	0.0633433	0.250976	0.0577819	-0.0449897	0.0471492	-0.185061	0.0552624	-0.213366	0.061069	-0.410884	0.0546732	-0.272431	0.0541536	-0.32895	0.0575296
-1.08	-0.0539259	0.0264373		-0.0832085	0.0687677	0.00333646	0.0707213	-0.0379173	0.0635566	-0.153123	0.0622313	-0.0967831	0.0635734	-0.236111	0.0846873	0.158156	0.067799	0.140691	0.056338	0.114144	0.0671881	0.140309	0.0627745	0.0381783	0.0684796	-0.0597167	0.0712387	0.149375	0.065802	-0.0819984	0.0712279	0.281303	0.0684596	0.0642646	0.0674099	0.206878	0.0504226	-0.16257	0.0492051	-0.180034	0.0517458	-0.280659	0.0591037	-0.311561	0.0604906	-0.155296	0.059777	-0.301964	0.056424
-1.026	-0.0614173	0.026602		-0.154281	0.0647058	-0.054082	0.0741481	-0.0368727	0.0655726	-0.172685	0.0568295	-0.275466	0.0571636	-0.39022	0.0853317	-0.00603757	0.0606806	0.10363	0.0594688	0.148337	0.0699825	0.0105147	0.0621529	0.000799855	0.0654181	-0.0976236	0.0693701	0.10433	0.0675795	-0.168022	0.0655676	0.213329	0.0655939	-0.08023	0.0638967	0.0782762	0.0474089	-0.274302	0.0478757	-0.242913	0.049312	-0.291825	0.0564789	-0.215343	0.0615875	-0.032391	0.0655989	-0.210664	0.0569871
-0.972	-0.0676724	0.0282685		-0.206838	0.06176	-0.144206	0.07508	-0.0225318	0.0637832	-0.144632	0.0541815	-0.39097	0.0557483	-0.467094	0.0886587	-0.256835	0.0579348	0.064269	0.0656897	0.0488346	0.067676	-0.0810315	0.0644708	-0.0721954	0.0590221	-0.193189	0.0744219	0.0454692	0.0643917	-0.187926	0.0635484	0.219393	0.0705358	-0.221756	0.0591252	-0.115342	0.048784	-0.383918	0.0466775	-0.324406	0.0508459	-0.303393	0.0556892	-0.144286	0.0601814	0.118231	0.0670424	-0.0897213	0.0578355
-0.918	-0.0760047	0.0310113		-0.230581	0.0572068	-0.158482	0.0739353	-0.0733845	0.0627274	-0.11359	0.0527434	-0.431268	0.0576981	-0.532653	0.0898389	-0.369137	0.0621399	-0.0504374	0.0723461	-0.0890432	0.0678049	-0.213767	0.0621522	-0.217314	0.0564378	-0.335655	0.0709893	0.00712606	0.0641875	-0.164823	0.0614025	0.124417	0.0665567	-0.385904	0.0556005	-0.308801	0.0443369	-0.429067	0.0440697	-0.387845	0.0519112	-0.30287	0.0589614	-0.0445592	0.0587239	0.226301	0.0655989	0.0959746	0.0563255
-0.864	-0.0938742	0.0348164		-0.377247	0.0558176	-0.137618	0.0763891	-0.119326	0.0588784	-0.113608	0.0530698	-0.451921	0.0577694	-0.588355	0.0823915	-0.34837	0.0678234	-0.1458	0.0786087	-0.288247	0.0671609	-0.362646	0.0596426	-0.346323	0.0552575	-0.523944	0.0685076	-0.164171	0.0636412	-0.257372	0.0619806	-0.0399388	0.0597517	-0.510512	0.0539666	-0.469786	0.0442057	-0.475291	0.044393	-0.414306	0.0505513	-0.389265	0.0605845	0.0461489	0.0567102	0.254341	0.0626302	0.308969	0.0579352
-0.81	-0.114762	0.0407518		-0.504171	0.057194	-0.141968	0.0731755	-0.14175	0.0580411	-0.0724229	0.0544724	-0.476258	0.0566397	-0.570513	0.0725257	-0.398131	0.0644184	-0.260247	0.0799564	-0.388926	0.0723241	-0.563177	0.0571925	-0.42475	0.0623056	-0.694283	0.0686073	-0.419371	0.0603106	-0.431846	0.0615984	-0.207947	0.0557598	-0.59399	0.0519951	-0.560612	0.047332	-0.559931	0.0466555	-0.396973	0.0497546	-0.422907	0.0600907	0.0680336	0.0532912	0.190899	0.0555523	0.37291	0.0556478
-0.756	-0.155327	0.0452034		-0.60779	0.0563758	-0.133306	0.0644007	-0.194448	0.0559813	-0.113067	0.0570591	-0.50762	0.0525274	-0.510427	0.0648611	-0.443959	0.0559497	-0.340809	0.0753838	-0.503815	0.073736	-0.695867	0.0520365	-0.647094	0.065315	-0.787978	0.0715113	-0.614681	0.0590657	-0.640146	0.0614568	-0.35711	0.0591945	-0.59977	0.053307	-0.641981	0.0451201	-0.608111	0.0506935	-0.422747	0.0537128	-0.489083	0.0608867	-0.0194978	0.0475883	0.0302731	0.0496992	0.233522	0.0512893
-0.702	-0.221372	0.0459264		-0.588728	0.0555784	-0.232028	0.0603039	-0.303741	0.0609248	-0.24853	0.0555105	-0.446865	0.0473824	-0.483275	0.060512	-0.412765	0.0488837	-0.45664	0.0650935	-0.651211	0.0658412	-0.797349	0.0518796	-0.85254	0.0578927	-0.755443	0.0741651	-0.747304	0.0542931	-0.798537	0.0557603	-0.595914	0.0553472	-0.610041	0.0568591	-0.755275	0.045871	-0.597315	0.0522072	-0.396268	0.0571789	-0.554554	0.0530729	-0.120791	0.0456477	-0.121662	0.0457474	0.117051	0.0518731
-0.648	-0.308718	0.0438365		-0.507964	0.0566628	-0.339709	0.0596057	-0.417314	0.0608359	-0.398262	0.0517875	-0.377312	0.0448742	-0.407679	0.0580832	-0.357675	0.0490401	-0.512082	0.0546317	-0.691815	0.0543232	-0.833628	0.0524438	-1.00082	0.0582464	-0.767934	0.0827885	-0.818712	0.0562969	-0.836018	0.0546055	-0.829792	0.0540462	-0.539715	0.0574376	-0.802976	0.0466437	-0.553515	0.0512252	-0.371277	0.0569078	-0.552915	0.051617	-0.185225	0.0449623	-0.123306	0.0464252	0.11937	0.0555963
-0.594	-0.400228	0.0378231		-0.460739	0.0596584	-0.531122	0.055972	-0.461936	0.0634152	-0.464213	0.0520309	-0.316429	0.0452513	-0.462135	0.0600223	-0.368273	0.0521652	-0.559673	0.0471046	-0.605177	0.0544206	-0.734548	0.0490666	-1.02928	0.0563071	-0.640528	0.0870634	-0.851954	0.0585123	-0.785242	0.0561103	-1.00391	0.0529134	-0.435894	0.0552068	-0.778702	0.0474584	-0.455461	0.0511059	-0.300504	0.0533319	-0.509692	0.048695	-0.18489	0.0497141	-0.126113	0.0465683	0.0750912	0.0598013
-0.54	-0.496783	0.0286667		-0.454564	0.0581337	-0.678474	0.0550211	-0.494397	0.0647527	-0.431723	0.0510221	-0.337469	0.0451787	-0.45916	0.0641829	-0.362925	0.0519316	-0.603917	0.0513553	-0.613333	0.0525327	-0.585037	0.0457588	-0.966212	0.0569488	-0.491291	0.0778144	-0.736329	0.0622911	-0.588183	0.0562388	-0.989248	0.0517851	-0.369826	0.057171	-0.743008	0.0463644	-0.403268	0.0500852	-0.28317	0.0532094	-0.468539	0.0491092	-0.25367	0.0518342	-0.231961	0.0460675	-0.262702	0.0573506
-0.486	-0.571865	0.0257322		-0.436979	0.0511148	-0.781819	0.0536948	-0.523004	0.0628086	-0.416372	0.0481013	-0.303404	0.0425275	-0.444155	0.0576515	-0.357031	0.0441983	-0.652582	0.0566053	-0.653576	0.0531956	-0.483752	0.046498	-0.800748	0.055586	-0.291027	0.0704121	-0.48136	0.0608562	-0.384659	0.0545395	-0.878555	0.0477611	-0.366646	0.0605384	-0.679995	0.0423255	-0.369668	0.0466921	-0.297979	0.047776	-0.49089	0.0483612	-0.411808	0.0469361	-0.510541	0.0449067	-0.705424	0.0461604
-0.432	-0.615818	0.0283889		-0.425074	0.0488068	-0.82366	0.0510375	-0.507512	0.0543675	-0.486444	0.0465885	-0.266184	0.0420778	-0.40317	0.0554889	-0.307802	0.0387075	-0.617723	0.0549373	-0.600836	0.0486374	-0.497024	0.0444547	-0.740084	0.0530494	-0.290875	0.0563999	-0.335813	0.0549389	-0.330755	0.0525137	-0.692093	0.0485188	-0.397793	0.0556118	-0.552835	0.0410069	-0.358652	0.0426325	-0.38352	0.0429242	-0.499095	0.0461445	-0.607573	0.039561	-0.833252	0.0423217	-1.05338	0.0363971
-0.378	-0.617903	0.0312645		-0.340731	0.0483327	-0.8306	0.0445372	-0.453016	0.0505824	-0.456293	0.0441771	-0.251367	0.0454888	-0.36225	0.0583185	-0.277323	0.0402621	-0.4934	0.0518464	-0.525182	0.0475508	-0.586184	0.0422158	-0.697095	0.0500317	-0.344535	0.0488504	-0.393172	0.0510836	-0.431175	0.0531097	-0.600107	0.042804	-0.488073	0.052664	-0.488496	0.0400653	-0.336684	0.0420851	-0.471415	0.0384193	-0.473881	0.0435514	-0.755479	0.0343638	-1.06488	0.037667	-1.21733	0.0336242
-0.324	-0.570905	0.0310534		-0.235101	0.0516223	-0.733297	0.043929	-0.419929	0.0489461	-0.446367	0.0390324	-0.288126	0.0459456	-0.320629	0.063975	-0.255145	0.0477121	-0.36821	0.0547136	-0.46818	0.0505124	-0.682533	0.0442084	-0.717463	0.0517482	-0.394541	0.0515075	-0.556612	0.0454599	-0.587808	0.0470468	-0.543492	0.0449615	-0.560199	0.0514905	-0.45669	0.0402687	-0.364621	0.0460081	-0.509069	0.0429745	-0.381533	0.0428985	-0.822295	0.0331329	-1.16719	0.0338475	-1.15065	0.0341977
-0.27	-0.474211	0.0319541		-0.114628	0.0543531	-0.595705	0.0432239	-0.355978	0.0473627	-0.377906	0.0404749	-0.393973	0.0454711	-0.316717	0.066533	-0.237047	0.0509442	-0.315472	0.0516368	-0.35785	0.0549956	-0.745476	0.0429112	-0.68911	0.046003	-0.415666	0.0579369	-0.696641	0.0451311	-0.625361	0.0449584	-0.54542	0.0411275	-0.618935	0.0512181	-0.37311	0.0420228	-0.423497	0.0469369	-0.544185	0.0484978	-0.383767	0.0458026	-0.774516	0.0348979	-1.12807	0.0319876	-0.979697	0.0354416
-0.216	-0.340324	0.0347345		-0.015382	0.0560085	-0.495391	0.0432055	-0.234037	0.0496205	-0.301306	0.037926	-0.443013	0.040932	-0.29496	0.0665707	-0.179451	0.0479828	-0.276327	0.049301	-0.262218	0.0546924	-0.721325	0.0447445	-0.613712	0.0394048	-0.395228	0.0565439	-0.740198	0.0468702	-0.561322	0.0439958	-0.488628	0.0396682	-0.537588	0.0514216	-0.289854	0.0423404	-0.416338	0.0422262	-0.542559	0.0466739	-0.451098	0.0477084	-0.63012	0.0317475	-0.93946	0.0333224	-0.741062	0.0331858
-0.162	-0.138586	0.0390605		0.155085	0.0612859	-0.288466	0.0469172	0.0277898	0.0482897	-0.147511	0.041791	-0.228784	0.0437961	-0.0674031	0.0667722	-0.0503607	0.041962	-0.111765	0.0534936	-0.0872583	0.0523782	-0.386077	0.0538079	-0.335774	0.0450608	-0.211389	0.0615525	-0.546251	0.0562025	-0.344416	0.0473239	-0.328819	0.0450562	-0.349543	0.0535303	-0.171872	0.0418791	-0.283148	0.0475808	-0.409335	0.0468549	-0.385056	0.0504759	-0.383212	0.0319471	-0.602199	0.0363106	-0.385465	0.0355111
-0.108	0.253863	0.0599405		0.531693	0.0652486	0.055011	0.053188	0.296424	0.0511797	0.142063	0.0476699	0.379569	0.0598436	0.485911	0.0714308	0.390104	0.0453388	0.312229	0.0603102	0.293645	0.0541824	0.269765	0.0584746	0.233115	0.0556326	0.184509	0.0743115	-0.00821995	0.0695033	0.0222386	0.0509497	0.0837619	0.054037	0.187196	0.0640588	0.206302	0.0558452	0.357761	0.0665854	0.188547	0.0575396	0.0983208	0.0681922	0.309195	0.048478	0.0666456	0.0428186	0.256584	0.0406795
-0.054	1.03023	0.102379		1.03264	0.0691935	0.672393	0.057407	0.769698	0.0556023	0.489876	0.0500871	1.44705	0.0685247	1.316	0.0965255	1.29136	0.0601323	0.930368	0.0620918	1.0662	0.0646107	1.3165	0.0648064	1.19635	0.0654358	0.852092	0.0785308	0.914124	0.0692809	0.822889	0.0617061	0.9331	0.0643491	1.33664	0.0748142	1.33454	0.0721922	1.67427	0.0763554	1.35008	0.0686831	1.27313	0.0728515	1.80472	0.0558668	1.47064	0.0566404	1.6047	0.0540983
0	1.59918	0.0996332		1.18697	0.0708347	1.03056	0.0554182	1.0329	0.0555169	0.679732	0.0535111	2.44557	0.0631108	1.85896	0.0998487	2.20952	0.060282	1.38635	0.0609258	1.65431	0.0656647	2.27385	0.058907	2.12254	0.0637972	1.37677	0.0712312	1.81793	0.0656879	1.59469	0.065441	1.78314	0.0612804	2.29438	0.0666388	2.45248	0.0678976	2.62797	0.0585481	2.23599	0.0599393	2.14879	0.063594	2.51844	0.0421898	2.5197	0.0489574	2.56379	0.0421893
0.054	1.38167	0.0715425		0.80439	0.0585482	0.748482	0.0462338	0.864896	0.0497132	0.522118	0.0546102	2.25916	0.0628153	1.59827	0.0839076	1.91991	0.0570972	1.24605	0.0541209	1.29657	0.0545742	1.96105	0.0508931	1.91422	0.060981	1.12948	0.0596715	1.64882	0.0552539	1.40893	0.053653	1.61579	0.0515726	2.15691	0.0655868	2.44292	0.0585502	2.31962	0.0523624	2.08963	0.0511912	1.94234	0.0625286	1.95572	0.0385527	2.06969	0.0458384	1.99893	0.0398644
0.108	1.3832	0.0423859		1.17342	0.0770788	0.747219	0.0600331	1.01466	0.0559973	0.672281	0.070483	1.85849	0.0713746	1.33552	0.108922	1.34907	0.0449437	1.08965	0.0568255	1.04448	0.0536472	1.87595	0.0564715	1.66687	0.0543658	1.08499	0.0585535	1.64305	0.0527123	1.14273	0.0490185	1.43977	0.0487711	1.66506	0.0646978	1.91937	0.0562119	1.79148	0.0506631	1.69678	0.0496958	1.5259	0.0597281	1.50931	0.0372414	1.36058	0.0407338	1.40516	0.0373259
0.162	0.992846	0.0547599		1.20441	0.0825398	0.728713	0.0649685	0.973829	0.0610375	0.809903	0.0679264	1.46228	0.0854555	1.07259	0.111698	1.02877	0.053628	0.905305	0.0740629	0.943021	0.0562549	1.731	0.0611836	1.48211	0.049627	1.26618	0.0667569	1.65375	0.0601192	1.24801	0.0580892	1.39418	0.0549406	1.05531	0.0541456	1.22308	0.048011	1.25875	0.0474733	1.17908	0.0472555	1.18359	0.0564581	1.1075	0.035787	0.88348	0.03809	1.08256	0.0392761
0.216	0.48585	0.0588237		0.653201	0.070932	0.561914	0.0711126	0.662143	0.0664396	0.612497	0.0677908	0.727987	0.0733251	0.71631	0.096255	0.542419	0.0600027	0.401595	0.0731014	0.545892	0.0578626	1.15179	0.0593735	1.04342	0.0606192	1.07555	0.0718459	1.14002	0.0617269	0.987759	0.061568	0.990712	0.0641347	0.454438	0.0523122	0.510226	0.0460482	0.559847	0.046822	0.54957	0.0445775	0.642395	0.0588586	0.45676	0.0325863	0.322868	0.0394531	0.486157	0.0363158
0.27	0.0644793	0.0473395		0.142603	0.059295	0.380915	0.0835626	0.388856	0.0640227	0.277007	0.0777177	0.222347	0.0581178	0.501705	0.109114	0.237948	0.0634585	0.0397945	0.0668311	0.192621	0.0567514	0.549045	0.0505728	0.712075	0.069169	0.594311	0.0638313	0.570642	0.051015	0.576563	0.0638375	0.53106	0.0657391	-0.0557802	0.0544538	0.0483555	0.0455808	0.00846031	0.0446498	0.101205	0.0484676	0.282438	0.0607688	-0.0800663	0.0362183	-0.0646739	0.0358677	0.0164746	0.0312462
0.324	-0.135163	0.0436906		-0.132474	0.0666358	0.237997	0.0829271	0.170513	0.0630441	-0.0127272	0.0743353	0.0264681	0.0567375	0.345002	0.112059	0.074113	0.0577158	-0.0607669	0.0635114	0.0518048	0.0543343	0.387772	0.0410834	0.522636	0.0568271	0.260919	0.0547222	0.333628	0.0465137	0.414572	0.0513432	0.276322	0.0550368	-0.265952	0.0553294	-0.10939	0.0472322	-0.238036	0.0436462	-0.104552	0.0480914	0.0269085	0.0594805	-0.336016	0.0341103	-0.226286	0.0385117	-0.188376	0.033108
0.378	-0.0700702	0.0466735		-0.101319	0.0714048	0.14844	0.0702739	0.106574	0.063089	-0.14682	0.0579342	-0.0334377	0.0575967	0.34952	0.101505	0.0530467	0.0563696	0.0412616	0.0666016	0.0937363	0.0581324	0.369141	0.0463924	0.427379	0.0503544	0.129083	0.0520365	0.233092	0.0485693	0.32546	0.0435081	0.255201	0.0534875	-0.171952	0.0561556	0.0126794	0.0519681	-0.188014	0.0474093	0.0502668	0.0487459	0.0586907	0.0549327	-0.269026	0.0361366	-0.092437	0.0392148	-0.0507045	0.0351687
0.432	0.127038	0.0343291		0.118705	0.0726597	0.198916	0.0663298	0.112372	0.0644883	-0.0518023	0.055125	0.0870216	0.0571522	0.36524	0.0831162	0.0531535	0.0573364	0.183829	0.0626639	0.163617	0.060724	0.3899	0.0505901	0.317513	0.0517988	0.0995898	0.0527366	0.179146	0.0515983	0.364375	0.0455294	0.326284	0.0615876	0.0510639	0.0606202	0.182887	0.0528133	0.00672699	0.0519294	0.329987	0.052179	0.166611	0.0539592	-0.0720488	0.0432884	0.0893885	0.0447024	0.173448	0.0408268
0.486	0.313479	0.0314869		0.254209	0.0725445	0.238963	0.0652425	0.112909	0.0616354	0.0699122	0.0586978	0.152445	0.0608638	0.311073	0.0719674	0.0397335	0.0587874	0.292033	0.0653066	0.213122	0.065043	0.38774	0.0566668	0.271	0.0538502	0.0889739	0.0584167	0.143313	0.0536058	0.325221	0.0469265	0.360576	0.0713206	0.291712	0.0609519	0.303821	0.054835	0.183948	0.0554439	0.560756	0.0615986	0.310444	0.0570063	-0.0341179	0.0421542	0.161028	0.0465365	0.328911	0.0432454
0.54	0.301922	0.0285404		0.380338	0.0725502	0.259347	0.065255	0.0510551	0.0578194	0.181736	0.0587629	0.160891	0.0652746	0.183097	0.0741228	-0.0280891	0.0594715	0.271815	0.070722	0.10441	0.0669599	0.49076	0.0657267	0.312744	0.0589442	0.183563	0.0637465	0.206357	0.0546118	0.322829	0.0586207	0.321832	0.0683422	0.3842	0.0599047	0.286009	0.0503839	0.225068	0.0553165	0.587828	0.0611393	0.375133	0.0597459	-0.205606	0.0401235	0.122943	0.0475728	0.219995	0.0418381
0.594	0.165561	0.0304708		0.115525	0.0623831	0.026042	0.061013	-0.103062	0.057087	0.0526988	0.0627382	-0.140523	0.0614805	-0.159786	0.0729284	-0.314971	0.0508831	0.0156966	0.064763	-0.132374	0.0617413	0.2286	0.0631791	0.152853	0.0540496	0.0801412	0.0676418	0.0926219	0.0551671	0.128027	0.0606867	0.235094	0.0611632	0.348694	0.0600365	0.235355	0.0490689	0.210304	0.0507136	0.486406	0.0578952	0.390918	0.0564059	-0.264822	0.0431548	0.20248	0.0488626	0.223789	0.0462041
0.648	0.0819658	0.0292681		-0.0534357	0.0531855	-0.0794984	0.0602259	-0.14154	0.0536111	-0.0173782	0.0584622	-0.418924	0.054007	-0.50856	0.0696601	-0.485048	0.0432797	-0.245225	0.0654014	-0.348531	0.0582427	-0.0221334	0.0559033	-0.053721	0.0532755	-0.101243	0.0578752	-0.0752196	0.0554166	-0.0446051	0.0534722	0.0874923	0.0571406	0.174912	0.0578202	0.177237	0.048742	0.236496	0.0491393	0.340171	0.0523956	0.313334	0.056337	-0.0887756	0.0470247	0.328689	0.0495036	0.295228	0.0469816
0.702	0.0959357	0.031223		-0.102324	0.0519519	-0.157456	0.0553662	-0.176412	0.0473522	-0.0689679	0.0505687	-0.576663	0.0511453	-0.650211	0.0674357	-0.431768	0.0475259	-0.377569	0.0589221	-0.478951	0.0526978	-0.0795924	0.0556683	-0.0998511	0.0546399	-0.128166	0.054776	-0.00676918	0.0511655	-0.033741	0.0518131	0.0419811	0.0555731	0.0888617	0.0500803	0.209225	0.0475478	0.293818	0.0514184	0.248695	0.0467772	0.244604	0.0498846	0.127727	0.0450995	0.420404	0.0493411	0.386843	0.0420821
0.756	0.189316	0.030885		0.0843878	0.0550375	-0.0515982	0.0532618	-0.0261248	0.0533879	0.0551905	0.0476661	-0.440403	0.0545904	-0.51568	0.0823243	-0.36843	0.0626701	-0.35005	0.0606919	-0.365835	0.0602165	0.16953	0.062851	0.150098	0.06803	0.115312	0.0649555	0.217373	0.0610272	0.222961	0.0614768	0.149837	0.0606123	0.119976	0.0515528	0.202338	0.0497041	0.329266	0.0500147	0.262948	0.0449766	0.173921	0.0465833	0.245867	0.0455855	0.414163	0.0520285	0.402611	0.039713
0.81	0.278729	0.0308344		0.130974	0.0584113	-0.0103891	0.0562201	0.0229716	0.0560597	0.0986301	0.051142	-0.219947	0.0528388	-0.269505	0.0913902	-0.185017	0.0643457	-0.190534	0.0665047	-0.188118	0.0637937	0.398327	0.0661608	0.463117	0.0657636	0.409486	0.0786114	0.433481	0.063094	0.578924	0.0619343	0.275591	0.0629195	0.267456	0.0576265	0.205599	0.0485214	0.395732	0.0466976	0.320445	0.0487661	0.216605	0.0524374	0.307516	0.045973	0.329072	0.044768	0.341727	0.0393866
0.864	0.348911	0.0313959		0.266897	0.0608447	0.0958194	0.0607896	0.150243	0.0609233	0.175585	0.0599815	-0.0145863	0.0642869	-0.0979682	0.0928832	-0.0963423	0.062116	-0.0969007	0.0678937	-0.0182466	0.0673229	0.499232	0.0661036	0.4809	0.0582749	0.526937	0.0751373	0.499876	0.0622983	0.613691	0.06052	0.338049	0.0580812	0.419753	0.0647626	0.259445	0.0461568	0.449361	0.0498533	0.367272	0.0494028	0.259598	0.0545352	0.180071	0.041134	0.184379	0.0417505	0.216152	0.0409026
0.918	0.349203	0.0325866		0.334162	0.0624599	0.156148	0.0640666	0.163769	0.0608079	0.0904087	0.0629783	0.208466	0.070395	0.00352966	0.0985095	0.0199445	0.0623149	-0.0223318	0.0631658	0.13814	0.0668431	0.589284	0.0613567	0.452761	0.0581235	0.582331	0.0849458	0.591832	0.064469	0.621417	0.0593784	0.419958	0.0608173	0.576822	0.0661055	0.392407	0.0494737	0.477311	0.0530202	0.42933	0.0487552	0.337207	0.0583221	0.0907465	0.045236	0.0170517	0.0386957	0.115804	0.0405888
0.972	0.320601	0.0294955		0.309646	0.0637602	0.151863	0.0688881	0.250222	0.0635748	0.134283	0.0602736	0.283179	0.0678757	0.0436929	0.0975427	0.140827	0.0635923	-0.00691944	0.0668669	0.212077	0.0602587	0.466101	0.0611094	0.285765	0.0601658	0.531813	0.0756073	0.450498	0.0605495	0.44384	0.0587703	0.396165	0.057042	0.563911	0.0617463	0.415584	0.056384	0.438649	0.0519811	0.451719	0.0470479	0.425398	0.0572471	-0.0646963	0.0448182	-0.123584	0.0399315	-0.0953671	0.0377991
1.026	0.287137	0.0290278		0.38008	0.0756944	0.271608	0.0738273	0.305131	0.0607442	0.198074	0.0630236	0.402483	0.0694909	0.126666	0.0979822	0.155725	0.0679027	0.0674458	0.0665993	0.297246	0.0618058	0.560726	0.0714569	0.214141	0.0622861	0.423243	0.0721123	0.272557	0.0563162	0.38029	0.0587977	0.406707	0.062514	0.550329	0.0608281	0.35394	0.0574923	0.444362	0.0562189	0.481498	0.0514866	0.561558	0.0641213	-0.247514	0.0441944	-0.261529	0.0405252	-0.18224	0.0377204
1.08	0.22666	0.0292637		0.203595	0.0672199	0.187542	0.0654244	0.310885	0.0608305	0.212359	0.0616299	0.360705	0.0660811	0.0992677	0.085192	0.122532	0.069544	0.0978361	0.0672929	0.284736	0.0646557	0.502179	0.0768191	0.207475	0.0726716	0.412788	0.0737145	0.0988925	0.0567092	0.364764	0.0660073	0.389958	0.0660359	0.539144	0.0579749	0.355123	0.0511504	0.47643	0.0583624	0.514625	0.0550798	0.549006	0.0646485	-0.438669	0.0413612	-0.35548	0.0433559	-0.325571	0.0348852
1.134	0.169221	0.0277281		0.247852	0.0711217	0.270207	0.0660947	0.396149	0.064768	0.366498	0.0668398	0.208127	0.0650653	-0.00622343	0.0880744	0.00425555	0.061598	0.10126	0.0636497	0.201386	0.0637232	0.310094	0.065362	0.14048	0.0689938	0.30005	0.0731622	-0.014033	0.0633723	0.244658	0.0659728	0.324827	0.0658482	0.494586	0.0594747	0.317634	0.0523217	0.53921	0.0611943	0.555289	0.0524069	0.508675	0.0647316	-0.508762	0.0401663	-0.432963	0.0395418	-0.38923	0.0372557
1.188	0.11946	0.0289832		0.283056	0.070202	0.263525	0.0670842	0.338329	0.0624127	0.36678	0.0690576	0.0366625	0.0702975	-0.0761823	0.089595	0.000994003	0.0657359	0.0741293	0.0731141	0.111097	0.0674052	0.278373	0.062707	0.173808	0.0669689	0.414708	0.0828839	0.0843106	0.0638848	0.241744	0.0618174	0.269465	0.0620714	0.457654	0.0635883	0.361066	0.0555005	0.547605	0.0588954	0.59005	0.051019	0.407937	0.0569915	-0.526944	0.0420194	-0.492951	0.0364483	-0.44621	0.0365928
1.242	0.0932801	0.029646		0.252531	0.0659587	0.230176	0.0693885	0.242037	0.0554729	0.421121	0.0663756	-0.129268	0.0659989	-0.0951294	0.0887668	0.0861148	0.073973	0.021667	0.0741175	0.0945263	0.0673616	0.137945	0.0585166	0.185394	0.0677987	0.458292	0.0872732	0.178075	0.0642854	0.227625	0.0609229	0.170335	0.0589036	0.424611	0.0674829	0.379321	0.0544818	0.485951	0.059137	0.489552	0.0492934	0.366737	0.0571128	-0.53208	0.0390853	-0.516173	0.0352663	-0.491615	0.0364583
1.296	0.0847427	0.0293612		0.335588	0.0667004	0.387961	0.0745409	0.282066	0.0622511	0.361742	0.0638842	-0.0274835	0.0755911	-0.0288582	0.0945864	0.188184	0.0768509	0.0114376	0.072948	0.0528044	0.0677421	0.102874	0.0589253	0.0910414	0.0659294	0.415482	0.0815126	0.219912	0.0640026	0.148767	0.0609955	0.114269	0.0580738	0.417717	0.0667851	0.39333	0.0523051	0.432555	0.0577093	0.455053	0.0541602	0.403404	0.058592	-0.436192	0.0404982	-0.439783	0.0398213	-0.432002	0.0380953
1.35	0.104296	0.0289063		0.245436	0.0738029	0.334122	0.0768433	0.262378	0.0683727	0.31803	0.058596	0.0108213	0.0760928	0.132166	0.106948	0.246975	0.0706686	-0.0486238	0.0755109	0.0495755	0.0717007	0.0799701	0.0652238	0.162479	0.067519	0.419651	0.0892241	0.301018	0.0708898	0.201512	0.0664018	0.103968	0.057549	0.326605	0.0628912	0.366961	0.0519459	0.427142	0.0548221	0.418565	0.0536132	0.598027	0.0583458	-0.362345	0.0440781	-0.332922	0.045627	-0.378608	0.0386133
1.404	0.126822	0.029598		0.328736	0.0793544	0.394094	0.07042	0.285709	0.0674864	0.478478	0.0630398	0.126139	0.0798996	0.148053	0.105861	0.250981	0.0720948	-0.071433	0.0710773	0.070323	0.07244	0.0438952	0.0608715	0.193488	0.0683922	0.337706	0.088318	0.224838	0.0682358	0.173804	0.0690421	0.165907	0.0603919	0.32495	0.0636304	0.390905	0.0517791	0.480433	0.0565711	0.510727	0.0566102	0.666649	0.0623072	-0.258466	0.0491251	-0.270497	0.0448985	-0.359257	0.0418499
1.458	0.137801	0.0306958		0.440419	0.0800222	0.439148	0.0695312	0.277794	0.0633907	0.572179	0.0642894	0.203077	0.0803936	0.147968	0.116218	0.377902	0.0814806	0.018404	0.0778786	0.142572	0.0715243	0.155643	0.0618363	0.213946	0.0647914	0.368922	0.0818568	0.179573	0.0629608	0.32185	0.0780164	0.237731	0.069868	0.397851	0.0592961	0.408077	0.0535278	0.516401	0.0545902	0.546713	0.0581245	0.669382	0.0681617	-0.225504	0.0464525	-0.218953	0.0460628	-0.34655	0.0419063
1.512	0.143829	0.0310376		0.521323	0.0849303	0.316311	0.0714923	0.344992	0.0644587	0.600943	0.0643034	0.231061	0.0784941	0.0892848	0.11019	0.344774	0.077706	0.121436	0.0785125	0.209204	0.070498	0.194788	0.0631993	0.268013	0.068377	0.400811	0.0780195	0.194204	0.0688064	0.429509	0.0775145	0.321189	0.0653204	0.420406	0.0632034	0.381709	0.0570861	0.475633	0.058397	0.554638	0.0598827	0.634895	0.0575803	-0.191279	0.0477314	-0.203784	0.0490539	-0.375904	0.0419446
1.566	0.13329	0.0333006		0.624696	0.0994004	0.335468	0.0724157	0.365924	0.0667547	0.618774	0.0655032	0.339298	0.087257	0.00710528	0.107333	0.316337	0.0752213	0.229119	0.0791978	0.206205	0.0713077	0.244379	0.0646093	0.277673	0.0650504	0.375502	0.0790573	0.157795	0.0660083	0.356538	0.0695818	0.406474	0.0756304	0.484956	0.0657279	0.390665	0.0553069	0.376021	0.0534873	0.613019	0.0637896	0.52781	0.0604057	-0.230002	0.0451665	-0.22309	0.047773	-0.355558	0.0457667
1.62	0.120822	0.031483		0.593221	0.0967096	0.317878	0.0673866	0.474126	0.0706326	0.496889	0.0628586	0.257626	0.0789846	0.0560107	0.102649	0.325032	0.0712615	0.362869	0.0806172	0.177046	0.0729862	0.336971	0.0597144	0.295638	0.066545	0.379165	0.0841887	0.256772	0.059574	0.293726	0.0723375	0.475794	0.0777528	0.387355	0.0671013	0.358205	0.0559099	0.349763	0.050012	0.53228	0.0580025	0.434811	0.0612178	-0.251601	0.0449675	-0.278097	0.0464377	-0.318874	0.0469507
1.674	0.120136	0.0326036		0.5596	0.0965429	0.231079	0.0694172	0.530522	0.0696165	0.508978	0.0725	0.220756	0.0714739	0.0642744	0.101627	0.341209	0.0695264	0.424564	0.0842566	0.172396	0.073082	0.297101	0.0586832	0.371545	0.0726298	0.267162	0.0856795	0.38503	0.0696341	0.253108	0.0735874	0.376844	0.0714083	0.363743	0.0633079	0.44958	0.0610959	0.362693	0.0519472	0.547324	0.053672	0.392818	0.0665344	-0.331548	0.0445243	-0.305319	0.0490928	-0.356761	0.0478641
1.728	0.116725	0.0329558		0.532987	0.0992742	0.305959	0.0795189	0.493877	0.0702798	0.458972	0.0728613	0.188266	0.0771557	0.108145	0.107615	0.381455	0.0729653	0.453629	0.0896109	0.183935	0.0741233	0.301455	0.0658034	0.286068	0.0665488	0.178216	0.0765109	0.393016	0.0672676	0.226971	0.0785306	0.320684	0.0704881	0.274687	0.0629629	0.419446	0.053337	0.327905	0.0557136	0.538159	0.0492636	0.423548	0.0680598	-0.38635	0.0461231	-0.320092	0.0510582	-0.385854	0.0467962
1.782	0.111134	0.0330101		0.434385	0.0925418	0.291576	0.082792	0.41493	0.0655345	0.489405	0.0763629	0.220097	0.080375	0.107953	0.102786	0.32601	0.0740944	0.436515	0.0823599	0.251645	0.0696428	0.251564	0.0646769	0.268365	0.0659494	0.338591	0.0761951	0.501255	0.0733396	0.254411	0.0737077	0.287323	0.0729001	0.252493	0.0644483	0.309473	0.0501463	0.32267	0.0579542	0.544561	0.0525775	0.491059	0.0718403	-0.459813	0.0481824	-0.384819	0.0475708	-0.378506	0.0457073
1.836	0.098333	0.0356716		0.333116	0.087945	0.258103	0.0797596	0.421242	0.0756722	0.513162	0.0787662	0.348163	0.080025	0.260455	0.0996479	0.255827	0.0691418	0.414215	0.0706882	0.256613	0.0723073	0.157293	0.0577554	0.280698	0.0656092	0.320344	0.0777079	0.453941	0.0674354	0.244444	0.0718076	0.251154	0.0660574	0.235769	0.0605827	0.333452	0.052985	0.3332	0.0597871	0.551725	0.0557008	0.517035	0.0680299	-0.511857	0.0501661	-0.393758	0.04739	-0.398012	0.0447717
1.89	0.0973759	0.0361377		0.232164	0.0923912	0.362909	0.0806914	0.390931	0.0712899	0.516021	0.0797161	0.37204	0.07674	0.446797	0.107094	0.30259	0.0751839	0.375537	0.0675334	0.304042	0.0750926	0.206562	0.0596568	0.212815	0.0652715	0.435012	0.080104	0.352007	0.0690951	0.268697	0.0689451	0.242233	0.0616785	0.138685	0.0647484	0.285447	0.0517712	0.317603	0.0597978	0.41636	0.0550242	0.522285	0.0597942	-0.522531	0.0510489	-0.401106	0.0460325	-0.351428	0.0455302
1.944	0.0912477	0.0362343		0.145358	0.0948366	0.338519	0.0782665	0.388768	0.0772367	0.417484	0.0850266	0.386052	0.0780473	0.519777	0.120794	0.345753	0.0773365	0.366047	0.0721014	0.325732	0.0749285	0.184351	0.0634545	0.111233	0.0623738	0.484325	0.0797053	0.300054	0.0649156	0.309182	0.0699375	0.192299	0.0644415	0.156738	0.0642056	0.272062	0.0538472	0.296809	0.0580321	0.417773	0.0574836	0.460482	0.0552307	-0.487833	0.0499789	-0.380713	0.0454582	-0.332783	0.0463009
1.998	0.0858371	0.0358427		0.125491	0.0932666	0.272723	0.0827693	0.392515	0.0761544	0.342957	0.0751859	0.337236	0.0798572	0.53704	0.126106	0.401877	0.0739528	0.361743	0.0727513	0.353537	0.0763299	0.170814	0.0628576	0.119482	0.0670768	0.392469	0.069325	0.221533	0.0677626	0.348504	0.0729564	0.198663	0.0716349	0.234155	0.0639575	0.23224	0.0566606	0.227965	0.0542967	0.421478	0.0623216	0.349851	0.0554833	-0.418553	0.0520998	-0.35913	0.0453008	-0.327838	0.0452127
2.052	0.0699275	0.0338465		0.191594	0.0953863	0.28516	0.0833734	0.360641	0.0772757	0.271393	0.0727929	0.259181	0.0746343	0.392939	0.119083	0.431399	0.067551	0.328632	0.0735117	0.39481	0.0701317	0.171508	0.0721408	0.0564322	0.0672335	0.363264	0.0749592	0.210369	0.0683762	0.268751	0.0708979	0.236768	0.0702684	0.217799	0.0624919	0.240291	0.0576253	0.264125	0.0582071	0.46948	0.0614411	0.291062	0.061184	-0.327744	0.0537681	-0.384107	0.044254	-0.293292	0.0449713
2.106	0.0586555	0.0325987		0.199981	0.0948256	0.249045	0.0876449	0.24563	0.0739009	0.289699	0.0741351	0.318736	0.070573	0.332898	0.107905	0.389871	0.0734968	0.265092	0.0684356	0.375187	0.0669283	0.0848976	0.0684146	0.0636524	0.0740036	0.347443	0.078419	0.248367	0.0682374	0.213795	0.0671115	0.124345	0.0634715	0.2621	0.0665676	0.343302	0.0627206	0.246864	0.0585063	0.407027	0.0620409	0.305293	0.0610437	-0.218573	0.0551433	-0.39211	0.0443784	-0.27278	0.0439921
2.16	0.0396244	0.0308647		0.101144	0.0944842	0.240677	0.0885291	0.143219	0.0707402	0.323433	0.0786905	0.369143	0.0808861	0.366812	0.106235	0.398034	0.0724728	0.397836	0.0649433	0.332882	0.0701475	0.014753	0.0594032	-0.0123664	0.0681492	0.283394	0.0755093	0.209188	0.0680106	0.186682	0.0696235	0.0873697	0.0621359	0.200977	0.0702087	0.281361	0.0574299	0.181219	0.0568953	0.233392	0.0597023	0.325301	0.068289	-0.138133	0.0550869	-0.341023	0.0460136	-0.268507	0.0442006
2.214	0.0339324	0.02845		0.0276813	0.0909077	0.269774	0.0849502	0.172623	0.0715438	0.2536	0.077931	0.362561	0.0868527	0.226926	0.0995556	0.372017	0.0706384	0.385576	0.0689316	0.331964	0.0689631	-0.0620098	0.0577003	0.0496914	0.072666	0.20885	0.0768343	0.225012	0.0716311	0.108254	0.0643173	0.142695	0.0628005	0.172228	0.0652338	0.250483	0.0559128	0.134553	0.0613376	0.202817	0.0626597	0.385321	0.0663166	-0.0842547	0.0523883	-0.289063	0.0479322	-0.259069	0.0463369
2.268	0.0240501	0.0263746		-0.0463995	0.0925082	0.198994	0.0756529	0.155872	0.0734517	0.209439	0.0798148	0.292303	0.0847226	0.104977	0.0984054	0.379697	0.0722369	0.319491	0.0686399	0.300614	0.0705806	-0.085761	0.062798	0.00729511	0.069402	0.174439	0.0733562	0.226019	0.0708044	0.0150726	0.0595954	0.201661	0.0670729	0.139659	0.0649108	0.196041	0.0561676	0.097597	0.0596855	0.207573	0.0585316	0.39492	0.0659572	-0.0325953	0.0519097	-0.217474	0.0500516	-0.20265	0.0495502
2.322	0.00916737	0.0252189		-0.167849	0.0860099	0.15781	0.0817531	0.11482	0.0721765	0.175771	0.0815024	0.197714	0.0764478	0.0612018	0.0993424	0.34367	0.0693475	0.264854	0.068862	0.291513	0.0715265	-0.0819459	0.0684727	0.00648926	0.0693111	0.237242	0.0792574	0.185041	0.0705907	0.0219002	0.0616644	0.212234	0.0710889	0.072813	0.062528	0.177075	0.0658566	0.145659	0.063113	0.249368	0.0633326	0.354915	0.0664406	0.0261331	0.0518563	-0.170919	0.0526859	-0.14149	0.0528718
2.376	0.00567928	0.0240526		-0.176869	0.0896336	0.0896936	0.0840047	0.0711845	0.0779179	0.104168	0.080319	0.120923	0.074069	0.123609	0.104554	0.361596	0.065766	0.266203	0.0719694	0.215977	0.0688846	-0.141889	0.0633148	0.0471623	0.0668061	0.306309	0.0702914	0.158764	0.0738119	0.105365	0.0699379	0.171763	0.0695101	0.0666333	0.064614	0.109149	0.0675608	0.145492	0.06712	0.28012	0.0682203	0.331054	0.0728388	0.0197574	0.0522443	-0.166582	0.0512235	-0.0960381	0.0547479
2.43	-0.0100164	0.0235569		-0.155258	0.0918818	0.00936334	0.0795547	0.079444	0.0939277	0.125381	0.0871555	0.130637	0.0665284	0.204728	0.113026	0.406238	0.0681414	0.227738	0.0732617	0.158462	0.0639894	-0.0961327	0.0620431	0.0332641	0.0683195	0.245586	0.0679586	0.131451	0.07369	0.221561	0.0796782	0.114685	0.0652629	-0.00717901	0.0671013	-0.0124864	0.0624572	0.126651	0.0709773	0.177286	0.0695054	0.316048	0.0739616	-0.00716698	0.0543727	-0.125285	0.0502226	-0.12113	0.0545302
2.484	-0.0297966	0.0221186		-0.193407	0.0853354	0.0369643	0.0835539	0.0282394	0.0861452	0.136638	0.0877934	0.150125	0.070153	0.221974	0.115067	0.391479	0.0726111	0.207014	0.0738253	0.164471	0.0632924	-0.00729349	0.0664314	-0.02196	0.0661375	0.205962	0.07443	0.0851493	0.06969	0.221431	0.0757204	0.126708	0.0682764	-0.0559453	0.0704902	-0.0234107	0.0628379	0.0544232	0.070192	0.113999	0.0699182	0.231483	0.0692925	-0.0483876	0.0551721	-0.0920672	0.0552191	-0.140355	0.0579224
2.538	-0.0499136	0.0202026		-0.088422	0.0972063	0.051961	0.0843585	0.00335393	0.0802791	0.0363191	0.0841114	0.152061	0.0773386	0.250669	0.112663	0.352436	0.0704526	0.196956	0.0716375	0.209022	0.0688045	-0.0413115	0.0656389	-0.042311	0.0656379	0.16876	0.070993	0.0521338	0.0660805	0.171254	0.073445	0.087238	0.071895	-0.0085826	0.0752648	0.00837537	0.0633888	-0.0557509	0.0675488	0.0179328	0.0699171	0.19335	0.0699626	-0.105918	0.0571355	-0.0474852	0.056638	-0.212897	0.0567638
2.592	-0.0600175	0.0202622		-0.0262203	0.0998088	0.0345474	0.0834015	-0.0896784	0.0762273	0.0864719	0.083186	0.090111	0.0743595	0.256062	0.115897	0.364367	0.0658398	0.268341	0.0807368	0.265955	0.0679732	-0.0952388	0.0649498	-0.0391512	0.067489	0.00875793	0.065655	0.0961536	0.0717821	0.118262	0.0700997	0.114156	0.0723207	-0.0857669	0.0682568	-0.0167078	0.0594209	-0.136572	0.0707632	-0.0514008	0.0663915	0.132796	0.0682322	-0.146019	0.0572917	-0.0122422	0.0581593	-0.192176	0.0551537
2.646	-0.0639709	0.0194866		-0.0342536	0.0955811	0.0883989	0.0857242	-0.0640941	0.0835128	0.0687464	0.0835582	0.0756493	0.0655295	0.146145	0.113953	0.326078	0.0689047	0.269767	0.0867075	0.238856	0.0642998	-0.171726	0.0608984	-0.0277586	0.0709581	-0.016683	0.0660552	0.103242	0.0741857	0.067711	0.0738198	0.166389	0.0765304	-0.0303515	0.0693239	-0.0380388	0.0637087	-0.130054	0.0710299	-0.0309889	0.068833	0.156151	0.0644675	-0.0938979	0.0610964	0.0379733	0.0616967	-0.174729	0.0536294
2.7	-0.0691281	0.0191137		0.0670831	0.101714	0.00181564	0.0802799	-0.0767284	0.0826005	0.0706742	0.0772612	0.0748314	0.0625305	0.132658	0.110532	0.217885	0.0679421	0.241194	0.0788012	0.282289	0.0680916	-0.135408	0.0637729	0.0137719	0.0690321	0.034664	0.0718909	0.18001	0.0714115	0.0031875	0.0707906	0.111999	0.0744052	-0.020751	0.07931	-0.0164366	0.0702627	-0.0938153	0.070305	-0.100278	0.0718596	0.18146	0.0683553	-0.0173877	0.0657059	0.0694609	0.066311	-0.118839	0.0563014
2.754	-0.0778553	0.0209756		0.0917311	0.0967741	-0.0186337	0.0765983	-0.161093	0.0740165	0.0870148	0.084101	0.125612	0.0670712	0.0484954	0.104518	0.0741003	0.0653386	0.238432	0.0762533	0.29684	0.0710765	-0.0287757	0.0646354	0.0250645	0.0752577	0.130855	0.0702745	0.213525	0.0730172	0.053384	0.077391	0.0306624	0.0717314	-0.0193077	0.0799717	-0.00931125	0.0672715	-0.081049	0.0709736	-0.197273	0.0729172	0.0879483	0.070003	0.043815	0.0706103	0.0695096	0.067627	-0.0517792	0.0618267
2.808	-0.0972333	0.0203655		-0.0130453	0.0837743	-0.0165414	0.0781339	-0.125907	0.0749335	-0.0145264	0.0829842	0.186436	0.0739075	0.0517454	0.117237	0.0588495	0.0671023	0.26949	0.0723496	0.198865	0.0701762	-0.00657649	0.0687219	-0.00669285	0.0786495	0.16949	0.0753983	0.183809	0.075235	0.105912	0.0745185	-0.0479152	0.0669994	-0.0716055	0.0831995	-0.0837024	0.0626786	-0.188147	0.0640423	-0.224804	0.0752403	0.015205	0.0779999	0.0870371	0.0681882	0.0278302	0.0669616	0.0336341	0.0684736
2.862	-0.112609	0.0205324		0.00683666	0.0907642	-0.0616598	0.0872974	-0.0939294	0.0816896	-0.0383367	0.0824678	0.127013	0.0735426	0.0320801	0.11167	-0.0284111	0.066689	0.287882	0.0734123	0.159786	0.0670989	-0.061323	0.0692178	-0.062595	0.0694975	0.166737	0.0827066	0.10129	0.0720066	0.091484	0.0711536	-0.0658252	0.0678586	-0.151718	0.0861943	-0.182046	0.0593602	-0.264495	0.0611613	-0.286978	0.0732461	-0.0201564	0.0793637	0.197301	0.0730213	-0.017428	0.0664066	0.118497	0.0731161
2.916	-0.117371	0.0205773		0.0132553	0.102005	-0.215107	0.0883002	-0.139697	0.0831756	-0.0438128	0.0896785	0.12247	0.0748117	-0.0760109	0.094613	-0.0153589	0.0676307	0.324033	0.0716636	0.107169	0.0616245	-0.0994492	0.067579	-0.0605978	0.065376	0.153574	0.0860124	0.00459967	0.0684713	0.044873	0.0764055	-0.0884109	0.069561	-0.200141	0.0839608	-0.159276	0.0614159	-0.311429	0.0662928	-0.264916	0.0742831	-0.0447227	0.0848423	0.293065	0.0733121	0.0352499	0.069647	0.147216	0.0725247
2.97	-0.131292	0.020403		-0.0178858	0.0940737	-0.220939	0.0812833	-0.189266	0.0805496	-0.0973276	0.090417	0.0283911	0.0725257	-0.098385	0.0881202	0.0562465	0.0721142	0.28288	0.0687919	0.0814052	0.0615179	-0.0641584	0.0697217	-0.0343333	0.0726712	0.126695	0.0839382	-0.0783554	0.0655826	0.0458267	0.0784086	-0.125626	0.0682765	-0.216769	0.075926	-0.190373	0.0601732	-0.410611	0.0673393	-0.296488	0.078836	-0.0824358	0.0851176	0.331073	0.0729451	0.00758356	0.071953	0.135545	0.072269
3.024	-0.145016	0.0217274		0.0148492	0.0982285	-0.252314	0.0811357	-0.216063	0.0753312	-0.0406357	0.0952681	0.0337235	0.0692908	-0.0820131	0.0899293	0.0669369	0.0718142	0.301372	0.0692052	0.0857343	0.0688483	-0.0738886	0.0755696	0.0155058	0.0719607	0.124507	0.0809537	-0.0614907	0.0672845	-0.00798258	0.0763629	-0.110626	0.0719852	-0.234871	0.07678	-0.195733	0.0611603	-0.435043	0.0664202	-0.386479	0.0726689	-0.159598	0.0821908	0.381565	0.0766105	-0.036824	0.072308	0.0950883	0.0724564
3.078	-0.146087	0.0227588		-0.102476	0.0977992	-0.189266	0.0816076	-0.177778	0.0817705	-0.12163	0.0903824	0.0123287	0.0701731	-0.0789286	0.0935195	0.124813	0.0714447	0.290197	0.0690459	0.0430381	0.07009	-0.125014	0.0781557	0.0756888	0.0723159	0.212716	0.0837053	-0.0615104	0.0751094	0.00341927	0.077403	-0.1044	0.0707784	-0.237642	0.0768529	-0.219836	0.0625565	-0.412625	0.0657091	-0.430349	0.0695541	-0.208891	0.0810609	0.424374	0.0792279	-0.0116581	0.0740489	0.0702512	0.0710339
3.132	-0.1611	0.0228452		-0.205569	0.0986779	-0.0924217	0.0885433	-0.252163	0.0836666	-0.135157	0.0852269	-0.00775206	0.0731763	0.0189658	0.0989138	0.161996	0.0659397	0.172621	0.0744238	0.0673195	0.0637568	-0.167175	0.0766321	-0.0109567	0.0765514	0.144614	0.0863487	-0.0611705	0.0711513	-0.019549	0.0738169	-0.0904801	0.0755228	-0.227764	0.076257	-0.261017	0.0620523	-0.38162	0.0649545	-0.433241	0.0726935	-0.265452	0.0807338	0.397819	0.0758915	-0.011262	0.0731194	0.10487	0.0699438
3.186	-0.16981	0.0228671		-0.232775	0.0955675	-0.122352	0.0889019	-0.320277	0.0821382	-0.166326	0.0895479	-0.0664265	0.0643098	0.0907532	0.109654	0.116735	0.0630641	0.113229	0.0774562	0.10597	0.0637024	-0.177067	0.0759225	-0.0754053	0.0704444	0.0856117	0.0875397	0.00725091	0.0713322	-0.0671514	0.0734706	-0.11653	0.0764993	-0.146792	0.0790629	-0.305034	0.0658499	-0.319821	0.0687412	-0.447058	0.0763052	-0.241849	0.086243	0.332468	0.0741645	-0.00586054	0.0701039	0.14358	0.0708562
3.24	-0.179463	0.0233115		-0.230626	0.0937849	-0.154148	0.0884894	-0.302326	0.080241	-0.296043	0.0831972	-0.025087	0.0670222	0.136001	0.1126	0.0723145	0.0584882	0.0857147	0.0748828	0.0648419	0.0680546	-0.201405	0.0774177	-0.156385	0.0647819	0.0761877	0.0810422	0.0108631	0.076461	-0.0508839	0.071281	-0.201253	0.0744272	-0.174164	0.0772573	-0.256462	0.0661578	-0.322717	0.0720236	-0.41422	0.0744957	-0.195893	0.0886994	0.294033	0.0688263	0.0514643	0.0700792	0.248631	0.0713712
[truncated: 482 more columns]

## Sheet: 4g FF
Hi_Rew_Ach_time	Hi_Rew_Ach_mean	Hi_Rew_Ach_sem	bl1	Hi_Rew_Ach_processed_S1417_05272022_mean	Hi_Rew_Ach_processed_S1417_05272022_sem	Hi_Rew_Ach_processed_S1417_05302022_mean	Hi_Rew_Ach_processed_S1417_05302022_sem	Hi_Rew_Ach_processed_S1419_05232022_mean	Hi_Rew_Ach_processed_S1419_05232022_sem	Hi_Rew_Ach_processed_S1419_05252022_mean	Hi_Rew_Ach_processed_S1419_05252022_sem	Hi_Rew_Ach_processed_S1419_05272022_mean	Hi_Rew_Ach_processed_S1419_05272022_sem	Hi_Rew_Ach_processed_S1419_05302022_mean	Hi_Rew_Ach_processed_S1419_05302022_sem	Hi_Rew_Ach_processed_S1421_05222022_mean	Hi_Rew_Ach_processed_S1421_05222022_sem	Hi_Rew_Ach_processed_S1421_05242022_mean	Hi_Rew_Ach_processed_S1421_05242022_sem	Hi_Rew_Ach_processed_S1421_05262022_mean	Hi_Rew_Ach_processed_S1421_05262022_sem	Hi_Rew_Ach_processed_S1421_05292022_mean	Hi_Rew_Ach_processed_S1421_05292022_sem	Hi_Rew_Ach_processed_S1421_05312022_mean	Hi_Rew_Ach_processed_S1421_05312022_sem	Hi_Rew_Ach_processed_S1460_07082022_mean	Hi_Rew_Ach_processed_S1460_07082022_sem	Hi_Rew_Ach_processed_S1460_07122022_mean	Hi_Rew_Ach_processed_S1460_07122022_sem	Hi_Rew_Ach_processed_S1460_07142022_mean	Hi_Rew_Ach_processed_S1460_07142022_sem	Hi_Rew_Ach_processed_S1462_07082022_mean	Hi_Rew_Ach_processed_S1462_07082022_sem	Hi_Rew_Ach_processed_S1462_07122022_mean	Hi_Rew_Ach_processed_S1462_07122022_sem	Hi_Rew_Ach_processed_S1462_07142022_mean	Hi_Rew_Ach_processed_S1462_07142022_sem	Hi_Rew_Ach_processed_S1462_07162022_mean	Hi_Rew_Ach_processed_S1462_07162022_sem	Hi_Rew_Ach_processed_S1462_07192022_mean	Hi_Rew_Ach_processed_S1462_07192022_sem	Hi_Rew_Ach_processed_S1473_07072022_mean	Hi_Rew_Ach_processed_S1473_07072022_sem	Hi_Rew_Ach_processed_S1473_07092022_mean	Hi_Rew_Ach_processed_S1473_07092022_sem	Hi_Rew_Ach_processed_S1473_07112022_mean	Hi_Rew_Ach_processed_S1473_07112022_sem	Hi_Rew_Ach_processed_S1473_07132022_mean	Hi_Rew_Ach_processed_S1473_07132022_sem
-2.16	-0.309137	0.0268096		-0.446624	0.055901	-0.226988	0.0631572	-0.179147	0.0472081	-0.103652	0.0468012	-0.175363	0.042685	-0.277327	0.0536953	-0.694765	0.0501893	-0.558587	0.054337	-0.462658	0.0585942	-0.438021	0.0713506	-0.487442	0.0712011	-0.243211	0.0666243	-0.171498	0.0797392	-0.105053	0.0644473	-0.446774	0.0647692	-0.16983	0.0744983	-0.337693	0.0654141	-0.434005	0.0663744	-0.494957	0.0614214	-0.159711	0.0567937	-0.301258	0.0638794	-0.237029	0.0668713	-0.334167	0.0723024
-2.106	-0.31897	0.026204		-0.437674	0.0531629	-0.212413	0.0604579	-0.148986	0.047979	-0.0835015	0.0489234	-0.165205	0.0431996	-0.308111	0.0551956	-0.697009	0.051679	-0.566667	0.0541177	-0.453819	0.0588732	-0.544201	0.0667797	-0.444241	0.0696237	-0.310136	0.0624677	-0.26009	0.0711746	-0.137715	0.064249	-0.381455	0.0651836	-0.229989	0.071127	-0.377195	0.059487	-0.383822	0.0621415	-0.502222	0.062265	-0.170874	0.0611007	-0.330251	0.0630939	-0.222792	0.0695155	-0.307881	0.0731578
-2.052	-0.321668	0.0257578		-0.382345	0.0511845	-0.211274	0.0629442	-0.15958	0.0478981	-0.122233	0.0481157	-0.125794	0.0439008	-0.304947	0.0553771	-0.699908	0.0516774	-0.546739	0.055756	-0.456604	0.0585765	-0.636556	0.063838	-0.371297	0.0705104	-0.319143	0.0585498	-0.303428	0.0626893	-0.206742	0.0610687	-0.327761	0.0662394	-0.348687	0.0718968	-0.342465	0.0574707	-0.341091	0.0621816	-0.484295	0.0637292	-0.148957	0.0620011	-0.312145	0.0631807	-0.230042	0.0686071	-0.318597	0.065702
-1.998	-0.310416	0.0265379		-0.338689	0.0496521	-0.19646	0.065902	-0.136414	0.0458187	-0.126821	0.0464202	-0.0711356	0.0446757	-0.308434	0.05283	-0.669737	0.0548091	-0.540961	0.0554241	-0.428846	0.0583805	-0.652097	0.0628111	-0.345034	0.0734882	-0.361852	0.062096	-0.327304	0.066386	-0.316682	0.0583948	-0.319192	0.0583633	-0.398436	0.0673708	-0.325197	0.059137	-0.297246	0.0633314	-0.459565	0.0671434	-0.110689	0.0607384	-0.28242	0.0623868	-0.217586	0.064071	-0.265756	0.0652945
-1.944	-0.296749	0.0254888		-0.299268	0.0486136	-0.176298	0.0589649	-0.139362	0.0437641	-0.093289	0.0472865	-0.0829185	0.0475372	-0.272409	0.0504133	-0.613242	0.0594718	-0.52827	0.0549237	-0.36764	0.0598409	-0.677834	0.0616823	-0.313854	0.070561	-0.399303	0.0571148	-0.312835	0.0711863	-0.332562	0.0589334	-0.28479	0.0572285	-0.341092	0.0715769	-0.278856	0.0619191	-0.244219	0.0606181	-0.468346	0.0639334	-0.125627	0.0576623	-0.215205	0.0613037	-0.2188	0.0618666	-0.230907	0.0640009
-1.89	-0.294155	0.0265288		-0.287192	0.0478762	-0.174848	0.0593558	-0.121721	0.0442835	-0.0828292	0.0460808	-0.104606	0.0503371	-0.209206	0.0531796	-0.599586	0.0595387	-0.509609	0.0510176	-0.326781	0.0561161	-0.739421	0.0623857	-0.331363	0.0652777	-0.381449	0.0547913	-0.381673	0.0658181	-0.383663	0.0576995	-0.285568	0.0581359	-0.304811	0.0706188	-0.186959	0.0613889	-0.218334	0.0610747	-0.437454	0.0620797	-0.156926	0.0574927	-0.187802	0.0658101	-0.216469	0.0643688	-0.238853	0.0673706
-1.836	-0.284865	0.0269562		-0.261593	0.0480457	-0.0871534	0.0649955	-0.148553	0.046415	-0.12258	0.0447036	-0.137872	0.0484908	-0.178653	0.0552181	-0.580211	0.0558063	-0.445003	0.048571	-0.241118	0.052157	-0.767931	0.0652525	-0.257948	0.0645867	-0.324199	0.0604123	-0.418218	0.0603929	-0.443217	0.0549305	-0.255197	0.0591018	-0.330793	0.0710713	-0.159053	0.0593135	-0.233919	0.0640897	-0.408346	0.0643287	-0.131932	0.0624131	-0.156777	0.0686588	-0.204492	0.0674482	-0.263308	0.068632
-1.782	-0.275454	0.0269744		-0.266887	0.0480655	-0.0297308	0.0636627	-0.142215	0.0506031	-0.138909	0.0436825	-0.161918	0.0489038	-0.216285	0.054524	-0.524652	0.0538564	-0.384325	0.0490975	-0.187515	0.0507754	-0.760199	0.0670866	-0.197395	0.0648084	-0.325217	0.0607467	-0.416979	0.0587432	-0.45921	0.0526852	-0.253564	0.0601106	-0.372135	0.0698032	-0.137251	0.0621884	-0.261301	0.0627991	-0.356835	0.0669779	-0.0866123	0.0638199	-0.121866	0.0637361	-0.217036	0.0679332	-0.237449	0.0677814
-1.728	-0.26492	0.0261547		-0.26521	0.0478061	-0.0475525	0.0638785	-0.158566	0.0514702	-0.158378	0.0444651	-0.167998	0.0486097	-0.267285	0.0499919	-0.469056	0.0532444	-0.376566	0.0491032	-0.139944	0.0505403	-0.712473	0.0676759	-0.169958	0.0626543	-0.336814	0.056651	-0.383803	0.0624315	-0.472341	0.053449	-0.264419	0.0614824	-0.291075	0.0728088	-0.156443	0.0655672	-0.300372	0.0653142	-0.358237	0.0673976	-0.025591	0.0653096	-0.0811416	0.0601985	-0.197391	0.0680555	-0.22197	0.0686928
-1.674	-0.25415	0.0263402		-0.275166	0.0486608	-0.0762544	0.0613182	-0.193976	0.0508316	-0.19359	0.0476276	-0.178892	0.046875	-0.273161	0.0477973	-0.461431	0.0532714	-0.344674	0.0473942	-0.0867932	0.0470017	-0.653143	0.0639488	-0.127441	0.0626189	-0.409333	0.0536298	-0.346733	0.0620733	-0.48726	0.0543927	-0.220057	0.0665125	-0.171648	0.0677832	-0.166118	0.0686977	-0.247873	0.064955	-0.353464	0.0692931	-0.00589889	0.0600952	-0.057096	0.0646032	-0.173263	0.0629613	-0.206783	0.066957
-1.62	-0.242418	0.026185		-0.227948	0.048867	-0.0854785	0.0613531	-0.216756	0.0496677	-0.189823	0.0472827	-0.185741	0.0450389	-0.261465	0.0526162	-0.49187	0.0511295	-0.302314	0.0445149	-0.0634428	0.044095	-0.562565	0.0603346	-0.102297	0.0656763	-0.428138	0.0554272	-0.332765	0.0614932	-0.479287	0.0545668	-0.216029	0.0663952	-0.117713	0.0653347	-0.221697	0.0646233	-0.205048	0.0662806	-0.297293	0.0712971	0.00087241	0.0604851	-0.0696639	0.0667782	-0.179243	0.0565747	-0.181368	0.0670248
-1.566	-0.232094	0.0268731		-0.220121	0.0498176	-0.0505501	0.0619359	-0.255147	0.051134	-0.206095	0.0458982	-0.147057	0.0469475	-0.282163	0.0529967	-0.512232	0.0480362	-0.264218	0.0444175	-0.0719437	0.0423407	-0.504537	0.0611677	-0.11847	0.0643442	-0.428235	0.0563194	-0.343935	0.059825	-0.49876	0.0525971	-0.169959	0.0632256	-0.118811	0.0732254	-0.226511	0.0627004	-0.186729	0.0686277	-0.27786	0.0713122	0.0772694	0.0678341	-0.0545302	0.068899	-0.177086	0.0554381	-0.183003	0.061095
-1.512	-0.218823	0.0269257		-0.2573	0.0487989	-0.0901323	0.0620214	-0.25326	0.0501735	-0.173844	0.0465938	-0.0904577	0.0501065	-0.291296	0.0525822	-0.500367	0.045558	-0.209612	0.0444394	-0.0650563	0.0422696	-0.463272	0.0601309	-0.113694	0.0618963	-0.453001	0.0518144	-0.342757	0.0569415	-0.520051	0.0494595	-0.120878	0.0634058	-0.163418	0.0732789	-0.277971	0.0613238	-0.153194	0.0720596	-0.252336	0.0675677	0.101228	0.0705582	-0.0358116	0.0733899	-0.135958	0.0594894	-0.133502	0.0633121
-1.458	-0.195466	0.0261578		-0.195816	0.0488023	-0.0851273	0.0614295	-0.200914	0.0503279	-0.108068	0.0437489	-0.0605292	0.052002	-0.266229	0.0494303	-0.44717	0.0442036	-0.1573	0.0422444	-0.080067	0.0414746	-0.423756	0.059309	-0.109035	0.0586136	-0.503394	0.0511639	-0.297011	0.0589398	-0.503444	0.0458506	-0.0833836	0.0641003	-0.197324	0.0675446	-0.263158	0.0593942	-0.156433	0.0660437	-0.26745	0.0645098	0.0416962	0.067248	-0.0659127	0.0673564	-0.0860838	0.0616818	-0.0555276	0.067216
-1.404	-0.16188	0.0271908		-0.0790329	0.050381	-0.0919939	0.0625631	-0.130526	0.0524102	0.0117886	0.0438577	0.0337247	0.0499675	-0.186008	0.048457	-0.374329	0.0436197	-0.159029	0.0405211	-0.0728047	0.0409164	-0.389553	0.0555001	-0.108174	0.0564223	-0.547609	0.0533455	-0.282761	0.0550923	-0.456504	0.0443963	-0.114123	0.0608113	-0.20338	0.0667266	-0.175787	0.0589876	-0.0867869	0.0689306	-0.314573	0.0577652	-0.026912	0.0613901	-0.107372	0.0614788	-0.0256441	0.0621438	-0.0170663	0.0653658
-1.35	-0.134546	0.0287715		0.0243601	0.0533422	-0.0792731	0.0619203	-0.0931055	0.0482966	0.100701	0.0450052	0.0896582	0.0507238	-0.166853	0.048067	-0.311654	0.0423308	-0.160291	0.0412478	-0.0459398	0.0416592	-0.358979	0.0509503	-0.145602	0.0532135	-0.526759	0.0553779	-0.273855	0.0519364	-0.416628	0.0462701	-0.106176	0.0636103	-0.216845	0.067814	-0.103252	0.0604758	-0.0533087	0.0677586	-0.376853	0.0535024	-0.0556633	0.0594856	-0.0956319	0.0622296	0.000270692	0.0675214	-0.0495752	0.0618886
-1.296	-0.0994048	0.029474		0.108919	0.0570764	-0.0567643	0.0608728	-0.00171623	0.045926	0.148834	0.0438983	0.122989	0.0498693	-0.136509	0.0504759	-0.245214	0.0390886	-0.093882	0.0415289	-0.0211972	0.0420894	-0.340983	0.0486339	-0.126589	0.0555053	-0.438286	0.0550713	-0.298938	0.0536714	-0.417655	0.0447037	-0.0867064	0.0678197	-0.190995	0.0690911	-0.0566298	0.0568905	-0.0866402	0.0618574	-0.327541	0.0559256	-0.0502059	0.0627886	-0.0840334	0.0620992	0.00615167	0.0689014	-0.059745	0.0613064
-1.242	-0.0492496	0.0307322		0.175524	0.0538455	0.0263959	0.0580683	0.0990955	0.0466575	0.170939	0.0448999	0.118842	0.0491349	-0.08367	0.0456142	-0.15973	0.0402104	-0.0397999	0.0431645	0.0127824	0.0460342	-0.320407	0.0496755	-0.0918972	0.0571601	-0.366797	0.0532394	-0.319694	0.0567544	-0.417129	0.044975	-0.0172731	0.0684111	-0.140771	0.0658011	2.98551e-05	0.0591076	-0.064205	0.0635961	-0.224068	0.0624767	-0.0254028	0.064539	-0.061121	0.0632745	-0.0178344	0.064076	-0.0049681	0.0640415
-1.188	-0.00701356	0.0303726		0.1322	0.0486406	0.105425	0.0596808	0.143232	0.0469441	0.181501	0.0430978	0.120214	0.0479772	-0.0093974	0.0440634	-0.0691229	0.042231	0.0350903	0.0409238	0.0462917	0.0446899	-0.308029	0.0485172	-0.0267137	0.0627649	-0.330556	0.0519053	-0.343992	0.063113	-0.3416	0.0475868	0.0155841	0.0682158	-0.0228498	0.0658248	0.0612898	0.059303	0.00444309	0.0661261	-0.121435	0.0660995	-0.0422658	0.0617641	0.000955497	0.0711845	-0.0748393	0.0590235	0.0579998	0.0658576
-1.134	0.0165984	0.0274999		0.0416793	0.047431	0.192942	0.0630871	0.116777	0.0482251	0.150086	0.0438002	0.027612	0.0457297	0.0598917	0.0451635	0.0155785	0.042204	0.0631486	0.0381823	0.0528156	0.042966	-0.236437	0.0510498	0.0274699	0.0615348	-0.227899	0.0511698	-0.297713	0.0651621	-0.21367	0.0506926	0.045642	0.0700358	0.117135	0.0699612	0.0340054	0.0521786	0.0946571	0.0665	-0.11897	0.0631153	-0.126885	0.0540293	0.0865035	0.0740332	-0.0920158	0.0644007	0.125108	0.0642778
-1.08	0.0262021	0.023918		-0.0252799	0.0435286	0.193339	0.0638304	0.056137	0.0487403	0.0731096	0.0463383	-0.0414374	0.0414572	0.0752066	0.0433832	0.0846684	0.0397863	0.0458128	0.0363516	0.0967457	0.0388894	-0.126343	0.0502418	0.128115	0.0622345	-0.0607078	0.0535455	-0.205292	0.066664	-0.103315	0.0532121	0.0286746	0.0738577	0.252914	0.0725209	0.018411	0.0594788	0.117759	0.0652654	-0.0578878	0.0635224	-0.213802	0.0508129	0.073666	0.0687766	-0.0412544	0.0631549	0.0777506	0.0585688
-1.026	0.0123615	0.0237146		-0.132449	0.0452222	0.172497	0.0625675	-0.0425105	0.0483046	-0.0714267	0.0455616	-0.135997	0.0371805	0.0546377	0.0452569	0.110667	0.0386164	0.0248373	0.0360933	0.125923	0.0383073	-0.0280519	0.0489723	0.154476	0.0622204	0.0275244	0.0558655	-0.0625216	0.0660201	-0.0103112	0.0527319	-0.00551024	0.071023	0.344859	0.0723289	0.00103191	0.0598332	0.0170781	0.0627618	0.0401127	0.0661523	-0.231196	0.0506211	0.0308506	0.0603604	-0.0418579	0.0586461	0.00619092	0.0515775
-0.972	-0.013225	0.0269175		-0.226811	0.0488096	0.0321178	0.0606386	-0.133415	0.0467639	-0.210236	0.0446487	-0.228359	0.0372152	-0.0267444	0.046649	0.0855727	0.0371128	0.053399	0.0347251	0.155827	0.0394666	0.0631414	0.0493761	0.140129	0.0579369	0.0324339	0.0553814	-0.00125256	0.0619496	0.0678716	0.0529998	-0.0480023	0.0671186	0.325853	0.0667639	0.000584931	0.0616351	-0.0220951	0.0616825	0.123234	0.0619193	-0.254196	0.0521637	-0.0242117	0.0568914	-0.06501	0.0631079	-0.0411905	0.0510659
-0.918	-0.0559662	0.0312897		-0.367114	0.048556	-0.0932077	0.0562445	-0.239347	0.0464987	-0.332991	0.0436748	-0.331931	0.0392772	-0.0770504	0.0469327	0.0686158	0.0377428	0.110648	0.036176	0.147583	0.0404104	0.11595	0.04986	0.0754446	0.0507878	-0.000279826	0.0505637	-0.0383057	0.0581436	0.0675669	0.0511868	-0.0295303	0.0614197	0.259894	0.0695104	-0.058125	0.058776	-0.0197153	0.068065	0.141855	0.0591854	-0.271638	0.0542029	-0.0840617	0.0549743	-0.149801	0.0635891	-0.102628	0.0572261
-0.864	-0.12623	0.0376741		-0.571903	0.0459997	-0.279054	0.0549001	-0.39125	0.0464986	-0.498599	0.0426081	-0.484885	0.0387732	-0.142718	0.0463051	0.0872711	0.044477	0.150064	0.0389724	0.155345	0.0392143	0.138611	0.0479739	0.0465596	0.0473204	-0.0536162	0.048759	-0.0840859	0.0535193	-0.0564043	0.0478137	-0.0215557	0.0588921	0.118497	0.0679129	-0.195664	0.0601904	-0.0908938	0.0680602	0.044238	0.0586883	-0.280153	0.0558396	-0.104171	0.0592789	-0.260925	0.0576542	-0.173932	0.0585461
-0.81	-0.188828	0.0441703		-0.764467	0.0460987	-0.499906	0.0612931	-0.505977	0.0490327	-0.575021	0.0430331	-0.61722	0.0404534	-0.249606	0.044937	0.112062	0.0449503	0.143998	0.0428536	0.166822	0.03853	0.112309	0.0446178	0.107362	0.0443834	-0.0237458	0.0536168	-0.0189133	0.0603884	-0.143558	0.0455006	-0.0844951	0.0630059	-0.0744601	0.0667399	-0.333604	0.0568092	-0.209597	0.0635769	-0.0471226	0.0608129	-0.289233	0.05447	-0.0895164	0.0644309	-0.306928	0.0577113	-0.186499	0.0570322
-0.756	-0.250527	0.0519505		-0.88396	0.0477233	-0.746147	0.0602275	-0.618929	0.0475703	-0.65862	0.0419376	-0.715819	0.0400463	-0.353759	0.0472351	0.0889362	0.0425423	0.0505099	0.0430061	0.115529	0.0401082	0.109008	0.0417953	0.143604	0.0456319	0.00657241	0.0556706	0.169458	0.0699497	-0.000893527	0.0524973	-0.325987	0.0694833	-0.208066	0.0702683	-0.417753	0.0528584	-0.343156	0.0618264	-0.229957	0.0594829	-0.258351	0.0545561	-0.119116	0.0620671	-0.321456	0.0571647	-0.149428	0.0577697
-0.702	-0.319711	0.0557286		-0.902077	0.0487888	-0.846537	0.057574	-0.709496	0.04196	-0.746192	0.0387947	-0.764356	0.0392077	-0.5289	0.0483897	0.0241547	0.0447681	-0.130511	0.042738	-0.0674622	0.042499	0.134576	0.0366283	0.055788	0.0529151	-0.00217095	0.0553597	0.24886	0.0675659	0.179932	0.0568571	-0.565121	0.0661742	-0.45468	0.0680544	-0.430607	0.0498459	-0.37801	0.0606652	-0.374721	0.0597044	-0.257117	0.0550622	-0.177067	0.0589984	-0.325638	0.0561759	-0.195398	0.0598044
-0.648	-0.396687	0.0545548		-0.935253	0.0473069	-0.908522	0.0555699	-0.797536	0.0413537	-0.823794	0.0356232	-0.787717	0.0384728	-0.737474	0.0466395	-0.147629	0.047745	-0.394977	0.0404366	-0.325203	0.0416818	0.137139	0.0391137	-0.171193	0.0544915	-0.0819829	0.0564321	0.148932	0.0597784	0.158997	0.0539852	-0.606004	0.0622172	-0.598277	0.0652231	-0.350004	0.0544404	-0.344273	0.0597207	-0.492265	0.0532132	-0.225632	0.0560097	-0.289936	0.0557991	-0.342799	0.0531473	-0.361744	0.0560647
-0.594	-0.47961	0.0518619		-0.946759	0.0428842	-0.949555	0.0549762	-0.93654	0.0419129	-0.926086	0.0337465	-0.795925	0.0387188	-0.928284	0.0438784	-0.446137	0.0440628	-0.661211	0.0357386	-0.534659	0.0381466	-0.0567793	0.0425119	-0.482908	0.0537976	-0.18648	0.0554901	-0.0310247	0.0536274	0.00332537	0.0504481	-0.468522	0.0610669	-0.605602	0.064907	-0.205427	0.0562796	-0.250602	0.0580349	-0.476563	0.0492164	-0.226189	0.0574694	-0.406632	0.0560361	-0.332272	0.0501201	-0.537953	0.0528084
-0.54	-0.561227	0.0533182		-0.911366	0.0382768	-0.97665	0.053968	-1.08433	0.0404547	-1.01527	0.0336576	-0.882839	0.0385752	-1.10185	0.040039	-0.663303	0.0386108	-0.817947	0.031544	-0.670238	0.0364488	-0.419883	0.0403532	-0.725576	0.0505498	-0.302609	0.0519729	-0.227829	0.0491306	-0.180425	0.0459257	-0.302742	0.0552317	-0.518058	0.0640013	-0.0812885	0.0492798	-0.145652	0.0552771	-0.360398	0.0504134	-0.314311	0.0498751	-0.53052	0.0557354	-0.320657	0.0535615	-0.659466	0.0527578
-0.486	-0.611653	0.0592025		-0.915952	0.0357283	-0.941155	0.0542617	-1.16394	0.0380345	-1.10809	0.0338273	-0.950423	0.0361778	-1.19175	0.0405055	-0.687366	0.0338173	-0.857242	0.0297908	-0.753549	0.0376893	-0.730261	0.0390696	-0.89182	0.0469771	-0.317307	0.0468581	-0.321867	0.0531365	-0.282447	0.0440732	-0.180117	0.0507827	-0.360565	0.0585459	-0.0662821	0.0409697	-0.0695501	0.0502978	-0.258467	0.0499425	-0.497086	0.0424652	-0.631188	0.0550252	-0.231168	0.0582547	-0.703174	0.0524951
-0.432	-0.63788	0.0653577		-0.926883	0.0340189	-0.979624	0.0460888	-1.18839	0.0352703	-1.16646	0.0333069	-0.965439	0.0338382	-1.23058	0.0391147	-0.658138	0.0317657	-0.837805	0.0298518	-0.734287	0.0410066	-0.848099	0.0374354	-0.949867	0.0451898	-0.33098	0.0429856	-0.245819	0.0557292	-0.257562	0.0443111	-0.0841631	0.053326	-0.225106	0.0556838	-0.057596	0.0383193	-0.0413098	0.0459204	-0.164508	0.0442916	-0.658165	0.0412076	-0.732516	0.0520083	-0.282866	0.0538241	-0.750809	0.0523457
-0.378	-0.650307	0.0675554		-0.917822	0.0339706	-1.0262	0.0435951	-1.15092	0.0353172	-1.16025	0.0337851	-0.956454	0.0338136	-1.21399	0.0384211	-0.668376	0.0297833	-0.762011	0.0288036	-0.682413	0.0422547	-0.87775	0.0324491	-0.925899	0.0449679	-0.324454	0.0412645	-0.190008	0.0516776	-0.230199	0.0412944	-0.0359128	0.0557091	-0.217602	0.049291	0.0255602	0.0453646	-0.0290021	0.0441871	-0.0352009	0.0450933	-0.756853	0.0428109	-0.794491	0.0460188	-0.509144	0.047022	-0.79783	0.049462
-0.324	-0.621778	0.0662795		-0.690462	0.0368474	-0.99728	0.042985	-1.03722	0.0370173	-1.06311	0.0365855	-0.912175	0.0354017	-1.13257	0.0381583	-0.651342	0.0299764	-0.698494	0.0311259	-0.686135	0.0414516	-0.818708	0.0322666	-0.832131	0.0426929	-0.289334	0.0422177	-0.183227	0.0489015	-0.186726	0.0391695	0.0634795	0.0490618	-0.190261	0.0475227	0.0252107	0.047806	0.0463859	0.0463836	0.0375327	0.0469269	-0.766502	0.043947	-0.789063	0.0424661	-0.733491	0.0415572	-0.766515	0.0451021
-0.27	-0.543019	0.0596882		-0.25717	0.0375099	-0.899535	0.0432294	-0.888487	0.0389971	-0.906315	0.0366895	-0.745173	0.036376	-0.929576	0.0390959	-0.588524	0.0323622	-0.555504	0.0338036	-0.568642	0.0364614	-0.713212	0.0341185	-0.618002	0.0383091	-0.301433	0.0382385	-0.203863	0.0520193	-0.172373	0.0386314	0.0487754	0.0418509	-0.145537	0.0494571	0.0338869	0.0469554	0.0967682	0.0461718	0.0201976	0.0473385	-0.715352	0.0417859	-0.737622	0.0419902	-0.818596	0.0411861	-0.725887	0.0403497
-0.216	-0.408813	0.0536875		0.216868	0.0396213	-0.487728	0.0452775	-0.696187	0.0410976	-0.633259	0.0345684	-0.490895	0.0375482	-0.66498	0.0417109	-0.428798	0.0323046	-0.329902	0.0336245	-0.35275	0.0335914	-0.480273	0.0348571	-0.370349	0.0376072	-0.226933	0.0364726	-0.285931	0.0454178	-0.180383	0.0364479	0.0262545	0.0430483	-0.108578	0.0567727	0.044434	0.0474864	0.0998842	0.0481097	0.104345	0.0485573	-0.540054	0.0438324	-0.68106	0.0410118	-0.772173	0.0491094	-0.643307	0.0364965
-0.162	-0.179116	0.0575744		0.922259	0.0458085	0.190896	0.0534315	-0.33308	0.0459286	-0.130849	0.0388419	-0.0157859	0.0440608	-0.268818	0.0485586	-0.139977	0.032086	-0.0584233	0.031253	-0.118656	0.0334761	-0.147592	0.0359718	-0.117291	0.0399395	-0.116455	0.0370002	-0.298735	0.0369823	-0.143611	0.0361025	0.047357	0.0481441	-0.0623685	0.0635206	0.0631778	0.0488159	0.0142367	0.0541277	0.216797	0.0492004	-0.199523	0.0514245	-0.499322	0.0425943	-0.615859	0.0522881	-0.522849	0.0409562
-0.108	0.296181	0.0871857		1.97495	0.053425	1.19272	0.0558252	0.544498	0.0648226	0.994759	0.0580519	1.0139	0.0594682	0.605388	0.0667364	0.200856	0.0313501	0.217015	0.0290082	0.17986	0.0335952	0.254727	0.0369167	0.148054	0.0372653	0.169502	0.0438787	-0.102316	0.0499943	-0.0265666	0.0433634	0.0473326	0.0560234	-0.071705	0.0653873	0.0870934	0.0501754	-0.0555558	0.0536131	0.153008	0.0553664	0.560299	0.0604146	0.0495334	0.0532224	0.0348149	0.0654864	-0.0350847	0.0536165
-0.054	1.15235	0.146213		2.97684	0.0476156	2.29005	0.0548348	1.90403	0.0702828	2.29642	0.058027	2.37741	0.0612246	1.8116	0.075476	0.500879	0.0282135	0.47283	0.0253698	0.380691	0.0306393	0.538239	0.0344907	0.356024	0.0360706	0.750836	0.0464995	0.482476	0.0670235	0.473483	0.0547838	0.39669	0.0720791	0.00252543	0.065007	0.443132	0.0642094	0.352568	0.0690904	0.267538	0.0656117	2.15603	0.0801126	1.31865	0.076002	1.52515	0.0788653	1.20363	0.073257
0	1.83799	0.167162		2.45993	0.0539362	2.02662	0.0597464	2.28686	0.0608396	2.39707	0.0544862	2.58082	0.051116	2.14653	0.0688733	0.852714	0.0297153	0.816381	0.0285875	0.627569	0.0300554	0.718455	0.0267346	0.57571	0.0308622	1.35682	0.0449023	1.11837	0.0594216	1.1504	0.0506622	1.18246	0.0719343	0.325269	0.0568938	1.19139	0.0685909	1.10477	0.0731034	0.772695	0.0724219	3.51831	0.0781801	2.80965	0.0711604	3.10041	0.0721491	2.63115	0.0799288
0.054	1.64729	0.121719		1.20897	0.044603	1.01842	0.0525644	1.4723	0.0486923	1.44395	0.0462071	1.6001	0.0473897	1.39481	0.0535863	1.06723	0.0314515	1.0334	0.0298618	0.700519	0.0320201	0.737312	0.0301819	0.675954	0.0336768	1.58472	0.0572098	1.36199	0.060863	1.40895	0.0569306	1.69312	0.0645605	0.898072	0.0757544	1.55675	0.0676317	1.37246	0.0635679	1.06562	0.0722075	3.05468	0.0820269	2.53382	0.0719931	2.71854	0.0839171	2.44804	0.0783956
0.108	1.59469	0.0921951		0.77406	0.0513865	0.553562	0.0530629	1.18936	0.0453955	1.3382	0.042587	1.2029	0.0444389	1.09376	0.0545472	1.2985	0.039416	1.11899	0.0378625	0.855149	0.041047	1.03433	0.0426254	0.903589	0.0452859	2.17297	0.0747375	2.09406	0.0815912	1.94564	0.0745697	2.15417	0.0741473	2.05135	0.102067	2.4591	0.0895413	2.08779	0.0790416	2.03942	0.0940763	2.05038	0.0723963	1.76146	0.0712172	1.85169	0.0744636	1.87616	0.0748313
0.162	1.12534	0.0662552		0.473916	0.0484856	0.196969	0.0487955	1.16487	0.05154	1.41251	0.0473641	1.12619	0.0448538	0.854625	0.0585343	1.00172	0.0359836	0.941833	0.0360205	0.808626	0.0449814	0.951622	0.0404348	0.904535	0.0543832	1.70935	0.0676172	1.72341	0.0708694	1.69278	0.0717001	1.24574	0.0749801	1.29993	0.0898223	1.82295	0.0784626	1.44606	0.0838993	1.30996	0.0903821	1.09612	0.05533	0.953414	0.0557619	1.01283	0.058355	1.24953	0.0625264
0.216	0.543033	0.0492773		0.192562	0.053393	0.122312	0.0654713	0.552666	0.056296	0.749649	0.0574288	0.622087	0.0523077	0.415581	0.0563087	0.789339	0.0406652	0.785955	0.0436187	0.665064	0.043921	0.785216	0.0394758	0.878765	0.0495496	1.00273	0.071056	1.02734	0.0796609	1.03498	0.0594905	0.381706	0.0682027	0.344049	0.0734988	0.62847	0.0699044	0.3757	0.0734749	0.219978	0.0670342	0.458064	0.0589531	0.274496	0.0519685	0.357916	0.0520477	0.65466	0.0516937
0.27	0.072681	0.0599749		-0.201222	0.05607	0.0192457	0.0689433	-0.0998149	0.0457895	0.0265279	0.0447995	-0.0188253	0.0564439	0.101085	0.0665095	0.588383	0.0522218	0.471763	0.0454781	0.444688	0.0416178	0.637081	0.0479715	0.640294	0.0469996	0.450375	0.0638406	0.491976	0.0808749	0.428607	0.0533507	-0.13257	0.0763635	-0.216426	0.0744589	-0.217125	0.0604856	-0.276904	0.0694317	-0.461794	0.0631743	0.0622227	0.072678	-0.135324	0.0615035	0.0600366	0.0637891	0.218492	0.0612307
0.324	-0.163046	0.0570378		-0.287751	0.0486917	0.0628947	0.0576255	-0.205469	0.0434915	-0.204812	0.041929	-0.386083	0.0562665	-0.146206	0.0700686	0.335044	0.0500322	0.194651	0.0398557	0.240882	0.0416162	0.406071	0.0474571	0.3414	0.051899	0.201547	0.0713968	0.146369	0.0583388	0.094878	0.0471307	-0.226271	0.0665632	-0.261478	0.0704612	-0.51073	0.0646594	-0.414316	0.0652324	-0.583176	0.0618955	-0.266248	0.0754296	-0.423809	0.0578582	-0.0864525	0.073382	-0.167506	0.0593497
0.378	-0.108286	0.0486975		-0.0415514	0.0514466	0.351438	0.0622345	0.145065	0.0511398	-0.0531686	0.0442789	-0.35962	0.0496236	-0.0896413	0.0574677	0.221852	0.0402573	0.101334	0.0347	0.171499	0.0408419	0.233944	0.0383053	0.202778	0.0548738	0.0688891	0.062065	0.0563916	0.0456565	0.00976845	0.0459699	-0.000842018	0.0676123	0.196941	0.0778122	-0.265848	0.068255	-0.136959	0.0772088	-0.261155	0.0696415	-0.455271	0.064244	-0.37772	0.0569691	-0.130218	0.0731106	-0.33701	0.0567219
0.432	0.0173131	0.0522593		0.326157	0.0558646	0.453012	0.057719	0.42628	0.0526742	0.161265	0.0448311	-0.183954	0.0507283	0.0951996	0.0609623	0.132117	0.0324617	0.078826	0.035732	0.0583588	0.0371036	0.0924041	0.0397994	0.109769	0.0541902	0.0493343	0.0604389	0.186558	0.0634774	0.0369077	0.0547307	0.260909	0.0759305	0.682149	0.0850278	0.177683	0.0755343	0.258979	0.0831777	0.0505044	0.0713977	-0.477139	0.0611309	-0.283713	0.0592168	-0.173144	0.0742716	-0.375974	0.0648127
0.486	0.0590134	0.0548354		0.281359	0.05171	0.406483	0.0557375	0.566126	0.0554616	0.29711	0.0478032	0.0314754	0.0530266	0.215023	0.0714852	0.171184	0.041538	0.0771394	0.0437073	0.0766143	0.0406368	0.0260475	0.0439757	0.193459	0.0507528	-0.00316763	0.060506	0.029932	0.063821	0.0469174	0.0616496	0.357687	0.079172	0.781507	0.0863327	0.280414	0.0785738	0.35241	0.0764699	0.189316	0.0748707	-0.460366	0.0716032	-0.27787	0.0616269	-0.160807	0.0683664	-0.341712	0.0681293
0.54	0.0110027	0.048084		0.354674	0.0539443	0.390977	0.0587601	0.219833	0.0542434	0.0238132	0.0522334	-0.0979892	0.0533071	0.00827862	0.0615273	0.0622508	0.0447544	0.030738	0.0462321	-0.00199558	0.042913	0.00926857	0.0417097	0.161044	0.0517599	-0.073002	0.0579399	-0.0985094	0.0610971	-0.0883391	0.0558655	0.373427	0.0810524	0.546923	0.0745423	0.284398	0.0755939	0.411956	0.0740516	0.339804	0.0722904	-0.408753	0.0734769	-0.303939	0.0605088	-0.191328	0.0649562	-0.31196	0.0636049
0.594	-0.0328328	0.0460205		0.398496	0.059755	0.305882	0.0627116	-0.118898	0.0532838	-0.290292	0.0508266	-0.170934	0.0564895	-0.151579	0.0599165	0.0454218	0.0499682	0.0543675	0.0456469	0.104891	0.0489065	0.0475756	0.0481451	0.204692	0.0546328	-0.0706653	0.0601081	-0.254019	0.0703211	-0.242398	0.0546288	0.281062	0.0836325	0.453275	0.0833797	0.0996179	0.0699745	0.368485	0.0732694	0.325346	0.0747178	-0.322848	0.0679608	-0.427534	0.051472	-0.244148	0.0638076	-0.268162	0.0591577
0.648	0.00242673	0.0522356		0.58847	0.0624712	0.427226	0.0642971	-0.332821	0.0551259	-0.28633	0.0601641	-0.142452	0.0602324	0.0448466	0.0660088	-0.0683606	0.0481981	0.0403981	0.0467505	0.0270674	0.0496673	-0.0224859	0.0516968	0.143769	0.0579072	-0.0145999	0.0680085	-0.142152	0.0772056	-0.201188	0.0621757	0.272367	0.0874906	0.410299	0.0826662	0.121653	0.0707193	0.455	0.0727268	0.482805	0.0823197	-0.234677	0.0655096	-0.517263	0.0533875	-0.304256	0.0646887	-0.306697	0.0569799
0.702	0.100937	0.0543898		0.68519	0.060417	0.306223	0.0572677	-0.241498	0.0737893	-0.0600618	0.0761243	-0.0426394	0.0739826	0.301031	0.0821172	-0.172572	0.0468797	-0.00925442	0.0492482	0.0274483	0.0534533	0.036725	0.0565104	0.0369665	0.0615887	0.0209501	0.0741419	-0.0167627	0.0841123	0.0965764	0.0758979	0.341737	0.0808154	0.401934	0.077705	0.223655	0.0697644	0.649605	0.0701334	0.624062	0.0770456	-0.147245	0.0670944	-0.37238	0.0697714	-0.230047	0.0680909	-0.300417	0.0566812
0.756	0.290102	0.0542691		0.693935	0.0537841	0.460801	0.0525089	0.207972	0.0844078	0.460786	0.0847161	0.267325	0.0879297	0.66252	0.0915664	-0.0219157	0.0505261	0.0553836	0.0491152	0.122687	0.050779	0.251306	0.0613007	0.130565	0.0586338	0.220721	0.0790638	0.325012	0.0770025	0.480837	0.0742182	0.511793	0.0696075	0.386851	0.0672912	0.390907	0.0679744	0.749277	0.064385	0.765754	0.0715687	-0.0188454	0.0701414	-0.143631	0.0687123	-0.137752	0.0683527	-0.258958	0.056144
0.81	0.443605	0.0459887		0.619265	0.0510329	0.400795	0.0520729	0.621661	0.0819349	0.774803	0.0754391	0.660436	0.0890173	0.841586	0.08518	0.264087	0.0594911	0.266862	0.0509715	0.346024	0.0470608	0.498395	0.0560582	0.384844	0.0577829	0.45891	0.0796633	0.502618	0.0713507	0.675823	0.0644705	0.557551	0.0722595	0.453991	0.0691146	0.508776	0.0584641	0.73644	0.064311	0.678852	0.068717	0.135077	0.0657288	0.0814023	0.0616292	0.00918068	0.0614602	-0.118899	0.0566295
0.864	0.547241	0.0498812		0.445115	0.0495953	0.359848	0.0559777	1.01207	0.0726266	1.15965	0.0674559	0.953039	0.0847869	1.06928	0.0717821	0.525483	0.060749	0.522523	0.0517628	0.545232	0.0509935	0.665084	0.0516764	0.648408	0.0563174	0.581584	0.0762368	0.532151	0.0692496	0.717361	0.060948	0.603694	0.0707352	0.554957	0.0669754	0.644439	0.0552983	0.673787	0.0621171	0.559529	0.0592813	0.224715	0.0612075	0.242625	0.0562529	0.118181	0.0514772	0.00092266	0.0542332
0.918	0.543486	0.0537489		0.381545	0.0503314	0.201253	0.055671	1.135	0.065621	1.12706	0.0603577	1.1364	0.0773901	1.09308	0.0642118	0.602139	0.0602485	0.619634	0.0527983	0.59075	0.0487698	0.746455	0.0519387	0.753136	0.0624578	0.553539	0.0709148	0.485073	0.0685191	0.538962	0.0568172	0.604427	0.0657034	0.597709	0.0698293	0.694679	0.0603408	0.603914	0.058301	0.429007	0.0553566	0.215064	0.0570272	0.260677	0.055867	0.161183	0.0465516	0.127073	0.0498527
0.972	0.487388	0.0579046		0.189078	0.0499114	0.065579	0.0565065	1.21154	0.0638155	1.12466	0.0600523	1.10375	0.0665038	1.04119	0.0589616	0.645908	0.0563825	0.607932	0.0533658	0.591256	0.0471374	0.708377	0.0519168	0.791267	0.0614683	0.477752	0.0709572	0.412215	0.0664495	0.374734	0.0544235	0.48992	0.0663596	0.538622	0.0677624	0.614933	0.0596008	0.418413	0.0599206	0.335484	0.05777	0.127816	0.0500371	0.205078	0.0555984	0.152377	0.0485413	0.208582	0.0503799
1.026	0.422502	0.0520671		0.0683663	0.0505027	0.102256	0.0646202	1.07631	0.0588914	0.963111	0.0584606	1.1006	0.0617128	0.858986	0.0600062	0.537282	0.0535143	0.511114	0.0486596	0.50597	0.046169	0.582595	0.053965	0.729928	0.06226	0.349609	0.0688852	0.392485	0.073523	0.276702	0.0608152	0.35136	0.0665526	0.347556	0.066578	0.592019	0.0577637	0.268925	0.0597443	0.316798	0.0603553	0.137363	0.04972	0.155284	0.061007	0.191834	0.0531732	0.285116	0.0547576
1.08	0.363038	0.0467828		0.0420996	0.0526666	-0.00714011	0.0667879	0.978082	0.0588436	0.816695	0.0641991	0.842977	0.0524552	0.64658	0.0567762	0.468031	0.0573792	0.466304	0.0479894	0.504042	0.0460358	0.600962	0.0627099	0.754679	0.0627983	0.252722	0.0642765	0.2514	0.0669069	0.261335	0.0628263	0.145756	0.0626664	0.22461	0.0678104	0.478666	0.0566215	0.194474	0.0575872	0.232003	0.0612243	0.205814	0.0540677	0.115241	0.0636844	0.178812	0.0519286	0.338746	0.0539362
1.134	0.346276	0.0398078		0.0402312	0.0566175	0.085019	0.0657231	0.831346	0.0632834	0.615576	0.0660909	0.672215	0.0496496	0.511121	0.0533733	0.445172	0.0600287	0.499798	0.0510192	0.480412	0.046598	0.597017	0.0577298	0.768792	0.064475	0.227085	0.0614648	0.385728	0.0748982	0.231052	0.0612027	0.0825487	0.0644691	0.0702415	0.06533	0.38519	0.060846	0.219578	0.0595471	0.204925	0.0602837	0.281711	0.054736	0.223719	0.0666301	0.219557	0.0529876	0.366629	0.0536247
1.188	0.31117	0.0324229		0.209878	0.0603874	0.128322	0.0653405	0.58033	0.0601787	0.337458	0.0622108	0.408586	0.0490592	0.359217	0.056815	0.434572	0.0648733	0.535817	0.0552182	0.51136	0.052031	0.565056	0.0599002	0.71616	0.0686508	0.227045	0.0668422	0.228526	0.0702817	0.255396	0.0623316	-0.0500547	0.0642687	0.0143964	0.0579036	0.332174	0.0601621	0.203145	0.0582828	0.188097	0.0561841	0.320149	0.0581924	0.316411	0.0689723	0.241301	0.0566333	0.358777	0.0546826
1.242	0.291917	0.0352221		0.206169	0.0555501	0.0310558	0.0581406	0.340657	0.0588383	0.147979	0.0521613	0.215866	0.0487664	0.324667	0.0567191	0.578047	0.0703174	0.61737	0.0640673	0.580449	0.0582134	0.601689	0.0596714	0.763177	0.0683447	0.294461	0.0727409	0.158827	0.0714084	0.274507	0.0652286	-0.013801	0.0653776	0.0516577	0.0635756	0.23298	0.0611913	0.114936	0.0585275	0.257174	0.0557982	0.292001	0.0673808	0.34367	0.0669418	0.274634	0.0567157	0.410068	0.0638774
1.296	0.276832	0.0381586		0.251415	0.0520864	0.118301	0.0603743	0.0796722	0.0531252	-0.100508	0.0441826	0.0416492	0.0495554	0.164814	0.058943	0.62271	0.0677665	0.670625	0.0656576	0.550822	0.0604733	0.711023	0.0647075	0.674856	0.0656967	0.306632	0.0696343	0.107663	0.0742783	0.21957	0.0608769	0.113744	0.0640993	0.108269	0.0591147	0.237487	0.0596503	0.153149	0.0522916	0.345813	0.0538629	0.250352	0.0615479	0.32702	0.0637938	0.328538	0.0569641	0.468539	0.0769551
1.35	0.281685	0.045447		0.321019	0.0577498	0.188585	0.0655704	0.0481745	0.0523427	-0.150264	0.0465209	-0.0715696	0.0505371	0.155341	0.0608903	0.736911	0.0702776	0.715931	0.0666464	0.646183	0.0651286	0.836461	0.0663548	0.708491	0.0666489	0.313416	0.0654819	0.118737	0.0708294	0.034093	0.054632	0.198125	0.065677	0.196628	0.0670566	0.247101	0.0612667	0.233458	0.0559008	0.369451	0.0567911	0.30092	0.0625672	0.265119	0.0654278	0.307051	0.0578624	0.436004	0.0731829
1.404	0.265052	0.0500124		0.244124	0.0582149	0.24757	0.0716005	-0.0246132	0.0560171	-0.232785	0.0507917	-0.085523	0.059074	0.0589003	0.0553227	0.685335	0.0737172	0.78972	0.0724031	0.713495	0.0673027	0.797481	0.0651165	0.763122	0.069274	0.209762	0.0625531	0.0684133	0.0733117	-0.102154	0.0570008	0.203286	0.064444	0.200811	0.0658514	0.211506	0.0559552	0.291624	0.0578741	0.390333	0.0625582	0.268875	0.0703007	0.271319	0.0706973	0.26867	0.0606524	0.4288	0.0706098
1.458	0.262741	0.052883		0.306732	0.0625767	0.341496	0.0732755	-0.0415786	0.0559537	-0.289031	0.0556264	-0.131525	0.0572392	0.0686456	0.0541186	0.569259	0.0690575	0.837879	0.0744326	0.783903	0.0716575	0.732392	0.0622699	0.818334	0.0671167	0.150919	0.0647415	-0.0472888	0.0757072	-0.186627	0.0575319	0.247153	0.0666372	0.211855	0.0630037	0.171211	0.0542192	0.321158	0.0592539	0.333515	0.0621773	0.208524	0.0649968	0.281411	0.0741296	0.280633	0.0632878	0.424099	0.0716746
1.512	0.264602	0.0567503		0.347363	0.067043	0.344641	0.0700894	-0.115925	0.0568352	-0.343412	0.0528296	-0.191477	0.0564598	0.0260171	0.0595845	0.550554	0.0699109	0.867905	0.0749391	0.838124	0.076148	0.750447	0.0653355	0.925495	0.0734954	0.123712	0.068079	-0.0105082	0.0807881	-0.178125	0.0597725	0.329698	0.0663174	0.28378	0.0736623	0.169599	0.0557441	0.363839	0.0617841	0.336326	0.0570666	0.192693	0.0629642	0.160202	0.070023	0.215149	0.0633582	0.416491	0.068793
1.566	0.255114	0.0552094		0.385469	0.0672084	0.303008	0.0676746	-0.17635	0.0575895	-0.352921	0.0497723	-0.284113	0.0528689	-0.142941	0.0591567	0.422393	0.0678217	0.831497	0.0755231	0.828892	0.0758	0.652267	0.0653083	0.849445	0.0752741	0.094762	0.0689141	0.0132113	0.0781168	-0.0908822	0.0614987	0.264872	0.0592194	0.26134	0.0667993	0.226314	0.0611869	0.447814	0.0600214	0.386525	0.0585835	0.170607	0.0628622	0.16238	0.0684092	0.188354	0.0613632	0.373972	0.0627233
1.62	0.262735	0.0549202		0.383684	0.0667753	0.301104	0.0662821	-0.131126	0.0584482	-0.406284	0.049466	-0.324042	0.0500226	-0.194551	0.0566489	0.360785	0.071213	0.778388	0.0743851	0.821505	0.0732042	0.62355	0.068878	0.91058	0.0756329	0.100606	0.0686295	0.146974	0.0826848	-0.00977352	0.0627121	0.285659	0.0618617	0.259564	0.0659926	0.286223	0.0571132	0.47264	0.0560187	0.328162	0.0547108	0.184136	0.0717109	0.229559	0.0693442	0.169792	0.0578864	0.370489	0.0690615
1.674	0.246882	0.0565566		0.274927	0.0636502	0.31104	0.0623025	-0.163243	0.0581848	-0.423661	0.0505509	-0.367115	0.048746	-0.29427	0.0521629	0.333681	0.0764124	0.718644	0.073943	0.749633	0.0695934	0.615189	0.0742526	0.905021	0.0757994	0.0763313	0.0676551	0.119007	0.0739106	0.0797561	0.067016	0.277374	0.06882	0.250597	0.0704278	0.304667	0.05594	0.523171	0.0601832	0.329201	0.0530104	0.156399	0.0690942	0.129381	0.0623308	0.142091	0.0594064	0.303433	0.0706207
1.728	0.233165	0.0537226		0.298943	0.0612274	0.275193	0.061271	-0.168148	0.0570304	-0.354703	0.0476664	-0.358478	0.0484414	-0.36639	0.0558125	0.32943	0.0754965	0.700446	0.0719745	0.669599	0.071597	0.624718	0.0767844	0.76843	0.066825	0.0940785	0.0665421	0.108554	0.0753149	0.110562	0.0677243	0.210556	0.0643296	0.25245	0.0721365	0.303981	0.0558232	0.47733	0.0603754	0.363194	0.0590631	0.155528	0.0605228	-0.028128	0.0582508	0.124631	0.0578907	0.268071	0.0663972
1.782	0.199425	0.0531299		0.284588	0.0579653	0.222319	0.0562088	-0.136099	0.0533853	-0.334725	0.0465299	-0.361118	0.0450962	-0.421997	0.0545428	0.438426	0.077998	0.633203	0.0683716	0.63467	0.071746	0.65491	0.07641	0.778224	0.0665779	4.26425e-06	0.0629537	0.115712	0.0773619	0.0936158	0.0643093	0.203717	0.0639923	0.215872	0.0708508	0.284997	0.0545059	0.366795	0.0569806	0.245199	0.0607704	0.177528	0.0579711	-0.134959	0.0589902	0.0656135	0.0548896	0.208146	0.0581042
1.836	0.166788	0.0527882		0.2322	0.0585804	0.191233	0.0640678	-0.115091	0.0550202	-0.347871	0.0449531	-0.362565	0.0416532	-0.460806	0.0491875	0.432061	0.0782762	0.59589	0.0747808	0.612912	0.0758401	0.642549	0.0735128	0.743151	0.0745328	-0.054666	0.0623291	0.0316712	0.0753302	-0.00649288	0.0644099	0.18047	0.0603464	0.231466	0.0677297	0.200247	0.0545579	0.322878	0.0567682	0.26114	0.0606124	0.155464	0.0550361	-0.138201	0.0677738	0.00898029	0.0552401	0.194466	0.0610149
1.89	0.162839	0.0509593		0.282335	0.0597043	0.20411	0.0649406	-0.130631	0.0539672	-0.354658	0.048539	-0.324656	0.0422671	-0.399527	0.0532661	0.453011	0.0771506	0.518687	0.0771153	0.661914	0.0784066	0.582287	0.0735012	0.757576	0.0717422	-0.0521651	0.0683619	-0.0176396	0.0766223	-0.0513878	0.0609515	0.174992	0.0634186	0.312626	0.0662714	0.161469	0.0542252	0.294558	0.0600326	0.210996	0.0569937	0.181716	0.0556356	-0.0625356	0.0723989	0.0397855	0.060911	0.214134	0.0725138
1.944	0.149989	0.0479082		0.216993	0.0582373	0.181031	0.0670119	-0.200223	0.052347	-0.314825	0.0499733	-0.292692	0.0462242	-0.382898	0.0509734	0.373874	0.0754707	0.438635	0.0718602	0.60862	0.0757401	0.515922	0.0703607	0.755622	0.0753445	-0.0116278	0.0673989	-0.0902142	0.0785064	-0.10467	0.0637655	0.155996	0.0599027	0.242142	0.0653383	0.159975	0.0544782	0.288164	0.0611915	0.250875	0.0555301	0.219855	0.0585804	0.0786294	0.0745923	0.0734166	0.0610273	0.198942	0.0723297
1.998	0.15195	0.0460708		0.220108	0.0603449	0.157693	0.0672104	-0.237684	0.0504335	-0.264356	0.0472937	-0.232495	0.047474	-0.346178	0.0491797	0.35039	0.0775729	0.428011	0.0705524	0.657951	0.0803233	0.417284	0.0679674	0.729314	0.0811837	0.0724163	0.0698266	-0.0694847	0.079349	-0.154107	0.0648712	0.0593215	0.0633712	0.165989	0.0712305	0.187372	0.0613485	0.271319	0.05696	0.3291	0.0581055	0.181494	0.0610665	0.177778	0.0721586	0.111165	0.0604989	0.150808	0.0658034
2.052	0.139898	0.0467676		0.263411	0.058941	0.146472	0.0663224	-0.263337	0.0480491	-0.266463	0.0473707	-0.195627	0.048353	-0.386038	0.0472758	0.303093	0.0758319	0.372423	0.0710706	0.7616	0.0853239	0.371409	0.070827	0.675034	0.0777578	0.0866167	0.0694107	-0.108882	0.074941	-0.179834	0.0637168	0.0641598	0.0637382	0.121201	0.0711296	0.168515	0.0578345	0.268008	0.0614145	0.210123	0.0583236	0.109522	0.0527445	0.209904	0.0792973	0.116457	0.0564304	0.133738	0.0631402
2.106	0.117332	0.0424007		0.184379	0.0554125	0.126455	0.0638683	-0.269794	0.0456102	-0.218245	0.0490323	-0.2005	0.0440243	-0.392057	0.0477532	0.17568	0.0747192	0.297484	0.0746797	0.733745	0.0837346	0.278101	0.0736173	0.513809	0.0714282	0.033789	0.0693365	-0.0593202	0.0725344	-0.214726	0.0639705	0.0590068	0.0642405	0.0592892	0.0674601	0.19303	0.0550255	0.323987	0.0621327	0.167393	0.0593544	0.090723	0.0542397	0.20857	0.0799328	0.136581	0.0610852	0.139507	0.0624795
2.16	0.102149	0.0405217		0.228924	0.0571371	0.105339	0.0613708	-0.244207	0.0470847	-0.199291	0.0481061	-0.21035	0.046058	-0.404743	0.0487511	0.163504	0.0783866	0.216987	0.0771424	0.714852	0.0824302	0.171909	0.072797	0.474758	0.0706987	-0.00708895	0.0655797	0.0156181	0.0785519	-0.221685	0.0639429	0.0933668	0.0663012	0.0430908	0.0692758	0.168153	0.0602213	0.349971	0.0611472	0.116325	0.0632894	0.0973844	0.0577111	0.188594	0.0706945	0.108598	0.0671454	0.0843847	0.0652338
2.214	0.0574431	0.0394717		0.202918	0.0534536	0.0514155	0.0615677	-0.250038	0.0471178	-0.238026	0.0459677	-0.248604	0.0467751	-0.464748	0.0464441	0.0928034	0.0740273	0.154429	0.0727574	0.600838	0.0742272	0.136457	0.0755012	0.444198	0.0826895	-0.0237641	0.0660291	-0.105144	0.0779791	-0.23301	0.0662763	-0.00405686	0.0642058	-0.0626556	0.0725426	0.106628	0.0540291	0.333286	0.0633328	0.0574585	0.0592747	0.0729045	0.0588083	0.12705	0.0682378	0.0805507	0.0633374	0.0588872	0.0628473
2.268	0.0264345	0.0381044		0.120898	0.0490132	-0.0440512	0.0587584	-0.272002	0.0443184	-0.2462	0.0428108	-0.306911	0.0465422	-0.437441	0.0456337	0.152448	0.073855	0.18678	0.0729018	0.461367	0.0702713	0.190195	0.0758779	0.414495	0.0745473	-0.0299647	0.0679253	-0.180233	0.077749	-0.266604	0.0650494	-0.0449308	0.068001	-0.0765625	0.0695041	0.0344973	0.0498562	0.367333	0.0639991	0.0462629	0.0628923	0.0152963	0.0544937	-0.00829851	0.0634512	0.0433644	0.058839	0.0709114	0.0605598
2.322	0.00109031	0.039278		0.205654	0.0487626	-0.144622	0.057259	-0.268018	0.0452641	-0.23934	0.0443493	-0.374098	0.0441362	-0.39628	0.0447837	0.243974	0.0796377	0.206761	0.0753949	0.379435	0.0698153	0.266088	0.0863947	0.367303	0.06834	-0.165565	0.0592525	-0.223365	0.0784571	-0.257862	0.0635424	-0.104317	0.065804	-0.172058	0.06719	0.109365	0.0615821	0.336939	0.0609617	-0.0110795	0.0663573	-0.00907991	0.0569957	-0.0539948	0.0634738	-0.00679181	0.0570206	0.0873613	0.0599535
2.376	-0.0282107	0.0395225		0.104498	0.0469803	-0.195684	0.0623639	-0.31074	0.0463047	-0.281199	0.0431127	-0.438615	0.0400595	-0.383172	0.0490148	0.172954	0.0799384	0.211132	0.0740043	0.250994	0.0720979	0.222274	0.0871744	0.31581	0.0726405	-0.207107	0.0609458	-0.258242	0.072745	-0.179491	0.0621735	-0.138558	0.0642761	-0.273913	0.0593997	0.114106	0.0639789	0.3709	0.0713753	0.0160147	0.0673188	-0.0165243	0.0642158	-0.127488	0.0685137	0.00907839	0.0596726	0.173605	0.0677509
2.43	-0.0435343	0.0372055		0.0347114	0.0456591	-0.200928	0.0666276	-0.281232	0.049326	-0.356	0.0426864	-0.449373	0.039183	-0.345993	0.0550182	0.131071	0.078396	0.192134	0.0707278	0.180602	0.0743774	0.199686	0.0869251	0.323052	0.0760495	-0.190758	0.0664826	-0.253513	0.0704897	-0.194213	0.0610804	-0.150265	0.0636381	-0.241563	0.0631373	0.0786556	0.0574439	0.352161	0.0660336	0.0307652	0.0633105	-0.0341169	0.0649028	-0.116389	0.0697923	0.0178732	0.0622151	0.168097	0.0653327
2.484	-0.0671732	0.0358636		0.0776254	0.0525797	-0.226361	0.0626722	-0.25356	0.0499241	-0.359744	0.044039	-0.470836	0.0395219	-0.356435	0.052471	0.0844075	0.0754528	0.27996	0.0701608	0.0323251	0.07211	0.167749	0.0867265	0.31604	0.0779349	-0.190529	0.0680862	-0.31906	0.0643058	-0.30003	0.0601589	-0.200497	0.0596822	-0.202132	0.0735667	-0.0177906	0.0609659	0.196039	0.0634074	-0.0424192	0.0622492	-0.00921627	0.0634867	-0.0573643	0.071091	0.00661712	0.0602106	0.154212	0.066574
2.538	-0.0717496	0.0336156		0.0419293	0.0523606	-0.260737	0.0578928	-0.249322	0.0481569	-0.298668	0.046172	-0.437121	0.0432452	-0.349765	0.04901	0.0559141	0.074954	0.31051	0.0693927	-0.00751807	0.070493	0.104549	0.084608	0.310882	0.072066	-0.157367	0.0705643	-0.324744	0.0623193	-0.273311	0.0559117	-0.211391	0.063626	-0.164888	0.0774557	-0.159587	0.0578151	0.11394	0.0642983	-0.0800527	0.0662503	0.0364438	0.0706907	0.0413724	0.074079	-0.014103	0.0590098	0.132889	0.0648301
2.592	-0.0848373	0.0315585		0.0705098	0.05165	-0.257514	0.0558638	-0.246814	0.0459443	-0.244646	0.0431904	-0.389429	0.0502963	-0.362107	0.0456685	-0.0133988	0.0731918	0.30747	0.0718552	0.0779226	0.0716106	0.0942386	0.0824469	0.290811	0.0736735	-0.156338	0.0690201	-0.377938	0.0639746	-0.212902	0.0612201	-0.186259	0.0669648	-0.165973	0.0697095	-0.233664	0.058699	-0.00874377	0.0596382	-0.135544	0.0642591	0.0184851	0.0648608	-0.0162497	0.0662754	-0.0993196	0.0615151	0.0665434	0.0642247
2.646	-0.101366	0.0298172		0.0882774	0.0552873	-0.273268	0.060215	-0.244715	0.0463739	-0.218145	0.0434493	-0.367769	0.0507379	-0.335533	0.0461899	-0.0512404	0.0705766	0.328907	0.073392	0.0745713	0.0757119	0.0620739	0.0776022	0.213692	0.0707539	-0.119172	0.0686623	-0.395606	0.0605936	-0.231401	0.0627157	-0.192224	0.0695691	-0.204831	0.0739645	-0.216749	0.05718	-0.0319666	0.0600938	-0.122215	0.072559	-0.0125396	0.0614957	-0.0678697	0.0614298	-0.150044	0.0582684	0.0066912	0.0625899
2.7	-0.108732	0.0301003		-0.0409974	0.0528324	-0.267126	0.057187	-0.262816	0.0446245	-0.220112	0.0440223	-0.349155	0.0472976	-0.307714	0.0447224	-0.018941	0.0680995	0.301113	0.0800142	0.113379	0.0805731	0.0539533	0.083388	0.189835	0.0762064	-0.114603	0.0660951	-0.381864	0.0644163	-0.32968	0.0610739	-0.19397	0.0732156	-0.255704	0.0781804	-0.195376	0.0576894	0.0659554	0.0691735	-0.144591	0.0740877	-0.0295152	0.0701449	-0.150714	0.0678483	-0.0871972	0.0599585	0.0611651	0.0699214
2.754	-0.121951	0.028588		-0.118011	0.0511049	-0.275748	0.0580441	-0.321762	0.0459437	-0.20439	0.039458	-0.316583	0.0451653	-0.257398	0.0446865	-0.0167588	0.0727849	0.230161	0.0815249	0.0861632	0.0766602	0.0202333	0.0827383	0.0632167	0.0766937	-0.113081	0.0654646	-0.363501	0.0685438	-0.351642	0.062	-0.195439	0.0750538	-0.331257	0.0661942	-0.172093	0.0546863	0.127567	0.0699015	-0.226746	0.0658933	-0.0241734	0.0745094	-0.218063	0.0709969	-0.000729359	0.0680027	0.000624307	0.0672942
2.808	-0.138828	0.0257448		-0.150064	0.0472835	-0.292469	0.0624296	-0.325875	0.046078	-0.214485	0.0393325	-0.285073	0.0419959	-0.231485	0.047932	-0.0158688	0.075852	0.10711	0.0717496	0.0495756	0.0752848	-0.0733451	0.0818018	-0.0372989	0.0749841	-0.20309	0.0628701	-0.355968	0.0619816	-0.362241	0.0615046	-0.229323	0.0720766	-0.37317	0.0625054	-0.156249	0.0583546	0.127316	0.0658358	-0.266991	0.0650996	-0.0111787	0.0747339	-0.1662	0.071885	-0.037464	0.0708612	-0.0528592	0.0635192
2.862	-0.146891	0.0247868		-0.12257	0.0477217	-0.290468	0.061736	-0.286548	0.0484846	-0.213073	0.0415309	-0.273362	0.0400493	-0.234523	0.0469336	-0.0937513	0.0750984	0.0873935	0.0741095	0.0523643	0.07103	-0.0755185	0.0859548	0.0202845	0.0783847	-0.27009	0.0584378	-0.31479	0.0697051	-0.315557	0.0638637	-0.302813	0.0698469	-0.390853	0.0744359	-0.172755	0.0584526	0.0380498	0.0646629	-0.347884	0.0643395	-0.0454822	0.0678195	-0.0995218	0.0748465	-0.161171	0.0689998	-0.0607329	0.0656851
2.916	-0.154447	0.0259928		-0.139898	0.0487641	-0.349218	0.062735	-0.257599	0.0486348	-0.226435	0.0411935	-0.217228	0.0409455	-0.20897	0.0487614	-0.172142	0.075123	0.0173131	0.0726911	0.0201079	0.0642189	-0.0909607	0.0789143	0.0470707	0.0773684	-0.304437	0.0586758	-0.304423	0.0765892	-0.322093	0.0628088	-0.344927	0.0666573	-0.373429	0.0664918	-0.250196	0.0632672	0.0153181	0.0683006	-0.378834	0.0637702	0.00369245	0.0699514	-0.0643977	0.0777252	-0.212717	0.069906	-0.0614587	0.0691398
2.97	-0.168037	0.0257977		-0.19165	0.053076	-0.383646	0.0612508	-0.291429	0.0462869	-0.228317	0.0405762	-0.179756	0.0429019	-0.175714	0.0491597	-0.24481	0.0737806	-0.0570093	0.0699074	0.000577033	0.0648452	-0.112033	0.081041	0.047138	0.0791096	-0.33879	0.0586343	-0.277	0.0708417	-0.357917	0.0609203	-0.380972	0.0632171	-0.307915	0.069045	-0.32767	0.0637502	-0.0150361	0.0710935	-0.357731	0.0629635	0.0450295	0.0681054	-0.0809227	0.0766108	-0.202765	0.068842	-0.0812826	0.0699007
3.024	-0.175646	0.0263029		-0.243063	0.0531397	-0.351564	0.0656622	-0.297077	0.0447405	-0.204023	0.0433797	-0.166129	0.0436485	-0.192761	0.0464963	-0.291352	0.0682334	-0.0174701	0.078028	-0.0638907	0.0682933	-0.0738478	0.0814866	0.0751897	0.0829159	-0.414337	0.0584792	-0.278813	0.0621192	-0.381032	0.0608583	-0.365826	0.0640164	-0.26385	0.0686677	-0.347358	0.0615836	-0.0498671	0.0698074	-0.389802	0.0620632	0.0402182	0.067487	-0.130029	0.0765492	-0.180087	0.0712796	-0.0381223	0.0698609
3.078	-0.187139	0.0290331		-0.346437	0.0539089	-0.329843	0.0636281	-0.3181	0.0461907	-0.223458	0.0445702	-0.165469	0.0406891	-0.257373	0.0472843	-0.280685	0.0717467	0.0499729	0.076847	-0.111585	0.0662316	-0.0897427	0.0786421	0.0370951	0.0818737	-0.407442	0.0652383	-0.381186	0.0559906	-0.375264	0.0610501	-0.342453	0.0683475	-0.338979	0.0682806	-0.358655	0.0609668	-0.0126759	0.0673139	-0.438406	0.0662835	0.054054	0.0712847	-0.0728408	0.0762285	-0.137931	0.075877	-0.030248	0.0711349
3.132	-0.197398	0.0298315		-0.427397	0.0516264	-0.308359	0.0586844	-0.311322	0.0471049	-0.206224	0.0433493	-0.202524	0.0367813	-0.283934	0.0496876	-0.278757	0.077761	0.066373	0.0707769	-0.133093	0.0715239	-0.142813	0.0795941	-0.00762832	0.0782256	-0.420313	0.0651403	-0.459104	0.0558336	-0.369284	0.0576389	-0.367765	0.0697888	-0.36985	0.0672865	-0.305606	0.0583733	0.00577415	0.0665944	-0.445661	0.0679494	0.0205328	0.0720537	-0.0283642	0.0708337	-0.0688126	0.080219	-0.0606562	0.0720762
3.186	-0.217483	0.0288302		-0.484871	0.0483797	-0.28278	0.057112	-0.299934	0.0483166	-0.211759	0.0434912	-0.221396	0.037777	-0.290179	0.0511596	-0.26766	0.0767762	0.090263	0.0732627	-0.129874	0.0707273	-0.234603	0.0798813	-0.0155191	0.0734368	-0.45031	0.0614312	-0.488382	0.0627061	-0.372825	0.0540805	-0.432288	0.0665316	-0.395751	0.0705098	-0.33966	0.057949	-0.0549457	0.0668628	-0.381415	0.0687222	-0.0709422	0.068529	-0.119092	0.0676741	-0.0516162	0.0807622	-0.0644041	0.0774643
3.24	-0.227812	0.0265729		-0.487488	0.0498473	-0.239056	0.0651014	-0.29462	0.0481049	-0.243476	0.044386	-0.211592	0.0413989	-0.318068	0.0535571	-0.228359	0.0750746	0.093395	0.0749673	-0.076142	0.0699736	-0.296472	0.0800079	-0.0645181	0.0732153	-0.399732	0.0692262	-0.502748	0.0645903	-0.343663	0.0562641	-0.42071	0.0692757	-0.399663	0.074193	-0.37322	0.0570749	-0.120801	0.0667717	-0.348087	0.0660651	-0.0477295	0.0721827	-0.135172	0.071059	-0.0666463	0.0774056	-0.172527	0.075941
[truncated: 202 more columns]

## Sheet: 4g KO
Hi_Rew_Ach_time	Hi_Rew_Ach_mean	Hi_Rew_Ach_sem	bl1	Hi_Rew_Ach_processed_S1416_05252022_mean	Hi_Rew_Ach_processed_S1416_05252022_sem	Hi_Rew_Ach_processed_S1416_05272022_mean	Hi_Rew_Ach_processed_S1416_05272022_sem	Hi_Rew_Ach_processed_S1416_05302022_mean	Hi_Rew_Ach_processed_S1416_05302022_sem	Hi_Rew_Ach_processed_S1418_05232022_mean	Hi_Rew_Ach_processed_S1418_05232022_sem	Hi_Rew_Ach_processed_S1418_05272022_mean	Hi_Rew_Ach_processed_S1418_05272022_sem	Hi_Rew_Ach_processed_S1418_05292022_mean	Hi_Rew_Ach_processed_S1418_05292022_sem	Hi_Rew_Ach_processed_S1418_05312022_mean	Hi_Rew_Ach_processed_S1418_05312022_sem	Hi_Rew_Ach_processed_S1420_05222022_mean	Hi_Rew_Ach_processed_S1420_05222022_sem	Hi_Rew_Ach_processed_S1420_05242022_mean	Hi_Rew_Ach_processed_S1420_05242022_sem	Hi_Rew_Ach_processed_S1420_05262022_mean	Hi_Rew_Ach_processed_S1420_05262022_sem	Hi_Rew_Ach_processed_S1420_05292022_mean	Hi_Rew_Ach_processed_S1420_05292022_sem	Hi_Rew_Ach_processed_S1420_05312022_mean	Hi_Rew_Ach_processed_S1420_05312022_sem	Hi_Rew_Ach_processed_S1459_07082022_mean	Hi_Rew_Ach_processed_S1459_07082022_sem	Hi_Rew_Ach_processed_S1459_07122022_mean	Hi_Rew_Ach_processed_S1459_07122022_sem	Hi_Rew_Ach_processed_S1459_07162022_mean	Hi_Rew_Ach_processed_S1459_07162022_sem	Hi_Rew_Ach_processed_S1459_07192022_mean	Hi_Rew_Ach_processed_S1459_07192022_sem	Hi_Rew_Ach_processed_S1461_07082022_mean	Hi_Rew_Ach_processed_S1461_07082022_sem	Hi_Rew_Ach_processed_S1461_07122022_mean	Hi_Rew_Ach_processed_S1461_07122022_sem	Hi_Rew_Ach_processed_S1470_07142022_mean	Hi_Rew_Ach_processed_S1470_07142022_sem	Hi_Rew_Ach_processed_S1470_07182022_mean	Hi_Rew_Ach_processed_S1470_07182022_sem	Hi_Rew_Ach_processed_S1471_07132022_mean	Hi_Rew_Ach_processed_S1471_07132022_sem	Hi_Rew_Ach_processed_S1471_07152022_mean	Hi_Rew_Ach_processed_S1471_07152022_sem	Hi_Rew_Ach_processed_S1471_07172022_mean	Hi_Rew_Ach_processed_S1471_07172022_sem
-2.16	-0.246544	0.0240197		-0.0948736	0.058206	-0.196432	0.0706662	-0.188692	0.0667497	-0.206518	0.0918014	-0.401169	0.0586801	-0.390041	0.0547972	-0.323514	0.065805	-0.208087	0.0500142	-0.282165	0.0542954	-0.352745	0.0498428	-0.221626	0.0628439	-0.253652	0.0657986	-0.190784	0.0577461	-0.21228	0.0567366	-0.211287	0.0532441	-0.260377	0.0501563	-0.404614	0.067432	-0.430977	0.0587847	0.203004	0.0830397	-0.168461	0.0589526	-0.172997	0.0679965	-0.255785	0.0603239	-0.316033	0.0724728
-2.106	-0.257641	0.0250062		-0.158342	0.0585325	-0.183773	0.0702642	-0.203929	0.0642084	-0.109759	0.0892283	-0.407355	0.0608014	-0.353154	0.0540582	-0.37179	0.0627426	-0.243765	0.0498362	-0.286902	0.0546105	-0.338592	0.049735	-0.247313	0.0639449	-0.291393	0.063971	-0.213329	0.0582733	-0.266615	0.0565769	-0.189931	0.053573	-0.226326	0.0515628	-0.491102	0.0640907	-0.390116	0.0603042	0.131991	0.0806382	-0.12079	0.0582277	-0.151042	0.0710309	-0.279713	0.0640665	-0.374151	0.0701162
-2.052	-0.273026	0.0253564		-0.170513	0.0599923	-0.274312	0.0721834	-0.222524	0.0651895	-0.103123	0.0898041	-0.433071	0.0584421	-0.350839	0.055222	-0.404251	0.0598131	-0.308302	0.0489806	-0.282329	0.0511511	-0.292085	0.0521252	-0.299839	0.0657292	-0.214322	0.0656198	-0.273515	0.0563422	-0.275492	0.0509169	-0.210704	0.0511167	-0.259451	0.0471255	-0.506084	0.0663807	-0.413447	0.0599515	-0.0237958	0.0732855	-0.026958	0.0571467	-0.14782	0.067739	-0.286425	0.06614	-0.385527	0.0758407
-1.998	-0.268715	0.0248089		-0.197744	0.0628398	-0.266722	0.0672713	-0.192843	0.065209	-0.141259	0.0915372	-0.461469	0.0574316	-0.361737	0.057212	-0.431581	0.0546951	-0.270557	0.0505794	-0.295654	0.0509662	-0.328389	0.0515842	-0.250923	0.0661106	-0.201442	0.0653569	-0.253145	0.0605412	-0.220896	0.0514943	-0.281654	0.0559134	-0.248652	0.0468939	-0.486567	0.0752861	-0.409193	0.0589375	-0.0776344	0.0692528	-0.00906833	0.0538989	-0.0876325	0.0698262	-0.275702	0.0648619	-0.295875	0.0788429
-1.944	-0.259237	0.025433		-0.280047	0.0627859	-0.238676	0.0649064	-0.253601	0.06354	-0.159213	0.0939776	-0.484451	0.0599092	-0.357553	0.0582465	-0.446467	0.0598554	-0.249396	0.0531031	-0.310577	0.0522762	-0.378454	0.0523374	-0.209994	0.0740708	-0.229184	0.0613885	-0.270894	0.0630039	-0.195303	0.0542736	-0.347412	0.0562985	-0.205473	0.0477462	-0.394874	0.0753575	-0.41551	0.0597416	-0.0294124	0.0690664	0.00205669	0.0533466	-0.0685435	0.0707923	-0.15013	0.0641064	-0.195556	0.075962
-1.89	-0.249744	0.0267028		-0.291657	0.0646837	-0.252797	0.064303	-0.263381	0.0643022	-0.0909978	0.0895591	-0.459238	0.060727	-0.401028	0.0597517	-0.427969	0.0616937	-0.258397	0.0538436	-0.326713	0.0538244	-0.360548	0.0479954	-0.212633	0.0701006	-0.319098	0.0649771	-0.252715	0.0618759	-0.211184	0.0560284	-0.395937	0.0537447	-0.242119	0.0455596	-0.337811	0.0702042	-0.391249	0.0597641	0.0328768	0.0670389	-0.0299528	0.056488	-0.0655546	0.0677259	-0.0409319	0.0655172	-0.142527	0.0701637
-1.836	-0.240152	0.0301272		-0.192228	0.0665244	-0.209115	0.0617498	-0.263721	0.0699617	0.0432695	0.0852447	-0.39409	0.0595164	-0.43443	0.0577826	-0.465855	0.0625569	-0.276682	0.0510344	-0.363642	0.0562184	-0.380241	0.0481252	-0.208282	0.0640338	-0.342238	0.0710754	-0.217956	0.0680562	-0.256831	0.0571796	-0.465924	0.0542065	-0.318151	0.0462326	-0.273557	0.0623107	-0.381764	0.0594642	0.136316	0.067323	-0.0220421	0.0541659	-0.13289	0.0640566	-0.0880434	0.065018	-0.177437	0.064906
-1.782	-0.233716	0.0314418		-0.108347	0.068544	-0.226322	0.0630014	-0.252025	0.0683643	0.138309	0.0845958	-0.329214	0.0596619	-0.418817	0.0550946	-0.488502	0.0649332	-0.293244	0.0547295	-0.381265	0.0574852	-0.372206	0.0524055	-0.212542	0.0628981	-0.29354	0.0631021	-0.178748	0.0690851	-0.272525	0.0547597	-0.497835	0.0522207	-0.348578	0.0490955	-0.255941	0.0587963	-0.351479	0.0627909	0.108526	0.0728198	0.00719383	0.0549106	-0.188779	0.0614773	-0.0855286	0.0686345	-0.140209	0.068496
-1.728	-0.225836	0.0280552		-0.104079	0.0684482	-0.114767	0.0630732	-0.221445	0.0671019	0.100074	0.0909426	-0.269007	0.0588967	-0.412831	0.0562207	-0.420293	0.06419	-0.323363	0.0546993	-0.356176	0.0554531	-0.371694	0.0564334	-0.260328	0.0582592	-0.224568	0.0597442	-0.176109	0.0689326	-0.312044	0.0505545	-0.450763	0.0528065	-0.384893	0.0485582	-0.281405	0.0612579	-0.296127	0.0620269	0.0291322	0.0753888	-0.00627453	0.0544531	-0.222291	0.0636541	-0.103054	0.066794	-0.121673	0.0647665
-1.674	-0.224913	0.0254894		-0.109425	0.065359	-0.0853305	0.0627043	-0.171364	0.0687684	0.0070202	0.0863266	-0.236023	0.0597752	-0.409598	0.0554138	-0.448125	0.0610034	-0.325322	0.0519077	-0.325392	0.0535914	-0.376725	0.0565627	-0.271408	0.0605236	-0.221356	0.0623968	-0.293122	0.0649518	-0.340914	0.0498723	-0.401454	0.0528166	-0.363264	0.0465566	-0.248261	0.0663053	-0.240524	0.0585032	-0.030006	0.0661574	-0.0209216	0.0509241	-0.273691	0.0624084	-0.15179	0.0617803	-0.120482	0.0623163
-1.62	-0.209315	0.0260927		-0.129694	0.0590712	-0.0866118	0.062541	-0.168104	0.0666073	-0.059447	0.0777728	-0.28181	0.0611779	-0.311093	0.0587388	-0.468082	0.0612195	-0.288883	0.0494797	-0.345491	0.0569481	-0.376983	0.0584193	-0.264524	0.0625127	-0.282399	0.0686191	-0.322171	0.0645184	-0.372185	0.049465	-0.3574	0.0539493	-0.31881	0.0536047	-0.167836	0.0667742	-0.256611	0.0601831	0.0267526	0.0615839	0.0334172	0.0483562	-0.195472	0.0581818	-0.131471	0.060776	-0.0726131	0.0688424
-1.566	-0.196364	0.0286321		-0.151006	0.0578279	-0.0509625	0.0669546	-0.134784	0.0672775	-0.202765	0.0805995	-0.277357	0.0584975	-0.225019	0.0595014	-0.497882	0.0624581	-0.256261	0.0497197	-0.34881	0.0586368	-0.419925	0.0608504	-0.240901	0.0620107	-0.308996	0.0645269	-0.270705	0.0693948	-0.357589	0.0501512	-0.404872	0.0533201	-0.27299	0.0488575	-0.115845	0.0678963	-0.230881	0.061281	0.0878529	0.064673	0.0833175	0.0481101	-0.170547	0.05784	-0.0931102	0.0572802	-0.0647053	0.0675869
-1.512	-0.179372	0.0312571		-0.151277	0.0571268	-0.0349662	0.0631484	-0.0568968	0.0651608	-0.256444	0.0797718	-0.217977	0.0594656	-0.202728	0.0578716	-0.488016	0.0622379	-0.25787	0.0473872	-0.314079	0.049848	-0.394293	0.057991	-0.246683	0.0634512	-0.309639	0.0681835	-0.241309	0.0751097	-0.354631	0.0508457	-0.473941	0.0544836	-0.264184	0.0470835	-0.134543	0.0655818	-0.194603	0.0581656	0.150043	0.0578903	0.11673	0.0501735	-0.0849385	0.0605026	-0.0257038	0.0559782	-0.104892	0.0693025
-1.458	-0.172235	0.0319757		-0.222002	0.0578836	-0.0470769	0.0647005	-0.110189	0.0650949	-0.273744	0.0781644	-0.167002	0.0567212	-0.152609	0.054282	-0.422029	0.0646753	-0.258155	0.0510213	-0.240514	0.047494	-0.353413	0.0516042	-0.285028	0.0586121	-0.313132	0.0659174	-0.317091	0.0717298	-0.38184	0.0483054	-0.476798	0.0532625	-0.270622	0.0469466	-0.142124	0.0620033	-0.202419	0.0622331	0.194753	0.0627824	0.184743	0.0493647	-0.0374609	0.0606116	-0.000869682	0.0556209	-0.146824	0.0648505
-1.404	-0.162011	0.0316247		-0.260531	0.0557826	-0.000221757	0.0644966	-0.091355	0.0657839	-0.305747	0.0823127	-0.144632	0.0567234	-0.159095	0.0544617	-0.377573	0.0659018	-0.194576	0.0543096	-0.197038	0.0507735	-0.320405	0.0536592	-0.298497	0.0568114	-0.262909	0.0618787	-0.344002	0.0713617	-0.341156	0.0509277	-0.457941	0.0541195	-0.298823	0.0466042	-0.146434	0.0597353	-0.225568	0.057328	0.247776	0.0602024	0.174946	0.0451241	0.0221821	0.0622492	0.0527668	0.0537454	-0.0832509	0.0654677
-1.35	-0.146946	0.0282884		-0.203985	0.0516324	-0.00352599	0.0640767	-0.0664824	0.0638894	-0.325408	0.0933434	-0.162904	0.0549425	-0.159582	0.0540595	-0.270387	0.0614266	-0.155294	0.0541793	-0.16704	0.0507122	-0.293842	0.0538967	-0.292624	0.0572994	-0.236237	0.0643772	-0.25837	0.0767676	-0.341679	0.0565328	-0.395059	0.0558173	-0.319677	0.0471682	-0.124311	0.0621739	-0.146534	0.0532649	0.202257	0.0573844	0.106975	0.0412699	0.103962	0.0601497	0.00317304	0.0567219	0.0261521	0.0605049
-1.296	-0.122854	0.0268401		-0.0739781	0.0557523	-0.0210948	0.0607653	-0.063603	0.0641158	-0.376269	0.0973374	-0.180271	0.0563825	-0.19526	0.0572128	-0.17767	0.0623847	-0.117895	0.0540239	-0.146346	0.0511741	-0.257137	0.0554331	-0.25774	0.0597627	-0.238949	0.0701926	-0.12629	0.0856861	-0.298864	0.0605694	-0.281389	0.0595524	-0.367573	0.0481808	-0.148039	0.0632398	-0.0769999	0.0529402	0.141257	0.0560407	0.0998059	0.0383177	0.13826	0.0609372	0.0276599	0.0546848	0.0681711	0.0596275
-1.242	-0.106024	0.0250276		-0.0245028	0.0627707	-0.0888347	0.0635771	-0.0372904	0.0636806	-0.349229	0.102013	-0.218723	0.054921	-0.275402	0.0557295	-0.175428	0.0610718	-0.0803539	0.0548181	-0.138606	0.0512722	-0.220367	0.0512107	-0.165973	0.0588187	-0.229498	0.0704922	-0.00713427	0.0809869	-0.27481	0.0559805	-0.167065	0.0657921	-0.361351	0.0522131	-0.136696	0.0607263	-0.0767226	0.0536435	0.019696	0.0532824	0.0864171	0.0430051	0.146847	0.0625833	0.0594973	0.0543832	0.0655475	0.064382
-1.188	-0.0937016	0.0275166		-0.0509689	0.0580704	-0.220896	0.0677163	-0.0275531	0.0633233	-0.396268	0.0978983	-0.26683	0.0545078	-0.36966	0.0533062	-0.279106	0.0555518	-0.0262172	0.0504113	-0.0752223	0.0527516	-0.109682	0.0504332	-0.0809027	0.0626612	-0.218922	0.0665206	0.0512065	0.0743833	-0.186811	0.054371	-0.146583	0.0631373	-0.294243	0.056296	-0.0899891	0.0561164	-0.0904804	0.0533125	0.0459736	0.0512147	0.0861918	0.0459566	0.15961	0.0662047	0.0938673	0.0555486	0.075581	0.0618473
-1.134	-0.0775367	0.0304479		-0.107312	0.0573846	-0.260762	0.073709	0.0307451	0.0700968	-0.418616	0.0899944	-0.290224	0.0578052	-0.398394	0.0484157	-0.338251	0.0559153	0.0422557	0.0499856	0.0663448	0.0567275	-0.0125517	0.0509508	-0.0240249	0.0639431	-0.14165	0.0650992	0.0811942	0.0734752	-0.109391	0.0566015	-0.0966751	0.0620945	-0.211595	0.0559879	-0.0711339	0.0591363	-0.0832356	0.0509531	0.15039	0.0566847	0.0670012	0.0501706	0.19882	0.0618733	0.0679649	0.0534208	0.069987	0.0622884
-1.08	-0.0714202	0.03298		-0.0858153	0.0630387	-0.293637	0.0777119	-0.0349466	0.0748924	-0.421229	0.0965221	-0.339404	0.0551751	-0.464476	0.0485412	-0.342419	0.0552364	0.114804	0.0486539	0.146201	0.0567434	0.0740208	0.0514032	0.013356	0.0595498	-0.0282179	0.065989	0.0489509	0.0732812	-0.108025	0.0540508	-0.0428271	0.0617033	-0.0344747	0.0511536	-0.0868567	0.0643019	-0.0917737	0.0538602	0.219128	0.0588022	0.0313309	0.0471	0.118332	0.0582477	0.0772122	0.0548211	0.0319991	0.0596527
-1.026	-0.0583607	0.0353978		-0.0509797	0.0705004	-0.39011	0.0796311	-0.00979766	0.07734	-0.366706	0.0979657	-0.344128	0.0522623	-0.43533	0.0474235	-0.361697	0.0563074	0.174598	0.0521645	0.195525	0.0536282	0.0929059	0.0517119	0.093059	0.0569986	0.0314867	0.0657525	0.00628196	0.0707858	-0.150463	0.0533242	-0.0662357	0.0602762	0.062377	0.0518571	-0.0174092	0.0680243	-0.135262	0.0566004	0.311942	0.0638758	0.0536114	0.0472095	0.017691	0.0573717	0.0326668	0.0500781	0.0303595	0.0597814
-0.972	-0.0448083	0.0361901		-0.085491	0.0755322	-0.537356	0.0774751	-0.0628437	0.077599	-0.307953	0.0934042	-0.29369	0.0539673	-0.310723	0.0523483	-0.262593	0.0552762	0.241823	0.0525128	0.20435	0.055466	0.0979112	0.050259	0.13771	0.0556092	0.131928	0.0672352	-0.0489472	0.0678543	-0.170147	0.0541586	-0.0705822	0.0565992	-0.0226378	0.0553034	0.0478753	0.0659289	-0.102138	0.0549514	0.348365	0.0698944	0.0461626	0.04832	-0.0217369	0.061018	0.0368355	0.0498314	-0.0542494	0.0595447
-0.918	-0.071574	0.0390396		-0.226854	0.0724916	-0.672014	0.0704345	-0.336437	0.0760808	-0.25483	0.0876953	-0.253206	0.0572908	-0.300454	0.0576539	-0.160699	0.0624727	0.266638	0.0522011	0.147321	0.0571078	0.112004	0.0519121	0.107222	0.0571454	0.189535	0.067948	-0.0179436	0.0692477	-0.178104	0.0557193	-0.0413444	0.0590363	-0.156793	0.0527579	0.0688371	0.0639636	-0.073695	0.0618884	0.281003	0.0632307	0.00225975	0.0465981	-0.0500373	0.06146	0.0286228	0.0480136	-0.0761497	0.0629466
-0.864	-0.0819443	0.0413511		-0.39549	0.0578522	-0.662177	0.0702231	-0.42447	0.0697767	-0.224329	0.0801772	-0.207411	0.0518463	-0.397117	0.0572639	-0.128784	0.065776	0.196067	0.0509937	0.127833	0.0588526	0.131359	0.0546412	0.0816141	0.0655369	0.287528	0.063601	0.0425378	0.0656513	-0.135312	0.060038	0.110459	0.0620049	-0.124455	0.0499955	0.0821421	0.0586669	-0.0874896	0.0653435	0.169153	0.0605305	-0.0584489	0.0430477	-0.00134716	0.0571744	0.0383117	0.0474738	-0.0944161	0.0629343
-0.81	-0.0914471	0.0423203		-0.516804	0.0546991	-0.552136	0.0699147	-0.467976	0.0676115	-0.181459	0.0773474	-0.276753	0.0488306	-0.471832	0.0549071	-0.14367	0.0667212	0.156846	0.0546119	0.0295354	0.059746	0.0913711	0.0602999	-0.015329	0.073087	0.317079	0.0649064	0.033302	0.0637869	-0.0969725	0.0620689	0.11239	0.0594184	0.0909238	0.0516199	0.0139959	0.0511619	-0.0934594	0.0576517	0.0909339	0.0575953	0.00234186	0.0459351	0.0925678	0.0560078	0.0217454	0.0546096	-0.127304	0.057375
-0.756	-0.124794	0.0379345		-0.565705	0.0579177	-0.459365	0.0674617	-0.419144	0.0674465	-0.10062	0.0825183	-0.419596	0.0478839	-0.430938	0.0480107	-0.267624	0.0614296	-0.0100238	0.0552135	-0.157461	0.0601711	-0.0150289	0.0615057	-0.149368	0.0735365	0.197218	0.0671048	-0.0538968	0.0558501	-0.128579	0.0580824	-0.073813	0.0556314	0.13921	0.0556235	-0.0211806	0.0515532	-0.133028	0.0528502	0.0730768	0.0503605	0.00486354	0.0439141	0.138519	0.0549302	-0.0248474	0.0546144	-0.0948883	0.0511449
-0.702	-0.156532	0.0347514		-0.473978	0.0584374	-0.343431	0.0622429	-0.275011	0.0704454	-0.108575	0.0878422	-0.540286	0.0508372	-0.411053	0.045026	-0.405701	0.0555762	-0.228424	0.0532081	-0.311637	0.0589847	-0.154593	0.0622258	-0.240597	0.0762228	0.0652348	0.0700501	-0.0784406	0.0538568	-0.164067	0.059389	-0.266744	0.0582039	-0.110677	0.0556342	0.0575841	0.0545722	-0.130505	0.0520074	0.122221	0.0500089	0.0321162	0.045224	0.0864592	0.056735	-0.0762352	0.0526289	-0.0926862	0.0487612
-0.648	-0.171558	0.0429792		-0.425629	0.0574195	-0.302655	0.068033	-0.22584	0.0607328	-0.0972026	0.0908835	-0.593031	0.058892	-0.419422	0.0451919	-0.452092	0.0482827	-0.331153	0.0507321	-0.458401	0.0525948	-0.276503	0.0586321	-0.371096	0.067465	-0.186438	0.06946	-0.0354372	0.0525529	-0.184534	0.0619974	-0.355468	0.0589425	-0.478031	0.0509522	0.145191	0.0534108	-0.0541558	0.052392	0.196484	0.0530842	0.161225	0.0442597	0.0141509	0.0549148	0.00664846	0.0531083	-0.0204843	0.0496488
-0.594	-0.149693	0.0506158		-0.329697	0.0619071	-0.225902	0.0672151	-0.189497	0.0610528	-0.0330491	0.0907848	-0.567381	0.060411	-0.43922	0.0431971	-0.438398	0.0456345	-0.351227	0.0445848	-0.584135	0.046874	-0.343507	0.0577411	-0.434295	0.0595176	-0.380812	0.059736	-0.0425711	0.0515529	-0.128626	0.0581561	-0.268378	0.0549315	-0.526692	0.0521859	0.210054	0.0534055	0.101448	0.0489594	0.334609	0.0569462	0.224133	0.0393904	-0.0902778	0.0567182	0.196063	0.0522679	0.0309394	0.0493948
-0.54	-0.132008	0.0515455		-0.248734	0.0567773	-0.250404	0.0595141	-0.231432	0.0627511	0.177113	0.0896565	-0.523139	0.0552317	-0.390789	0.045363	-0.313162	0.0448593	-0.365425	0.0455003	-0.624086	0.0436126	-0.338155	0.0527962	-0.452929	0.0556995	-0.405146	0.0541728	-0.135467	0.0570674	-0.0819251	0.0565756	-0.0892039	0.0489824	-0.328452	0.0515851	0.240027	0.0526231	0.230451	0.0472504	0.42741	0.057403	0.142601	0.0390674	-0.238305	0.0516379	0.254614	0.0608162	-0.0744134	0.0497208
-0.486	-0.145887	0.0522513		-0.226111	0.0571877	-0.224677	0.0612919	-0.330846	0.0640811	0.462367	0.0807017	-0.481453	0.0554515	-0.384155	0.042718	-0.251808	0.0488952	-0.40107	0.0444834	-0.562093	0.0430096	-0.372477	0.0437589	-0.357513	0.0594617	-0.441553	0.0526122	-0.32858	0.0523486	-0.105816	0.0497784	-0.0260589	0.0441464	-0.17403	0.0420919	0.18778	0.0441136	0.337202	0.0485009	0.348774	0.0583131	0.0827518	0.0420147	-0.321518	0.0480938	0.0680762	0.0510867	-0.190764	0.0439807
-0.432	-0.165608	0.0492888		-0.295564	0.0569513	-0.211239	0.0630968	-0.417982	0.0652794	0.583811	0.0712923	-0.321592	0.058604	-0.3248	0.0446252	-0.189907	0.0493587	-0.40411	0.0421129	-0.332014	0.0430125	-0.386429	0.0389865	-0.215766	0.0582153	-0.559045	0.056947	-0.386003	0.0471272	-0.149911	0.0444942	-0.104511	0.0434712	-0.0885357	0.0399021	0.0643189	0.0423425	0.330862	0.0483941	0.198196	0.0517205	0.079412	0.0464581	-0.324452	0.0534418	-0.181381	0.0437708	-0.229917	0.0441752
-0.378	-0.162225	0.0460629		-0.363057	0.0544962	-0.151507	0.0615171	-0.403283	0.0635625	0.556414	0.0658681	-0.0343391	0.0506096	-0.140635	0.0473287	-0.117883	0.0478721	-0.299222	0.0390319	-0.0926659	0.042465	-0.253781	0.0400916	-0.03474	0.0512136	-0.551571	0.0527313	-0.366897	0.0470175	-0.248872	0.0447095	-0.209622	0.0430944	-0.040034	0.0397055	-0.0645092	0.0425233	0.184325	0.0479949	0.141705	0.0554313	0.169741	0.0499065	-0.354089	0.0477054	-0.324828	0.0429016	-0.293801	0.0425629
-0.324	-0.115495	0.046801		-0.340508	0.0544985	-0.0648436	0.0615929	-0.330388	0.0637012	0.452462	0.0608153	0.215364	0.042724	0.081051	0.0483239	0.0381805	0.0450171	-0.159571	0.0409725	0.138642	0.0431667	-0.0217825	0.0408972	0.111344	0.045108	-0.350386	0.0467866	-0.317608	0.0515465	-0.323202	0.0461677	-0.270661	0.0435893	-0.0332408	0.0387476	-0.199672	0.0451979	-0.000689485	0.0467306	0.27561	0.0542664	0.272965	0.0451965	-0.350044	0.0476337	-0.33458	0.0506815	-0.274151	0.0487068
-0.27	-0.0579034	0.0516208		-0.190729	0.0553777	-0.0204303	0.0611335	-0.288168	0.0643184	0.363011	0.0731835	0.336843	0.0431992	0.246494	0.0434063	0.249406	0.0428018	-0.0648723	0.0418386	0.278433	0.0496332	0.18132	0.0409224	0.13925	0.0471741	-0.0979327	0.044489	-0.248764	0.0498637	-0.318604	0.0480127	-0.195335	0.0435047	0.0853469	0.0393281	-0.357138	0.0480773	-0.127432	0.0480435	0.396006	0.0578445	0.352776	0.0502129	-0.374477	0.0501148	-0.389535	0.0444972	-0.23373	0.0461479
-0.216	0.00397392	0.0564852		-0.044321	0.0546082	0.0126549	0.06492	-0.196481	0.0623843	0.331301	0.0821333	0.278165	0.0444007	0.356808	0.0458689	0.416824	0.0511647	-0.0163508	0.0424957	0.298067	0.0456345	0.247648	0.0461398	0.0240621	0.0460298	0.0533659	0.0519494	-0.0795377	0.0489793	-0.221509	0.0482906	-0.071572	0.0494663	0.261074	0.0409739	-0.415932	0.0465518	-0.256031	0.054611	0.56781	0.0576483	0.567073	0.0454149	-0.403954	0.0492494	-0.424397	0.0432877	-0.266048	0.0461094
-0.162	0.0887973	0.0712786		0.188877	0.0527587	0.195914	0.0612061	-0.0257968	0.0629936	0.389833	0.0729997	0.331393	0.0432798	0.539574	0.0463654	0.53145	0.0526285	0.0375448	0.0403569	0.314175	0.0396058	0.253323	0.0453892	0.0387076	0.0445972	0.104395	0.0545925	0.134479	0.0506723	-0.0328633	0.0495186	0.0128532	0.0522567	0.273283	0.0414533	-0.374263	0.0480727	-0.311943	0.058327	0.898395	0.0531575	0.935878	0.0475975	-0.491062	0.0577772	-0.563438	0.0432188	-0.418036	0.0464344
-0.108	0.428656	0.0867386		0.761327	0.0534162	0.679298	0.056324	0.463316	0.061768	0.978616	0.0833368	0.911404	0.0459343	1.091	0.0468319	0.840381	0.0462746	0.324811	0.0489256	0.540695	0.0570996	0.452139	0.0460588	0.324179	0.067275	0.257178	0.0557967	0.636551	0.0628687	0.474292	0.0617441	0.420961	0.0631366	0.3635	0.043759	-0.0151433	0.0586259	-0.134929	0.0615218	1.19898	0.0482556	1.26371	0.0461314	-0.398724	0.0649583	-0.337862	0.0489652	-0.458147	0.047033
-0.054	1.21956	0.10177		1.62969	0.0645849	1.29549	0.0714528	1.18491	0.0663972	2.03045	0.0898168	1.95892	0.0499684	1.9761	0.0449358	1.55156	0.0531527	0.883407	0.0696955	0.93925	0.0731251	0.813145	0.0696659	0.715045	0.0876476	0.58656	0.071954	1.741	0.0741061	1.60241	0.0786757	1.49283	0.0674982	1.27196	0.0591901	0.644762	0.0650796	0.331052	0.0679837	1.53279	0.0649941	1.72913	0.0508703	0.286842	0.062086	0.596661	0.0536358	0.330563	0.059811
0	1.61791	0.131339		1.46394	0.0817867	1.14632	0.0933782	0.966587	0.09153	1.91692	0.0917426	2.16203	0.048182	2.12649	0.0459439	1.85378	0.0506832	0.93048	0.0659291	1.0099	0.0636362	0.722568	0.0715448	0.844652	0.0862198	0.437954	0.0759546	2.25945	0.0614526	2.19047	0.067443	2.07194	0.0555979	2.1313	0.0503374	0.901052	0.0776901	0.447519	0.0692875	2.17715	0.0882109	2.30911	0.0614282	1.11148	0.0555725	1.3157	0.0596582	1.21317	0.0579974
0.054	1.122	0.135405		0.310855	0.0749309	0.180459	0.0861604	-0.0407094	0.0856122	1.09459	0.074017	1.19463	0.0458883	1.21981	0.0419415	1.05391	0.0457976	0.740927	0.0528456	0.564766	0.0520497	0.462274	0.0597582	0.675873	0.0664924	0.0324082	0.067348	1.55451	0.0652895	1.5796	0.0609149	1.76058	0.0715049	1.85152	0.0508989	0.640616	0.0691505	0.141567	0.0674337	2.38201	0.0772024	2.28062	0.0614739	0.949101	0.0555109	0.946133	0.060762	1.0089	0.0560558
0.108	0.956435	0.129242		-0.300245	0.0648968	-0.385295	0.0618661	-0.498323	0.0794229	0.764886	0.0794449	0.764593	0.0492682	0.830096	0.0468306	0.521791	0.0531153	1.15961	0.0663991	0.538321	0.0551625	0.799451	0.0696707	0.839397	0.0714461	0.208527	0.0832491	0.998303	0.0751297	1.09654	0.0697382	1.62585	0.0760354	1.59761	0.0650337	1.24894	0.076784	0.6223	0.0988151	2.19539	0.0861255	2.10848	0.0604217	0.781032	0.0804856	1.03976	0.0683888	1.00713	0.0701451
0.162	0.49268	0.0830141		-0.187351	0.0663853	-0.301335	0.083867	-0.429324	0.081709	0.153587	0.075969	0.272587	0.0526126	0.367893	0.0528255	0.216442	0.0569562	0.424947	0.065628	0.233496	0.0595967	0.595349	0.0669613	0.384836	0.065236	0.117991	0.0793304	0.147282	0.0642632	0.339338	0.0671806	0.904493	0.0621581	0.749602	0.0609411	0.91447	0.0761317	0.586069	0.0969983	1.14206	0.0859323	1.28657	0.0636632	0.395984	0.0843978	0.966738	0.0778897	0.838915	0.0750795
0.216	-0.0690841	0.0448315		-0.151573	0.0862381	-0.235579	0.0933021	-0.458126	0.101275	-0.32076	0.0894847	-0.0812897	0.0615646	-0.10709	0.0525373	0.0446824	0.0610117	-0.313087	0.0584061	-0.00716015	0.0623055	0.201846	0.0633062	-0.0513953	0.06864	-0.164678	0.08397	-0.558743	0.0556774	-0.29057	0.0679261	-0.0209125	0.0540517	-0.124919	0.0510351	0.189559	0.0561631	0.39461	0.0865121	0.14722	0.0807636	0.364495	0.0625945	-0.00930534	0.0862124	0.217583	0.0761866	0.0749645	0.067739
0.27	-0.292801	0.0632891		-0.263274	0.0996547	-0.149673	0.106672	-0.391235	0.109111	-0.65718	0.107427	-0.230863	0.0653913	-0.251743	0.0488691	0.0013816	0.0591914	-0.128598	0.081188	0.160945	0.0841897	0.103042	0.0730659	0.0263304	0.0891928	-0.0320194	0.0975421	-0.829753	0.0685548	-0.484778	0.0648832	-0.596142	0.0514385	-0.462838	0.0531572	-0.0299348	0.0570137	0.494472	0.100256	-0.286159	0.0857818	-0.0957497	0.0652719	-0.17364	0.0935834	-0.302357	0.0807471	-0.300109	0.0687679
0.324	-0.144592	0.0893183		-0.168922	0.0830093	0.0430805	0.100465	-0.0958034	0.0920702	-0.437867	0.101475	-0.0026596	0.0607444	0.15038	0.0560446	0.267013	0.0563747	0.585861	0.0853723	0.500565	0.0828282	0.33433	0.0711798	0.281592	0.0791281	0.59147	0.0898834	-0.809974	0.0780319	-0.500342	0.064411	-0.71487	0.0542541	-0.35263	0.0626275	0.224801	0.0632224	0.719174	0.0854656	-0.265126	0.0873169	-0.0930753	0.0625885	-0.371149	0.08051	-0.63561	0.0628196	-0.61594	0.0577053
0.378	0.289657	0.0954419		0.38735	0.0625065	0.437217	0.0747231	0.529917	0.0779419	0.0846669	0.0852005	0.625783	0.057339	0.71421	0.0551074	0.60263	0.0551064	1.1537	0.06438	0.884824	0.0606594	0.804	0.0612701	0.759881	0.0689088	1.27145	0.0792256	-0.442746	0.0762641	-0.203467	0.0725322	-0.377131	0.0606916	-0.100243	0.0665159	0.5562	0.0588843	0.88936	0.0660126	0.0288301	0.0930021	0.153	0.0634124	-0.128725	0.0664984	-0.372558	0.0611918	-0.385817	0.0596468
0.432	0.682304	0.0909175		0.823013	0.0517384	0.832482	0.0662575	0.99019	0.0759209	0.628808	0.101081	0.936179	0.0609828	0.996716	0.0578404	0.80779	0.067863	1.5009	0.057586	1.32067	0.0562515	1.29029	0.0685247	1.27741	0.076686	1.73093	0.0837094	0.00361784	0.0814355	0.199679	0.0803527	0.167888	0.0657401	0.180184	0.0625818	0.753672	0.0584294	0.945533	0.0606202	0.50223	0.0987838	0.466195	0.0616408	0.263807	0.0654617	0.0711099	0.0723511	-0.0694099	0.0704789
0.486	0.863764	0.085148		1.03434	0.0600837	1.00308	0.0697378	1.26106	0.0688968	1.15169	0.129583	1.02184	0.0700239	0.952231	0.0607012	0.941895	0.0722432	1.6053	0.063161	1.52804	0.0611257	1.4649	0.065476	1.4649	0.0759324	1.92752	0.0904885	0.282914	0.0756579	0.449333	0.081735	0.471576	0.0631051	0.338673	0.0579995	0.648683	0.0616541	0.889166	0.0594258	0.713579	0.100801	0.611316	0.0616456	0.559204	0.069828	0.415485	0.0727466	0.279818	0.0706907
0.54	0.837337	0.0746511		0.818146	0.0589333	1.01604	0.0673734	1.136	0.0691264	1.36186	0.127154	0.779029	0.0640515	0.790061	0.0529318	0.797737	0.0630424	1.4576	0.0636209	1.43283	0.0619083	1.39399	0.0662271	1.4093	0.0672226	1.79026	0.0906803	0.388583	0.0694266	0.606359	0.0773634	0.590642	0.0627493	0.397581	0.0579207	0.477089	0.061034	0.718618	0.0615856	0.78376	0.11255	0.699709	0.0688664	0.661088	0.0770086	0.521036	0.0720146	0.5557	0.065119
0.594	0.747805	0.0541841		0.664489	0.064276	0.869553	0.0639632	0.978141	0.0704221	1.06065	0.122102	0.874215	0.0654336	0.748649	0.0555419	0.71236	0.0610868	1.18485	0.0573717	1.09774	0.0601724	1.12253	0.0717562	1.20128	0.0651415	1.27803	0.077884	0.391289	0.0605323	0.63607	0.0698212	0.600972	0.0579066	0.405452	0.055066	0.408487	0.0577018	0.573749	0.060452	0.591251	0.100517	0.415236	0.0665344	0.987094	0.0697487	0.784989	0.0682432	0.798614	0.0620632
0.648	0.629438	0.0503488		0.557958	0.0592875	0.753891	0.0620603	0.863746	0.0653214	0.735557	0.115711	0.59844	0.0683615	0.442738	0.0609784	0.283563	0.0622067	0.89789	0.0580938	0.886316	0.0591977	0.905552	0.0639453	0.916609	0.0645348	0.969043	0.0677263	0.292038	0.0566512	0.544496	0.0619197	0.568613	0.0562769	0.42906	0.0516522	0.264539	0.0561038	0.311876	0.0609724	0.465267	0.0880351	0.278227	0.0638393	1.12199	0.0647247	0.956631	0.0675259	0.95475	0.0604573
0.702	0.574171	0.0569498		0.650213	0.0571372	0.698035	0.0627969	0.857762	0.059793	0.319697	0.10324	0.332741	0.0694743	0.0922725	0.0708363	-0.00894268	0.0661809	0.746762	0.0565627	0.832474	0.0613641	0.828796	0.0608236	0.806335	0.0644793	0.871992	0.0702873	0.281265	0.0524381	0.44776	0.0547904	0.456354	0.0531007	0.371247	0.0514343	0.298328	0.0542686	0.269666	0.0615967	0.453379	0.0811962	0.212678	0.060648	1.04212	0.0670605	1.11583	0.0676315	0.939908	0.0605546
0.756	0.57181	0.0693818		0.583993	0.0527453	0.801421	0.0576721	0.813053	0.0602379	0.0297376	0.103819	0.0837446	0.0709625	-0.0452359	0.0769643	-0.070769	0.0818494	0.637217	0.051349	0.830974	0.0597656	0.826552	0.0647767	0.748424	0.0641263	0.92728	0.0714412	0.270803	0.0515677	0.412763	0.0518511	0.352435	0.050739	0.322061	0.0473296	0.347567	0.0574092	0.196152	0.0606793	0.571998	0.0729311	0.360324	0.0570717	1.16672	0.0691353	1.284	0.0525299	1.13332	0.0576663
0.81	0.574272	0.0595204		0.570288	0.0507835	0.849166	0.0546627	0.791855	0.057122	-0.139229	0.108153	0.174166	0.0722488	0.150309	0.0767512	0.301236	0.080066	0.592469	0.0502783	0.789557	0.0573491	0.69768	0.062864	0.696476	0.0624814	0.944293	0.0795627	0.350373	0.0536195	0.380443	0.0513122	0.27952	0.0496343	0.365288	0.0443658	0.413155	0.0554948	0.315183	0.0597306	0.757906	0.0785001	0.47737	0.0529505	1.03848	0.0692275	1.26767	0.0539412	1.03891	0.0559437
0.864	0.576915	0.0549364		0.411706	0.0476328	0.821711	0.0597827	0.666587	0.0566062	-0.0296688	0.116287	0.332373	0.0690268	0.340531	0.0780127	0.554201	0.0728685	0.559662	0.0553858	0.73163	0.054345	0.620239	0.0559671	0.636842	0.0569707	0.898942	0.0761728	0.439932	0.0573071	0.429153	0.0498415	0.34216	0.052977	0.505782	0.0509991	0.398023	0.0525619	0.315686	0.060746	0.842994	0.0848426	0.594709	0.0584962	1.04706	0.0617941	1.29412	0.0543714	1.12073	0.0543499
0.918	0.586354	0.0420623		0.309544	0.0570691	0.705469	0.0591519	0.664763	0.0547026	0.240413	0.116475	0.702191	0.0691949	0.663008	0.074668	0.909881	0.0708513	0.538885	0.058081	0.633635	0.0513908	0.592406	0.0543043	0.636298	0.0560174	0.722866	0.0713339	0.537877	0.0581857	0.475569	0.0510833	0.487111	0.0563276	0.587617	0.0513186	0.386423	0.0553296	0.386526	0.0612496	0.783868	0.081847	0.654704	0.0572515	0.953275	0.0683936	0.957668	0.0503097	0.998647	0.0570987
0.972	0.562654	0.0312871		0.238763	0.0579303	0.694644	0.0609297	0.533385	0.0604526	0.46513	0.111108	0.714192	0.0680012	0.675282	0.0682408	0.87985	0.0620404	0.484881	0.0573006	0.538943	0.0495426	0.62475	0.0610436	0.549259	0.0565699	0.498104	0.0695467	0.607671	0.0588877	0.45854	0.0544306	0.664774	0.0558875	0.591974	0.052052	0.506493	0.0619877	0.46406	0.0663927	0.71023	0.0722704	0.569029	0.056016	0.792961	0.0687555	0.79313	0.0519768	0.794535	0.0566541
1.026	0.536114	0.0299774		0.23393	0.0576219	0.708316	0.0661807	0.558069	0.0671685	0.64306	0.0960662	0.67105	0.0631228	0.70577	0.0669519	0.772976	0.0545368	0.364877	0.0515022	0.334511	0.0487569	0.51524	0.0618058	0.430242	0.0507699	0.327558	0.0759095	0.598943	0.0568596	0.366829	0.0541959	0.692611	0.0578392	0.506683	0.0522493	0.518342	0.0621849	0.51682	0.0697479	0.740472	0.0844968	0.729494	0.0587366	0.73576	0.0686955	0.613939	0.0518169	0.63912	0.0540886
1.08	0.504015	0.0355926		0.180804	0.0572033	0.559556	0.0584106	0.417177	0.0602053	0.728867	0.0934985	0.574085	0.0567035	0.59236	0.0610732	0.724395	0.0536167	0.23792	0.0506105	0.250272	0.0488769	0.378218	0.0572115	0.299517	0.0589607	0.260759	0.0777046	0.521362	0.0570479	0.249875	0.0550543	0.543716	0.0612029	0.338685	0.0519035	0.685056	0.0706164	0.770447	0.0730566	0.796933	0.0929496	0.801951	0.0609875	0.51839	0.0649186	0.41115	0.0530792	0.408161	0.0593854
1.134	0.447889	0.0446454		0.0898342	0.0549093	0.399695	0.0611868	0.324414	0.0597568	0.672446	0.0864256	0.54461	0.0542277	0.54363	0.0569173	0.632595	0.0485609	0.0871229	0.0527223	0.166363	0.0549631	0.213739	0.0527069	0.155611	0.058774	0.107178	0.06923	0.419518	0.0628989	0.235914	0.0561512	0.313	0.0629792	0.232623	0.052682	0.794454	0.0807399	0.767071	0.0676741	0.762134	0.088786	0.867075	0.0681293	0.43499	0.0702853	0.439566	0.0537663	0.414266	0.0583561
1.188	0.393581	0.0566565		-0.104411	0.0578403	0.312867	0.064734	0.144847	0.0575433	0.647235	0.0811552	0.510243	0.0556148	0.541239	0.0570879	0.729649	0.0515234	-0.113792	0.0538602	0.053737	0.0521034	0.147927	0.0510106	0.0466686	0.0494219	0.0276362	0.0644378	0.258544	0.0626754	0.187967	0.0583556	0.196223	0.0586818	0.195808	0.0581146	0.831364	0.0777469	0.901297	0.070854	0.774616	0.0920085	0.82365	0.0688571	0.336898	0.0757284	0.431177	0.0584712	0.352674	0.061814
1.242	0.327896	0.056788		-0.0969781	0.0568496	0.291628	0.0633822	0.0872989	0.0654443	0.46072	0.0800826	0.481192	0.0520906	0.518766	0.0527677	0.582585	0.0561336	-0.201105	0.0576872	-0.0599949	0.045903	0.0571351	0.0550958	0.0220954	0.0584252	-0.0465581	0.0649234	0.140354	0.0624175	0.116193	0.0563155	0.167396	0.0620465	0.16464	0.0536043	0.851984	0.0787347	0.930592	0.0751375	0.771308	0.101625	0.681362	0.0684421	0.36332	0.0723026	0.457215	0.0608311	0.284792	0.056083
1.296	0.286157	0.0579745		-0.12123	0.0610024	0.228689	0.0615755	-0.0282495	0.0661389	0.381582	0.079554	0.619347	0.055072	0.562384	0.0541296	0.709462	0.0565939	-0.272425	0.0514024	-0.108861	0.0514445	0.0251382	0.0621875	-0.0990661	0.0593303	0.0110563	0.0663822	0.150522	0.0682341	0.0712356	0.0531618	0.124913	0.0701085	0.0378555	0.0510079	0.730141	0.078506	0.795258	0.0743558	0.73198	0.0997237	0.686402	0.0665981	0.441018	0.0752026	0.387868	0.0612369	0.320657	0.060565
1.35	0.229788	0.058976		-0.0879885	0.0579136	0.214783	0.0625554	-0.0780653	0.0697165	0.339048	0.0773581	0.570351	0.0540615	0.455336	0.0587942	0.616112	0.0577712	-0.358758	0.0489808	-0.179352	0.0548328	-0.0409741	0.0573005	-0.125308	0.0621274	-0.00244741	0.063657	0.0770137	0.0636106	-0.0198342	0.0572381	0.0489113	0.0686144	-0.127144	0.0535828	0.689356	0.0799759	0.802813	0.0772098	0.695991	0.0972247	0.637154	0.0653812	0.39091	0.0702258	0.288979	0.0655104	0.255493	0.0622743
1.404	0.189464	0.063154		-0.209526	0.0508994	0.19788	0.062849	-0.172919	0.0697851	0.408244	0.0743968	0.539772	0.0544692	0.540082	0.0579714	0.59106	0.0592233	-0.37735	0.048483	-0.229522	0.0543723	-0.199706	0.0522715	-0.20125	0.0591708	0.0707706	0.0625673	-0.00823049	0.0652451	-0.100913	0.0630311	-0.106328	0.0627534	-0.258111	0.0550575	0.599794	0.0839245	0.568935	0.0651415	0.601505	0.0994799	0.739658	0.0799777	0.38286	0.0733248	0.335526	0.0668889	0.370452	0.0633695
1.458	0.163195	0.062089		-0.13296	0.0568878	0.13083	0.0572604	-0.237708	0.0719898	0.423012	0.0715148	0.489586	0.0563903	0.432389	0.0586669	0.629677	0.0614159	-0.379761	0.0480247	-0.253199	0.0522576	-0.217789	0.0551495	-0.203615	0.0587638	0.0690133	0.0727667	-0.0479172	0.0697002	-0.15313	0.0631312	-0.250825	0.0590352	-0.249988	0.0527842	0.409539	0.0830875	0.383244	0.0644936	0.554509	0.108374	0.750727	0.0820281	0.437355	0.0785298	0.265903	0.0678229	0.410697	0.0672366
1.512	0.119889	0.0599483		-0.0780206	0.0593043	0.129972	0.0615108	-0.264796	0.0692257	0.38179	0.0744531	0.449256	0.0582915	0.428705	0.0606213	0.50688	0.0624335	-0.431223	0.0486736	-0.275674	0.0528052	-0.211186	0.057087	-0.354619	0.0533096	-0.03419	0.0710687	-0.147336	0.0694679	-0.140447	0.0605261	-0.283797	0.0592919	-0.238454	0.0492855	0.332148	0.0830787	0.291934	0.0649964	0.57831	0.108304	0.661498	0.0829935	0.298299	0.0800827	0.205816	0.0661317	0.297885	0.067689
1.566	0.108774	0.060467		-0.0272427	0.0587707	0.0905414	0.0590332	-0.283415	0.0640891	0.399538	0.0707736	0.387452	0.0599904	0.465748	0.0576017	0.548231	0.0640439	-0.466967	0.054156	-0.281334	0.0535921	-0.231272	0.0557946	-0.355598	0.0540879	-0.133597	0.0655228	-0.236224	0.0670282	-0.135168	0.0599068	-0.18833	0.0600633	-0.20276	0.0526478	0.25366	0.0826728	0.216153	0.068991	0.571585	0.107964	0.638532	0.0747017	0.16953	0.0741263	0.171116	0.0652389	0.259786	0.0677709
1.62	0.10366	0.0588065		-0.0585144	0.0568923	0.035175	0.0600867	-0.178247	0.0643828	0.399121	0.0735971	0.374556	0.0634602	0.399222	0.0560142	0.411735	0.0616798	-0.491009	0.0582174	-0.307261	0.0527476	-0.260535	0.0559806	-0.407529	0.0557066	-0.23188	0.0619852	-0.170571	0.0621312	-0.0800226	0.0567706	-0.0472988	0.0626631	-0.16192	0.0576096	0.247769	0.0882012	0.314197	0.0728098	0.543485	0.104226	0.607257	0.0730812	0.0755887	0.0751924	0.087591	0.0675181	0.187398	0.0749573
1.674	0.114589	0.0618255		-0.0815102	0.0616444	-0.0500628	0.0665116	-0.219057	0.0617328	0.352743	0.0771913	0.446728	0.0643886	0.411792	0.0604694	0.43365	0.0597418	-0.520439	0.0577501	-0.319633	0.0527681	-0.285136	0.0561421	-0.477405	0.0563178	-0.252582	0.0660234	-0.0491291	0.0643447	-0.0548517	0.0581856	0.00270783	0.0657682	-0.0890792	0.060111	0.332645	0.092077	0.374988	0.0733324	0.595517	0.0982278	0.633279	0.0714588	0.0641602	0.0784938	0.136505	0.0687629	0.226252	0.0787403
1.728	0.113859	0.0647817		-0.0550581	0.0636364	-0.0825413	0.0669685	-0.266998	0.0623596	0.288271	0.0825644	0.349547	0.0626331	0.315921	0.0602393	0.429023	0.0676308	-0.545581	0.057038	-0.310235	0.0518514	-0.302524	0.0534732	-0.396415	0.0586526	-0.317774	0.0623763	-0.075247	0.0700221	-0.0799463	0.0584954	-0.0274853	0.0639243	-0.00805668	0.0582134	0.362675	0.084057	0.437277	0.0714799	0.69253	0.10023	0.742127	0.0801158	-0.0337981	0.0774758	0.148069	0.0709339	0.231237	0.0680929
1.782	0.0956706	0.0644644		-0.0895858	0.0600798	-0.0901254	0.0640165	-0.29181	0.0686232	0.216122	0.0857323	0.339362	0.0622248	0.339459	0.0606821	0.420655	0.0673269	-0.523119	0.0531222	-0.312466	0.0532743	-0.279697	0.0520089	-0.438364	0.0572975	-0.340511	0.0650446	-0.114805	0.0658794	-0.0492813	0.0602816	-0.0570769	0.0581491	-0.00807006	0.054819	0.484116	0.0835806	0.546628	0.0686405	0.593939	0.0974102	0.725474	0.0827781	-0.104164	0.0854709	0.162873	0.0698666	0.110587	0.0669106
1.836	0.098179	0.0650886		-0.0646889	0.0632971	-0.0422337	0.0730289	-0.262934	0.069233	0.339515	0.0940301	0.304661	0.065724	0.345153	0.0691676	0.551729	0.0685477	-0.472696	0.0478023	-0.364672	0.0489883	-0.353119	0.0498224	-0.368156	0.0569815	-0.442463	0.0612148	-0.117195	0.0668749	-0.017453	0.0595965	-0.0857914	0.0554294	-0.00688492	0.0517011	0.556709	0.081425	0.562195	0.0686786	0.502305	0.0949398	0.733964	0.076546	-0.065237	0.0806902	0.203582	0.0686817	0.0617318	0.0700466
1.89	0.0778643	0.0650175		-0.102175	0.0610571	-0.145152	0.0627941	-0.249716	0.0645742	0.305793	0.0974296	0.299625	0.0660669	0.305632	0.0651599	0.417185	0.0644658	-0.384506	0.0502563	-0.476056	0.0485496	-0.345277	0.0491164	-0.431323	0.0559089	-0.41596	0.0627889	-0.158756	0.0631666	-0.0024163	0.0581736	0.0210556	0.0542173	-0.0702382	0.0472015	0.46759	0.0775173	0.560829	0.0719831	0.605703	0.109412	0.709708	0.0742836	-0.131171	0.0769079	0.173376	0.064991	0.00867238	0.0707332
1.944	0.0796084	0.0624349		-0.0809543	0.0591494	-0.0608772	0.0646721	-0.229642	0.0622985	0.219883	0.0913071	0.245826	0.0621505	0.364865	0.0656456	0.383746	0.0659849	-0.295958	0.0518046	-0.494851	0.0461209	-0.363196	0.0455862	-0.447495	0.0513794	-0.353364	0.0700632	-0.138182	0.0635353	0.0102474	0.0538531	0.0747007	0.0547686	-0.110421	0.0478955	0.414188	0.0766373	0.559989	0.0747076	0.668838	0.111412	0.648202	0.0735902	-0.0302144	0.0787783	0.0935217	0.0632838	-0.0451483	0.0748903
1.998	0.0769032	0.0619944		-0.0244262	0.0655341	-0.0293543	0.0697743	-0.229397	0.0640787	0.232382	0.0898425	0.17089	0.0597705	0.305585	0.0647749	0.362273	0.0677821	-0.249103	0.0508624	-0.465847	0.047747	-0.376243	0.045372	-0.455464	0.0549012	-0.385184	0.0604395	-0.131996	0.0638951	-0.0225535	0.0517243	0.079587	0.0570338	-0.198965	0.0483531	0.341816	0.0773744	0.404428	0.0727183	0.703214	0.11214	0.745364	0.0720903	0.0223076	0.0834375	0.0742043	0.069091	-0.0154836	0.0730457
2.052	0.0575126	0.0594025		-0.00343358	0.0584367	0.0192509	0.068672	-0.160006	0.0666055	0.142184	0.0927093	0.216386	0.0658818	0.245334	0.0638599	0.260147	0.0653314	-0.241495	0.0470739	-0.45512	0.050637	-0.405835	0.0463361	-0.471267	0.055215	-0.423535	0.0572396	-0.0225882	0.07353	-0.100572	0.0529636	0.0474938	0.0598902	-0.173495	0.0434617	0.314006	0.079009	0.300018	0.0688567	0.656908	0.103312	0.75522	0.0752724	0.0255536	0.0854872	-0.0836308	0.0696554	-0.00796514	0.0742848
2.106	0.0468063	0.0552275		0.02845	0.055031	0.0210415	0.0596286	-0.0711457	0.0618562	0.0162761	0.0854451	0.131441	0.0617028	0.162563	0.0640657	0.292018	0.0685146	-0.179269	0.0481203	-0.359401	0.0493396	-0.441718	0.0464393	-0.409603	0.0557777	-0.453528	0.0610994	-0.00959527	0.0660475	-0.146613	0.0551652	-0.0277629	0.0574874	-0.133774	0.046036	0.367093	0.0793196	0.234423	0.0675868	0.578389	0.0962082	0.729181	0.0771771	0.0452187	0.080344	-0.136021	0.0669557	-0.0195592	0.0776376
2.16	0.0351415	0.0552625		0.0440474	0.0542366	-0.0489489	0.0611016	-0.0577418	0.0606201	-0.0106251	0.0896559	0.101583	0.0635632	0.102459	0.0631856	0.206584	0.0685709	-0.148309	0.0508455	-0.364324	0.0479142	-0.41908	0.0466655	-0.332035	0.0578483	-0.513087	0.0603862	0.000111102	0.0634614	-0.219865	0.0558792	-0.0260124	0.0507296	-0.16748	0.0453764	0.323962	0.0798996	0.277727	0.0729324	0.592184	0.0860275	0.770891	0.0849358	-0.0359819	0.0721287	-0.0898838	0.070835	-0.0219322	0.0697605
2.214	0.0248941	0.0567229		0.0590378	0.0558285	-0.0753939	0.0587324	-0.0493407	0.0555682	-0.0297061	0.0953768	0.106657	0.0663177	0.106419	0.0601374	0.282206	0.0688474	-0.175566	0.0525449	-0.408741	0.0489996	-0.484714	0.0452715	-0.266505	0.0625551	-0.503774	0.0580687	-0.0670623	0.0551568	-0.272988	0.054533	-0.0475806	0.0480976	-0.181863	0.0460218	0.359482	0.0800967	0.367319	0.0738952	0.614257	0.0822397	0.716163	0.0782153	-0.0815271	0.0736385	-0.133096	0.0692326	-0.0205682	0.0702201
2.268	0.00558328	0.059268		0.100544	0.0572509	-0.101925	0.0683937	-0.129927	0.0523148	-0.00398218	0.0978426	0.104294	0.0638993	0.0446745	0.059467	0.282334	0.0661267	-0.186894	0.0500983	-0.457778	0.0482967	-0.478048	0.0498344	-0.26859	0.055698	-0.498558	0.0647711	-0.156066	0.0570971	-0.337057	0.0525628	-0.120057	0.0481492	-0.243746	0.0464966	0.372573	0.0809603	0.403933	0.0730117	0.630081	0.0879284	0.702948	0.0810853	-0.153231	0.0721142	-0.176223	0.0667878	0.0230975	0.0730302
2.322	0.00179801	0.0631516		0.0659673	0.0549379	-0.0699962	0.0688107	-0.0995414	0.0559141	0.00715575	0.0955984	0.140375	0.0626938	0.132089	0.0643976	0.291201	0.0657793	-0.236587	0.0475398	-0.422996	0.0505987	-0.50772	0.0511773	-0.34696	0.0508914	-0.513576	0.0601844	-0.152519	0.0584732	-0.384803	0.0509137	-0.180785	0.0530013	-0.319206	0.0455069	0.416435	0.0767281	0.446618	0.0756753	0.687988	0.085621	0.696947	0.074227	-0.144198	0.0768518	-0.261115	0.0679687	0.0656312	0.0708725
2.376	0.0105064	0.0685369		0.0540166	0.0520554	-0.0501975	0.0576823	-0.0868319	0.0601123	-0.0230436	0.101019	0.0660664	0.0653959	0.193583	0.067621	0.36495	0.0714109	-0.368769	0.0487634	-0.400718	0.0534717	-0.526443	0.0473184	-0.406926	0.0518384	-0.495007	0.0629624	-0.126437	0.0551733	-0.395291	0.0460584	-0.232392	0.0533914	-0.369282	0.0445703	0.377475	0.0769426	0.441192	0.0700796	0.813938	0.0960232	0.724564	0.0679183	-0.078693	0.0749851	-0.271925	0.0630507	0.0208454	0.0699259
2.43	-0.0119973	0.0679825		-0.0460552	0.0490109	-0.0635792	0.0584968	-0.0863619	0.0605059	0.0197507	0.104419	0.10009	0.062059	0.16544	0.0701453	0.208719	0.0727972	-0.425044	0.0473476	-0.462891	0.0523622	-0.535511	0.0486456	-0.399915	0.0538282	-0.386871	0.066731	-0.161327	0.0577433	-0.41221	0.0526184	-0.28479	0.0514741	-0.372516	0.0445528	0.317822	0.076769	0.411827	0.0695735	0.778935	0.0950448	0.813713	0.0727942	-0.0762687	0.0777848	-0.272458	0.0612295	-0.104216	0.0653452
2.484	-0.032639	0.0642156		-0.109788	0.0537158	-0.0400609	0.0607497	-0.119025	0.061783	-0.0216972	0.0989363	0.0472661	0.0620575	0.103467	0.0686341	0.129621	0.0675358	-0.45387	0.0486435	-0.459911	0.0512348	-0.565898	0.052776	-0.363592	0.0539195	-0.320905	0.0677916	-0.210209	0.0587197	-0.412673	0.0545187	-0.307827	0.0477853	-0.348936	0.0448245	0.388536	0.0773724	0.308496	0.0698222	0.669505	0.0783915	0.808008	0.0769691	-0.0515251	0.076355	-0.248897	0.0550286	-0.0680016	0.0669405
2.538	-0.0496506	0.0638676		-0.0914027	0.0575681	-0.0441679	0.0593317	-0.182485	0.0604398	-0.023789	0.084338	-0.00457578	0.0599259	0.00539946	0.062989	0.0731888	0.0638131	-0.52599	0.0516419	-0.445855	0.048558	-0.576936	0.0520806	-0.392076	0.0576445	-0.319386	0.0657022	-0.248665	0.0578959	-0.34997	0.0470934	-0.377815	0.0484398	-0.309719	0.0451101	0.413469	0.0828453	0.187497	0.0715919	0.602842	0.0777582	0.835728	0.0759324	-0.0556581	0.0776587	-0.222392	0.0570215	-0.0920918	0.0659931
2.592	-0.0752286	0.0633548		-0.14373	0.0564937	-0.0239529	0.0665911	-0.137762	0.0603773	0.0104353	0.0879421	0.0319515	0.0648886	-0.0292607	0.0583972	-0.00140271	0.064783	-0.527776	0.0519414	-0.497354	0.0469253	-0.624933	0.0526389	-0.406183	0.053831	-0.356537	0.071816	-0.335323	0.059017	-0.298909	0.0439398	-0.420808	0.0502589	-0.291919	0.0528248	0.28055	0.0835717	0.138948	0.073994	0.579794	0.0908303	0.812551	0.0732239	-0.14397	0.0718011	-0.24967	0.0637774	-0.119056	0.0630335
2.646	-0.107701	0.0603079		-0.201815	0.0510854	-0.0394114	0.0719045	-0.11698	0.0598278	-0.0461941	0.100394	-0.0403296	0.0599652	-0.0338398	0.058814	0.0297343	0.0714661	-0.458967	0.0558889	-0.529175	0.0454162	-0.605981	0.0525306	-0.422343	0.0528886	-0.463179	0.0741656	-0.349149	0.0621641	-0.304183	0.0499588	-0.481136	0.0465524	-0.314708	0.0522627	0.129978	0.0793605	0.164231	0.0815877	0.597016	0.0971799	0.604715	0.0671653	-0.19595	0.07417	-0.315416	0.0656432	-0.178345	0.0701899
2.7	-0.130098	0.0581055		-0.288032	0.0527222	-0.0578244	0.0652774	-0.145343	0.058965	-0.0382382	0.104618	-0.0567188	0.060742	-0.0763423	0.0653485	-0.0578613	0.0715721	-0.386155	0.0534216	-0.484334	0.0472487	-0.555117	0.0537908	-0.458899	0.0563197	-0.518589	0.0694516	-0.377724	0.0596619	-0.358771	0.0498729	-0.481325	0.0483042	-0.35689	0.0504787	0.0347814	0.0767746	0.0816731	0.0778984	0.575307	0.106411	0.527366	0.0726265	-0.198378	0.0742305	-0.310826	0.0607411	-0.222633	0.0652169
2.754	-0.145812	0.0542009		-0.233015	0.0536129	-0.120602	0.0620928	-0.181178	0.0535486	-0.0896399	0.103902	-0.0866583	0.0636098	-0.109413	0.0661213	-0.0468361	0.068104	-0.367817	0.0522689	-0.496211	0.0483702	-0.490793	0.0557362	-0.440215	0.0598779	-0.557609	0.0616047	-0.405336	0.0584729	-0.371645	0.0454453	-0.43115	0.0512315	-0.369271	0.0507624	0.0101289	0.0754255	0.0587009	0.0708558	0.536214	0.0971159	0.468365	0.0696802	-0.210675	0.0745761	-0.287887	0.0619463	-0.217128	0.0681488
2.808	-0.1559	0.0512357		-0.274193	0.0580089	-0.251501	0.0571052	-0.193386	0.0662417	-0.187779	0.0940302	-0.0798948	0.0631538	-0.0548404	0.0667433	-0.0287843	0.0654193	-0.424478	0.0500232	-0.479208	0.0500886	-0.492863	0.0511464	-0.395081	0.0561802	-0.483171	0.0608696	-0.38658	0.0582874	-0.384084	0.0476975	-0.419245	0.0491426	-0.353478	0.0490292	0.0396852	0.0832777	0.0251729	0.0694154	0.451229	0.0943958	0.403551	0.0655835	-0.257706	0.0704838	-0.273109	0.0628267	-0.161805	0.0700773
2.862	-0.159995	0.0505025		-0.304146	0.0629696	-0.362892	0.0570667	-0.240175	0.0699612	-0.129284	0.0887184	-0.098226	0.062869	-0.0709341	0.0629812	-0.0207106	0.0637093	-0.371222	0.0525055	-0.457575	0.048675	-0.517067	0.0489263	-0.389018	0.0537783	-0.483501	0.0685658	-0.327673	0.0620856	-0.367978	0.0479329	-0.408313	0.052739	-0.360505	0.0527253	0.0988364	0.0895759	0.0315111	0.0726736	0.399917	0.0896277	0.442199	0.0723826	-0.288634	0.0689703	-0.232847	0.0658162	-0.163417	0.0706855
2.916	-0.15595	0.0498374		-0.289775	0.0672397	-0.396716	0.0587467	-0.235414	0.0682967	-0.0328786	0.0896617	-0.215683	0.0608016	-0.182672	0.0631531	-0.0437573	0.068089	-0.305406	0.0537198	-0.439931	0.0494759	-0.528022	0.0527241	-0.352025	0.055721	-0.388121	0.0710054	-0.355057	0.0597686	-0.297923	0.047457	-0.420015	0.0576564	-0.380391	0.0516584	0.146118	0.0849224	0.061629	0.0811975	0.371305	0.0924295	0.575637	0.0765762	-0.213255	0.0722126	-0.230722	0.0724266	-0.167623	0.0654317
2.97	-0.146585	0.0505532		-0.276241	0.0678285	-0.391515	0.0651721	-0.167843	0.0684983	0.0415759	0.0905581	-0.217867	0.0619067	-0.241978	0.0605626	-0.132227	0.0681377	-0.307941	0.048413	-0.380643	0.0522992	-0.515768	0.0542508	-0.320044	0.054239	-0.34636	0.064203	-0.382046	0.060379	-0.274825	0.050999	-0.435963	0.0615587	-0.375558	0.0500361	0.17643	0.0811575	0.113177	0.0867125	0.421472	0.096597	0.60257	0.0684657	-0.187089	0.0748234	-0.219689	0.0699766	-0.182039	0.062409
3.024	-0.151326	0.0473424		-0.268665	0.0648614	-0.35151	0.0612551	-0.228789	0.073188	0.099619	0.096301	-0.229691	0.0635054	-0.257268	0.0585313	-0.11288	0.0654028	-0.34472	0.0470634	-0.307345	0.0511534	-0.46699	0.0519936	-0.32335	0.056569	-0.330308	0.0654029	-0.306022	0.076311	-0.260538	0.0532414	-0.464521	0.0577433	-0.331915	0.0482843	0.136284	0.0770173	0.10385	0.0848749	0.361062	0.0942434	0.605864	0.0599405	-0.281731	0.0731918	-0.230924	0.066301	-0.228465	0.0711625
3.078	-0.150637	0.0458706		-0.257077	0.0677132	-0.293356	0.066039	-0.285683	0.0795727	-0.0340567	0.0927605	-0.157445	0.0649756	-0.239341	0.0590821	-0.11478	0.0667795	-0.328018	0.0492192	-0.276255	0.052057	-0.39452	0.0513642	-0.27125	0.0588787	-0.316026	0.0647574	-0.295313	0.0708022	-0.258448	0.0497648	-0.469393	0.0497833	-0.298777	0.0477482	0.0373471	0.0786719	0.0480601	0.0828596	0.462276	0.0965888	0.572168	0.0746666	-0.381891	0.0738169	-0.25997	0.0665663	-0.267433	0.0696637
3.132	-0.139944	0.0486255		-0.179673	0.0676644	-0.227018	0.0659798	-0.260385	0.0734564	-0.187855	0.0918105	-0.179558	0.0589941	-0.253427	0.0624505	-0.15532	0.0653364	-0.264414	0.0524979	-0.249096	0.0539025	-0.337385	0.0540436	-0.261857	0.0639745	-0.295555	0.0616443	-0.284111	0.064942	-0.219925	0.0515894	-0.454767	0.0499813	-0.244756	0.0511432	-0.0928326	0.0772765	-0.0192375	0.0792592	0.568913	0.102518	0.639964	0.0814989	-0.438511	0.0742153	-0.275874	0.0612021	-0.325484	0.0698785
3.186	-0.138552	0.04611		-0.151558	0.0654733	-0.226899	0.0654237	-0.333493	0.0707914	-0.256939	0.0879119	-0.215409	0.0546387	-0.232627	0.060475	-0.162324	0.0693662	-0.205703	0.053551	-0.198133	0.051926	-0.270727	0.0506011	-0.163985	0.0649195	-0.317815	0.0591116	-0.21115	0.0680373	-0.231914	0.0549136	-0.429628	0.0577297	-0.193479	0.0559743	-0.126546	0.0777096	-0.0626579	0.0833601	0.514525	0.095476	0.665325	0.0803358	-0.447915	0.0699448	-0.249212	0.0600298	-0.285256	0.0693109
3.24	-0.136068	0.0420309		-0.125	0.0621269	-0.235787	0.0711153	-0.305862	0.0678623	-0.221236	0.0872046	-0.184058	0.0595624	-0.178686	0.0635982	-0.236984	0.0677587	-0.185746	0.0468413	-0.178413	0.0531931	-0.20602	0.0467654	-0.134526	0.061926	-0.26181	0.0683002	-0.201951	0.065807	-0.245385	0.0553052	-0.451417	0.0596755	-0.245728	0.0530446	-0.196318	0.0775926	-0.109063	0.0828422	0.455615	0.0936145	0.558507	0.0783452	-0.413032	0.0828385	-0.195291	0.0589926	-0.281854	0.0665539
[truncated: 186 more columns]

## Sheet: 4h
WT																FF																KO
rewarded signal				unrewarded signal				rewarded noise				unrewarded noise				rewarded signal				unrewarded signal				rewarded noise				unrewarded noise				rewarded signal				unrewarded signal				rewarded noise				unrewarded noise
xcorr signal	xcorr +SEM	xcorr -SEM		xcorr signal	xcorr +SEM	xcorr -SEM		xcorr signal	xcorr +SEM	xcorr -SEM		xcorr signal	xcorr +SEM	xcorr -SEM		xcorr signal	xcorr +SEM	xcorr -SEM		xcorr signal	xcorr +SEM	xcorr -SEM		xcorr signal	xcorr +SEM	xcorr -SEM		xcorr signal	xcorr +SEM	xcorr -SEM		xcorr signal	xcorr +SEM	xcorr -SEM		xcorr signal	xcorr +SEM	xcorr -SEM		xcorr signal	xcorr +SEM	xcorr -SEM		xcorr signal	xcorr +SEM	xcorr -SEM
-0.0214412	-0.0172745	-0.0256079		0.00145933	0.00451234	-0.00159369		0.0109722	0.0127958	0.00914853		0.0125572	0.0155476	0.0095669		-0.029456	-0.0243519	-0.0345602		-0.0142387	-0.00888544	-0.019592		0.0143094	0.0168485	0.0117704		0.00018185	0.00455301	-0.00418931		-0.0205755	-0.010438	-0.0307129		-0.00582972	-0.00168129	-0.00997816		0.0146861	0.0173042	0.0120681		0.00803563	0.0115114	0.0045599
-0.0204965	-0.0163674	-0.0246256		0.00229666	0.00540283	-0.000809503		0.0118841	0.0136774	0.0100907		0.0126771	0.0156815	0.00967263		-0.0301991	-0.02513	-0.0352682		-0.0119008	-0.00661611	-0.0171855		0.0136742	0.0161756	0.0111729		0.0028629	0.00789072	-0.00216492		-0.0205107	-0.0105736	-0.0304478		-0.00322873	0.00122387	-0.00768133		0.0144112	0.0170643	0.0117582		0.0107779	0.0146945	0.00686131
-0.0198904	-0.0159091	-0.0238716		0.00365288	0.00682452	0.000481238		0.012459	0.0143211	0.0105969		0.0136959	0.0166302	0.0107617		-0.0307428	-0.0257502	-0.0357355		-0.0089841	-0.00438117	-0.013587		0.0128815	0.0154107	0.0103523		0.00620056	0.0111323	0.00126881		-0.0200282	-0.0101437	-0.0299127		-0.00442457	-6.1186e-05	-0.00878794		0.0146689	0.0173306	0.0120072		0.00906079	0.0128202	0.00530138
-0.0197412	-0.0158602	-0.0236222		0.00325721	0.00631556	0.000198861		0.0122561	0.0142115	0.0103007		0.0134237	0.0161979	0.0106495		-0.0310426	-0.0260972	-0.0359879		-0.00586587	-0.00192234	-0.0098094		0.0121789	0.0146642	0.00969353		0.00928201	0.014057	0.00450698		-0.0198155	-0.00990193	-0.0297291		-0.00804156	-0.00392672	-0.0121564		0.0145896	0.0171268	0.0120525		0.00499603	0.00892021	0.00107185
-0.019045	-0.0152279	-0.0228621		0.00322502	0.00603158	0.000418458		0.0124536	0.0145343	0.0103729		0.0133628	0.015855	0.0108707		-0.0313648	-0.02646	-0.0362696		-0.00398567	-7.94095e-05	-0.00789194		0.0115925	0.0140276	0.00915735		0.00989773	0.0149315	0.00486394		-0.0198528	-0.00996775	-0.0297378		-0.00975647	-0.00543578	-0.0140772		0.0139147	0.0164261	0.0114034		0.00298601	0.00702646	-0.00105444
-0.0191727	-0.0154627	-0.0228826		0.00400012	0.00683151	0.00116874		0.0118884	0.0140576	0.00971914		0.0139486	0.0162961	0.0116011		-0.0313188	-0.0265543	-0.0360834		-0.00191814	0.00233928	-0.00617557		0.0113525	0.013727	0.00897787		0.0113281	0.0165595	0.00609658		-0.0203225	-0.0105815	-0.0300636		-0.00869709	-0.00416247	-0.0132317		0.0131099	0.0156427	0.0105771		0.00390622	0.00806135	-0.00024891
-0.0197393	-0.0161015	-0.023377		0.00244595	0.00523704	-0.00034514		0.0111836	0.0133605	0.0090068		0.0117787	0.0140828	0.00947465		-0.0307824	-0.0261256	-0.0354392		0.000322934	0.00479526	-0.00414939		0.0112153	0.0135414	0.00888919		0.0127992	0.0180489	0.00754963		-0.020717	-0.0110371	-0.0303969		-0.00514585	-0.000371556	-0.00992014		0.0127468	0.0154863	0.0100073		0.00685821	0.0115129	0.00220349
-0.0195306	-0.0159686	-0.0230927		0.00159162	0.00449373	-0.00131049		0.0111859	0.0133209	0.00905091		0.0105488	0.0132593	0.00783824		-0.0312516	-0.0267406	-0.0357626		0.00196378	0.00657233	-0.00264478		0.00993647	0.0123477	0.00752519		0.0131394	0.0185587	0.00772015		-0.0207883	-0.011182	-0.0303947		-0.000308557	0.00458276	-0.00519988		0.0125551	0.015431	0.00967923		0.010934	0.0156866	0.00618136
-0.0192446	-0.0158198	-0.0226695		0.000859849	0.00397966	-0.00225996		0.0109953	0.0130737	0.00891697		0.00906029	0.0122869	0.00583369		-0.0313276	-0.0268311	-0.0358242		0.00261244	0.00714498	-0.00192011		0.00912906	0.0118254	0.00643275		0.0128638	0.0182545	0.00747305		-0.0200463	-0.0107603	-0.0293323		0.00118525	0.00585172	-0.00348122		0.0129295	0.0156882	0.0101709		0.0110512	0.015419	0.00668327
-0.0183317	-0.0149563	-0.0217072		0.000948039	0.0043053	-0.00240923		0.0113279	0.0133357	0.00932006		0.00849045	0.0119926	0.0049883		-0.0312366	-0.02666	-0.0358132		0.00196302	0.00659086	-0.00266482		0.00848243	0.0114583	0.00550662		0.0120143	0.017139	0.0068896		-0.0192856	-0.0103032	-0.028268		0.00349044	0.00788695	-0.000906062		0.0135221	0.0160571	0.0109871		0.0108666	0.0148728	0.00686043
-0.0173569	-0.0140623	-0.0206514		0.000484713	0.00396959	-0.00300017		0.0115773	0.0136014	0.00955328		0.00722455	0.0108106	0.00363851		-0.0307775	-0.0261793	-0.0353756		0.00157705	0.00660119	-0.00344709		0.00824047	0.0113097	0.00517121		0.0113404	0.0163619	0.00631902		-0.0189781	-0.0103126	-0.0276436		0.00680487	0.0109089	0.00270088		0.0139638	0.0163822	0.0115454		0.0127605	0.0166555	0.00886545
-0.0163991	-0.0132919	-0.0195064		0.00169596	0.00511363	-0.00172171		0.0117675	0.0136466	0.0098885		0.0077182	0.0111803	0.00425608		-0.0295721	-0.0249377	-0.0342066		0.00183922	0.00718446	-0.00350603		0.00873936	0.011564	0.00591471		0.0110018	0.0163326	0.00567104		-0.0186855	-0.0103306	-0.0270404		0.009234	0.0131766	0.00529136		0.0139446	0.0160872	0.0118019		0.0149086	0.0187838	0.0110334
-0.0155954	-0.0126814	-0.0185094		0.00303152	0.0065766	-0.000513554		0.0116519	0.0133764	0.00992741		0.00828368	0.0118581	0.00470931		-0.0280494	-0.0232846	-0.0328142		0.00380274	0.00918669	-0.0015812		0.00991418	0.0125135	0.00731482		0.0125134	0.0180954	0.00693146		-0.0183071	-0.0103557	-0.0262585		0.0101539	0.0140739	0.00623401		0.0140853	0.0161303	0.0120403		0.0152545	0.0189104	0.0115986
-0.0155946	-0.0127734	-0.0184157		0.00406	0.00774046	0.000379532		0.0107643	0.0125088	0.0090197		0.00850223	0.0120682	0.00493621		-0.0264366	-0.0214433	-0.0314299		0.00618774	0.0113873	0.000988226		0.0109199	0.013309	0.0085308		0.0151149	0.0209175	0.00931237		-0.0180015	-0.0104975	-0.0255054		0.00951492	0.0129952	0.00603466		0.0140801	0.0163064	0.0118538		0.0142399	0.0175785	0.0109014
-0.0155564	-0.0128007	-0.0183121		0.00489623	0.00859181	0.00120065		0.0101595	0.0119876	0.00833142		0.00893593	0.0124073	0.00546454		-0.0258668	-0.0206937	-0.0310398		0.00857764	0.0131374	0.00401785		0.0101899	0.0124462	0.00793353		0.017066	0.0225218	0.0116103		-0.0179536	-0.0108928	-0.0250143		0.00885341	0.0118745	0.0058323		0.0136942	0.016185	0.0112033		0.0129429	0.0157006	0.0101852
-0.0147738	-0.0121107	-0.0174368		0.00531912	0.00887798	0.00176025		0.0103258	0.0121413	0.00851028		0.00920529	0.0125282	0.00588235		-0.02574	-0.0202411	-0.0312389		0.0107434	0.015323	0.00616381		0.00873022	0.0110855	0.00637498		0.0180118	0.0237547	0.0122688		-0.0182044	-0.0116902	-0.0247185		0.00936585	0.0124651	0.00626655		0.0126175	0.0152677	0.00996731		0.0124882	0.0154547	0.00952169
-0.0138842	-0.0112705	-0.0164978		0.00622404	0.00961336	0.00283472		0.0107622	0.0125168	0.00900759		0.0104528	0.0136196	0.00728603		-0.0261156	-0.020405	-0.0318261		0.0117621	0.0165554	0.00696881		0.00708436	0.00945153	0.0047172		0.016978	0.0226793	0.0112767		-0.0191894	-0.0131297	-0.0252491		0.011511	0.0146761	0.00834597		0.0109523	0.013613	0.00829159		0.0128344	0.0159542	0.0097145
-0.0126396	-0.010065	-0.0152143		0.00616241	0.00951796	0.00280687		0.0115856	0.013294	0.00987717		0.00999339	0.0131872	0.00679961		-0.0261501	-0.0204384	-0.0318619		0.0118439	0.0169502	0.00673758		0.00632484	0.0087044	0.00394528		0.0150727	0.0207014	0.00944403		-0.019928	-0.0143254	-0.0255306		0.0129505	0.0164001	0.00950088		0.0103417	0.0130019	0.0076815		0.0126287	0.0158993	0.00935803
-0.0121783	-0.00967225	-0.0146844		0.00597483	0.0092553	0.00269436		0.0113447	0.013052	0.00963736		0.00808749	0.0112903	0.00488465		-0.0253141	-0.0196068	-0.0310213		0.0117259	0.0169474	0.00650435		0.00673135	0.00920598	0.00425672		0.0127841	0.0182495	0.00731875		-0.0197872	-0.0146914	-0.024883		0.0146639	0.0184617	0.0108662		0.010969	0.0136398	0.00829813		0.0128437	0.016659	0.00902833
-0.0127798	-0.0103263	-0.0152333		0.0069907	0.0102919	0.00368952		0.0100137	0.011777	0.00825038		0.00754332	0.0109155	0.00417117		-0.025135	-0.0194821	-0.0307879		0.011267	0.0164303	0.00610365		0.00689127	0.00962601	0.00415654		0.00985353	0.0151544	0.00455266		-0.0200128	-0.0153441	-0.0246816		0.0143965	0.0183265	0.0104665		0.0114154	0.0141098	0.00872099		0.0116878	0.0155365	0.00783908
-0.0127271	-0.0102757	-0.0151786		0.0111294	0.0144287	0.00783011		0.00951442	0.011406	0.00762286		0.0100994	0.0134705	0.00672822		-0.0253276	-0.0196415	-0.0310137		0.0120361	0.0173094	0.00676271		0.00664582	0.009688	0.00360363		0.0097975	0.0152235	0.00437148		-0.0200862	-0.015697	-0.0244755		0.0135424	0.017766	0.00931885		0.0121029	0.0147906	0.0094152		0.00964349	0.0138098	0.00547715
-0.0124492	-0.0099825	-0.0149159		0.0143269	0.0176646	0.0109891		0.00955723	0.0115188	0.0075957		0.01142	0.0147639	0.00807605		-0.0255227	-0.0197209	-0.0313244		0.0149898	0.0202179	0.00976174		0.00626601	0.00942528	0.00310674		0.0129866	0.0186585	0.00731472		-0.0191127	-0.0147633	-0.0234621		0.0143912	0.0188078	0.00997466		0.0137207	0.0165706	0.0108708		0.00919376	0.0134176	0.00496987
-0.0120732	-0.00955646	-0.01459		0.0175356	0.0209197	0.0141516		0.00981076	0.011808	0.00781356		0.0134356	0.01678	0.0100911		-0.0258822	-0.0199185	-0.0318458		0.0193332	0.0245952	0.0140713		0.00527139	0.00822443	0.00231836		0.0160353	0.0218522	0.0102185		-0.019952	-0.01569	-0.0242141		0.0173894	0.0219479	0.0128309		0.0130507	0.0158527	0.0102487		0.0103185	0.0148101	0.00582688
-0.0113582	-0.00882589	-0.0138906		0.0209374	0.0243394	0.0175353		0.010511	0.0124868	0.00853519		0.0159408	0.0193461	0.0125355		-0.0255648	-0.0193169	-0.0318128		0.0240913	0.0295857	0.018597		0.00500815	0.00754533	0.00247097		0.0186922	0.0248988	0.0124855		-0.0213748	-0.0172227	-0.0255269		0.0234153	0.027833	0.0189976		0.0122461	0.0150575	0.0094348		0.0144626	0.0186219	0.0103033
-0.0103798	-0.0078242	-0.0129354		0.0232564	0.0267489	0.0197639		0.0116462	0.0135662	0.00972627		0.0171035	0.0206534	0.0135536		-0.025322	-0.0189163	-0.0317277		0.0281514	0.0337969	0.0225059		0.00442817	0.00658823	0.0022681		0.0212353	0.027953	0.0145176		-0.0219366	-0.0176359	-0.0262374		0.0285715	0.0329641	0.0241788		0.012422	0.0153812	0.00946272		0.0172169	0.0212721	0.0131616
-0.00875298	-0.0061798	-0.0113262		0.0239927	0.0276206	0.0203648		0.0131523	0.0149977	0.0113068		0.0164637	0.0201285	0.0127989		-0.0248638	-0.0184017	-0.0313259		0.0309316	0.0363205	0.0255428		0.00428067	0.00640185	0.00215949		0.0212974	0.0278426	0.0147522		-0.0219899	-0.0176033	-0.0263765		0.033305	0.0376084	0.0290016		0.0126082	0.0157365	0.00947987		0.019996	0.0239853	0.0160066
-0.00603515	-0.00343759	-0.00863271		0.0256706	0.0293404	0.0220008		0.0149756	0.0168272	0.0131241		0.0169269	0.0205432	0.0133107		-0.0226294	-0.0162415	-0.0290173		0.0329104	0.0376085	0.0282122		0.00561436	0.00771295	0.00351576		0.0217498	0.027592	0.0159076		-0.0211737	-0.0169437	-0.0254037		0.0344637	0.0384852	0.0304423		0.0127857	0.0157397	0.00983174		0.0190512	0.0227585	0.0153439
-0.00390081	-0.00131907	-0.00648256		0.0274862	0.0312745	0.0236979		0.0154943	0.0174502	0.0135385		0.0179569	0.0215765	0.0143374		-0.0198214	-0.0135682	-0.0260747		0.0333736	0.037846	0.0289012		0.0060267	0.00827212	0.00378128		0.0211354	0.0263839	0.0158869		-0.0195484	-0.0156178	-0.023479		0.0321955	0.035981	0.02841		0.0128833	0.0154883	0.0102783		0.0153599	0.0188045	0.0119154
-0.00163739	0.000930527	-0.0042053		0.0280606	0.0320438	0.0240773		0.0157429	0.0177654	0.0137204		0.0179785	0.0215679	0.0143892		-0.0165116	-0.0104136	-0.0226095		0.0308761	0.0351359	0.0266164		0.00641901	0.00891975	0.00391827		0.0177512	0.0223087	0.0131937		-0.0171466	-0.0134744	-0.0208189		0.0304518	0.0340081	0.0268954		0.0130477	0.0154711	0.0106244		0.0132266	0.0163473	0.0101058
0.00102034	0.00363984	-0.00159917		0.0293893	0.0335823	0.0251962		0.0163585	0.0183606	0.0143563		0.0184964	0.0221238	0.0148691		-0.0134681	-0.00755917	-0.019377		0.0290002	0.0331244	0.024876		0.0069005	0.00953704	0.00426396		0.0148751	0.0191651	0.0105852		-0.0138404	-0.0101884	-0.0174924		0.0293169	0.0329215	0.0257122		0.0135335	0.0159645	0.0111025		0.0126362	0.0157032	0.00956911
0.00321611	0.0058635	0.000568715		0.0306578	0.0349317	0.0263839		0.0165742	0.0185604	0.0145881		0.0198468	0.023541	0.0161526		-0.0111707	-0.00559221	-0.0167492		0.0288989	0.0327899	0.025008		0.00714136	0.00965877	0.00462395		0.0141393	0.0183196	0.00995895		-0.0105212	-0.00687717	-0.0141652		0.0287638	0.0327373	0.0247904		0.0137155	0.0162235	0.0112074		0.0122158	0.0158667	0.00856497
0.00427699	0.00698716	0.00156683		0.0301519	0.0344514	0.0258524		0.0158949	0.0178977	0.0138921		0.0194238	0.0232374	0.0156102		-0.00944884	-0.0042244	-0.0146733		0.0286401	0.0323903	0.0248898		0.00731443	0.00972569	0.00490317		0.0133251	0.0170516	0.0095985		-0.00747822	-0.00366348	-0.0112929		0.0265238	0.0304857	0.0225619		0.0137775	0.0162858	0.0112692		0.00953598	0.0133458	0.00572615
0.00495043	0.00759687	0.002304		0.0289719	0.0331005	0.0248433		0.0153964	0.0173407	0.0134521		0.018764	0.0225509	0.0149771		-0.00772155	-0.00280975	-0.0126334		0.0291668	0.0330815	0.0252521		0.00781653	0.0104622	0.00517087		0.0135017	0.0175283	0.00947512		-0.00421407	-0.000115753	-0.00831239		0.025127	0.0287915	0.0214626		0.0147601	0.017164	0.0123562		0.00942367	0.0129399	0.00590742
0.0050221	0.00762776	0.00241645		0.0287101	0.0326593	0.024761		0.0144796	0.0164324	0.0125268		0.0185006	0.0223346	0.0146665		-0.0059731	-0.00141348	-0.0105327		0.0310497	0.0352868	0.0268126		0.0086017	0.0114368	0.00576658		0.0158176	0.0203286	0.0113067		-0.00146042	0.00303136	-0.00595221		0.0255787	0.0293592	0.0217981		0.0158244	0.0183321	0.0133168		0.0121298	0.0154843	0.00877537
0.00532042	0.00803758	0.00260326		0.0291882	0.0330865	0.0252898		0.0137579	0.0158035	0.0117123		0.0185707	0.0224072	0.0147342		-0.00431066	-5.58539e-05	-0.00856547		0.0311499	0.0355856	0.0267142		0.00921542	0.0121079	0.00632289		0.0175259	0.0222172	0.0128347		0.000539995	0.00532945	-0.00424946		0.025325	0.0297753	0.0208747		0.0158455	0.0183429	0.0133482		0.0134475	0.0171431	0.00975187
0.00702727	0.0098439	0.00421064		0.0301691	0.0339931	0.0263452		0.0143746	0.0165144	0.0122349		0.0193061	0.0229292	0.015683		-0.00214644	0.00199527	-0.00628815		0.0316558	0.0359041	0.0274075		0.010066	0.0128146	0.00731733		0.0216081	0.0259383	0.0172778		0.0037921	0.00888932	-0.00130511		0.0252033	0.0301852	0.0202214		0.0174647	0.0201303	0.0147992		0.0141237	0.0183933	0.00985422
0.00945878	0.0123199	0.00659767		0.0314589	0.035303	0.0276148		0.0153865	0.0174983	0.0132747		0.0199605	0.0235271	0.0163938		-0.000451698	0.00367109	-0.00457449		0.0307044	0.0346675	0.0267412		0.0101237	0.0128383	0.00740918		0.0236756	0.0274807	0.0198706		0.0073206	0.0125378	0.00210338		0.0258872	0.0313678	0.0204065		0.0195666	0.0221606	0.0169727		0.017028	0.0221681	0.011888
0.0123824	0.0152175	0.00954734		0.0336964	0.0375122	0.0298806		0.0165178	0.018446	0.0145896		0.02185	0.0254514	0.0182485		0.00205752	0.00639156	-0.00227652		0.0280785	0.0318051	0.0243518		0.0107308	0.0134774	0.0079841		0.0228133	0.0264504	0.0191762		0.0114149	0.0168349	0.0059949		0.0257301	0.0312026	0.0202577		0.0218541	0.0244933	0.0192149		0.0180746	0.0236406	0.0125085
0.0154589	0.018373	0.0125448		0.0355874	0.0392597	0.0319151		0.0177751	0.019608	0.0159422		0.0226382	0.026181	0.0190953		0.00455887	0.00890594	0.000211802		0.0262227	0.0299148	0.0225307		0.0115702	0.0142374	0.00890295		0.0210866	0.0245605	0.0176126		0.0149254	0.0206236	0.00922729		0.0281871	0.0333182	0.023056		0.0228078	0.0257748	0.0198408		0.0211068	0.0264981	0.0157156
0.017508	0.0205132	0.0145028		0.0364619	0.0400541	0.0328697		0.01792	0.0197062	0.0161337		0.0227042	0.0263161	0.0190924		0.00640753	0.0106495	0.00216555		0.0267309	0.0306482	0.0228137		0.0118083	0.0145692	0.00904747		0.0214987	0.0251579	0.0178394		0.0185357	0.0243822	0.0126892		0.031588	0.0362541	0.0269218		0.0235891	0.0266893	0.0204889		0.025633	0.0303594	0.0209067
0.0181382	0.0211667	0.0151098		0.0380712	0.0417198	0.0344227		0.016928	0.0186649	0.015191		0.0243138	0.028068	0.0205596		0.00860322	0.0128561	0.0043503		0.0269631	0.0310796	0.0228466		0.0128076	0.0156066	0.0100085		0.0211038	0.0253199	0.0168877		0.0213256	0.0271982	0.0154531		0.0320292	0.0366113	0.0274471		0.0241199	0.0271641	0.0210757		0.027607	0.031932	0.0232821
0.0189231	0.0220658	0.0157804		0.0391928	0.0431633	0.0352223		0.0168059	0.0186056	0.0150062		0.025458	0.0295128	0.0214033		0.0108261	0.0150716	0.00658052		0.0268853	0.0308542	0.0229165		0.014521	0.0173913	0.0116508		0.0199515	0.0246025	0.0153006		0.023489	0.0293722	0.0176059		0.0297549	0.0345507	0.0249591		0.0245298	0.0274135	0.0216462		0.0265732	0.0309841	0.0221623
0.0194866	0.0226876	0.0162857		0.0391073	0.0431787	0.0350358		0.0169341	0.0188458	0.0150224		0.0256658	0.029792	0.0215395		0.0119139	0.0161309	0.00769685		0.0265668	0.0302226	0.022911		0.0152685	0.0180679	0.0124691		0.0186255	0.0236621	0.0135889		0.0264697	0.0323018	0.0206375		0.0275736	0.032224	0.0229232		0.0260123	0.0287957	0.0232288		0.0260263	0.03025	0.0218027
0.0202436	0.0235956	0.0168917		0.0391268	0.0430213	0.0352324		0.0175526	0.0196458	0.0154595		0.0261534	0.0301415	0.0221652		0.0124802	0.0167276	0.00823288		0.0277089	0.031484	0.0239338		0.0157792	0.0185718	0.0129866		0.0190112	0.0246296	0.0133928		0.0304443	0.0362263	0.0246623		0.025264	0.0298599	0.0206681		0.0291341	0.0317724	0.0264958		0.0242973	0.0282753	0.0203193
0.0212245	0.0247531	0.0176959		0.0373091	0.0409425	0.0336757		0.0188101	0.0210139	0.0166064		0.025302	0.0290333	0.0215708		0.0130011	0.0170623	0.00893986		0.0297271	0.034019	0.0254352		0.0168909	0.0195546	0.0142272		0.019965	0.0260969	0.0138332		0.0333448	0.0390141	0.0276755		0.0256124	0.0302321	0.0209927		0.0314793	0.0339679	0.0289906		0.0249192	0.0286554	0.021183
0.0215929	0.0253705	0.0178152		0.0354815	0.0391261	0.0318368		0.0195722	0.0218245	0.0173199		0.0242144	0.0278651	0.0205638		0.0133328	0.0171977	0.00946796		0.0315675	0.036572	0.0265629		0.0182724	0.0208607	0.0156841		0.0207902	0.0272797	0.0143007		0.033729	0.0392915	0.0281666		0.0251779	0.0300929	0.0202629		0.0311658	0.0337062	0.0286254		0.0255568	0.0295698	0.0215439
0.0220962	0.0262087	0.0179836		0.0346553	0.038506	0.0308045		0.0207484	0.0230472	0.0184496		0.0242922	0.0279706	0.0206138		0.0134287	0.0173724	0.00948506		0.0327956	0.0384253	0.0271659		0.0200352	0.022803	0.0172674		0.0208353	0.0278001	0.0138704		0.0324116	0.0381341	0.0266891		0.0223899	0.0273143	0.0174655		0.0284136	0.031162	0.0256651		0.0237538	0.0279743	0.0195333
0.0223166	0.0266702	0.017963		0.033772	0.0377725	0.0297716		0.0213897	0.0238398	0.0189395		0.0236825	0.0275111	0.019854		0.0131376	0.0172057	0.00906943		0.0351577	0.0408504	0.0294651		0.0215017	0.0244348	0.0185686		0.0213777	0.0282521	0.0145033		0.0315878	0.0375504	0.0256251		0.0169827	0.0215866	0.0123788		0.0256926	0.0285239	0.0228614		0.0194273	0.0234337	0.0154209
0.0223102	0.026785	0.0178355		0.0329107	0.0370297	0.0287917		0.0214304	0.0241024	0.0187584		0.0224052	0.0263223	0.0184881		0.0113088	0.0154935	0.0071241		0.0374288	0.0428876	0.0319699		0.0208059	0.0239408	0.0176711		0.0219473	0.0283869	0.0155077		0.0318323	0.0381445	0.0255201		0.0123097	0.0167229	0.00789646		0.0238234	0.0266709	0.0209759		0.0162371	0.0199923	0.0124819
0.0223796	0.0269149	0.0178442		0.033972	0.0380399	0.0299041		0.0215364	0.0244303	0.0186425		0.0222503	0.0260783	0.0184222		0.0100095	0.0141807	0.00583824		0.0397146	0.0451348	0.0342944		0.0203919	0.0235886	0.0171953		0.0226898	0.0286985	0.0166811		0.0341951	0.0408894	0.0275009		0.0121395	0.0168143	0.00746473		0.0242204	0.0270077	0.0214332		0.0164017	0.0201555	0.0126479
0.0221507	0.0264762	0.0178251		0.0363189	0.0402156	0.0324222		0.0210635	0.0239734	0.0181537		0.0229321	0.0265085	0.0193556		0.00979749	0.0140336	0.00556135		0.043285	0.0487998	0.0377703		0.0205698	0.0238187	0.0173209		0.0241786	0.0297658	0.0185914		0.0369	0.0439469	0.0298531		0.0115533	0.0161393	0.00696731		0.0247124	0.0274909	0.0219339		0.0147324	0.0183444	0.0111204
0.022832	0.0269794	0.0186845		0.0391067	0.0429199	0.0352934		0.0216036	0.0244667	0.0187405		0.0240831	0.0277001	0.0204662		0.0101203	0.0145843	0.00565628		0.0464918	0.0522434	0.0407402		0.0201555	0.0236633	0.0166478		0.025087	0.0306366	0.0195375		0.0397695	0.047033	0.032506		0.0128921	0.0175999	0.00818431		0.0249009	0.0276886	0.0221132		0.0147291	0.0186668	0.0107913
0.0229178	0.0268933	0.0189423		0.0408827	0.0446547	0.0371108		0.0210446	0.0239125	0.0181768		0.0237588	0.027385	0.0201325		0.0124231	0.0171424	0.00770383		0.0515258	0.057587	0.0454647		0.0205561	0.0243055	0.0168066		0.0285559	0.0341034	0.0230084		0.0438532	0.0512276	0.0364788		0.0158921	0.0204995	0.0112847		0.0250865	0.0280934	0.0220796		0.0153062	0.0191732	0.0114393
0.0239196	0.027786	0.0200532		0.0407873	0.0445597	0.037015		0.0206962	0.0235218	0.0178706		0.022332	0.0259944	0.0186695		0.0155803	0.0204791	0.0106815		0.0562298	0.062266	0.0501936		0.0204114	0.0243775	0.0164454		0.0311954	0.0364348	0.0259561		0.0487116	0.0559902	0.0414329		0.0185947	0.023043	0.0141464		0.0249396	0.0281702	0.021709		0.0158038	0.0196596	0.011948
0.0274396	0.0313389	0.0235403		0.0397442	0.0436619	0.0358265		0.0215258	0.0241502	0.0189014		0.0207039	0.0246256	0.0167822		0.0205548	0.0255806	0.0155289		0.0588814	0.0650922	0.0526706		0.0213067	0.0252543	0.017359		0.0312095	0.036301	0.0261179		0.0538478	0.0607199	0.0469758		0.0216801	0.0261321	0.0172282		0.0238146	0.0268799	0.0207494		0.0189295	0.0231847	0.0146743
0.0313836	0.0352817	0.0274855		0.0395123	0.0435374	0.0354873		0.0206786	0.0231379	0.0182192		0.0204029	0.0246037	0.0162021		0.0270788	0.031855	0.0223027		0.0606874	0.0671551	0.0542197		0.0225649	0.026277	0.0188528		0.0321078	0.0370405	0.0271752		0.0628311	0.0692115	0.0564507		0.0230788	0.0275098	0.0186478		0.0263981	0.0293724	0.0234238		0.0207289	0.0251465	0.0163114
0.0391523	0.0434991	0.0348056		0.0410885	0.0450181	0.0371589		0.0217777	0.0243423	0.019213		0.0230192	0.0272238	0.0188145		0.0349242	0.0395941	0.0302543		0.0617294	0.068536	0.0549229		0.0235342	0.0270981	0.0199702		0.034138	0.0390315	0.0292446		0.073216	0.0790831	0.0673488		0.0259115	0.0303608	0.0214622		0.0300526	0.0329647	0.0271406		0.0239029	0.0282664	0.0195393
0.0493155	0.0540132	0.0446178		0.0441347	0.0481792	0.0400902		0.0239159	0.0266739	0.0211579		0.0277487	0.0320462	0.0234512		0.0458464	0.0506227	0.0410701		0.0600055	0.0672627	0.0527483		0.0260953	0.0296069	0.0225837		0.0342228	0.0391641	0.0292814		0.0845916	0.0903792	0.0788039		0.0290221	0.0336631	0.024381		0.0350668	0.0379919	0.0321417		0.0272624	0.0315611	0.0229637
0.0593233	0.064233	0.0544136		0.0445263	0.0488199	0.0402327		0.0242012	0.0268768	0.0215255		0.0306105	0.0349602	0.0262609		0.0578809	0.0631497	0.0526121		0.0572968	0.0648233	0.0497702		0.0283255	0.0321223	0.0245286		0.0343004	0.0392777	0.0293231		0.0960743	0.102185	0.0899637		0.0338251	0.0391308	0.0285194		0.0409663	0.0442885	0.0376442		0.0320489	0.036791	0.0273068
0.0723426	0.0780196	0.0666655		0.0439424	0.0485907	0.0392942		0.0282929	0.0316382	0.0249475		0.0343253	0.0387798	0.0298708		0.0708433	0.0768464	0.0648402		0.0540343	0.0616793	0.0463893		0.0312513	0.0352767	0.0272258		0.0355623	0.0406452	0.0304794		0.105877	0.112247	0.0995074		0.0402509	0.0468198	0.033682		0.0454844	0.0490792	0.0418895		0.0391738	0.0445889	0.0337587
0.0812136	0.0867065	0.0757208		0.0421132	0.0471308	0.0370956		0.0290229	0.0322773	0.0257685		0.0382311	0.0428251	0.0336371		0.0834201	0.0901717	0.0766685		0.0491043	0.0569571	0.0412514		0.0341037	0.038514	0.0296933		0.0371022	0.0422708	0.0319335		0.114743	0.121435	0.108051		0.0482398	0.0559496	0.04053		0.0495258	0.0534086	0.045643		0.048692	0.0548474	0.0425365
0.0872011	0.0922299	0.0821723		0.0380433	0.0432561	0.0328305		0.0279491	0.0305997	0.0252985		0.0404856	0.045205	0.0357663		0.0942096	0.101588	0.0868308		0.0446992	0.0532691	0.0361292		0.0366083	0.0413491	0.0318675		0.0411009	0.0467598	0.0354419		0.121334	0.128522	0.114145		0.0555796	0.0638929	0.0472663		0.0523502	0.0563971	0.0483032		0.0581533	0.0645842	0.0517225
0.0937183	0.0988299	0.0886068		0.0335401	0.0390297	0.0280506		0.0308909	0.0336174	0.0281644		0.0433139	0.0483824	0.0382453		0.102615	0.110394	0.0948363		0.0411025	0.0505124	0.0316926		0.0390412	0.043867	0.0342153		0.0459897	0.0522079	0.0397716		0.126108	0.133667	0.118549		0.0616833	0.071171	0.0521957		0.054173	0.0584668	0.0498791		0.0672324	0.0743148	0.06015
0.0909427	0.095712	0.0861734		0.0276087	0.0332156	0.0220018		0.0248744	0.0280042	0.0217447		0.0433585	0.0488649	0.0378521		0.105257	0.113299	0.0972163		0.0375253	0.0477159	0.0273348		0.0383486	0.0433471	0.0333502		0.0504116	0.0572212	0.043602		0.130616	0.138629	0.122603		0.068007	0.0788053	0.0572088		0.0565667	0.0610624	0.052071		0.0754276	0.0832819	0.0675733
0.0883057	0.0936002	0.0830111		0.0232209	0.0292336	0.0172082		0.0229182	0.026469	0.0193673		0.042386	0.048524	0.0362481		0.102134	0.110276	0.0939927		0.0315171	0.0424178	0.0206164		0.0361284	0.0414201	0.0308368		0.0499426	0.0573782	0.0425069		0.131853	0.140503	0.123202		0.076469	0.0879213	0.0650167		0.0579867	0.0629544	0.053019		0.0829608	0.0911188	0.0748029
0.0813578	0.0875018	0.0752138		0.0231103	0.029571	0.0166495		0.0221946	0.026084	0.0183053		0.0427369	0.0491601	0.0363137		0.0872458	0.0963583	0.0781333		0.0234028	0.0352861	0.0115195		0.0282374	0.0346747	0.0218001		0.0449714	0.0535145	0.0364283		0.1245	0.133884	0.115116		0.0851808	0.0965373	0.0738244		0.055037	0.0602809	0.0497931		0.08588	0.0935293	0.0782307
0.0571557	0.0637005	0.0506108		0.0205408	0.0276458	0.0134359		0.00638859	0.0110395	0.00173766		0.036927	0.0438565	0.0299976		0.0568265	0.0683951	0.045258		0.0101228	0.0229943	-0.0027488		0.0109824	0.019383	0.0025817		0.0296144	0.039727	0.0195018		0.108876	0.119514	0.0982375		0.0929353	0.104402	0.081469		0.0476661	0.0538704	0.0414618		0.0863146	0.0939505	0.0786787
0.0371855	0.046689	0.027682		0.017619	0.0267577	0.00848028		0.00182476	0.00865022	-0.0050007		0.0297483	0.0381927	0.0213039		0.0205097	0.0353468	0.00567258		-0.00495618	0.00883739	-0.0187497		-0.00870163	0.00206009	-0.0194633		0.00859181	0.020384	-0.00320036		0.0910647	0.10277	0.0793598		0.096733	0.108125	0.0853412		0.0390276	0.0459411	0.0321141		0.0824842	0.0902675	0.074701
0.0043874	0.0163798	-0.007605		0.00616435	0.018035	-0.00570629		-0.0189509	-0.00985572	-0.028046		0.0131491	0.0240093	0.00228889		-0.0192156	-0.00227815	-0.036153		-0.0250687	-0.0108129	-0.0393246		-0.0346256	-0.0221565	-0.0470946		-0.0202747	-0.00717829	-0.0333711		0.0712197	0.0833104	0.059129		0.0910765	0.10195	0.0802025		0.0241722	0.0318128	0.0165317		0.0697856	0.077645	0.0619262
-0.0487526	-0.0347922	-0.062713		-0.0318392	-0.017661	-0.0460175		-0.0673761	-0.0564844	-0.0782677		-0.03042	-0.0171612	-0.0436788		-0.0769795	-0.0588399	-0.0951192		-0.0705129	-0.056439	-0.0845869		-0.0868304	-0.0728637	-0.100797		-0.076526	-0.0625243	-0.0905276		0.0348486	0.0473178	0.0223795		0.0557663	0.0663657	0.0451668		-0.0153053	-0.00617067	-0.0244399		0.0272939	0.0350079	0.0195798
-0.119579	-0.101293	-0.137864		-0.102295	-0.0855162	-0.119074		-0.139467	-0.123342	-0.155591		-0.107729	-0.0913212	-0.124136		-0.170819	-0.152846	-0.188792		-0.156981	-0.142887	-0.171074		-0.188373	-0.173941	-0.202805		-0.174437	-0.159903	-0.188972		-0.0305425	-0.0180171	-0.0430679		-0.014299	-0.00285032	-0.0257476		-0.0934725	-0.0829051	-0.10404		-0.0476701	-0.0389045	-0.0564358
-0.208121	-0.191017	-0.225225		-0.185058	-0.168249	-0.201867		-0.244356	-0.229427	-0.259285		-0.196445	-0.179778	-0.213113		-0.26082	-0.24413	-0.277509		-0.24201	-0.227171	-0.256848		-0.296232	-0.281761	-0.310703		-0.266019	-0.250923	-0.281116		-0.0834218	-0.0711323	-0.0957112		-0.0782697	-0.0647605	-0.0917788		-0.163208	-0.151026	-0.17539		-0.11006	-0.0990253	-0.121094
-0.223999	-0.207426	-0.240573		-0.217461	-0.200512	-0.23441		-0.270179	-0.255067	-0.285292		-0.227677	-0.210794	-0.244559		-0.276724	-0.262033	-0.291416		-0.272066	-0.256807	-0.287325		-0.32673	-0.313086	-0.340374		-0.292888	-0.278064	-0.307711		-0.0715732	-0.0604828	-0.0826635		-0.0940754	-0.0788344	-0.109316		-0.162537	-0.150759	-0.174315		-0.115933	-0.103802	-0.128065
-0.187133	-0.172326	-0.20194		-0.206652	-0.190386	-0.222918		-0.238667	-0.224983	-0.252352		-0.210124	-0.194242	-0.226006		-0.230086	-0.217116	-0.243056		-0.249819	-0.234656	-0.264982		-0.287368	-0.274924	-0.299812		-0.258197	-0.244105	-0.272288		-0.0195522	-0.010266	-0.0288384		-0.0748259	-0.0588762	-0.0907757		-0.113294	-0.103798	-0.12279		-0.0830984	-0.0717389	-0.0944579
-0.132061	-0.120562	-0.143559		-0.174731	-0.159778	-0.189684		-0.186256	-0.175326	-0.197186		-0.168044	-0.153933	-0.182155		-0.153059	-0.140666	-0.165452		-0.202266	-0.187472	-0.21706		-0.211265	-0.199676	-0.222853		-0.195799	-0.182481	-0.209118		0.0416129	0.0498993	0.0333265		-0.043953	-0.0279706	-0.0599355		-0.0467977	-0.0393144	-0.054281		-0.0386765	-0.0284759	-0.0488771
-0.0643146	-0.0551042	-0.0735251		-0.135451	-0.122184	-0.148718		-0.111888	-0.103219	-0.120557		-0.117489	-0.10545	-0.129528		-0.0748498	-0.0628981	-0.0868016		-0.152704	-0.138645	-0.166762		-0.1292	-0.11843	-0.139971		-0.13223	-0.119905	-0.144555		0.090895	0.098994	0.082796		-0.0147007	0.000463412	-0.0298648		0.0134243	0.0197475	0.00710103		0.000965588	0.00996881	-0.00803763
-0.0151056	-0.00838767	-0.0218236		-0.101523	-0.090096	-0.112949		-0.0567226	-0.0505379	-0.0629072		-0.0757628	-0.0658601	-0.0856655		-0.0139521	-0.00316231	-0.024742		-0.109713	-0.0966633	-0.122763		-0.0632519	-0.0539463	-0.0725574		-0.0789798	-0.0680783	-0.0898812		0.11953	0.127395	0.111664		0.00441257	0.0177756	-0.00895042		0.0539118	0.0600402	0.0477834		0.0271776	0.0346413	0.019714
0.0220381	0.0272826	0.0167937		-0.0695109	-0.0595881	-0.0794336		-0.013404	-0.00899263	-0.0178154		-0.0417167	-0.0334312	-0.0500022		0.0318494	0.0412445	0.0224543		-0.0734034	-0.061715	-0.0850918		-0.0143387	-0.00693143	-0.021746		-0.0390169	-0.0300384	-0.0479954		0.13304	0.14045	0.125631		0.0167702	0.0281398	0.00540057		0.0778623	0.0836856	0.072039		0.042843	0.0493341	0.036352
0.0502428	0.0549831	0.0455025		-0.0385308	-0.0299139	-0.0471478		0.0183606	0.0217787	0.0149424		-0.0142697	-0.00723023	-0.0213092		0.0634513	0.0720882	0.0548143		-0.0409683	-0.0307483	-0.0511882		0.0165897	0.0221825	0.0109969		-0.00910623	-0.00173285	-0.0164796		0.135178	0.142117	0.12824		0.0254925	0.0350297	0.0159554		0.0868459	0.0921057	0.081586		0.0506208	0.0563644	0.0448772
0.0631937	0.0675787	0.0588088		-0.0121841	-0.00452536	-0.0198428		0.028316	0.0308814	0.0257506		0.0033366	0.00946848	-0.00279528		0.0844361	0.0933503	0.0755219		-0.012777	-0.0038705	-0.0216835		0.0335111	0.0378113	0.0292108		0.0110882	0.0173979	0.00477854		0.129775	0.136588	0.122962		0.0322508	0.039887	0.0246147		0.0845891	0.0893321	0.079846		0.0523834	0.0573067	0.0474601
0.0721782	0.0765081	0.0678483		0.0120042	0.0191677	0.00484076		0.0336953	0.0361905	0.0312001		0.0171285	0.0226053	0.0116517		0.0972208	0.107353	0.0870888		0.0113421	0.0194832	0.00320098		0.0407394	0.0453455	0.0361333		0.0244312	0.0304698	0.0183926		0.12287	0.12972	0.116021		0.0354229	0.0417651	0.0290807		0.0785226	0.0829331	0.0741122		0.0489134	0.0534617	0.0443652
0.0731626	0.0775877	0.0687376		0.0286004	0.0353776	0.0218232		0.0300632	0.0325808	0.0275457		0.0241875	0.0293906	0.0189845		0.102236	0.11334	0.0911313		0.0289388	0.0365634	0.0213141		0.0405893	0.0458446	0.0353341		0.0300553	0.0360584	0.0240522		0.114649	0.121496	0.107801		0.0390488	0.0450192	0.0330784		0.069291	0.0733625	0.0652196		0.0451392	0.0498271	0.0404513
0.0677058	0.0721972	0.0632144		0.038982	0.0454863	0.0324777		0.0204166	0.0228952	0.017938		0.027368	0.0325118	0.0222242		0.102221	0.113511	0.090932		0.0419325	0.0490725	0.0347926		0.037598	0.0430486	0.0321474		0.0330289	0.0390981	0.0269598		0.105733	0.1127	0.0987656		0.0420385	0.0477139	0.0363631		0.0592966	0.0632714	0.0553217		0.0406143	0.045081	0.0361476
0.0634186	0.0681413	0.0586959		0.0449768	0.051111	0.0388426		0.0152893	0.017929	0.0126496		0.0295988	0.0346524	0.0245452		0.0979207	0.108427	0.0874147		0.0480141	0.0546605	0.0413676		0.033048	0.037901	0.028195		0.0316088	0.0375239	0.0256937		0.0978119	0.104453	0.0911704		0.0468405	0.0523512	0.0413297		0.0515895	0.0554927	0.0476862		0.0393328	0.0435564	0.0351092
0.0567097	0.0615945	0.0518248		0.0454176	0.0508905	0.0399447		0.00903089	0.0118017	0.00626006		0.0284455	0.0332581	0.0236329		0.0905555	0.09997	0.081141		0.0491121	0.0554336	0.0427906		0.0275403	0.0318092	0.0232714		0.0287696	0.034481	0.0230583		0.090031	0.0960344	0.0840276		0.0509546	0.0561754	0.0457338		0.0454026	0.0488684	0.0419368		0.0390615	0.0430644	0.0350586
0.05062	0.0555464	0.0456936		0.0438679	0.0489306	0.0388052		0.00567739	0.00850465	0.00285013		0.0262455	0.0310096	0.0214813		0.0822159	0.0905827	0.0738491		0.0503362	0.0567306	0.0439418		0.0224936	0.0263299	0.0186572		0.0276628	0.0335065	0.0218191		0.0811558	0.0869084	0.0754031		0.0519008	0.056631	0.0471707		0.0391462	0.0424	0.0358924		0.0371007	0.041075	0.0331264
0.0458208	0.0507918	0.0408498		0.0408156	0.0458054	0.0358259		0.00510117	0.0078607	0.00234163		0.0233825	0.0281111	0.018654		0.0743736	0.082066	0.0666812		0.0518533	0.0581574	0.0455492		0.019181	0.0228328	0.0155293		0.0277125	0.0336252	0.0217999		0.0718749	0.0777989	0.0659509		0.0516359	0.0558606	0.0474113		0.0331959	0.0365529	0.0298389		0.0345155	0.0384822	0.0305488
0.0407163	0.0457197	0.0357129		0.0387347	0.043769	0.0337003		0.00451112	0.00722523	0.00179701		0.0214225	0.0261	0.016745		0.0671255	0.0746936	0.0595575		0.0543565	0.0604881	0.0482249		0.0168635	0.0204836	0.0132434		0.0297309	0.0357231	0.0237387		0.0631308	0.069683	0.0565785		0.0510315	0.0554767	0.0465862		0.0285045	0.0317604	0.0252486		0.0312919	0.035722	0.0268617
0.0363957	0.0413448	0.0314466		0.0379946	0.043144	0.0328452		0.0051177	0.00767112	0.00256428		0.0200903	0.0248811	0.0152995		0.0605773	0.0680796	0.0530751		0.0571057	0.0626259	0.0515855		0.0158834	0.0192715	0.0124952		0.0316742	0.0375236	0.0258249		0.055414	0.0626642	0.0481639		0.0518121	0.0567508	0.0468733		0.0249578	0.0280391	0.0218765		0.0296609	0.034564	0.0247578
0.0321195	0.0369614	0.0272777		0.0391273	0.044116	0.0341386		0.00482493	0.00724281	0.00240705		0.0197404	0.0244456	0.0150352		0.0532864	0.0610546	0.0455182		0.0599903	0.0650838	0.0548967		0.014382	0.0176111	0.011153		0.0336761	0.039574	0.0277782		0.0498919	0.0576553	0.0421284		0.0526543	0.0584293	0.0468793		0.0230804	0.026132	0.0200288		0.0295729	0.0347103	0.0244354
0.0284167	0.0331651	0.0236682		0.0434983	0.0481162	0.0388804		0.00410989	0.00651365	0.00170613		0.0220664	0.026517	0.0176158		0.0461532	0.054452	0.0378544		0.0607659	0.0653025	0.0562293		0.0126972	0.0160726	0.00932173		0.0328259	0.0384002	0.0272516		0.045275	0.0530965	0.0374535		0.0532166	0.0604065	0.0460267		0.021508	0.0246892	0.0183269		0.02912	0.0344713	0.0237687
0.0259591	0.0304744	0.0214438		0.0481082	0.0523899	0.0438266		0.0044697	0.00675506	0.00218435		0.0248263	0.0290041	0.0206485		0.0393756	0.0481696	0.0305815		0.0625524	0.0669531	0.0581517		0.01052	0.0141236	0.00691652		0.0332507	0.0387356	0.0277657		0.041166	0.0485994	0.0337326		0.0514421	0.060332	0.0425522		0.0198092	0.0229935	0.0166249		0.0266976	0.0326121	0.020783
0.0229205	0.0272759	0.018565		0.0487073	0.0527089	0.0447056		0.00394743	0.00627176	0.0016231		0.0248262	0.0287415	0.0209108		0.0343684	0.0434649	0.0252718		0.0645568	0.0692038	0.0599097		0.0090768	0.0128462	0.00530737		0.0338206	0.0396001	0.0280412		0.0376928	0.0447375	0.0306482		0.0508039	0.0606387	0.040969		0.018465	0.0218768	0.0150532		0.0261457	0.0320566	0.0202348
0.0199516	0.0242073	0.015696		0.0484632	0.0524798	0.0444466		0.00401521	0.00641764	0.00161278		0.0248293	0.0287527	0.0209059		0.0317229	0.0408422	0.0226037		0.0652138	0.0699008	0.0605268		0.00913639	0.0130129	0.00525992		0.033158	0.0387865	0.0275295		0.0331455	0.0397786	0.0265124		0.0499335	0.0599718	0.0398951		0.0158276	0.0194162	0.0122391		0.0265017	0.0322918	0.0207117
0.0169057	0.020967	0.0128444		0.045454	0.0498657	0.0410423		0.00417385	0.00654284	0.00180487		0.0231253	0.027333	0.0189176		0.0315514	0.0404202	0.0226826		0.0631532	0.0677276	0.0585789		0.0103227	0.0139901	0.00665532		0.0317954	0.0374428	0.0261481		0.0279651	0.0341653	0.0217648		0.0489184	0.0584327	0.0394042		0.0128587	0.0162603	0.00945715		0.0258609	0.0313116	0.0204101
0.0137731	0.0177281	0.00981809		0.0410853	0.0458189	0.0363518		0.00407074	0.00647868	0.0016628		0.0218869	0.0263279	0.017446		0.0322236	0.0406717	0.0237755		0.0589318	0.0637374	0.0541261		0.0112261	0.0144518	0.00800031		0.0301797	0.0361211	0.0242382		0.0230272	0.0291865	0.0168679		0.0482454	0.0573144	0.0391764		0.0107083	0.0140147	0.007402		0.0264067	0.0320328	0.0207805
0.0113341	0.0151576	0.00751053		0.0354991	0.0401336	0.0308647		0.00435774	0.00671262	0.00200285		0.020227	0.0246748	0.0157792		0.0339863	0.0420815	0.0258911		0.0522583	0.0571157	0.0474008		0.0124455	0.0152076	0.00968337		0.0275443	0.0333177	0.0217708		0.0193369	0.0260762	0.0125976		0.0452052	0.0537477	0.0366626		0.0103407	0.0137597	0.00692161		0.0254971	0.0310926	0.0199016
0.00932205	0.0130511	0.00559303		0.0301808	0.0347069	0.0256546		0.004428	0.00672183	0.00213417		0.018937	0.0234834	0.0143906		0.0359042	0.0437631	0.0280452		0.044134	0.0489711	0.0392968		0.0134638	0.0158105	0.0111171		0.0237532	0.0294291	0.0180773		0.0153846	0.0228785	0.0078907		0.0393904	0.0473126	0.0314682		0.0102345	0.0137402	0.00672866		0.0232401	0.0285017	0.0179784
0.00771207	0.0113515	0.00407262		0.0239793	0.0283805	0.0195781		0.00503879	0.00724635	0.00283123		0.0167503	0.0213446	0.0121559		0.0363894	0.0441744	0.0286044		0.0345253	0.0394933	0.0295573		0.0130966	0.0152223	0.010971		0.0188588	0.0244608	0.0132567		0.010408	0.0183598	0.00245614		0.0308551	0.0382717	0.0234385		0.00955999	0.0130686	0.00605134		0.0189235	0.0235295	0.0143175
0.00657251	0.0102003	0.00294475		0.0189303	0.0231008	0.0147598		0.00615479	0.0083131	0.00399647		0.0155554	0.0199673	0.0111435		0.0365011	0.0443656	0.0286365		0.0253665	0.0307682	0.0199649		0.0130083	0.0153244	0.0106923		0.0147843	0.0204841	0.00908455		0.00380662	0.0123023	-0.00468907		0.0231105	0.0301108	0.0161101		0.00733509	0.0109468	0.00372337		0.015503	0.0199186	0.0110874
0.00520087	0.00881446	0.00158729		0.0141883	0.01811	0.0102667		0.00708205	0.00917682	0.00498727		0.0151967	0.0193505	0.011043		0.0355104	0.0434166	0.0276043		0.0178136	0.0233578	0.0122695		0.0126436	0.0151606	0.0101267		0.0131867	0.0189667	0.0074066		-0.00241596	0.00672044	-0.0115524		0.0144764	0.0217646	0.00718831		0.0058863	0.00972252	0.00205008		0.0117383	0.0168115	0.00666515
0.00303964	0.00672205	-0.00064277		0.00837056	0.0122188	0.00452232		0.00711441	0.00919399	0.00503483		0.01427	0.0183129	0.010227		0.0334959	0.041357	0.0256349		0.0117409	0.0173471	0.00613468		0.0122243	0.0148838	0.0095648		0.0133853	0.019119	0.00765166		-0.00876109	0.000952714	-0.0184749		0.00459974	0.0121143	-0.00291481		0.00451569	0.00861056	0.000420808		0.00754221	0.0127441	0.00234027
-8.03117e-05	0.00376188	-0.0039225		0.00232071	0.00612048	-0.00147906		0.00617695	0.00829366	0.00406024		0.0125306	0.0164004	0.00866076		0.0305338	0.0383864	0.0226813		0.00793962	0.01344	0.00243929		0.0116296	0.0144149	0.00884434		0.0152379	0.0207853	0.00969057		-0.0139786	-0.00374261	-0.0242146		-0.00475742	0.00280944	-0.0123243		0.00435301	0.0086967	9.3131e-06		0.00407437	0.00908391	-0.000935164
-0.00280336	0.00121909	-0.00682582		-0.00296067	0.00101668	-0.00693802		0.00569202	0.0078044	0.00357963		0.0113443	0.0151816	0.00750695		0.0271854	0.0349653	0.0194055		0.00379206	0.0092606	-0.00167648		0.0109401	0.0138685	0.00801172		0.0157924	0.0214231	0.0101617		-0.0192517	-0.00867366	-0.0298297		-0.0109885	-0.00338354	-0.0185934		0.00348684	0.00786427	-0.000890598		0.0035806	0.00878704	-0.00162583
-0.0047866	-0.00060629	-0.00896691		-0.00762312	-0.00339317	-0.0118531		0.00590325	0.00801339	0.00379311		0.00972513	0.0136109	0.00583938		0.0229167	0.0305544	0.015279		0.000439689	0.00610001	-0.00522064		0.00934779	0.0122315	0.00646407		0.0156985	0.0213551	0.0100419		-0.0234512	-0.0124966	-0.0344057		-0.0148452	-0.00745004	-0.0222403		0.0030758	0.00745046	-0.00129886		0.00528205	0.0106798	-0.000115727
-0.00698342	-0.00272857	-0.0112383		-0.0106457	-0.00617923	-0.0151121		0.00546904	0.00757411	0.00336397		0.00921311	0.0132648	0.00516146		0.0186683	0.0261807	0.0111559		-0.00428946	0.00168006	-0.010259		0.00801317	0.0109047	0.00512166		0.0131041	0.0187708	0.0074374		-0.0272772	-0.0160742	-0.0384802		-0.0181645	-0.0109614	-0.0253675		0.00245296	0.00671871	-0.00181279		0.00442715	0.0097137	-0.000859411
-0.00977749	-0.00556384	-0.0139911		-0.0129294	-0.00829426	-0.0175645		0.00379967	0.00585601	0.00174332		0.00919574	0.0132931	0.00509835		0.0144792	0.0217586	0.00719974		-0.0103071	-0.00422527	-0.016389		0.00680987	0.0095579	0.00406185		0.00958149	0.0152478	0.00391514		-0.0309117	-0.0197746	-0.0420489		-0.0205228	-0.0133991	-0.0276464		0.00170305	0.0057935	-0.0023874		0.00198868	0.00710786	-0.00313049
[truncated: 34 more rows]

## Sheet: 4i
WT								FF								KO
unrewarded off diagonal				rewarded off-diagonal				unrewarded off diagonal				rewarded off-diagonal				unrewarded off diagonal				rewarded off-diagonal
[truncated: 140 more rows]
