# Supplementary material for: Dopamine and glutamate regulate striatal acetylcholine in decision-making
Source: Nature. 2023 Aug 9;621(7979):577–85. doi: 10.1038/s41586-023-06492-9 (PMC10511323; doi:10.1038/s41586-023-06492-9)
Supplement: Supplementary file 9 — Source Data Fig. 5 [file 41586_2023_6492_MOESM9_ESM.xlsx]

## Sheet: 5b
LR = ipsi; RR = contra
LR_lateralization_time	LR_lateralization_mean	LR_lateralization_sem	bl1	LR_lateralization_processed_S1299_02022022_mean	LR_lateralization_processed_S1299_02022022_sem	LR_lateralization_processed_S1299_02072022_mean	LR_lateralization_processed_S1299_02072022_sem	LR_lateralization_processed_S1300_02022022_mean	LR_lateralization_processed_S1300_02022022_sem	LR_lateralization_processed_S1300_02072022_mean	LR_lateralization_processed_S1300_02072022_sem	LR_lateralization_processed_S1301_01312022_mean	LR_lateralization_processed_S1301_01312022_sem	LR_lateralization_processed_S1301_02022022_mean	LR_lateralization_processed_S1301_02022022_sem	LR_lateralization_processed_S1302_01312022_mean	LR_lateralization_processed_S1302_01312022_sem	LR_lateralization_processed_S1302_02022022_mean	LR_lateralization_processed_S1302_02022022_sem	bl2	RR_lateralization_time	RR_lateralization_mean	RR_lateralization_sem	bl3	RR_lateralization_processed_S1299_02022022_mean	RR_lateralization_processed_S1299_02022022_sem	RR_lateralization_processed_S1299_02072022_mean	RR_lateralization_processed_S1299_02072022_sem	RR_lateralization_processed_S1300_02022022_mean	RR_lateralization_processed_S1300_02022022_sem	RR_lateralization_processed_S1300_02072022_mean	RR_lateralization_processed_S1300_02072022_sem	RR_lateralization_processed_S1301_01312022_mean	RR_lateralization_processed_S1301_01312022_sem	RR_lateralization_processed_S1301_02022022_mean	RR_lateralization_processed_S1301_02022022_sem	RR_lateralization_processed_S1302_01312022_mean	RR_lateralization_processed_S1302_01312022_sem	RR_lateralization_processed_S1302_02022022_mean	RR_lateralization_processed_S1302_02022022_sem	bl4
-2.16	-0.333351	0.131559		-0.441005	0.0774313	0.0137045	0.0873772	-0.0835776	0.0941571	0.285895	0.0624737	-0.508394	0.108268	-0.569733	0.132064	-0.998379	0.126839	-0.365318	0.100217		-2.16	-0.228896	0.0794038		-0.250904	0.0646631	-0.053402	0.0885315	-0.0162951	0.0874633	0.146977	0.0766612	-0.244783	0.171492	-0.536861	0.0986421	-0.478278	0.0938451	-0.397626	0.10072
-2.106	-0.351917	0.129972		-0.568413	0.0691382	-0.0331427	0.0841217	-0.0523365	0.0913319	0.237175	0.0653926	-0.474358	0.110531	-0.615836	0.133427	-0.992191	0.106839	-0.316232	0.117942		-2.106	-0.240298	0.0822195		-0.303484	0.077928	-0.0376275	0.0849261	-0.0536492	0.08747	0.148324	0.0726452	-0.267207	0.180978	-0.624374	0.120453	-0.452739	0.0829874	-0.331625	0.0915115
-2.052	-0.411647	0.121251		-0.577722	0.0687576	-0.124242	0.0827074	-0.0421569	0.0810342	0.156123	0.0697834	-0.574213	0.110832	-0.553385	0.117686	-0.931714	0.103696	-0.645866	0.115704		-2.052	-0.227107	0.0905236		-0.287827	0.0702224	-0.0529596	0.076957	-0.0821376	0.0796981	0.122581	0.0797615	-0.0569319	0.179552	-0.758925	0.111203	-0.40023	0.0898033	-0.300426	0.0976755
-1.998	-0.39703	0.105744		-0.526029	0.0651155	-0.149677	0.0885972	-0.104152	0.0909657	0.0932223	0.0705599	-0.561557	0.120892	-0.436536	0.128392	-0.886896	0.112364	-0.604619	0.0972133		-1.998	-0.231265	0.0548572		-0.347727	0.0723239	-0.149574	0.0800936	-0.253423	0.0850581	0.041843	0.0740244	-0.0658092	0.217976	-0.477558	0.109248	-0.305495	0.0887517	-0.292378	0.0949518
-1.944	-0.428873	0.0962277		-0.462463	0.0681492	-0.271434	0.0859278	-0.19908	0.0907668	0.0460942	0.065754	-0.742298	0.113555	-0.360061	0.107465	-0.806934	0.111919	-0.634811	0.090816		-1.944	-0.28001	0.0661205		-0.403207	0.0757394	-0.177145	0.0757644	-0.320077	0.0755492	0.0241188	0.0717508	-0.0546083	0.224658	-0.570346	0.117045	-0.435965	0.0839518	-0.302852	0.0885547
-1.89	-0.503342	0.0924388		-0.564116	0.0649917	-0.365105	0.0839062	-0.2765	0.0869035	-0.0407911	0.0648985	-0.703048	0.107688	-0.44533	0.111476	-0.715913	0.105125	-0.915929	0.110859		-1.89	-0.364496	0.0692287		-0.387898	0.0732576	-0.222812	0.0775868	-0.399259	0.0709972	-0.201568	0.0633642	-0.0996976	0.212507	-0.793941	0.127735	-0.390168	0.0830848	-0.420629	0.0949373
-1.836	-0.487727	0.0750574		-0.549257	0.0722291	-0.380137	0.0756111	-0.360519	0.0813732	-0.105397	0.0660298	-0.696204	0.0999647	-0.376506	0.116344	-0.612116	0.091887	-0.821682	0.0985072		-1.836	-0.386845	0.0816762		-0.411222	0.0682497	-0.362157	0.0725893	-0.408234	0.0825403	-0.262907	0.0665842	-0.109861	0.21553	-0.944765	0.122061	-0.24271	0.0899291	-0.352904	0.0895341
-1.782	-0.456147	0.0514095		-0.538765	0.0779245	-0.505764	0.0782442	-0.377138	0.0854838	-0.232754	0.0548626	-0.663001	0.0911715	-0.262357	0.107236	-0.460438	0.0948746	-0.608961	0.112012		-1.782	-0.383165	0.0626155		-0.448032	0.0662948	-0.388192	0.0811477	-0.429097	0.0798282	-0.308353	0.0700139	-0.201293	0.179934	-0.776579	0.140938	-0.158802	0.0959282	-0.354975	0.0845739
-1.728	-0.556665	0.0633566		-0.683485	0.0700295	-0.617701	0.0733109	-0.374976	0.0889289	-0.279782	0.0654821	-0.729861	0.0907624	-0.648501	0.109972	-0.348592	0.0811859	-0.77042	0.0853084		-1.728	-0.374448	0.0724666		-0.438936	0.0661633	-0.457224	0.0741817	-0.450339	0.07912	-0.441102	0.068625	-0.0932705	0.177355	-0.709057	0.131201	-0.022625	0.0925239	-0.383033	0.084063
-1.674	-0.542479	0.0538599		-0.680344	0.0699409	-0.516559	0.0721792	-0.396867	0.0732159	-0.389241	0.0647239	-0.732427	0.0950882	-0.646146	0.0949065	-0.303687	0.0942274	-0.674557	0.0898363		-1.674	-0.356496	0.0878441		-0.377573	0.0614476	-0.384623	0.0718168	-0.569627	0.0740795	-0.553531	0.0651272	-0.144891	0.158975	-0.698407	0.124164	0.129181	0.104611	-0.252495	0.0905912
-1.62	-0.548821	0.0642291		-0.769026	0.072232	-0.517422	0.071403	-0.35687	0.0796384	-0.507847	0.0653956	-0.76218	0.092741	-0.769407	0.0929672	-0.299772	0.0883753	-0.408045	0.0964822		-1.62	-0.33838	0.0892366		-0.408989	0.0679289	-0.306731	0.0752885	-0.590504	0.0797967	-0.605897	0.0724402	-0.131451	0.178694	-0.571935	0.127779	0.177741	0.105566	-0.269277	0.0874102
-1.566	-0.564954	0.0745409		-0.756428	0.0734686	-0.645122	0.0764861	-0.349129	0.0943879	-0.547871	0.0632947	-0.678132	0.0943179	-0.862907	0.0990884	-0.162721	0.101869	-0.517323	0.0882409		-1.566	-0.352967	0.108637		-0.489697	0.0699581	-0.262846	0.076703	-0.670784	0.0818969	-0.675937	0.0731486	-0.141595	0.18787	-0.659874	0.116685	0.235765	0.108691	-0.158766	0.0926656
-1.512	-0.596192	0.0954317		-0.887387	0.0719388	-0.559043	0.0758149	-0.463106	0.0788624	-0.612561	0.0659088	-0.674046	0.081384	-1.04632	0.107674	-0.107474	0.095341	-0.419599	0.0861359		-1.512	-0.387066	0.114073		-0.511194	0.0664243	-0.396167	0.0770739	-0.888888	0.0806434	-0.735286	0.0710624	-0.111017	0.174203	-0.467236	0.120186	0.167276	0.110983	-0.154014	0.100215
-1.458	-0.548931	0.106598		-0.894735	0.0638047	-0.579519	0.0750981	-0.572258	0.0853341	-0.762396	0.0640123	-0.511426	0.100281	-0.871595	0.0991739	0.0608484	0.104727	-0.26037	0.0806734		-1.458	-0.404662	0.127716		-0.436223	0.0704766	-0.391102	0.0708779	-0.945629	0.0861573	-0.945526	0.0653362	-0.00687578	0.161623	-0.404748	0.109158	0.10895	0.10909	-0.216139	0.0928147
-1.404	-0.521149	0.112569		-0.788105	0.0637566	-0.704524	0.0647681	-0.614636	0.0836977	-0.814475	0.0590615	-0.501643	0.103136	-0.570274	0.130553	0.253476	0.111993	-0.429007	0.0826891		-1.404	-0.376901	0.14313		-0.481903	0.0703358	-0.522859	0.0636319	-0.931735	0.0856897	-0.943438	0.0664758	0.191694	0.183952	-0.364715	0.11199	0.100298	0.116818	-0.0625474	0.0887624
-1.35	-0.46723	0.11302		-0.777085	0.0655493	-0.743288	0.0658992	-0.619037	0.0833916	-0.77799	0.0629531	-0.466001	0.0977872	-0.266911	0.108691	0.208119	0.117572	-0.295651	0.0902796		-1.35	-0.387938	0.147909		-0.544216	0.0653441	-0.560812	0.0650726	-0.886076	0.0756727	-0.944458	0.0613717	0.328949	0.160592	-0.455196	0.0982776	-0.0225568	0.123208	-0.0191373	0.0992957
-1.296	-0.463837	0.132234		-0.785784	0.0684318	-0.800987	0.0657191	-0.584525	0.0845806	-0.85816	0.0658542	-0.419171	0.0881609	-0.351696	0.0974847	0.360795	0.107488	-0.27117	0.0926057		-1.296	-0.371153	0.149071		-0.524894	0.0754593	-0.54031	0.0591451	-0.796967	0.07359	-1.01183	0.0640106	0.417635	0.179065	-0.303925	0.106035	-0.172373	0.115374	-0.0365559	0.0874585
-1.242	-0.44718	0.14811		-0.7044	0.0601379	-0.838033	0.064543	-0.555213	0.082006	-0.968321	0.0581652	-0.367331	0.0793629	-0.348004	0.10198	0.477759	0.108515	-0.273899	0.0827467		-1.242	-0.367853	0.142056		-0.480799	0.0686171	-0.652324	0.065709	-0.688993	0.0690063	-0.899957	0.0617445	0.460945	0.181707	-0.297962	0.110869	-0.361911	0.124605	-0.0218223	0.089652
-1.188	-0.330644	0.158081		-0.612353	0.0597097	-0.803966	0.0657831	-0.414867	0.0971245	-0.813082	0.0607312	-0.334338	0.0760994	-0.232409	0.0963447	0.665996	0.112916	-0.100129	0.0958658		-1.188	-0.363364	0.142914		-0.505504	0.0694475	-0.614304	0.0665798	-0.634955	0.0696763	-0.842716	0.065077	0.525489	0.188858	-0.4001	0.106327	-0.42529	0.121194	-0.00952871	0.0865825
-1.134	-0.30739	0.165089		-0.566661	0.063914	-0.75899	0.0630379	-0.382751	0.0995416	-0.943239	0.0583568	-0.315999	0.0692897	-0.0570793	0.0988727	0.672515	0.104113	-0.10692	0.0840832		-1.134	-0.435833	0.127771		-0.444365	0.0633987	-0.574243	0.0596275	-0.723444	0.0666169	-0.904695	0.0638912	0.354484	0.160303	-0.289871	0.105036	-0.64798	0.11724	-0.256552	0.0989398
-1.08	-0.317955	0.160099		-0.562037	0.0701362	-0.688512	0.0665554	-0.383502	0.0992166	-0.877213	0.0644018	-0.391911	0.0695722	-0.178919	0.085501	0.723163	0.107882	-0.184709	0.0895372		-1.08	-0.461049	0.134142		-0.513631	0.073148	-0.597934	0.0651039	-0.732455	0.0852043	-0.757823	0.0564109	0.438694	0.157823	-0.244855	0.104386	-0.794995	0.114229	-0.485391	0.0979966
-1.026	-0.283393	0.173021		-0.737976	0.0678455	-0.56061	0.0627421	-0.426843	0.107954	-0.797271	0.0628632	-0.400303	0.0702135	-0.30405	0.0846725	0.770025	0.097805	0.189884	0.0957856		-1.026	-0.446606	0.147213		-0.534103	0.0716345	-0.46544	0.0670592	-0.730747	0.090579	-0.72631	0.0624398	0.53512	0.181634	-0.200498	0.0955032	-0.867123	0.109835	-0.583752	0.092463
-0.972	-0.304162	0.179446		-0.911877	0.0670898	-0.463991	0.0680552	-0.334821	0.0843845	-0.853527	0.0656728	-0.47146	0.0658985	-0.323707	0.0922272	0.743816	0.109061	0.18227	0.0873132		-0.972	-0.428552	0.156089		-0.641331	0.0723504	-0.409896	0.0631921	-0.721161	0.0917171	-0.716797	0.0596421	0.559747	0.190553	-0.0590541	0.109969	-0.895822	0.0908847	-0.544097	0.0959761
-0.918	-0.330227	0.154395		-0.989217	0.0694897	-0.357511	0.0718245	-0.290182	0.0810082	-0.739174	0.06814	-0.58841	0.070633	-0.305075	0.103521	0.425082	0.117723	0.202668	0.0911577		-0.918	-0.472943	0.174997		-0.818653	0.0724388	-0.268948	0.0608524	-0.721356	0.0840985	-0.629486	0.0587104	0.611439	0.173245	-0.114727	0.0948431	-0.980275	0.0854119	-0.861541	0.0808484
-0.864	-0.463255	0.142118		-1.05706	0.0665925	-0.568169	0.0710133	-0.418395	0.080436	-0.705897	0.0656922	-0.765543	0.0790311	-0.508672	0.105689	0.177172	0.11626	0.140529	0.0792006		-0.864	-0.450696	0.162565		-0.754415	0.0801004	-0.399659	0.0621186	-0.642114	0.0889156	-0.644339	0.0603427	0.608659	0.164958	-0.128184	0.100903	-0.920868	0.0793082	-0.72465	0.0840123
-0.81	-0.640405	0.144118		-1.20122	0.0710965	-0.894959	0.0713872	-0.496683	0.0757646	-0.810011	0.0683452	-0.971646	0.0679018	-0.691722	0.0956827	-0.168727	0.095542	0.11173	0.10922		-0.81	-0.520523	0.134194		-0.832272	0.082777	-0.555866	0.0597347	-0.654461	0.0759435	-0.731869	0.0634683	0.289299	0.172945	-0.0948395	0.103089	-0.851098	0.0882735	-0.733076	0.0765631
-0.756	-0.794253	0.116101		-1.19723	0.0767025	-1.19782	0.0655044	-0.53331	0.0709997	-0.82303	0.058442	-1.09537	0.0783203	-0.695764	0.0929099	-0.587764	0.0813662	-0.223732	0.0933481		-0.756	-0.546912	0.0990508		-0.745374	0.0878429	-0.852462	0.056581	-0.469872	0.0801469	-0.762005	0.0629735	-0.0452132	0.175869	-0.150631	0.0974668	-0.647719	0.0862436	-0.702017	0.0865419
-0.702	-0.877251	0.101416		-0.963162	0.0707587	-1.43791	0.0548941	-0.647297	0.066179	-0.810098	0.0538227	-1.14005	0.062689	-0.732221	0.101169	-0.843497	0.0786263	-0.443771	0.0883156		-0.702	-0.581664	0.0835262		-0.483523	0.0898989	-1.11849	0.0664222	-0.49161	0.0776056	-0.69481	0.0572043	-0.309602	0.16853	-0.384824	0.0859005	-0.498655	0.0890452	-0.671799	0.0946196
-0.648	-0.885283	0.0851793		-0.639403	0.0665976	-1.3561	0.061254	-0.830055	0.0793915	-0.908559	0.0620949	-1.15871	0.0652137	-0.867473	0.0995201	-0.699276	0.0656711	-0.622686	0.0808722		-0.648	-0.550192	0.101545		-0.275952	0.0863535	-1.1792	0.0747689	-0.444244	0.0813656	-0.778202	0.0569098	-0.359767	0.147916	-0.389742	0.0763878	-0.320001	0.101866	-0.654427	0.0957281
-0.594	-0.807211	0.079242		-0.545176	0.0575942	-0.979049	0.0656606	-0.877193	0.063278	-1.03187	0.0508777	-1.14222	0.0649173	-0.788793	0.104796	-0.54583	0.0905877	-0.547554	0.0895887		-0.594	-0.468734	0.110821		-0.0127026	0.0665117	-1.13531	0.0788954	-0.435104	0.0748106	-0.591368	0.0591332	-0.381095	0.131761	-0.643138	0.0847778	-0.226457	0.0976852	-0.3247	0.0900222
-0.54	-0.723892	0.103166		-0.448477	0.0616863	-0.599952	0.0621007	-0.74847	0.0682359	-1.11861	0.0525806	-1.14962	0.051754	-0.799777	0.0966033	-0.22803	0.0798284	-0.698204	0.0846194		-0.54	-0.336104	0.0877484		0.0477174	0.0699417	-0.668878	0.078546	-0.45383	0.0761376	-0.525307	0.0579972	-0.286959	0.146665	-0.59897	0.0872343	-0.141894	0.0771635	-0.0607141	0.0864041
-0.486	-0.616569	0.137744		-0.473472	0.0640276	-0.429574	0.0532291	-0.741252	0.0701805	-1.1311	0.0521363	-1.1688	0.0703004	-0.65146	0.0628432	0.123749	0.0721215	-0.460642	0.0824146		-0.486	-0.293808	0.0862061		-0.0424269	0.0600467	-0.230619	0.0659411	-0.535119	0.0683839	-0.598894	0.0572964	-0.251445	0.125374	-0.630711	0.0877569	0.00994351	0.0681037	-0.0711891	0.0788992
-0.432	-0.612292	0.124335		-0.559255	0.0578471	-0.423722	0.0513463	-0.801957	0.0700382	-1.04992	0.0538145	-1.11015	0.0736269	-0.658924	0.110205	-0.00423939	0.0632952	-0.290167	0.0950025		-0.432	-0.170927	0.114627		-0.15435	0.066871	-0.0420484	0.0522562	-0.582479	0.0656559	-0.651677	0.0555537	-0.0936296	0.125368	-0.364769	0.100357	0.200461	0.0580045	0.321075	0.0954801
-0.378	-0.582677	0.102927		-0.535123	0.0608441	-0.468786	0.0580209	-0.657454	0.0687768	-1.11681	0.055232	-0.84964	0.0708238	-0.600134	0.080786	-0.344182	0.0581848	-0.0892885	0.0844258		-0.378	-0.175817	0.112991		-0.380497	0.0692997	-0.0482695	0.0526134	-0.597072	0.0747864	-0.651346	0.0626683	0.012029	0.101909	-0.163085	0.102567	0.312993	0.0717167	0.108715	0.0754479
-0.324	-0.422865	0.0897805		-0.513734	0.0608612	-0.403249	0.0514565	-0.457123	0.068885	-0.971328	0.0536557	-0.460274	0.0768286	-0.288982	0.107699	-0.267644	0.0522276	-0.0205838	0.0829267		-0.324	-0.141321	0.136818		-0.677399	0.0639169	-0.00630113	0.0489231	-0.415568	0.0753351	-0.754225	0.0530934	0.229345	0.100651	0.106895	0.0954758	0.289668	0.0568128	0.0970191	0.0869729
-0.27	-0.292538	0.0761305		-0.45406	0.0542927	-0.461258	0.0498395	-0.276017	0.0678533	-0.603379	0.0514936	-0.182232	0.064401	-0.326549	0.0975321	-0.185533	0.0672255	0.148721	0.0850909		-0.27	-0.0708088	0.168483		-0.881592	0.0579248	-0.252589	0.0514205	-0.253038	0.075921	-0.629901	0.0548728	0.361333	0.105368	0.226745	0.0819566	0.408417	0.0583434	0.454154	0.096099
-0.216	-0.0780825	0.0929401		-0.251491	0.0545196	-0.404193	0.0537013	0.00890459	0.0736235	-0.517389	0.0509422	0.194056	0.058203	0.0476653	0.0829685	0.0417979	0.0522557	0.255989	0.0941102		-0.216	-0.057597	0.197871		-0.949175	0.0569496	-0.707237	0.0512543	-0.108025	0.0715534	-0.481044	0.054782	0.401615	0.112732	0.220603	0.098656	0.545913	0.0745225	0.616573	0.0840594
-0.162	0.0903809	0.0997519		-0.163144	0.052389	-0.451528	0.0621742	0.206555	0.0747152	-0.123696	0.0543292	0.429601	0.0649214	0.301262	0.10657	0.285632	0.0614603	0.238365	0.0761431		-0.162	-0.00897116	0.200739		-0.872815	0.0677472	-0.888423	0.0576069	0.111783	0.0744597	-0.297875	0.0513138	0.411396	0.10341	0.318146	0.0743026	0.565121	0.06866	0.580898	0.0872935
-0.108	0.333232	0.108987		0.0898691	0.0547068	-0.0546239	0.0566934	0.327484	0.0698471	0.104804	0.0503054	0.851542	0.0687069	0.742007	0.0957197	0.476575	0.0522423	0.128201	0.0814163		-0.108	0.128262	0.182561		-0.457568	0.0731499	-0.751081	0.0549266	0.132315	0.0711264	-0.223847	0.055689	0.677913	0.102659	0.374614	0.0803925	0.715624	0.0648826	0.558129	0.0838974
-0.054	0.542656	0.0893758		0.736596	0.0549908	0.659829	0.0621949	0.396201	0.0585238	0.34277	0.0532922	0.983025	0.0631304	0.70281	0.100143	0.35783	0.0595874	0.162192	0.0699023		-0.054	0.269158	0.110324		0.356625	0.0711646	-0.168867	0.0642033	0.15449	0.0701376	-0.130092	0.0530186	0.767562	0.112231	0.31671	0.088343	0.658102	0.0692872	0.198737	0.0923916
0	0.738178	0.170171		1.46443	0.0632751	1.57021	0.0649747	0.603626	0.0657636	0.525775	0.0561732	0.74241	0.0615359	0.557655	0.0838949	0.253287	0.0587072	0.188036	0.0803968		0	0.480313	0.133383		1.17072	0.0701943	0.94648	0.0644051	0.279304	0.0631698	0.0786447	0.0538015	0.626208	0.104151	0.192135	0.0946128	0.43864	0.0608157	0.110375	0.0902349
0.054	0.857644	0.24297		1.88851	0.0619993	1.99162	0.0655577	0.747577	0.0581569	0.616578	0.0495158	0.836364	0.0633099	0.668205	0.0967931	0.194493	0.0582159	-0.0821943	0.0779904		0.054	0.64513	0.241244		1.88435	0.0617114	1.68626	0.058778	0.487982	0.0584109	0.240334	0.0518004	0.56829	0.104881	0.163728	0.0823233	0.0106611	0.0608306	0.119438	0.0864705
0.108	0.973162	0.245565		1.98587	0.0620162	1.95184	0.0626425	0.881213	0.0623476	0.683218	0.0545665	1.20562	0.064504	0.987805	0.0860123	0.0982439	0.0553755	-0.00851976	0.0844859		0.108	0.787062	0.29373		2.28474	0.0676983	1.92483	0.0642501	0.748493	0.0599695	0.455231	0.0558743	0.752531	0.109633	0.38484	0.0812135	-0.265444	0.0652092	0.011276	0.0983068
0.162	1.02414	0.220705		1.81395	0.0614682	1.60046	0.0645832	0.87904	0.0685421	0.703359	0.0514623	1.6022	0.0705355	1.33758	0.0825475	0.132766	0.0632998	0.123783	0.0808564		0.162	0.872085	0.262877		2.16389	0.0701971	1.74764	0.0696346	0.848917	0.065631	0.644125	0.0586927	1.0512	0.124134	0.686564	0.0829577	-0.232106	0.0753392	0.0664458	0.092219
0.216	0.944661	0.17911		1.47677	0.0680838	1.27091	0.0607157	0.924984	0.0739976	0.650391	0.0480278	1.58656	0.0803856	1.2236	0.0945158	0.13052	0.0733821	0.293562	0.0821784		0.216	0.820012	0.2094		1.85913	0.073453	1.33035	0.0675506	0.852507	0.0693384	0.47069	0.0615533	1.08759	0.123465	0.783358	0.0755127	-0.22725	0.0675042	0.403726	0.0850249
0.27	0.770899	0.143204		1.1898	0.068873	0.836554	0.0661424	0.687608	0.081694	0.449579	0.0559353	1.43558	0.0873643	1.0254	0.105487	0.179755	0.0585096	0.362904	0.0852476		0.27	0.618394	0.171125		1.40654	0.0824989	0.794201	0.0678383	0.663362	0.0687604	0.504662	0.063376	0.985104	0.144114	0.731887	0.0886403	-0.307966	0.059076	0.169361	0.0796043
0.324	0.606777	0.152606		1.03418	0.0694409	0.567306	0.058785	0.392009	0.082848	0.212189	0.0557547	1.34328	0.0925627	0.978787	0.105597	0.0405134	0.0553734	0.285959	0.083668		0.324	0.457184	0.149546		1.00146	0.0824712	0.48924	0.0653918	0.324362	0.0689222	0.195963	0.0641437	1.0786	0.155534	0.701832	0.0682019	-0.229212	0.0557627	0.0952263	0.0699368
0.378	0.420945	0.150784		0.6564	0.0643623	0.273412	0.0609624	0.133748	0.0764242	0.0464254	0.0561607	1.25593	0.0947918	0.840185	0.0949206	-0.0784787	0.0671343	0.239943	0.0746871		0.378	0.306673	0.114491		0.734349	0.0710408	0.157379	0.0688913	0.231064	0.0733754	-0.0544108	0.0635241	0.821571	0.168758	0.460949	0.0873504	-0.146523	0.0720673	0.249005	0.0767924
0.432	0.325002	0.161325		0.410299	0.0649972	0.114813	0.0595385	-0.00543853	0.0714696	-0.102706	0.0560147	1.22739	0.0931653	0.884985	0.10575	-0.0794959	0.0628193	0.150173	0.0785738		0.432	0.254253	0.13224		0.441495	0.0765133	0.0246155	0.05894	0.00805559	0.0734581	-0.0596376	0.0574967	1.03638	0.139363	0.586983	0.0850201	-0.0983215	0.0647236	0.0944619	0.0908443
0.486	0.273219	0.168341		0.237977	0.0711649	0.0240764	0.0563473	-0.051724	0.0698725	-0.142248	0.0475964	1.20612	0.0745479	0.87637	0.105896	-0.214113	0.0568421	0.249298	0.0800962		0.486	0.166114	0.126941		0.362851	0.0728401	-0.0542314	0.0561057	-0.154305	0.068091	-0.253388	0.0604891	0.873664	0.140917	0.510347	0.0739542	-0.026615	0.0662452	0.0705861	0.0864093
0.54	0.261636	0.167326		0.207161	0.0641488	0.0538074	0.051598	-0.0762558	0.0735455	-0.122414	0.050215	1.18424	0.0763327	0.912288	0.112944	-0.167077	0.0633862	0.101334	0.0809443		0.54	0.173829	0.17145		0.205318	0.0708528	-0.140117	0.0607094	-0.136114	0.0732788	-0.334953	0.0602051	1.18416	0.137923	0.683407	0.0760778	-0.206862	0.0607052	0.135791	0.0814357
0.594	0.220772	0.162307		0.153655	0.0613338	-0.0140029	0.0507906	-0.135474	0.070472	-0.17715	0.0523539	1.16304	0.0681198	0.782986	0.0907561	-0.138773	0.0608641	0.131904	0.0906676		0.594	0.0733034	0.161184		0.254238	0.0732054	-0.250886	0.0540624	-0.159257	0.0746288	-0.3579	0.0653689	1.05056	0.124764	0.445121	0.078147	-0.347224	0.0659589	-0.0482237	0.0924326
0.648	0.23771	0.16436		0.20991	0.0677498	0.0493438	0.0450204	-0.219264	0.0691915	-0.101395	0.0528483	1.11293	0.0726575	0.882194	0.0960134	-0.187359	0.0590069	0.155318	0.0776361		0.648	0.0766801	0.179708		0.0428438	0.0717764	-0.178159	0.0561729	-0.208679	0.0676753	-0.339408	0.0637546	1.22181	0.107561	0.537046	0.0827562	-0.360722	0.0657169	-0.101286	0.0883649
0.702	0.21095	0.14636		0.173045	0.0596886	0.0364138	0.053555	-0.0301718	0.075175	-0.0848634	0.0503637	1.06219	0.0829525	0.723138	0.0981952	-0.190767	0.0517827	-0.00138507	0.0731831		0.702	0.10992	0.163038		0.199006	0.0705651	-0.0681693	0.0592871	-0.189526	0.0608908	-0.211638	0.0597989	1.08824	0.110853	0.580336	0.0770376	-0.352233	0.064105	-0.166654	0.0906186
0.756	0.24267	0.15206		0.16824	0.0591459	0.0970793	0.0512987	-0.0329727	0.0764514	0.0322428	0.0546286	1.15706	0.0787817	0.734883	0.095209	-0.17502	0.04985	-0.0401449	0.0799898		0.756	0.113264	0.150937		0.18539	0.0732469	-0.0557087	0.0551412	-0.143763	0.0666156	-0.145319	0.0652889	1.03632	0.15185	0.530731	0.0891348	-0.253917	0.0659974	-0.247617	0.0992562
0.81	0.255323	0.125133		0.128521	0.0537829	0.139532	0.0537116	0.0815337	0.0747782	0.102904	0.055413	1.09486	0.074181	0.503263	0.113074	-0.0999202	0.0603765	0.091892	0.0763533		0.81	0.216452	0.141586		0.215591	0.0647502	0.0729045	0.0572803	-0.0668614	0.0647846	0.0718372	0.0593099	1.04322	0.102496	0.674935	0.0764989	-0.22165	0.0604281	-0.0583597	0.0858822
0.864	0.316434	0.100594		0.228249	0.0582855	0.260223	0.0547308	0.156583	0.0770778	0.257519	0.0672031	0.998462	0.0644136	0.469027	0.110164	0.01713	0.0627954	0.144278	0.0760731		0.864	0.307229	0.103003		0.199098	0.0666472	0.159252	0.0611428	0.159922	0.0634368	0.475619	0.0645625	0.853764	0.145273	0.619589	0.0878339	-0.0521491	0.0600923	0.0427374	0.0820625
0.918	0.424159	0.103038		0.401566	0.0588536	0.426266	0.0551404	0.195141	0.0778935	0.451339	0.0646358	0.922574	0.0859102	0.815744	0.108294	0.114064	0.063544	0.0665802	0.0715008		0.918	0.442473	0.130325		0.316569	0.0627787	0.352007	0.0686997	0.409363	0.06662	0.755646	0.067577	1.01712	0.107734	0.805578	0.0811019	-0.0462903	0.0647154	-0.0702108	0.0874367
0.972	0.511024	0.100928		0.463373	0.0628411	0.571046	0.0610746	0.387675	0.0857828	0.670438	0.0637701	1.03999	0.0707359	0.686492	0.108052	0.0589845	0.0592737	0.210193	0.0869944		0.972	0.523301	0.126572		0.296931	0.0636683	0.39182	0.0595381	0.746535	0.0750287	0.883059	0.0595882	1.02346	0.109552	0.765911	0.0925086	0.0328539	0.0631083	0.0458392	0.0822536
1.026	0.555548	0.115074		0.533604	0.0644218	0.624109	0.0567458	0.536062	0.0707628	0.912837	0.0715685	1.05446	0.0672505	0.607811	0.0911573	-0.023951	0.0595801	0.19945	0.0740794		1.026	0.535253	0.130222		0.368295	0.0698125	0.423704	0.0627352	0.990665	0.0735595	1.00544	0.0619201	0.771642	0.146329	0.684418	0.0928471	0.0699365	0.0709838	-0.0320715	0.0852103
1.08	0.643803	0.109578		0.602553	0.0686136	0.666773	0.0588256	0.790764	0.0711012	1.12856	0.0658789	1.005	0.0728495	0.521276	0.0878917	0.194014	0.0636266	0.241477	0.0910839		1.08	0.61978	0.147083		0.35023	0.0686613	0.56353	0.0702428	1.15351	0.0748028	1.03903	0.0634285	0.948749	0.11841	0.813702	0.0950072	0.18778	0.0680908	-0.0982923	0.0985905
1.134	0.713107	0.112947		0.671538	0.0642323	0.6827	0.0556309	0.960343	0.0676206	1.17811	0.0659155	1.05238	0.0755913	0.646311	0.10918	0.269563	0.0599535	0.243914	0.0826743		1.134	0.573884	0.106915		0.356013	0.0740223	0.496255	0.0645032	0.984001	0.0744132	0.983483	0.0701522	0.711766	0.123588	0.679189	0.0826764	0.28386	0.0758579	0.0965044	0.0896407
1.188	0.8176	0.0997584		0.790826	0.0675703	0.822058	0.0662134	0.914878	0.0650108	1.20972	0.065076	1.09132	0.0758013	0.949237	0.11654	0.373293	0.0685257	0.389469	0.0853672		1.188	0.621666	0.0849495		0.455267	0.0753563	0.662398	0.0696623	0.868552	0.0649886	0.916605	0.0716158	0.712151	0.159648	0.776717	0.0937138	0.420074	0.0758651	0.161565	0.0831395
1.242	0.834454	0.105781		0.715495	0.0704032	0.984296	0.0612238	1.01826	0.0689623	1.1194	0.0642571	1.1976	0.075744	0.867103	0.112092	0.510654	0.0745414	0.26282	0.0817524		1.242	0.676802	0.0822023		0.443275	0.0724329	0.574406	0.0691296	0.831865	0.0775888	0.968669	0.065957	0.913696	0.137902	0.857923	0.0824763	0.533449	0.0715169	0.291136	0.091983
1.296	0.839264	0.0797432		0.717924	0.0576445	0.908081	0.056804	0.982881	0.0738258	1.08053	0.0671107	1.16495	0.093578	0.781028	0.123475	0.637653	0.0798238	0.44106	0.0836945		1.296	0.685171	0.0663214		0.39992	0.0754517	0.640886	0.0639989	0.877888	0.0731549	0.869758	0.0646237	0.844616	0.142644	0.776276	0.0905711	0.692126	0.0840926	0.379896	0.0890552
1.35	0.862876	0.0625392		0.850208	0.0642482	0.905054	0.062371	1.08225	0.0808368	1.07355	0.062184	0.992433	0.0887915	0.698942	0.106983	0.754715	0.0724271	0.545852	0.0726887		1.35	0.725747	0.0913076		0.361959	0.0788105	0.731927	0.0658429	0.856807	0.0748847	1.03619	0.0600729	1.08242	0.161336	0.749183	0.0910534	0.655336	0.0802145	0.332151	0.0903129
1.404	0.837355	0.083032		0.826724	0.0590163	0.85723	0.0595244	1.08637	0.0758876	1.08356	0.0598249	1.12845	0.0856044	0.605283	0.0952906	0.657477	0.0681203	0.453747	0.0823629		1.404	0.774545	0.0882345		0.339184	0.0778115	0.801802	0.0653659	0.939671	0.0750443	1.08036	0.0600628	1.07718	0.140986	0.784336	0.0999306	0.698947	0.06941	0.474886	0.0841782
1.458	0.84902	0.0834587		0.756755	0.0704453	0.81736	0.0600804	1.04661	0.07491	0.951148	0.0613238	1.27212	0.0835048	0.829863	0.122513	0.699436	0.069171	0.418862	0.0890524		1.458	0.730247	0.0834226		0.317024	0.0804291	0.762409	0.0752077	0.938431	0.0754554	0.941007	0.0604887	0.915638	0.142869	0.842758	0.0879026	0.765386	0.069243	0.359321	0.0890859
1.512	0.866738	0.0772891		0.790654	0.0627127	0.837092	0.0710009	0.998005	0.0720761	1.08618	0.0581436	1.25889	0.0800386	0.650591	0.103627	0.759053	0.0793667	0.553439	0.0780191		1.512	0.691228	0.0995199		0.305083	0.0879937	0.619983	0.0743365	0.865005	0.0743745	0.972999	0.0546245	0.860285	0.152027	0.976957	0.0954373	0.745192	0.0810568	0.184318	0.0898369
1.566	0.849841	0.0879562		0.777033	0.0667721	0.814506	0.0677168	1.01257	0.072048	1.04212	0.0622096	1.26951	0.0990334	0.618811	0.107796	0.856566	0.0834963	0.407602	0.0834703		1.566	0.660148	0.0990256		0.272611	0.0970306	0.596383	0.0753014	0.9632	0.0836178	0.949281	0.0591267	0.972809	0.125854	0.724622	0.0940743	0.576943	0.0665047	0.225334	0.101261
1.62	0.841436	0.0766121		0.66258	0.0674187	0.742762	0.0603457	1.03606	0.072417	0.913732	0.0742529	1.26819	0.0956453	0.760385	0.109566	0.825517	0.0795824	0.522263	0.0826126		1.62	0.621523	0.107547		0.202066	0.0915433	0.62287	0.0747542	0.762935	0.075931	1.00622	0.0682827	1.11487	0.118439	0.477979	0.105456	0.509917	0.0653282	0.275327	0.0849683
1.674	0.846868	0.0737644		0.571207	0.0650918	0.783343	0.0604459	1.04423	0.0651629	0.987608	0.0650943	1.21436	0.0840117	0.784884	0.0901954	0.804687	0.0819775	0.584616	0.0824985		1.674	0.647703	0.125095		0.0995633	0.0900686	0.645519	0.07778	0.782563	0.0801713	1.04489	0.0679103	1.16383	0.140501	0.707939	0.0961784	0.591552	0.0773867	0.145766	0.0880879
1.728	0.826614	0.0857625		0.591942	0.0627318	0.767917	0.0621989	0.929323	0.0755408	0.987636	0.061782	1.30453	0.0912963	0.819084	0.105753	0.764599	0.0755563	0.447884	0.0972664		1.728	0.659318	0.113126		0.139903	0.0882407	0.611951	0.0743692	0.780237	0.0785064	1.04819	0.0629156	1.0472	0.117199	0.850795	0.080982	0.567876	0.072549	0.2284	0.0982839
1.782	0.785839	0.0796597		0.542144	0.064926	0.758768	0.0618592	0.842587	0.0718652	0.990891	0.0645757	1.20376	0.0953103	0.683208	0.0895521	0.817921	0.0832381	0.447436	0.0843786		1.782	0.660974	0.116942		0.0295356	0.0863066	0.537634	0.06926	0.940641	0.0896287	1.07259	0.0668103	1.01173	0.141499	0.730472	0.0828794	0.587832	0.0784518	0.37735	0.0849682
1.836	0.777301	0.0754891		0.568515	0.0708684	0.726133	0.0634175	0.961631	0.0799105	0.979232	0.0642954	1.13478	0.0827234	0.650852	0.114117	0.733013	0.0727861	0.464248	0.0776359		1.836	0.627292	0.135895		0.01416	0.0840081	0.509122	0.0686649	0.887153	0.0890839	0.963268	0.0669895	1.2834	0.151972	0.622838	0.0858725	0.523946	0.0808015	0.214452	0.0877325
1.89	0.749045	0.107494		0.492461	0.0714737	0.673237	0.0661002	0.936096	0.0726615	0.916083	0.0672796	1.36178	0.0871164	0.687126	0.0997806	0.638691	0.0704781	0.286886	0.0900652		1.89	0.636701	0.11266		0.0982381	0.0896706	0.507823	0.0718519	0.775558	0.0834351	0.901974	0.0623093	1.20661	0.15906	0.721944	0.0888728	0.500856	0.0765146	0.380604	0.0858583
1.944	0.73357	0.0899031		0.4494	0.0689185	0.716633	0.0743052	0.845484	0.0768413	0.890368	0.0637059	1.26369	0.0927659	0.6678	0.10733	0.618787	0.0800337	0.416391	0.0930069		1.944	0.621479	0.105673		0.17137	0.0825104	0.409692	0.0749018	0.840181	0.0956967	0.88228	0.0664688	1.03976	0.163358	0.837223	0.0897695	0.513746	0.0738735	0.277579	0.0937101
1.998	0.728181	0.0915141		0.447368	0.0723794	0.67211	0.0673209	0.767314	0.0762473	0.827002	0.0611841	1.31241	0.0947992	0.76938	0.108177	0.580964	0.0712036	0.4489	0.0801353		1.998	0.573535	0.0915973		0.132554	0.0749374	0.281052	0.073069	0.694184	0.0922666	0.798984	0.0717961	0.916897	0.145329	0.793409	0.104128	0.555823	0.0785736	0.415375	0.0899915
2.052	0.706602	0.079628		0.466944	0.0755028	0.616441	0.0688846	0.763459	0.0761158	0.800749	0.0754266	1.22794	0.0861009	0.693239	0.12101	0.573617	0.0793089	0.510429	0.0808741		2.052	0.555444	0.0846015		0.133442	0.0694739	0.292559	0.0763537	0.495568	0.0904308	0.881586	0.0632109	0.806664	0.1329	0.708522	0.09768	0.6471	0.0781299	0.478109	0.0878243
2.106	0.630689	0.0702591		0.418845	0.0754111	0.543361	0.0679055	0.628534	0.0805963	0.642112	0.0680202	1.10434	0.0825132	0.593492	0.110418	0.673218	0.0606169	0.441611	0.0887399		2.106	0.53158	0.0978741		0.0651521	0.0794371	0.219316	0.0741809	0.489523	0.0860862	0.695728	0.0664301	0.940585	0.149443	0.678459	0.0977007	0.776066	0.0841121	0.387813	0.0981158
2.16	0.60731	0.086819		0.401865	0.0738395	0.458483	0.0720245	0.468495	0.0874863	0.607078	0.0650728	1.21759	0.0958252	0.66387	0.115753	0.584086	0.069337	0.457011	0.0841425		2.16	0.540443	0.109771		0.0596726	0.0840638	0.230899	0.0780112	0.421257	0.0846867	0.703911	0.0733006	1.10757	0.148876	0.643139	0.0909208	0.763227	0.0841849	0.393873	0.090858
2.214	0.599049	0.0697642		0.411814	0.075133	0.453808	0.0784174	0.445346	0.0875578	0.642398	0.0647347	1.06798	0.0997675	0.622083	0.0975182	0.638524	0.0653103	0.510438	0.0881917		2.214	0.527015	0.104057		0.00202224	0.0805812	0.284599	0.0828836	0.371123	0.0863885	0.66625	0.0722616	1.0143	0.131334	0.714171	0.0916271	0.716783	0.06836	0.446877	0.0890967
2.268	0.505043	0.0890225		0.324349	0.0787709	0.512291	0.0699476	0.266463	0.0790347	0.61362	0.069085	1.09355	0.0882187	0.44794	0.114715	0.513965	0.0730301	0.26817	0.0877056		2.268	0.431282	0.0989417		-0.0494988	0.0771774	0.173335	0.0837819	0.387506	0.0912397	0.562077	0.07445	0.848695	0.125363	0.649965	0.09884	0.648418	0.0707972	0.229761	0.0876187
2.322	0.507776	0.088661		0.361457	0.0838767	0.393499	0.0670058	0.155736	0.0803021	0.553708	0.0733287	1.08378	0.0826943	0.55034	0.0969284	0.543638	0.0655294	0.420046	0.0919582		2.322	0.439142	0.105749		-0.0449002	0.078884	0.0929757	0.0795761	0.355211	0.0853799	0.527773	0.0819244	0.945471	0.156056	0.630353	0.0954451	0.654043	0.0739008	0.352209	0.0958169
2.376	0.471426	0.0839972		0.368066	0.0830261	0.297622	0.0710513	0.289075	0.0812691	0.50753	0.0745664	1.02909	0.0723508	0.607193	0.118416	0.407928	0.0748257	0.264902	0.0861964		2.376	0.414983	0.119775		-0.130062	0.0724192	0.0417855	0.0749883	0.304638	0.0933443	0.460024	0.0765812	0.999323	0.158466	0.492149	0.0896493	0.760844	0.0842104	0.391161	0.0875892
2.43	0.476394	0.108208		0.368887	0.0863429	0.275096	0.071984	0.165697	0.08579	0.441627	0.0688423	1.10933	0.0678649	0.789997	0.0873673	0.500381	0.0758757	0.160132	0.098253		2.43	0.372037	0.101188		-0.111872	0.0779085	0.0566045	0.0746863	0.285668	0.0854225	0.439689	0.0751303	0.850546	0.169708	0.52907	0.0983901	0.603494	0.0755102	0.323098	0.0885048
2.484	0.424584	0.104235		0.278311	0.080561	0.134331	0.0724607	0.17175	0.0865572	0.292462	0.0702436	1.02379	0.095866	0.740822	0.11228	0.527357	0.0788248	0.227843	0.10677		2.484	0.347675	0.113495		-0.233288	0.0857916	-0.00290351	0.0853541	0.280477	0.0876867	0.420134	0.081408	0.846204	0.167294	0.616042	0.0823516	0.529701	0.0853891	0.325035	0.094006
2.538	0.332818	0.0994598		0.347948	0.0780799	0.0185708	0.0832192	0.0114926	0.0877694	0.271973	0.0743703	0.911791	0.0885862	0.534383	0.134473	0.435521	0.0767209	0.130865	0.113521		2.538	0.395971	0.128406		-0.184446	0.0768544	0.00501647	0.083348	0.174391	0.088922	0.345172	0.0788585	0.977835	0.157547	0.738336	0.0833752	0.614892	0.0912882	0.496567	0.0788891
2.592	0.238661	0.106646		0.263388	0.0725155	-0.0436949	0.0812269	-0.0698678	0.0961656	0.191957	0.0711934	0.869172	0.0893483	0.373211	0.108832	0.410505	0.0852107	-0.0853846	0.105353		2.592	0.330161	0.104816		-0.136295	0.0727407	-0.0460436	0.0807289	0.221405	0.0883106	0.401383	0.0796056	0.846017	0.143255	0.47544	0.0988823	0.528883	0.0826299	0.3505	0.0862183
2.646	0.19776	0.122479		0.0830542	0.0750513	-0.209234	0.078805	-0.117672	0.0999094	0.104206	0.0715628	0.865311	0.111036	0.446329	0.114679	0.492705	0.0885656	-0.0826228	0.105619		2.646	0.251481	0.117138		-0.224894	0.0807767	-0.0983798	0.0781722	0.013379	0.0933894	0.292036	0.0789982	0.868775	0.1559	0.314515	0.084671	0.538283	0.0861516	0.308133	0.103386
2.7	0.240511	0.132999		0.10138	0.0786993	-0.199311	0.0775488	-0.124046	0.089594	0.107938	0.0757685	0.887367	0.10971	0.73882	0.112696	0.42921	0.105241	-0.0172688	0.108499		2.7	0.24332	0.118475		-0.248915	0.0747687	-0.128324	0.0806226	0.06674	0.0954526	0.27769	0.0771273	0.890338	0.147821	0.292778	0.095016	0.48907	0.0922243	0.30718	0.0863508
2.754	0.223071	0.131918		0.157889	0.0847913	-0.0865441	0.0701688	-0.218538	0.0884835	0.0823226	0.0752024	0.907404	0.114274	0.595346	0.10999	0.479099	0.103444	-0.132414	0.114562		2.754	0.202416	0.122505		-0.369453	0.0671569	-0.208129	0.0741202	0.0268088	0.0893532	0.214071	0.0813452	0.753807	0.175432	0.39797	0.0927108	0.479224	0.092713	0.32503	0.095008
2.808	0.166915	0.129739		0.050843	0.0822835	-0.126727	0.0667074	-0.285244	0.0888021	0.0557244	0.0688166	0.947511	0.0971606	0.39784	0.116349	0.368317	0.114865	-0.0729478	0.0989112		2.808	0.247054	0.135122		-0.35256	0.0718796	-0.211706	0.0734326	0.181762	0.0973643	0.162872	0.0686018	0.955789	0.174744	0.448223	0.0903754	0.397531	0.0937303	0.394519	0.0955401
2.862	0.0542968	0.120892		0.00143396	0.0787309	-0.140448	0.0777336	-0.379415	0.0855126	0.00105752	0.073767	0.815322	0.0920574	0.217022	0.116529	0.159898	0.127935	-0.240496	0.112972		2.862	0.165835	0.1378		-0.397737	0.0650255	-0.346841	0.0806002	0.0188758	0.097788	0.171041	0.0790904	0.88807	0.151659	0.325101	0.0897939	0.264809	0.0913326	0.403364	0.0983682
2.916	0.032954	0.136657		0.00534826	0.0789144	-0.2548	0.0760827	-0.416511	0.0890792	-0.0914522	0.0709673	0.834697	0.0966387	0.420646	0.104747	0.0501811	0.136033	-0.284477	0.10813		2.916	0.116635	0.133447		-0.436823	0.0692387	-0.400501	0.0802454	-0.0403595	0.109223	0.0956768	0.0757279	0.759151	0.17396	0.337516	0.0856617	0.359757	0.0919629	0.258659	0.0951575
2.97	0.0167686	0.152631		-0.0172502	0.0749057	-0.374871	0.0753318	-0.404583	0.0970153	-0.113594	0.0735062	0.875013	0.105528	0.544079	0.13001	-0.0390881	0.138202	-0.335557	0.112001		2.97	0.136254	0.148451		-0.449078	0.0794806	-0.46931	0.0770495	-0.0496754	0.0990347	0.0134016	0.0743329	0.768158	0.170002	0.448925	0.0996861	0.425769	0.0968035	0.401842	0.102485
3.024	-0.00811632	0.152429		-0.0225863	0.0823377	-0.40496	0.0778938	-0.389383	0.0907957	-0.217268	0.0763586	0.775031	0.0892628	0.636318	0.116365	-0.118782	0.141136	-0.323301	0.115096		3.024	0.097587	0.141365		-0.422436	0.0707579	-0.457263	0.0747231	-0.11884	0.0950355	0.0459869	0.0855162	0.787049	0.164617	0.454552	0.100982	0.293053	0.102253	0.198594	0.0979509
3.078	-0.0487199	0.155587		-0.177933	0.0807084	-0.502592	0.0669114	-0.442334	0.0884063	-0.148821	0.0706345	0.809151	0.0808612	0.536175	0.108935	-0.140564	0.155197	-0.322841	0.106936		3.078	0.000879994	0.138		-0.536261	0.0671535	-0.528259	0.0721514	-0.147472	0.0922743	-0.123629	0.078697	0.665609	0.164282	0.320941	0.0897042	0.124589	0.0887196	0.231521	0.101999
3.132	-0.0641158	0.169067		-0.317939	0.0731871	-0.507966	0.0707549	-0.464832	0.0991006	-0.235347	0.0725233	0.934837	0.0852943	0.512912	0.125021	-0.206303	0.141234	-0.228289	0.103205		3.132	-0.0149892	0.131046		-0.543297	0.0654701	-0.473473	0.071516	-0.0992481	0.0981459	-0.135863	0.0810889	0.69298	0.168409	0.190562	0.0996938	0.178158	0.0883788	0.0702668	0.0928201
3.186	-0.120215	0.158232		-0.353629	0.0752812	-0.54689	0.0696354	-0.453443	0.0938377	-0.305358	0.0757454	0.756168	0.0796047	0.496574	0.127045	-0.171422	0.146502	-0.383716	0.0944534		3.186	-0.000931477	0.147384		-0.517575	0.0634129	-0.47242	0.0750312	-0.256217	0.09281	-0.236623	0.0831319	0.780182	0.164141	0.275482	0.092039	0.259178	0.0928883	0.16054	0.0969634
3.24	-0.128253	0.161414		-0.418402	0.0804712	-0.600511	0.0662092	-0.486977	0.0782658	-0.218133	0.0732936	0.74173	0.0843169	0.486886	0.132448	-0.106124	0.147455	-0.42449	0.0989427		3.24	-0.0165631	0.125204		-0.439223	0.069811	-0.465773	0.0764349	-0.179711	0.0932818	-0.19994	0.0801591	0.652139	0.122876	0.140925	0.09499	0.262363	0.0907205	0.0967163	0.106267

## Sheet: 5c
Hi_Rew_Glu_time	Hi_Rew_Glu_mean	Hi_Rew_Glu_sem	bl1	Hi_Rew_Glu_processed_S1299_02022022_mean	Hi_Rew_Glu_processed_S1299_02022022_sem	Hi_Rew_Glu_processed_S1299_02072022_mean	Hi_Rew_Glu_processed_S1299_02072022_sem	Hi_Rew_Glu_processed_S1300_02022022_mean	Hi_Rew_Glu_processed_S1300_02022022_sem	Hi_Rew_Glu_processed_S1300_02072022_mean	Hi_Rew_Glu_processed_S1300_02072022_sem	Hi_Rew_Glu_processed_S1301_01312022_mean	Hi_Rew_Glu_processed_S1301_01312022_sem	Hi_Rew_Glu_processed_S1301_02022022_mean	Hi_Rew_Glu_processed_S1301_02022022_sem	Hi_Rew_Glu_processed_S1302_01312022_mean	Hi_Rew_Glu_processed_S1302_01312022_sem	Hi_Rew_Glu_processed_S1302_02022022_mean	Hi_Rew_Glu_processed_S1302_02022022_sem	bl2	Low_NoRew_Glu_time	Low_NoRew_Glu_mean	Low_NoRew_Glu_sem	bl3	Low_NoRew_Glu_processed_S1299_02022022_mean	Low_NoRew_Glu_processed_S1299_02022022_sem	Low_NoRew_Glu_processed_S1299_02072022_mean	Low_NoRew_Glu_processed_S1299_02072022_sem	Low_NoRew_Glu_processed_S1300_02022022_mean	Low_NoRew_Glu_processed_S1300_02022022_sem	Low_NoRew_Glu_processed_S1300_02072022_mean	Low_NoRew_Glu_processed_S1300_02072022_sem	Low_NoRew_Glu_processed_S1301_01312022_mean	Low_NoRew_Glu_processed_S1301_01312022_sem	Low_NoRew_Glu_processed_S1301_02022022_mean	Low_NoRew_Glu_processed_S1301_02022022_sem	Low_NoRew_Glu_processed_S1302_01312022_mean	Low_NoRew_Glu_processed_S1302_01312022_sem	Low_NoRew_Glu_processed_S1302_02022022_mean	Low_NoRew_Glu_processed_S1302_02022022_sem	Hi_Rew_Ach_time	Hi_Rew_Ach_mean	Hi_Rew_Ach_sem	bl1	Hi_Rew_Ach_processed_WT53_09012021_mean	Hi_Rew_Ach_processed_WT53_09012021_sem	Hi_Rew_Ach_processed_WT53_09032021_mean	Hi_Rew_Ach_processed_WT53_09032021_sem	Hi_Rew_Ach_processed_WT53_09062021_mean
-2.16	-0.429447	0.129561		-0.60297	0.0465102	-0.0346394	0.0580667	-0.102933	0.0632697	0.193846	0.0492838	-0.743031	0.077412	-0.888129	0.0764193	-0.678698	0.04512	-0.57902	0.0513756		-2.16	-0.289853	0.075778		-0.503016	0.140353	-0.0124314	0.134382	-0.0679142	0.14422	-0.0347293	0.100482	-0.269312	0.104573	-0.443087	0.161246	-0.602265	0.12303	-0.38607	0.156375	-2.16	-0.060021	0.0234236		-0.355198	0.072546	-0.136671	0.0738874	-0.0442974
-2.106	-0.485407	0.117681		-0.616377	0.0530813	-0.159726	0.0573679	-0.119227	0.0610185	0.0563588	0.051018	-0.786634	0.0696791	-0.895541	0.078284	-0.680715	0.0409916	-0.681394	0.0611568		-2.106	-0.311311	0.078572		-0.502006	0.130714	-0.107276	0.115296	-0.107938	0.141684	-0.0808868	0.105344	-0.185612	0.100999	-0.748716	0.157292	-0.435429	0.106663	-0.322622	0.157283	-2.106	-0.0519941	0.023325		-0.237944	0.0803123	-0.124814	0.0862819	-0.00161118
-2.052	-0.501551	0.122594		-0.682973	0.0534895	-0.215979	0.0549966	-0.200286	0.0651687	0.153605	0.0535644	-0.80701	0.0654558	-0.924553	0.0737848	-0.66365	0.0472818	-0.671565	0.0551301		-2.052	-0.27219	0.0813027		-0.567969	0.0911036	-0.130208	0.112375	0.0439782	0.146222	-0.120203	0.105541	-0.136664	0.102611	-0.483611	0.146594	-0.615968	0.10779	-0.166871	0.139426	-2.052	-0.0683762	0.0216167		-0.14146	0.0886652	-0.143694	0.0866543	-0.0212776
-1.998	-0.50772	0.104702		-0.650239	0.0479963	-0.339484	0.0542778	-0.235929	0.0625932	0.0648721	0.0539296	-0.805068	0.0699417	-0.862548	0.0693128	-0.697881	0.0448003	-0.535488	0.0554907		-1.998	-0.31805	0.0715813		-0.615122	0.115566	-0.101629	0.148889	-0.152311	0.158009	-0.184195	0.104839	-0.155244	0.103135	-0.512446	0.143881	-0.592842	0.119197	-0.230612	0.116229	-1.998	-0.0835112	0.0235044		-0.119656	0.0877906	-0.105147	0.0915045	-0.0240882
-1.944	-0.529874	0.104993		-0.703004	0.0532233	-0.346022	0.0505386	-0.370009	0.0606683	0.0714436	0.0533385	-0.767124	0.0704275	-0.951904	0.067681	-0.669398	0.0444476	-0.502974	0.0570615		-1.944	-0.266091	0.0640237		-0.289628	0.121809	-0.334128	0.10912	-0.0720505	0.155465	0.0120568	0.110644	-0.166437	0.114151	-0.494436	0.175892	-0.547507	0.121514	-0.236602	0.115429	-1.944	-0.100704	0.0262673		-0.0749584	0.0795323	-0.164893	0.0888001	-0.0668576
-1.89	-0.563188	0.0963653		-0.736383	0.0486283	-0.517859	0.0500392	-0.363428	0.0627648	0.016346	0.0556927	-0.707661	0.0701764	-0.936813	0.0680964	-0.722454	0.0468278	-0.537248	0.0612352		-1.89	-0.334202	0.0566668		-0.456317	0.100365	-0.298495	0.101182	-0.0837662	0.123628	-0.152797	0.102317	-0.214062	0.111038	-0.435387	0.144081	-0.480069	0.103549	-0.55272	0.161685	-1.89	-0.132246	0.0271487		-0.0475937	0.0764531	-0.15479	0.0889777	-0.189172
-1.836	-0.584838	0.0844173		-0.79115	0.0471687	-0.609056	0.0493354	-0.284813	0.0600287	-0.133424	0.0524575	-0.720962	0.0652093	-0.871256	0.0702564	-0.716901	0.0441237	-0.55114	0.0515893		-1.836	-0.326348	0.0682206		-0.578766	0.0999845	-0.291109	0.120507	-0.0214355	0.136271	-0.120171	0.108722	-0.209365	0.110522	-0.576078	0.12389	-0.471681	0.112596	-0.342175	0.145558	-1.836	-0.167658	0.0268918		-0.0012653	0.0763786	-0.110833	0.0879874	-0.117165
-1.782	-0.610446	0.0748521		-0.797755	0.0504134	-0.620517	0.0437131	-0.403671	0.0620974	-0.198317	0.0548808	-0.736347	0.0677603	-0.902198	0.0778425	-0.682424	0.0454514	-0.542342	0.0612346		-1.782	-0.340385	0.0727931		-0.38564	0.110672	-0.361009	0.133558	-0.171281	0.111513	-0.132734	0.112001	-0.299811	0.0998295	-0.727003	0.137926	-0.560705	0.117933	-0.0848934	0.145525	-1.782	-0.16179	0.0304593		-0.0222206	0.0795934	-0.165312	0.0829818	0.00585695
-1.728	-0.635337	0.0781684		-0.770261	0.0528992	-0.713812	0.0442695	-0.424908	0.0612853	-0.19284	0.0500571	-0.728178	0.0673072	-0.954676	0.0706426	-0.737445	0.0434802	-0.560574	0.0523035		-1.728	-0.382792	0.0495932		-0.430799	0.119691	-0.428498	0.141342	-0.228417	0.129518	-0.191937	0.105469	-0.234029	0.093354	-0.565884	0.146064	-0.409171	0.111981	-0.573598	0.157442	-1.728	-0.161832	0.0316199		-0.0174682	0.0765894	-0.118479	0.084143	0.0707714
-1.674	-0.667276	0.0517676		-0.771501	0.0521824	-0.749371	0.0438514	-0.578035	0.0589068	-0.381535	0.0541069	-0.736171	0.0693125	-0.841711	0.0766769	-0.757481	0.0417986	-0.522406	0.0533184		-1.674	-0.408941	0.0507428		-0.380439	0.165486	-0.544747	0.122401	-0.415033	0.132132	-0.204223	0.0992253	-0.157871	0.109127	-0.49452	0.164138	-0.526128	0.128029	-0.548563	0.148459	-1.674	-0.155188	0.0350785		-0.0966597	0.075311	-0.0998656	0.0818105	0.0986273
-1.62	-0.723911	0.0461121		-0.84372	0.0498836	-0.822205	0.0448866	-0.582323	0.061672	-0.580236	0.0518216	-0.65045	0.0744932	-0.941238	0.0737519	-0.77447	0.0428645	-0.596648	0.0527006		-1.62	-0.459521	0.0369657		-0.589206	0.141854	-0.374992	0.11397	-0.469426	0.117738	-0.346287	0.0995751	-0.289361	0.10661	-0.53009	0.147368	-0.492631	0.109088	-0.584178	0.15274	-1.62	-0.129325	0.0371214		-0.121997	0.0690251	-0.0472006	0.0758636	0.0190955
-1.566	-0.735836	0.0270758		-0.822257	0.0526289	-0.802526	0.0409901	-0.664648	0.0648464	-0.712078	0.0576075	-0.636843	0.0729371	-0.810267	0.0662389	-0.801089	0.0441121	-0.63698	0.0533294		-1.566	-0.364991	0.0326183		-0.392392	0.136859	-0.316392	0.101204	-0.37335	0.134856	-0.382996	0.105981	-0.22395	0.104212	-0.350367	0.169489	-0.568994	0.117845	-0.311488	0.140141	-1.566	-0.122452	0.0336213		-0.189284	0.0649272	-0.0583871	0.0719138	-0.0358977
-1.512	-0.772991	0.023549		-0.795011	0.0484636	-0.892802	0.0468539	-0.807986	0.0629998	-0.747064	0.053695	-0.676673	0.0735378	-0.790532	0.0765633	-0.794245	0.0479074	-0.679618	0.0495932		-1.512	-0.432985	0.0427593		-0.512002	0.119126	-0.531385	0.106009	-0.534739	0.108199	-0.364887	0.109833	-0.225156	0.0908828	-0.329798	0.128857	-0.59971	0.116367	-0.366202	0.159055	-1.512	-0.123448	0.0306209		-0.169377	0.0660994	-0.0582133	0.0678027	-0.0587794
-1.458	-0.749002	0.0370657		-0.818357	0.0513157	-0.91025	0.0431514	-0.676608	0.0667686	-0.883139	0.0521361	-0.649864	0.0668171	-0.747652	0.0736962	-0.706213	0.04758	-0.599932	0.0582501		-1.458	-0.471689	0.0506898		-0.345588	0.123111	-0.565574	0.105516	-0.529268	0.120743	-0.528338	0.102555	-0.272806	0.0884054	-0.269216	0.111357	-0.60252	0.116363	-0.660206	0.143847	-1.458	-0.131411	0.0276544		-0.146229	0.0680961	-0.0821725	0.0692467	-0.0736001
-1.404	-0.741226	0.0369173		-0.829672	0.0497275	-0.848666	0.0422115	-0.678309	0.063018	-0.87003	0.0540828	-0.63543	0.0672757	-0.792915	0.0758185	-0.714477	0.0491894	-0.560312	0.0510792		-1.404	-0.456915	0.0509078		-0.198589	0.129143	-0.667545	0.0927525	-0.498073	0.117074	-0.461382	0.100358	-0.297237	0.118092	-0.398869	0.132418	-0.562962	0.112681	-0.570665	0.133659	-1.404	-0.140079	0.0288046		-0.149657	0.070999	-0.195768	0.0673642	-0.0991099
-1.35	-0.732093	0.0437307		-0.76192	0.0440656	-0.883967	0.0435502	-0.635571	0.0571715	-0.92161	0.0487652	-0.5344	0.0637866	-0.796259	0.069387	-0.657083	0.0500005	-0.665932	0.0577344		-1.35	-0.450822	0.0422035		-0.397825	0.156002	-0.681826	0.12877	-0.449885	0.0903696	-0.353049	0.120778	-0.306143	0.112962	-0.366899	0.155214	-0.593076	0.114912	-0.45787	0.142866	-1.35	-0.121971	0.0309795		-0.154301	0.0774925	-0.208643	0.0692212	-0.0771006
-1.296	-0.709415	0.0382936		-0.702345	0.0456015	-0.877683	0.0419356	-0.617327	0.0591026	-0.883455	0.0517572	-0.559559	0.0668069	-0.691763	0.0654619	-0.694903	0.0539803	-0.648289	0.0560669		-1.296	-0.506238	0.0514353		-0.437335	0.134694	-0.670905	0.110483	-0.501101	0.101175	-0.609465	0.108307	-0.191174	0.109216	-0.43672	0.139563	-0.648964	0.135165	-0.55424	0.171761	-1.296	-0.123025	0.0278876		-0.0845708	0.0773103	-0.268937	0.0674618	-0.0993067
-1.242	-0.6812	0.0477845		-0.797822	0.0449803	-0.864108	0.044652	-0.501922	0.0572944	-0.853566	0.0502521	-0.549319	0.0628516	-0.699105	0.0646183	-0.634065	0.056336	-0.549695	0.0587117		-1.242	-0.509303	0.043723		-0.422397	0.148691	-0.570758	0.120005	-0.589956	0.099481	-0.488687	0.098972	-0.222639	0.123851	-0.613237	0.112709	-0.591666	0.125642	-0.575085	0.153509	-1.242	-0.11311	0.0259888		-0.0307229	0.0752505	-0.255466	0.0646787	-0.0708419
-1.188	-0.693661	0.0385611		-0.785549	0.0493243	-0.862024	0.0483653	-0.595048	0.056543	-0.796995	0.0545164	-0.550895	0.062529	-0.716386	0.0556918	-0.678522	0.0580382	-0.563871	0.0589166		-1.188	-0.432763	0.0393413		-0.317684	0.142177	-0.575527	0.108974	-0.504914	0.103507	-0.493246	0.106705	-0.239017	0.113534	-0.48585	0.134921	-0.512424	0.124833	-0.33344	0.183975	-1.188	-0.107203	0.0212445		0.0264149	0.071729	-0.231342	0.0583758	-0.0351977
-1.134	-0.655553	0.0406878		-0.731939	0.0459102	-0.830643	0.0466563	-0.594451	0.0612393	-0.763597	0.0499645	-0.541911	0.0623452	-0.704616	0.0618916	-0.614099	0.0603747	-0.463164	0.059423		-1.134	-0.462816	0.0497976		-0.526525	0.14131	-0.596241	0.112842	-0.611925	0.118528	-0.430133	0.105143	-0.136009	0.111535	-0.421022	0.127593	-0.532049	0.107134	-0.448621	0.177032	-1.134	-0.077572	0.0233801		0.0960052	0.0697925	-0.105093	0.0555822	0.0285978
-1.08	-0.600694	0.0490806		-0.697712	0.0516305	-0.84692	0.0454359	-0.62642	0.0642725	-0.699042	0.0485176	-0.435061	0.0609805	-0.57917	0.069347	-0.518286	0.0586996	-0.402937	0.0666135		-1.08	-0.376149	0.0553464		-0.271534	0.135779	-0.66893	0.116083	-0.548981	0.125707	-0.342569	0.125153	-0.207896	0.10586	-0.376303	0.125003	-0.413496	0.112031	-0.17948	0.121507	-1.08	-0.0435787	0.0237129		0.133087	0.0695695	-0.0460277	0.0575705	0.102122
-1.026	-0.596995	0.0418774		-0.686825	0.0516566	-0.722039	0.0387278	-0.581528	0.0654605	-0.734919	0.0470176	-0.502917	0.0582162	-0.658067	0.069547	-0.516875	0.0558494	-0.372785	0.0654777		-1.026	-0.408281	0.0421481		-0.405905	0.141307	-0.64139	0.117674	-0.488314	0.121575	-0.342433	0.107141	-0.193284	0.118152	-0.417832	0.160908	-0.361038	0.123058	-0.416049	0.150873	-1.026	-0.0158663	0.0280661		0.162709	0.0674891	0.13415	0.0533752	0.221319
-0.972	-0.585368	0.0413768		-0.610669	0.0490063	-0.718846	0.0480774	-0.582394	0.0697249	-0.710329	0.0495071	-0.527995	0.0637687	-0.703251	0.0692285	-0.420549	0.0537782	-0.408913	0.0614977		-0.972	-0.383592	0.0604975		-0.287647	0.116479	-0.576492	0.100494	-0.661789	0.129045	-0.36595	0.115525	-0.12489	0.11768	-0.386313	0.141479	-0.470718	0.106023	-0.194937	0.168908	-0.972	0.00823517	0.0357893		0.226255	0.0678605	0.226198	0.0594363	0.261589
-0.918	-0.573292	0.0418853		-0.592848	0.0495827	-0.602626	0.0447125	-0.569017	0.06476	-0.787905	0.0511025	-0.578926	0.060981	-0.64424	0.0660286	-0.447286	0.0477714	-0.363489	0.0602919		-0.918	-0.398568	0.054881		-0.475287	0.141145	-0.636739	0.111776	-0.606206	0.116611	-0.277493	0.100979	-0.17122	0.11716	-0.369393	0.14954	-0.25777	0.118562	-0.394433	0.150797	-0.918	0.0117262	0.0438033		0.244833	0.0684675	0.293246	0.0596136	0.222175
-0.864	-0.573115	0.0474021		-0.592158	0.0490858	-0.730357	0.0464267	-0.515106	0.0665097	-0.713375	0.0493858	-0.609922	0.068435	-0.678089	0.064688	-0.412816	0.048124	-0.333095	0.0600263		-0.864	-0.394419	0.0404574		-0.431551	0.133803	-0.477755	0.0979269	-0.584421	0.128224	-0.239097	0.0981955	-0.218364	0.120892	-0.435705	0.147886	-0.34362	0.110212	-0.424842	0.165501	-0.864	0.0142511	0.0434634		0.286977	0.0709324	0.250149	0.0625663	0.180693
-0.81	-0.545631	0.0604894		-0.597916	0.0476307	-0.738219	0.044752	-0.427472	0.0621159	-0.703868	0.0469771	-0.692936	0.0664386	-0.618253	0.0593404	-0.314712	0.0436474	-0.271672	0.0539588		-0.81	-0.376559	0.0591486		-0.331631	0.130418	-0.548759	0.100784	-0.243312	0.120721	-0.287699	0.099923	-0.21301	0.132854	-0.740669	0.146432	-0.352612	0.0900766	-0.294781	0.169899	-0.81	-0.00480326	0.0479268		0.272341	0.0728016	0.204772	0.0619716	0.111109
-0.756	-0.504814	0.0579764		-0.489215	0.0525715	-0.678536	0.0469143	-0.416805	0.0598012	-0.660785	0.0477694	-0.720609	0.0727196	-0.522424	0.0601736	-0.284618	0.0383914	-0.26552	0.0572909		-0.756	-0.362864	0.0564287		-0.493048	0.106168	-0.246903	0.116611	-0.390631	0.123668	-0.208424	0.0943484	-0.310565	0.119039	-0.672304	0.143461	-0.431612	0.0881515	-0.149424	0.167776	-0.756	-0.0213062	0.0545707		0.181154	0.078731	0.178726	0.0604997	-0.0565687
-0.702	-0.50118	0.0658024		-0.601923	0.049447	-0.655811	0.0409755	-0.316726	0.0632096	-0.69251	0.0434926	-0.67586	0.0737319	-0.581702	0.0626344	-0.27033	0.0387217	-0.214582	0.056474		-0.702	-0.379081	0.0356889		-0.421268	0.141076	-0.349286	0.13011	-0.284533	0.134809	-0.406401	0.101299	-0.191386	0.108968	-0.457555	0.12144	-0.545723	0.109106	-0.376495	0.172501	-0.702	-0.0220553	0.0578965		-0.0185753	0.0788555	0.00287115	0.0648332	-0.245999
-0.648	-0.488967	0.0552855		-0.553964	0.0471978	-0.65345	0.0422869	-0.298842	0.0555994	-0.637795	0.0444778	-0.640359	0.0740282	-0.548167	0.0638532	-0.282333	0.0450894	-0.296831	0.0540201		-0.648	-0.3888	0.0573865		-0.672381	0.116793	-0.509211	0.104175	-0.293939	0.137242	-0.211911	0.0985343	-0.158788	0.1048	-0.376975	0.164769	-0.534452	0.116785	-0.352744	0.148011	-0.648	-0.0420785	0.0637253		-0.291134	0.0773586	-0.298299	0.0676876	-0.521122
-0.594	-0.481923	0.045926		-0.551401	0.0445706	-0.572895	0.041162	-0.390393	0.0549633	-0.717651	0.0445191	-0.547805	0.0742234	-0.430355	0.0672666	-0.316477	0.040963	-0.328405	0.0546488		-0.594	-0.442974	0.0550074		-0.605577	0.129207	-0.578314	0.117806	-0.482819	0.114289	-0.390645	0.0783523	-0.100081	0.0962561	-0.332399	0.159544	-0.545055	0.108191	-0.508905	0.134962	-0.594	-0.14058	0.0636741		-0.535185	0.0817289	-0.528241	0.0656644	-0.686067
-0.54	-0.567945	0.055618		-0.578679	0.0476757	-0.701145	0.0417199	-0.691394	0.0583112	-0.850935	0.0459918	-0.496156	0.0728125	-0.438166	0.0627029	-0.424882	0.038829	-0.3622	0.0555344		-0.54	-0.496735	0.073617		-0.457216	0.125261	-0.615057	0.108449	-0.655758	0.099659	-0.611145	0.0926887	0.0247261	0.104886	-0.465887	0.1381	-0.599796	0.103474	-0.593747	0.135917	-0.54	-0.343851	0.0656032		-0.78192	0.0699834	-0.897914	0.059493	-0.755774
-0.486	-0.593536	0.0815425		-0.584295	0.0459872	-0.770218	0.0386318	-0.825669	0.0557359	-0.971556	0.0483301	-0.547804	0.068707	-0.27998	0.0699314	-0.453527	0.0395879	-0.315237	0.0544203		-0.486	-0.495471	0.074654		-0.334918	0.121869	-0.563189	0.104405	-0.79837	0.10058	-0.659008	0.101748	-0.101493	0.103535	-0.322722	0.126153	-0.637429	0.094738	-0.546639	0.175981	-0.486	-0.573166	0.0638145		-0.978382	0.0635952	-1.19996	0.0514495	-0.823834
-0.432	-0.573669	0.0838604		-0.550271	0.047134	-0.832396	0.0440405	-0.820353	0.0578617	-0.917143	0.0476742	-0.489081	0.0676175	-0.320241	0.0653982	-0.412319	0.0397526	-0.247548	0.0509632		-0.432	-0.491881	0.0865228		-0.342614	0.099268	-0.542392	0.0996088	-0.723834	0.118641	-0.837419	0.0865682	-0.0563448	0.110289	-0.251134	0.144844	-0.67409	0.100218	-0.507225	0.133248	-0.432	-0.75804	0.0635358		-1.18348	0.0666084	-1.4094	0.0514276	-0.876844
-0.378	-0.558301	0.085659		-0.613459	0.0455875	-0.790029	0.0418111	-0.624585	0.0631923	-1.03369	0.0445053	-0.433881	0.066137	-0.306014	0.066047	-0.357389	0.0404903	-0.30736	0.0548083		-0.378	-0.424225	0.0728609		-0.26357	0.116117	-0.598335	0.116464	-0.562107	0.122362	-0.68706	0.0876552	-0.0635941	0.0939237	-0.198967	0.123429	-0.51019	0.0860307	-0.509977	0.143199	-0.378	-0.846283	0.0679298		-1.26552	0.0665171	-1.45963	0.0536369	-0.973482
-0.324	-0.435237	0.0861146		-0.393068	0.0449554	-0.847332	0.0378176	-0.335329	0.0569128	-0.843828	0.0469342	-0.327885	0.0648854	-0.20009	0.0638718	-0.304427	0.0375765	-0.229937	0.0549864		-0.324	-0.266156	0.0806624		-0.138576	0.114466	-0.50118	0.106944	-0.191029	0.156423	-0.487073	0.0969319	0.160455	0.0967571	-0.0679828	0.126043	-0.460799	0.0947305	-0.443059	0.15879	-0.324	-0.835707	0.0609593		-1.04375	0.071623	-1.2159	0.0600256	-0.903485
-0.27	-0.27195	0.0686344		-0.206869	0.0503713	-0.64981	0.0404927	0.0298621	0.0530433	-0.480424	0.0482806	-0.191654	0.0630662	-0.164312	0.0621567	-0.229847	0.0406071	-0.282549	0.0613725		-0.27	-0.111487	0.110537		0.0751521	0.107236	-0.387738	0.1157	0.31886	0.107743	-0.179959	0.102769	0.310579	0.105978	-0.0392316	0.110949	-0.45144	0.096341	-0.538122	0.150241	-0.27	-0.71231	0.0597287		-0.607152	0.0647475	-0.737703	0.0709131	-0.681631
-0.216	-0.128116	0.0675301		-0.0858241	0.0449346	-0.485781	0.0439135	0.250233	0.0494443	-0.191567	0.0437241	-0.0732077	0.0630491	-0.060801	0.0603442	-0.191861	0.0413314	-0.186116	0.0541305		-0.216	-0.0279678	0.129038		0.0402209	0.114923	-0.233538	0.113169	0.438924	0.105684	0.143318	0.0828419	0.396429	0.101306	0.0822285	0.135465	-0.398796	0.0939178	-0.69253	0.154194	-0.216	-0.570083	0.0620215		-0.316736	0.0529584	-0.369727	0.0616916	-0.461809
-0.162	0.0192679	0.0611487		0.0558206	0.043467	-0.143449	0.0390567	0.388074	0.0558214	0.0860941	0.0446096	0.0714809	0.0583544	0.026943	0.0575446	-0.168	0.0405907	-0.16282	0.0551614		-0.162	0.151082	0.0953243		0.172018	0.114317	0.0221547	0.0895374	0.461129	0.115786	0.398793	0.096015	0.396366	0.103594	0.271241	0.146822	-0.249013	0.101421	-0.264034	0.17574	-0.162	-0.42854	0.0625734		-0.0909902	0.0480909	-0.0852153	0.0493873	-0.212221
-0.108	0.130368	0.0412857		0.164455	0.0498652	0.0328747	0.0407545	0.315408	0.0570648	0.21745	0.0476035	0.194582	0.0562772	0.169907	0.0543758	0.00649484	0.0430139	-0.058225	0.0547211		-0.108	0.256907	0.104471		0.360773	0.129237	0.435179	0.116198	0.371518	0.125504	0.519484	0.0885079	0.546555	0.104402	0.294252	0.122864	-0.269018	0.109762	-0.203488	0.171113	-0.108	-0.170704	0.0617567		0.24002	0.054814	0.215739	0.0500444	0.197745
-0.054	0.298471	0.0277736		0.279186	0.045735	0.326049	0.0416852	0.190922	0.052335	0.361902	0.0482906	0.364798	0.0544664	0.1945	0.0632626	0.421044	0.0445963	0.249365	0.0605039		-0.054	0.302338	0.0931969		0.321012	0.126931	0.565156	0.115267	0.193427	0.115593	0.334144	0.0872643	0.685435	0.0839941	0.413184	0.126516	0.141197	0.106815	-0.234849	0.144932	-0.054	0.272251	0.0701168		0.582866	0.0612496	0.704214	0.0536361	0.634197
0	0.498349	0.0712201		0.671244	0.0450355	0.498692	0.0379591	0.273151	0.0495256	0.247368	0.0462867	0.602729	0.0496951	0.292074	0.0519124	0.851826	0.0406604	0.549708	0.0534894		0	0.442393	0.0740038		0.590856	0.132376	0.67413	0.122281	0.100048	0.106216	0.445049	0.0938808	0.718519	0.0770341	0.432598	0.110527	0.419613	0.120189	0.158335	0.136498	0	0.683298	0.0794977		0.509222	0.0623762	0.880877	0.0597015	0.697484
0.054	0.723143	0.116447		0.900172	0.0453054	0.780553	0.0431501	0.271803	0.0494497	0.210489	0.0459059	0.874894	0.0464528	0.597137	0.0578036	1.27517	0.0442621	0.874928	0.0530248		0.054	0.600552	0.094764		0.975767	0.123828	0.759129	0.104361	0.20277	0.0977295	0.239204	0.0856602	0.841902	0.0906181	0.432132	0.131184	0.781084	0.10838	0.572424	0.200358	0.054	0.763587	0.102398		0.272642	0.0673779	0.63744	0.0618164	0.471939
0.108	0.994132	0.117061		1.17945	0.049586	0.977905	0.0434098	0.601017	0.050576	0.454038	0.0455128	1.13819	0.0522095	0.860339	0.0597722	1.56258	0.0414149	1.17952	0.0512528		0.108	0.545895	0.0962058		0.787701	0.132722	0.617468	0.105493	0.196328	0.115331	0.154708	0.0816244	0.87426	0.0793511	0.300685	0.145891	0.832772	0.131708	0.60324	0.128094	0.108	1.11784	0.173539		0.580597	0.0874995	0.746081	0.0706397	0.527735
0.162	1.09188	0.111121		1.36346	0.0510119	1.07724	0.0457608	0.786504	0.0586587	0.557714	0.043474	1.24174	0.0609103	0.9157	0.0619097	1.61861	0.0402906	1.17404	0.0483478		0.162	0.488074	0.0866033		0.753618	0.144296	0.45996	0.114287	0.291734	0.0894538	-0.0258777	0.0907644	0.699112	0.0944947	0.479901	0.107666	0.734775	0.116526	0.511371	0.112585	0.162	0.770058	0.156534		0.425893	0.076636	0.647443	0.0701599	0.242038
0.216	1.02726	0.0989491		1.2447	0.053259	0.945081	0.0472344	0.856302	0.0584049	0.476249	0.0464792	1.2637	0.0678579	0.896535	0.0621331	1.42756	0.0399493	1.10798	0.0553764		0.216	0.320104	0.0749467		0.569071	0.105095	0.562878	0.105522	0.0391832	0.129687	0.162423	0.0791319	0.509525	0.106362	0.0919344	0.124348	0.465781	0.093857	0.160037	0.154084	0.216	0.295498	0.117037		-0.0824018	0.0678461	0.274226	0.0699697	-0.0115898
0.27	0.877452	0.0847993		1.08639	0.0505188	0.844138	0.0433248	0.732114	0.0537033	0.45259	0.0441699	1.16401	0.0773506	0.683684	0.0612698	1.18427	0.0449335	0.872419	0.0603373		0.27	0.203007	0.0458233		0.390614	0.109589	0.329616	0.0956087	0.0891906	0.139763	0.0736081	0.102899	0.37802	0.103944	0.111113	0.118502	0.161378	0.0873275	0.0905168	0.139456	0.27	-0.0254527	0.0835415		-0.368766	0.0655475	-0.0196861	0.068398	-0.264864
0.324	0.72536	0.0748111		0.934858	0.0565352	0.725245	0.0451497	0.525524	0.0528714	0.349288	0.0444137	1.03745	0.0801003	0.714744	0.0632332	0.886929	0.0441687	0.628841	0.054881		0.324	0.00191051	0.0594845		0.149595	0.107506	-0.082432	0.111578	-0.00763099	0.130674	0.0289129	0.107215	0.321293	0.112617	-0.0123613	0.123947	-0.0909484	0.0952298	-0.291145	0.140807	0.324	-0.138056	0.0658481		-0.412227	0.059719	-0.111702	0.0623304	-0.270792
0.378	0.599735	0.0702552		0.798845	0.055586	0.64826	0.0434736	0.428441	0.0540929	0.301349	0.0472577	0.973722	0.0856308	0.599215	0.0626583	0.569768	0.0424082	0.47828	0.0548087		0.378	-0.0739586	0.0509994		-0.156959	0.126278	-0.0455148	0.102279	-0.00258156	0.132709	-0.1343	0.0901229	0.197628	0.0957897	0.0392688	0.11029	-0.193586	0.0870839	-0.295624	0.138575	0.378	-0.0861536	0.0523469		-0.188724	0.0568196	0.160426	0.0599838	-0.125556
0.432	0.484794	0.0799601		0.75004	0.0496672	0.574111	0.0448616	0.240515	0.0586529	0.170793	0.0453018	0.871485	0.0777996	0.480411	0.0622803	0.455053	0.0441443	0.335946	0.0617272		0.432	-0.0784496	0.0580682		-0.0524515	0.0993176	-0.0819301	0.106495	0.231806	0.1295	-0.282411	0.102883	0.0952352	0.126499	-0.0761075	0.0954018	-0.248488	0.0861954	-0.21325	0.124298	0.432	0.0560347	0.0567204		0.123996	0.0611017	0.50329	0.0608985	0.0919546
0.486	0.438443	0.0767911		0.670982	0.0494913	0.589422	0.0437614	0.299203	0.0569152	0.126777	0.0462161	0.797946	0.0741493	0.465404	0.0609511	0.318472	0.0402873	0.239333	0.0552831		0.486	-0.216433	0.0476643		-0.144645	0.121133	-0.146111	0.117947	-0.087476	0.13443	-0.267997	0.1136	-0.0906099	0.118129	-0.14154	0.118999	-0.482582	0.0872817	-0.370503	0.135453	0.486	0.182346	0.0573029		0.322032	0.0650705	0.60545	0.062017	0.251824
0.54	0.427772	0.0797286		0.673529	0.04748	0.677271	0.0436829	0.132133	0.0547842	0.184585	0.0460233	0.704686	0.068225	0.518873	0.0625533	0.268941	0.0360935	0.262156	0.0521857		0.54	-0.298246	0.0798988		-0.0603934	0.157424	-0.0472684	0.15053	-0.355761	0.118768	-0.621665	0.1021	-0.249071	0.123136	-0.0346377	0.110099	-0.406848	0.0956535	-0.610322	0.139958	0.54	0.166476	0.0525761		0.23354	0.0637449	0.370223	0.0546287	0.213857
0.594	0.401308	0.0841758		0.699802	0.0500425	0.650959	0.0406697	0.227541	0.0523079	0.0725246	0.048691	0.684086	0.0713382	0.46354	0.0587542	0.248654	0.0380577	0.16336	0.0492043		0.594	-0.389374	0.0847471		-0.113059	0.0997074	-0.142679	0.138341	-0.389065	0.130307	-0.811811	0.103965	-0.266261	0.111561	-0.190693	0.12967	-0.596743	0.0965912	-0.604683	0.153193	0.594	0.12175	0.0510836		0.0957966	0.0561361	0.129723	0.0516911	0.0976149
0.648	0.392546	0.0903714		0.687885	0.0492528	0.693126	0.0438901	0.127524	0.0502616	0.116537	0.04794	0.693149	0.0629968	0.484141	0.0586561	0.168615	0.0371733	0.169388	0.0547005		0.648	-0.493193	0.0812802		-0.344347	0.138586	-0.203649	0.131848	-0.462847	0.130336	-0.945009	0.0942232	-0.278618	0.112956	-0.392085	0.130649	-0.669136	0.0979616	-0.649857	0.163749	0.648	0.10914	0.0505264		0.113928	0.056578	0.101018	0.0550642	0.147528
0.702	0.414531	0.0862603		0.650555	0.0491536	0.770281	0.0434261	0.0832341	0.0560188	0.184634	0.049431	0.677306	0.0603918	0.464917	0.062228	0.224366	0.0364187	0.260955	0.0539884		0.702	-0.577026	0.0795554		-0.479568	0.137867	-0.388263	0.13734	-0.748126	0.121259	-0.979998	0.101664	-0.380161	0.107393	-0.256394	0.144856	-0.704878	0.111971	-0.67882	0.16874	0.702	0.188303	0.0592837		0.245095	0.0583479	0.154408	0.0637717	0.266217
0.756	0.496632	0.101914		0.799374	0.042712	0.807285	0.0425527	0.146259	0.0509352	0.0726338	0.0495235	0.802635	0.0643188	0.668532	0.0614874	0.355967	0.0390236	0.320372	0.0552062		0.756	-0.63758	0.0660164		-0.516577	0.121209	-0.496409	0.139334	-0.794698	0.128358	-0.972789	0.0896685	-0.498854	0.101448	-0.36966	0.1249	-0.744524	0.111698	-0.707132	0.133964	0.756	0.245222	0.065988		0.37161	0.0654447	0.276266	0.0606934	0.456342
0.81	0.546516	0.102046		0.796535	0.0485372	0.936129	0.0424742	0.169489	0.0568111	0.12086	0.0506786	0.823817	0.0651046	0.685878	0.0632245	0.432637	0.04247	0.406784	0.0506599		0.81	-0.62157	0.0924168		-0.494321	0.0871402	-0.308288	0.138681	-0.850871	0.12845	-0.991737	0.0940362	-0.466385	0.101333	-0.243432	0.119569	-0.861304	0.10345	-0.756221	0.152143	0.81	0.336493	0.0659421		0.440058	0.0632385	0.448307	0.059971	0.51588
0.864	0.636651	0.096602		0.908827	0.0476559	1.02213	0.0398134	0.215402	0.0545115	0.320791	0.0493801	0.876264	0.0665983	0.717184	0.0617452	0.563632	0.042989	0.46897	0.0555697		0.864	-0.573658	0.094281		-0.27913	0.139037	-0.244813	0.157823	-0.758533	0.128073	-0.961183	0.0958021	-0.522652	0.096135	-0.272471	0.123979	-0.862024	0.100889	-0.68846	0.151971	0.864	0.359249	0.067268		0.536252	0.0629428	0.579145	0.0604024	0.485916
0.918	0.697628	0.0788816		0.928964	0.047626	0.997299	0.0432443	0.401579	0.0547949	0.455043	0.0458045	0.934406	0.0619289	0.746666	0.064308	0.633542	0.0368192	0.483525	0.0577544		0.918	-0.57134	0.101162		-0.318065	0.162228	-0.185785	0.1236	-0.75068	0.135173	-0.902541	0.0977222	-0.540099	0.102632	-0.247406	0.134051	-1.00996	0.111474	-0.616187	0.188897	0.918	0.355813	0.0624143		0.563273	0.0602709	0.646287	0.0580218	0.44744
0.972	0.780862	0.0830745		0.984717	0.0496297	1.12688	0.044125	0.417408	0.053946	0.571032	0.0487229	1.03614	0.0693771	0.715609	0.0602124	0.799945	0.0391197	0.595161	0.0549437		0.972	-0.57511	0.0698188		-0.470902	0.15861	-0.255731	0.152694	-0.589041	0.107657	-0.716992	0.0866532	-0.530401	0.106639	-0.374104	0.138387	-0.879582	0.125093	-0.784123	0.203778	0.972	0.325778	0.0566616		0.503221	0.0655233	0.680616	0.0581232	0.468235
1.026	0.864741	0.0672392		1.00348	0.0471833	1.1353	0.0444871	0.579368	0.057089	0.674563	0.0493276	1.10529	0.0661869	0.830278	0.0561204	0.867169	0.042338	0.722477	0.0533433		1.026	-0.497343	0.0803838		-0.404512	0.120527	-0.397679	0.149018	-0.558732	0.117928	-0.685891	0.102506	-0.475937	0.099414	-0.00181962	0.154576	-0.772394	0.119061	-0.681777	0.168932	1.026	0.304638	0.048519		0.466984	0.0626646	0.642877	0.0589454	0.556436
1.08	0.963497	0.0505176		1.07826	0.050801	1.10688	0.0426695	0.800671	0.0503416	0.772542	0.0490126	1.18207	0.0659788	0.908647	0.0633896	1.01168	0.0454828	0.847226	0.0581777		1.08	-0.44706	0.052477		-0.283558	0.14525	-0.377493	0.136773	-0.515017	0.128384	-0.55533	0.097998	-0.406041	0.100795	-0.245613	0.137828	-0.740374	0.144765	-0.453057	0.130165	1.08	0.267376	0.043518		0.504659	0.0612196	0.498649	0.0551721	0.582906
1.134	0.984389	0.0623146		1.0329	0.052199	1.14631	0.0464022	0.737811	0.0534217	0.755422	0.0531508	1.23184	0.0698833	0.875518	0.0605153	1.16086	0.0457767	0.934446	0.052833		1.134	-0.442018	0.0542038		-0.241052	0.166014	-0.379561	0.133845	-0.586749	0.132902	-0.541818	0.106902	-0.538548	0.101021	-0.199764	0.123425	-0.649398	0.140926	-0.399251	0.143833	1.134	0.219736	0.0473739		0.593925	0.0685439	0.554359	0.0569284	0.614143
1.188	1.0341	0.0803039		1.03303	0.0486065	1.14086	0.045116	0.761836	0.0571012	0.688581	0.0511571	1.41154	0.0773734	1.00022	0.0581106	1.27648	0.0455161	0.960253	0.0546045		1.188	-0.367007	0.0487351		-0.149129	0.147823	-0.30691	0.119596	-0.520251	0.136494	-0.478388	0.101319	-0.400321	0.110515	-0.156884	0.114541	-0.491192	0.147953	-0.432979	0.142351	1.188	0.180703	0.0472466		0.559994	0.0691703	0.488069	0.0585142	0.503294
1.242	1.05421	0.0875124		1.11499	0.050111	1.04591	0.0435003	0.69864	0.0518195	0.713371	0.0547898	1.48636	0.0727133	1.10127	0.0549877	1.28017	0.0459041	0.992969	0.0552875		1.242	-0.378977	0.0740098		-0.146911	0.154733	-0.252256	0.141351	-0.830075	0.10467	-0.453252	0.105927	-0.318128	0.102542	-0.162406	0.167775	-0.348107	0.137521	-0.520679	0.130872	1.242	0.128977	0.0461663		0.505686	0.0644515	0.411757	0.0637232	0.50479
1.296	1.03069	0.0891216		0.972017	0.04827	1.02995	0.0460718	0.698822	0.0574601	0.659925	0.051159	1.43946	0.0689833	1.07435	0.059448	1.32754	0.0465355	1.04348	0.053477		1.296	-0.387256	0.0503814		-0.382592	0.143857	-0.241601	0.144082	-0.628379	0.139168	-0.436402	0.109943	-0.293637	0.0968826	-0.21049	0.134165	-0.325707	0.128209	-0.579243	0.156938	1.296	0.0776512	0.0437007		0.399915	0.0715894	0.325393	0.0635411	0.46792
1.35	1.02506	0.0874933		0.805164	0.0504427	0.952681	0.0447649	0.692069	0.0578684	0.825346	0.0497526	1.41369	0.0622408	1.17437	0.0664964	1.35704	0.0466641	0.980111	0.0532901		1.35	-0.334676	0.0574974		-0.126182	0.123577	-0.406355	0.100384	-0.609575	0.115595	-0.34568	0.117868	-0.267648	0.114592	-0.128167	0.0983092	-0.26962	0.13115	-0.52418	0.198346	1.35	0.0287373	0.0372964		0.29384	0.0711353	0.202095	0.060538	0.381112
1.404	1.02051	0.0924177		0.909631	0.0511433	0.974544	0.0441905	0.684954	0.0544755	0.689065	0.0458808	1.47585	0.0678854	1.08067	0.0639443	1.3348	0.0453273	1.01455	0.0564268		1.404	-0.294174	0.058821		-0.442911	0.13634	-0.233961	0.10571	-0.475781	0.128503	-0.360215	0.110356	-0.184282	0.128275	-0.0749252	0.171847	-0.0691055	0.120239	-0.512214	0.133159	1.404	-0.0101559	0.0339224		0.226871	0.0642069	0.123677	0.0592181	0.231932
1.458	1.04017	0.0976696		0.83136	0.0549087	0.996803	0.0469512	0.709946	0.0560704	0.731158	0.0478779	1.53662	0.071678	1.14194	0.059053	1.36099	0.0446361	1.01258	0.0577071		1.458	-0.226612	0.0319585		-0.276978	0.110895	-0.217854	0.108697	-0.332899	0.122607	-0.275849	0.11778	-0.184925	0.105379	-0.0780591	0.144628	-0.110911	0.110374	-0.335419	0.142136	1.458	-0.0586871	0.0275036		0.160794	0.0659557	0.0751641	0.0559331	0.0482929
1.512	1.04555	0.100595		0.794175	0.0500342	0.962332	0.0473512	0.7724	0.0535017	0.78216	0.0493981	1.61881	0.0664203	1.09694	0.0554745	1.35839	0.0464258	0.979179	0.0543683		1.512	-0.13854	0.0594851		-0.271245	0.126132	-0.217244	0.116511	-0.400494	0.116217	-0.221569	0.114514	-0.0866695	0.104854	0.186618	0.138101	-0.0851889	0.146366	-0.0125278	0.125668	1.512	-0.0686477	0.0286176		0.151812	0.0638847	0.0887025	0.0596019	-0.00951406
1.566	0.990873	0.115791		0.767148	0.0526383	0.8969	0.0455801	0.634602	0.061185	0.667906	0.0481628	1.65993	0.0701988	1.13543	0.0638184	1.28579	0.0440391	0.879277	0.0563625		1.566	-0.102051	0.0385055		-0.225085	0.134957	-0.216356	0.119126	-0.224071	0.137536	-0.122316	0.117955	-0.0895668	0.102933	0.0411842	0.161013	-0.0432461	0.135316	0.0630491	0.127311	1.566	-0.0919907	0.0352674		0.148405	0.0617018	0.0218622	0.059861	-0.0316028
1.62	0.984396	0.111271		0.729505	0.0529935	0.861236	0.0458167	0.660004	0.0587931	0.703962	0.0486233	1.65772	0.0692762	1.12452	0.0600317	1.21235	0.0501744	0.925872	0.0547514		1.62	-0.160044	0.042825		-0.326728	0.15011	-0.115441	0.115427	-0.368868	0.120817	0.0157805	0.131223	-0.114675	0.0902561	-0.0794175	0.161051	-0.100238	0.140572	-0.190767	0.184493	1.62	-0.0822362	0.0349426		0.136053	0.0615392	-0.022657	0.0545308	-0.0467246
1.674	0.94676	0.125587		0.669085	0.0560559	0.889059	0.0461162	0.584758	0.0539229	0.67051	0.0491758	1.72391	0.0703122	1.09058	0.0648906	1.19172	0.0475442	0.75446	0.0503178		1.674	-0.121157	0.0259565		-0.246669	0.143715	-0.154335	0.117955	-0.176742	0.127474	-0.123702	0.117213	-0.0178477	0.100884	-0.150358	0.166294	-0.0768194	0.125607	-0.02278	0.135538	1.674	-0.11108	0.0359702		0.14149	0.0657104	-0.0654453	0.0508229	-0.0381033
1.728	0.954544	0.12351		0.571527	0.055086	0.827273	0.0467498	0.66496	0.0555149	0.736603	0.0506682	1.71555	0.0702353	1.09495	0.0608211	1.20824	0.048803	0.817255	0.0520709		1.728	-0.13995	0.05641		-0.417979	0.125765	-0.204231	0.126728	-0.347749	0.112087	-0.102089	0.129084	0.0650039	0.123448	-0.0868616	0.142003	-0.0282128	0.150168	0.00252058	0.17858	1.728	-0.137093	0.0371071		0.0862124	0.0666444	-0.143799	0.0523193	0.00624591
1.782	0.91835	0.125511		0.503605	0.0578745	0.692747	0.0460706	0.689211	0.0593287	0.713506	0.049591	1.69582	0.0676438	1.11457	0.0600824	1.11494	0.0471461	0.822406	0.0574389		1.782	-0.132946	0.0611174		-0.341544	0.162647	-0.389413	0.113413	-0.200341	0.11664	-0.242907	0.120625	0.00546243	0.114679	0.00886574	0.110834	0.112488	0.155491	-0.0161785	0.147279	1.782	-0.153549	0.0378433		0.0563682	0.0681132	-0.212846	0.0530385	0.0172853
1.836	0.921091	0.136323		0.531255	0.0547636	0.579403	0.0501267	0.641198	0.057075	0.789254	0.0498039	1.7519	0.0651946	1.19949	0.063879	1.10634	0.0510493	0.769877	0.0523249		1.836	-0.1394	0.0542205		-0.359309	0.115211	-0.285293	0.100529	-0.246906	0.112368	-0.0735856	0.116787	-0.044005	0.107222	0.00913713	0.128932	0.112789	0.137897	-0.228027	0.154019	1.836	-0.188347	0.038237		-0.0036402	0.0714959	-0.169346	0.051903	-0.00629752
1.89	0.858326	0.138441		0.484892	0.0571381	0.518319	0.0524524	0.576391	0.0546184	0.699551	0.0514298	1.73217	0.0693663	1.10236	0.0648885	1.02317	0.0526465	0.729756	0.0537551		1.89	-0.117224	0.0530586		-0.349889	0.154399	-0.208044	0.10684	-0.290083	0.108926	0.11711	0.122496	-0.0610851	0.110009	-0.042654	0.137544	0.0369365	0.127401	-0.140083	0.14046	1.89	-0.209492	0.0395503		-0.0795296	0.0701147	-0.131744	0.0557309	-0.0111071
1.944	0.791151	0.128404		0.402587	0.0597451	0.563928	0.0508524	0.554561	0.0597998	0.631293	0.0506035	1.59389	0.0673841	1.01922	0.0585401	0.974835	0.0456119	0.588893	0.0574977		1.944	-0.0781718	0.0554079		-0.424619	0.119437	-0.15415	0.122156	0.0860034	0.132579	0.00390665	0.0966635	-0.13806	0.106937	-0.00442065	0.141549	0.0889925	0.148126	-0.0830271	0.179009	1.944	-0.219727	0.0394436		-0.146452	0.0662193	-0.148579	0.0554667	-0.053023
1.998	0.784591	0.129504		0.349014	0.0612832	0.556757	0.0485788	0.529569	0.0589061	0.659661	0.0485868	1.58735	0.066612	1.04053	0.0656523	0.920173	0.0508357	0.633678	0.0577228		1.998	-0.00215421	0.0527647		-0.275603	0.119704	0.103933	0.107632	0.248474	0.133563	0.0535656	0.120628	-0.115199	0.125	-0.0297333	0.153627	0.0783352	0.156718	-0.0810061	0.162871	1.998	-0.226214	0.0405686		-0.191565	0.0603939	-0.194537	0.0594596	-0.0991746
2.052	0.705384	0.130263		0.252705	0.0608485	0.471075	0.0512679	0.486077	0.0656137	0.535227	0.0499708	1.50769	0.0701338	0.936182	0.0672563	0.887066	0.0512588	0.567047	0.0609072		2.052	-0.0589637	0.0690196		-0.396789	0.138606	-0.0133279	0.107365	0.13498	0.136786	0.148028	0.116203	-0.0630193	0.118188	-0.233094	0.135569	0.169999	0.18457	-0.218487	0.14012	2.052	-0.206931	0.0401378		-0.213941	0.0617805	-0.206425	0.0596442	-0.0948659
2.106	0.632772	0.136509		0.203083	0.0602926	0.418387	0.0555621	0.343012	0.062876	0.492539	0.0509943	1.50206	0.0680032	0.825609	0.0651468	0.819692	0.0512607	0.457794	0.0642876		2.106	-0.0642702	0.0647079		-0.43814	0.146921	0.0108674	0.127822	0.10668	0.110168	0.142346	0.142059	-0.221245	0.11013	-0.0263337	0.155226	0.0647997	0.181639	-0.153136	0.154708	2.106	-0.200363	0.0400457		-0.236731	0.0623067	-0.209415	0.0570346	-0.108611
2.16	0.592875	0.138752		0.147748	0.0628243	0.288591	0.0535081	0.336345	0.0574152	0.412069	0.0537459	1.4439	0.0688608	0.872579	0.0707738	0.760303	0.0505052	0.481471	0.0594702		2.16	-0.0131877	0.0674653		-0.215336	0.130621	0.0178396	0.144398	0.0198749	0.1292	0.294541	0.138928	-0.125116	0.117961	-0.110645	0.112198	0.262472	0.176531	-0.249131	0.184481	2.16	-0.19127	0.0406044		-0.261593	0.0604212	-0.217158	0.0590739	-0.154876
2.214	0.582428	0.14227		0.160622	0.062817	0.239952	0.0535704	0.320532	0.0669698	0.40164	0.0541788	1.43111	0.0678245	0.962069	0.0669674	0.702727	0.0537607	0.440771	0.06483		2.214	-0.0784167	0.0558216		-0.351336	0.11374	-0.0255011	0.158061	0.0181611	0.141588	0.00752103	0.116865	-0.27386	0.111902	-0.0301849	0.157257	0.168607	0.194246	-0.140741	0.128884	2.214	-0.179622	0.0417592		-0.212405	0.0650607	-0.269606	0.0594538	-0.141929
2.268	0.550751	0.149458		0.115847	0.0596421	0.187858	0.0564972	0.312362	0.0654056	0.419391	0.0560104	1.41293	0.0673485	1.02844	0.0647066	0.620001	0.0535575	0.309175	0.0666411		2.268	-0.0815193	0.0657477		-0.245679	0.133588	0.245405	0.141347	-0.0921244	0.143293	-0.0145133	0.119942	-0.318255	0.100102	-0.14364	0.170583	0.152167	0.17009	-0.235515	0.12333	2.268	-0.161033	0.0433362		-0.220624	0.0692074	-0.350625	0.0570619	-0.0793014
2.322	0.479666	0.15399		0.049711	0.0651394	0.0846447	0.0614388	0.16911	0.0605648	0.376429	0.0600525	1.39692	0.0685797	0.916602	0.069081	0.545835	0.0556189	0.298075	0.0571543		2.322	0.0844946	0.068777		-0.116936	0.122556	0.182552	0.160482	0.162334	0.134285	0.271923	0.128928	-0.31072	0.109149	0.137918	0.163067	0.308849	0.175897	0.0400372	0.145334	2.322	-0.171144	0.036591		-0.253832	0.0723075	-0.42472	0.0578214	-0.00574446
2.376	0.449028	0.166365		-0.0693486	0.0612419	0.0372593	0.0557075	0.110665	0.0682326	0.397498	0.0617534	1.41525	0.0607328	0.931274	0.0589438	0.528906	0.0560647	0.240719	0.0557922		2.376	0.115825	0.0697802		0.0819698	0.155801	0.158536	0.169175	0.431538	0.127527	0.21671	0.129794	-0.219654	0.103701	0.117324	0.124088	0.27267	0.164249	-0.132495	0.176267	2.376	-0.179418	0.0330575		-0.21248	0.0697265	-0.382425	0.0615872	-0.00302073
2.43	0.377915	0.167295		-0.109892	0.0604631	-0.0221235	0.0591067	0.0107897	0.0681203	0.350455	0.0594277	1.35822	0.0709212	0.852087	0.0626202	0.46079	0.063283	0.122999	0.0630005		2.43	0.0446485	0.0758532		-0.0972178	0.184167	0.195422	0.185678	0.204143	0.141887	0.263528	0.115842	-0.312271	0.108826	-0.105926	0.140985	0.322404	0.174032	-0.112893	0.142766	2.43	-0.162786	0.0336142		-0.260519	0.0690908	-0.415471	0.0570587	-0.0409439
2.484	0.326358	0.164074		-0.180455	0.0607069	-0.124891	0.0626518	0.0353122	0.0650629	0.257456	0.0573343	1.30377	0.0697987	0.755822	0.0607572	0.402844	0.0576795	0.161006	0.0600072		2.484	0.0500598	0.0777721		0.076762	0.144807	0.184164	0.168037	0.00663798	0.145373	0.212662	0.116949	-0.31643	0.0917324	0.0183612	0.164071	0.423626	0.172154	-0.205305	0.171638	2.484	-0.157523	0.0371325		-0.238076	0.0691561	-0.365558	0.05715	-0.105781
2.538	0.326723	0.156542		-0.0879901	0.059174	-0.127182	0.0597226	0.0031746	0.0689953	0.287327	0.0559802	1.27567	0.0730439	0.738791	0.0694516	0.314011	0.0599021	0.209982	0.0564679		2.538	0.023208	0.0776332		0.0431981	0.181362	0.0597214	0.163222	-0.0300717	0.123463	0.251512	0.128002	-0.259248	0.102788	0.143271	0.159365	0.329553	0.177687	-0.352271	0.117901	2.538	-0.169689	0.0382544		-0.303889	0.0679929	-0.38619	0.061152	-0.136975
2.592	0.256603	0.176307		-0.176497	0.0616908	-0.304917	0.0570563	-0.0790871	0.0717964	0.232855	0.0575542	1.31112	0.0765278	0.714281	0.0743046	0.317664	0.0611838	0.0373984	0.0628419		2.592	0.048645	0.0568723		0.159336	0.151919	-0.0985279	0.144911	0.155068	0.132865	0.130016	0.116329	-0.259114	0.109607	0.164519	0.15934	0.220886	0.162677	-0.083024	0.157362	2.592	-0.165062	0.0385363		-0.30955	0.0676022	-0.408036	0.0633065	-0.215826
2.646	0.174274	0.190295		-0.309137	0.067129	-0.381764	0.0559204	-0.249264	0.0709237	0.0735651	0.0557155	1.30084	0.0783769	0.712817	0.0630204	0.22569	0.0619242	0.0214411	0.0594675		2.646	0.0693947	0.0619141		-0.00488603	0.181742	0.0767825	0.132174	0.124706	0.136381	0.086083	0.109645	-0.219058	0.115312	0.336796	0.196294	0.279344	0.1581	-0.12461	0.175926	2.646	-0.172417	0.0391039		-0.356135	0.0657979	-0.529872	0.0604105	-0.233486
2.7	0.149334	0.195358		-0.383052	0.0648857	-0.411356	0.053788	-0.266617	0.0661463	0.0827695	0.0524664	1.28508	0.0764819	0.741353	0.0644035	0.16071	0.063286	-0.0142233	0.0672106		2.7	0.0383977	0.0566638		0.0920108	0.17927	0.0600968	0.150759	0.102539	0.135622	0.10142	0.119957	-0.298933	0.118272	0.149693	0.175715	0.234029	0.168723	-0.133674	0.116227	2.7	-0.171504	0.0386778		-0.281104	0.0672329	-0.552441	0.0621593	-0.296656
2.754	0.12761	0.199524		-0.362563	0.0595679	-0.585632	0.0496652	-0.1863	0.0647607	0.0447031	0.0556977	1.23877	0.0760989	0.789275	0.0570742	0.0963809	0.0608827	-0.0137538	0.0655555		2.754	0.0334028	0.0652563		0.0893664	0.164627	0.100673	0.166384	0.13049	0.147877	0.0290287	0.120676	-0.322976	0.10359	0.286846	0.190474	0.14691	0.15784	-0.193117	0.181073	2.754	-0.17093	0.0354304		-0.251685	0.0717381	-0.598948	0.0607	-0.284606
2.808	0.123774	0.202659		-0.388641	0.0615851	-0.614586	0.0539123	-0.156401	0.067745	0.0133958	0.0563261	1.23453	0.0721771	0.815343	0.0641697	0.0936724	0.0591505	-0.00712293	0.0671445		2.808	0.0636156	0.091001		0.188536	0.16743	0.28894	0.172184	0.342827	0.138194	-0.0539258	0.116806	-0.326168	0.109302	0.286194	0.184174	0.126803	0.171097	-0.344281	0.129423	2.808	-0.182506	0.0342239		-0.371945	0.0645873	-0.657934	0.0615285	-0.346955
2.862	0.0875954	0.20087		-0.423261	0.0573019	-0.671261	0.0505306	-0.109725	0.0671329	0.0260471	0.0584896	1.22279	0.0590449	0.704757	0.0662829	0.0395566	0.056981	-0.0881396	0.0623552		2.862	0.0147034	0.0748		0.094246	0.167048	0.23022	0.150389	0.148626	0.155598	-0.154595	0.133727	-0.38971	0.120307	0.301627	0.182102	-0.0194746	0.172459	-0.0933119	0.135138	2.862	-0.17378	0.0380035		-0.40497	0.0634211	-0.628397	0.0616036	-0.441855
2.916	0.0186609	0.205154		-0.506098	0.0576526	-0.711867	0.047558	-0.271191	0.0671819	-0.0687341	0.0602908	1.18502	0.0719801	0.659461	0.0624602	-0.0108122	0.0614038	-0.126491	0.0591378		2.916	0.118106	0.0615455		0.301293	0.195254	0.239045	0.164961	0.177137	0.162116	0.0637028	0.112935	-0.275327	0.113794	0.288173	0.170554	0.0606505	0.180707	0.0901693	0.131512	2.916	-0.194139	0.0343911		-0.398634	0.0713443	-0.558107	0.0581117	-0.477181
2.97	-0.0462725	0.210385		-0.701948	0.0554046	-0.691595	0.051769	-0.29815	0.0750984	-0.125113	0.0600995	1.13182	0.0648141	0.630069	0.0687221	-0.00501629	0.0585208	-0.310251	0.060966		2.97	0.184471	0.0750067		0.373889	0.184967	0.397406	0.152964	0.16933	0.14917	0.00630843	0.117696	-0.189579	0.124939	0.41458	0.148551	0.312989	0.174712	-0.00915591	0.136991	2.97	-0.188409	0.0302428		-0.382717	0.078736	-0.478093	0.0647825	-0.488931
3.024	-0.0860553	0.202944		-0.697856	0.0567523	-0.725481	0.0486491	-0.277444	0.0634596	-0.12374	0.0592425	1.06467	0.0684597	0.551097	0.0617065	-0.103344	0.0619379	-0.37635	0.0622424		3.024	0.131797	0.0615871		0.267153	0.15852	0.229033	0.139712	0.240674	0.156472	0.124883	0.11129	-0.142366	0.130957	0.288362	0.169837	0.223139	0.188489	-0.176505	0.18176	3.024	-0.172933	0.0275981		-0.31109	0.0775058	-0.439481	0.0642109	-0.436727
3.078	-0.0871462	0.220074		-0.723334	0.0533931	-0.749444	0.0481176	-0.371588	0.0659237	-0.152461	0.0592137	1.14922	0.0709076	0.674026	0.0610787	-0.229037	0.0594955	-0.29455	0.0579172		3.078	0.114017	0.0619133		0.132453	0.164798	0.282005	0.126061	0.179858	0.133372	-0.0224116	0.104218	-0.254653	0.150036	0.342986	0.160774	0.176899	0.168556	0.0749992	0.176702	3.078	-0.146798	0.0290854		-0.326065	0.0722807	-0.412023	0.0669465	-0.339839
3.132	-0.150018	0.214915		-0.759464	0.0533999	-0.835575	0.0505125	-0.421726	0.0722887	-0.208106	0.0608778	1.04243	0.0771443	0.598027	0.0686882	-0.252477	0.055474	-0.363244	0.0583251		3.132	0.186211	0.0612174		0.302442	0.162835	0.399726	0.160317	0.230123	0.133204	0.0890184	0.116723	-0.176584	0.141264	0.366941	0.159963	0.156796	0.168791	0.12123	0.13951	3.132	-0.150753	0.025504		-0.27448	0.0725203	-0.416555	0.0638442	-0.338672
3.186	-0.167576	0.202698		-0.712309	0.0520688	-0.800658	0.0509113	-0.38581	0.0692268	-0.160841	0.0606598	0.948845	0.0739934	0.557026	0.0623802	-0.319749	0.0615327	-0.467116	0.0646445		3.186	0.132665	0.0521417		0.20989	0.156436	0.259671	0.158529	0.300835	0.163698	0.151453	0.133628	-0.193558	0.137652	0.184187	0.178464	0.135291	0.159778	0.0135481	0.155726	3.186	-0.159277	0.0263032		-0.297756	0.0741533	-0.40771	0.0672801	-0.33242
3.24	-0.190079	0.207154		-0.73244	0.0491554	-0.881092	0.04505	-0.369957	0.0699123	-0.20143	0.0591504	0.876366	0.0728658	0.636719	0.0681463	-0.348341	0.060238	-0.500455	0.0577513		3.24	0.153695	0.0475136		0.200687	0.160628	0.302456	0.203223	0.177918	0.146873	0.213108	0.102931	-0.158375	0.151722	0.254557	0.185224	0.0641817	0.149032	0.175025	0.126676	3.24	-0.145858	0.0273861		-0.331974	0.0759844	-0.438535	0.0671689	-0.353844
[truncated: 105 more columns]

## Sheet: 5d
Hi_Rew_Glu_time	Hi_Rew_Glu_mean	Hi_Rew_Glu_sem	bl1	Hi_Rew_Glu_processed_S1299_02022022_mean	Hi_Rew_Glu_processed_S1299_02022022_sem	Hi_Rew_Glu_processed_S1299_02072022_mean	Hi_Rew_Glu_processed_S1299_02072022_sem	Hi_Rew_Glu_processed_S1300_02022022_mean	Hi_Rew_Glu_processed_S1300_02022022_sem	Hi_Rew_Glu_processed_S1300_02072022_mean	Hi_Rew_Glu_processed_S1300_02072022_sem	Hi_Rew_Glu_processed_S1301_01312022_mean	Hi_Rew_Glu_processed_S1301_01312022_sem	Hi_Rew_Glu_processed_S1301_02022022_mean	Hi_Rew_Glu_processed_S1301_02022022_sem	Hi_Rew_Glu_processed_S1302_01312022_mean	Hi_Rew_Glu_processed_S1302_01312022_sem	Hi_Rew_Glu_processed_S1302_02022022_mean	Hi_Rew_Glu_processed_S1302_02022022_sem	bl2	Low_NoRew_Glu_time	Low_NoRew_Glu_mean	Low_NoRew_Glu_sem	bl3	Low_NoRew_Glu_processed_S1299_02022022_mean	Low_NoRew_Glu_processed_S1299_02022022_sem	Low_NoRew_Glu_processed_S1299_02072022_mean	Low_NoRew_Glu_processed_S1299_02072022_sem	Low_NoRew_Glu_processed_S1300_02022022_mean	Low_NoRew_Glu_processed_S1300_02022022_sem	Low_NoRew_Glu_processed_S1300_02072022_mean	Low_NoRew_Glu_processed_S1300_02072022_sem	Low_NoRew_Glu_processed_S1301_01312022_mean	Low_NoRew_Glu_processed_S1301_01312022_sem	Low_NoRew_Glu_processed_S1301_02022022_mean	Low_NoRew_Glu_processed_S1301_02022022_sem	Low_NoRew_Glu_processed_S1302_01312022_mean	Low_NoRew_Glu_processed_S1302_01312022_sem	Low_NoRew_Glu_processed_S1302_02022022_mean	Low_NoRew_Glu_processed_S1302_02022022_sem	bl4	Thal_time	Thal_mean rewarded	Thal_sem	bl1	Thal_processed_WT45_06242021_mean	Thal_processed_WT45_06242021_sem	Thal_processed_WT45_06282021_mean	Thal_processed_WT45_06282021_sem
-2.16	-0.429447	0.129561		-0.60297	0.0465102	-0.0346394	0.0580667	-0.102933	0.0632697	0.193846	0.0492838	-0.743031	0.077412	-0.888129	0.0764193	-0.678698	0.04512	-0.57902	0.0513756		-2.16	-0.289853	0.075778		-0.503016	0.140353	-0.0124314	0.134382	-0.0679142	0.14422	-0.0347293	0.100482	-0.269312	0.104573	-0.443087	0.161246	-0.602265	0.12303	-0.38607	0.156375		-2.16	0.230033	0.0427653		0.220306	0.06219	-0.00266363	0.0656216
-2.106	-0.485407	0.117681		-0.616377	0.0530813	-0.159726	0.0573679	-0.119227	0.0610185	0.0563588	0.051018	-0.786634	0.0696791	-0.895541	0.078284	-0.680715	0.0409916	-0.681394	0.0611568		-2.106	-0.311311	0.078572		-0.502006	0.130714	-0.107276	0.115296	-0.107938	0.141684	-0.0808868	0.105344	-0.185612	0.100999	-0.748716	0.157292	-0.435429	0.106663	-0.322622	0.157283		-2.106	0.200224	0.0555906		0.142434	0.0604484	0.0452197	0.0661143
-2.052	-0.501551	0.122594		-0.682973	0.0534895	-0.215979	0.0549966	-0.200286	0.0651687	0.153605	0.0535644	-0.80701	0.0654558	-0.924553	0.0737848	-0.66365	0.0472818	-0.671565	0.0551301		-2.052	-0.27219	0.0813027		-0.567969	0.0911036	-0.130208	0.112375	0.0439782	0.146222	-0.120203	0.105541	-0.136664	0.102611	-0.483611	0.146594	-0.615968	0.10779	-0.166871	0.139426		-2.052	0.176384	0.0470574		0.12784	0.0618978	0.118461	0.0683518
-1.998	-0.50772	0.104702		-0.650239	0.0479963	-0.339484	0.0542778	-0.235929	0.0625932	0.0648721	0.0539296	-0.805068	0.0699417	-0.862548	0.0693128	-0.697881	0.0448003	-0.535488	0.0554907		-1.998	-0.31805	0.0715813		-0.615122	0.115566	-0.101629	0.148889	-0.152311	0.158009	-0.184195	0.104839	-0.155244	0.103135	-0.512446	0.143881	-0.592842	0.119197	-0.230612	0.116229		-1.998	0.112084	0.059113		0.0794934	0.0619533	0.0128934	0.0659299
-1.944	-0.529874	0.104993		-0.703004	0.0532233	-0.346022	0.0505386	-0.370009	0.0606683	0.0714436	0.0533385	-0.767124	0.0704275	-0.951904	0.067681	-0.669398	0.0444476	-0.502974	0.0570615		-1.944	-0.266091	0.0640237		-0.289628	0.121809	-0.334128	0.10912	-0.0720505	0.155465	0.0120568	0.110644	-0.166437	0.114151	-0.494436	0.175892	-0.547507	0.121514	-0.236602	0.115429		-1.944	0.130421	0.050859		0.156122	0.0608663	-0.028403	0.0606798
-1.89	-0.563188	0.0963653		-0.736383	0.0486283	-0.517859	0.0500392	-0.363428	0.0627648	0.016346	0.0556927	-0.707661	0.0701764	-0.936813	0.0680964	-0.722454	0.0468278	-0.537248	0.0612352		-1.89	-0.334202	0.0566668		-0.456317	0.100365	-0.298495	0.101182	-0.0837662	0.123628	-0.152797	0.102317	-0.214062	0.111038	-0.435387	0.144081	-0.480069	0.103549	-0.55272	0.161685		-1.89	0.0697797	0.0433802		0.00287301	0.0615906	-0.0057836	0.0634098
-1.836	-0.584838	0.0844173		-0.79115	0.0471687	-0.609056	0.0493354	-0.284813	0.0600287	-0.133424	0.0524575	-0.720962	0.0652093	-0.871256	0.0702564	-0.716901	0.0441237	-0.55114	0.0515893		-1.836	-0.326348	0.0682206		-0.578766	0.0999845	-0.291109	0.120507	-0.0214355	0.136271	-0.120171	0.108722	-0.209365	0.110522	-0.576078	0.12389	-0.471681	0.112596	-0.342175	0.145558		-1.836	0.00605929	0.0455608		-0.010362	0.0638125	-0.0651491	0.0636985
-1.782	-0.610446	0.0748521		-0.797755	0.0504134	-0.620517	0.0437131	-0.403671	0.0620974	-0.198317	0.0548808	-0.736347	0.0677603	-0.902198	0.0778425	-0.682424	0.0454514	-0.542342	0.0612346		-1.782	-0.340385	0.0727931		-0.38564	0.110672	-0.361009	0.133558	-0.171281	0.111513	-0.132734	0.112001	-0.299811	0.0998295	-0.727003	0.137926	-0.560705	0.117933	-0.0848934	0.145525		-1.782	-0.0216195	0.0451151		0.0532038	0.0609542	-0.0416352	0.0670914
-1.728	-0.635337	0.0781684		-0.770261	0.0528992	-0.713812	0.0442695	-0.424908	0.0612853	-0.19284	0.0500571	-0.728178	0.0673072	-0.954676	0.0706426	-0.737445	0.0434802	-0.560574	0.0523035		-1.728	-0.382792	0.0495932		-0.430799	0.119691	-0.428498	0.141342	-0.228417	0.129518	-0.191937	0.105469	-0.234029	0.093354	-0.565884	0.146064	-0.409171	0.111981	-0.573598	0.157442		-1.728	-0.0980931	0.0558234		-0.126567	0.0643138	0.0700477	0.0660491
-1.674	-0.667276	0.0517676		-0.771501	0.0521824	-0.749371	0.0438514	-0.578035	0.0589068	-0.381535	0.0541069	-0.736171	0.0693125	-0.841711	0.0766769	-0.757481	0.0417986	-0.522406	0.0533184		-1.674	-0.408941	0.0507428		-0.380439	0.165486	-0.544747	0.122401	-0.415033	0.132132	-0.204223	0.0992253	-0.157871	0.109127	-0.49452	0.164138	-0.526128	0.128029	-0.548563	0.148459		-1.674	-0.139257	0.0545011		-0.145055	0.0653265	-0.0018676	0.0672399
-1.62	-0.723911	0.0461121		-0.84372	0.0498836	-0.822205	0.0448866	-0.582323	0.061672	-0.580236	0.0518216	-0.65045	0.0744932	-0.941238	0.0737519	-0.77447	0.0428645	-0.596648	0.0527006		-1.62	-0.459521	0.0369657		-0.589206	0.141854	-0.374992	0.11397	-0.469426	0.117738	-0.346287	0.0995751	-0.289361	0.10661	-0.53009	0.147368	-0.492631	0.109088	-0.584178	0.15274		-1.62	-0.164631	0.0551473		-0.183048	0.0645971	-0.0340593	0.0652594
-1.566	-0.735836	0.0270758		-0.822257	0.0526289	-0.802526	0.0409901	-0.664648	0.0648464	-0.712078	0.0576075	-0.636843	0.0729371	-0.810267	0.0662389	-0.801089	0.0441121	-0.63698	0.0533294		-1.566	-0.364991	0.0326183		-0.392392	0.136859	-0.316392	0.101204	-0.37335	0.134856	-0.382996	0.105981	-0.22395	0.104212	-0.350367	0.169489	-0.568994	0.117845	-0.311488	0.140141		-1.566	-0.172386	0.0649196		-0.129805	0.0662799	0.0276171	0.059966
-1.512	-0.772991	0.023549		-0.795011	0.0484636	-0.892802	0.0468539	-0.807986	0.0629998	-0.747064	0.053695	-0.676673	0.0735378	-0.790532	0.0765633	-0.794245	0.0479074	-0.679618	0.0495932		-1.512	-0.432985	0.0427593		-0.512002	0.119126	-0.531385	0.106009	-0.534739	0.108199	-0.364887	0.109833	-0.225156	0.0908828	-0.329798	0.128857	-0.59971	0.116367	-0.366202	0.159055		-1.512	-0.199086	0.0572765		-0.187731	0.061993	0.0532863	0.0669362
-1.458	-0.749002	0.0370657		-0.818357	0.0513157	-0.91025	0.0431514	-0.676608	0.0667686	-0.883139	0.0521361	-0.649864	0.0668171	-0.747652	0.0736962	-0.706213	0.04758	-0.599932	0.0582501		-1.458	-0.471689	0.0506898		-0.345588	0.123111	-0.565574	0.105516	-0.529268	0.120743	-0.528338	0.102555	-0.272806	0.0884054	-0.269216	0.111357	-0.60252	0.116363	-0.660206	0.143847		-1.458	-0.22057	0.0587584		-0.215044	0.0624271	0.0465471	0.0636866
-1.404	-0.741226	0.0369173		-0.829672	0.0497275	-0.848666	0.0422115	-0.678309	0.063018	-0.87003	0.0540828	-0.63543	0.0672757	-0.792915	0.0758185	-0.714477	0.0491894	-0.560312	0.0510792		-1.404	-0.456915	0.0509078		-0.198589	0.129143	-0.667545	0.0927525	-0.498073	0.117074	-0.461382	0.100358	-0.297237	0.118092	-0.398869	0.132418	-0.562962	0.112681	-0.570665	0.133659		-1.404	-0.251454	0.0556937		-0.147559	0.0651869	-0.00182775	0.0627891
-1.35	-0.732093	0.0437307		-0.76192	0.0440656	-0.883967	0.0435502	-0.635571	0.0571715	-0.92161	0.0487652	-0.5344	0.0637866	-0.796259	0.069387	-0.657083	0.0500005	-0.665932	0.0577344		-1.35	-0.450822	0.0422035		-0.397825	0.156002	-0.681826	0.12877	-0.449885	0.0903696	-0.353049	0.120778	-0.306143	0.112962	-0.366899	0.155214	-0.593076	0.114912	-0.45787	0.142866		-1.35	-0.274202	0.0567654		-0.262989	0.0583255	-0.0806262	0.0712013
-1.296	-0.709415	0.0382936		-0.702345	0.0456015	-0.877683	0.0419356	-0.617327	0.0591026	-0.883455	0.0517572	-0.559559	0.0668069	-0.691763	0.0654619	-0.694903	0.0539803	-0.648289	0.0560669		-1.296	-0.506238	0.0514353		-0.437335	0.134694	-0.670905	0.110483	-0.501101	0.101175	-0.609465	0.108307	-0.191174	0.109216	-0.43672	0.139563	-0.648964	0.135165	-0.55424	0.171761		-1.296	-0.255622	0.0639606		-0.134457	0.063226	0.00152599	0.07306
-1.242	-0.6812	0.0477845		-0.797822	0.0449803	-0.864108	0.044652	-0.501922	0.0572944	-0.853566	0.0502521	-0.549319	0.0628516	-0.699105	0.0646183	-0.634065	0.056336	-0.549695	0.0587117		-1.242	-0.509303	0.043723		-0.422397	0.148691	-0.570758	0.120005	-0.589956	0.099481	-0.488687	0.098972	-0.222639	0.123851	-0.613237	0.112709	-0.591666	0.125642	-0.575085	0.153509		-1.242	-0.266043	0.0571784		-0.137365	0.0601804	0.00592419	0.0653841
-1.188	-0.693661	0.0385611		-0.785549	0.0493243	-0.862024	0.0483653	-0.595048	0.056543	-0.796995	0.0545164	-0.550895	0.062529	-0.716386	0.0556918	-0.678522	0.0580382	-0.563871	0.0589166		-1.188	-0.432763	0.0393413		-0.317684	0.142177	-0.575527	0.108974	-0.504914	0.103507	-0.493246	0.106705	-0.239017	0.113534	-0.48585	0.134921	-0.512424	0.124833	-0.33344	0.183975		-1.188	-0.275188	0.0592959		-0.0989813	0.0633223	0.0109031	0.0636114
-1.134	-0.655553	0.0406878		-0.731939	0.0459102	-0.830643	0.0466563	-0.594451	0.0612393	-0.763597	0.0499645	-0.541911	0.0623452	-0.704616	0.0618916	-0.614099	0.0603747	-0.463164	0.059423		-1.134	-0.462816	0.0497976		-0.526525	0.14131	-0.596241	0.112842	-0.611925	0.118528	-0.430133	0.105143	-0.136009	0.111535	-0.421022	0.127593	-0.532049	0.107134	-0.448621	0.177032		-1.134	-0.261504	0.0580349		-0.0966913	0.068287	0.0172469	0.0650006
-1.08	-0.600694	0.0490806		-0.697712	0.0516305	-0.84692	0.0454359	-0.62642	0.0642725	-0.699042	0.0485176	-0.435061	0.0609805	-0.57917	0.069347	-0.518286	0.0586996	-0.402937	0.0666135		-1.08	-0.376149	0.0553464		-0.271534	0.135779	-0.66893	0.116083	-0.548981	0.125707	-0.342569	0.125153	-0.207896	0.10586	-0.376303	0.125003	-0.413496	0.112031	-0.17948	0.121507		-1.08	-0.264368	0.0538421		-0.0934077	0.0597501	-0.0578498	0.0646147
-1.026	-0.596995	0.0418774		-0.686825	0.0516566	-0.722039	0.0387278	-0.581528	0.0654605	-0.734919	0.0470176	-0.502917	0.0582162	-0.658067	0.069547	-0.516875	0.0558494	-0.372785	0.0654777		-1.026	-0.408281	0.0421481		-0.405905	0.141307	-0.64139	0.117674	-0.488314	0.121575	-0.342433	0.107141	-0.193284	0.118152	-0.417832	0.160908	-0.361038	0.123058	-0.416049	0.150873		-1.026	-0.296383	0.0750467		-0.141373	0.0613013	-0.0448899	0.066243
-0.972	-0.585368	0.0413768		-0.610669	0.0490063	-0.718846	0.0480774	-0.582394	0.0697249	-0.710329	0.0495071	-0.527995	0.0637687	-0.703251	0.0692285	-0.420549	0.0537782	-0.408913	0.0614977		-0.972	-0.383592	0.0604975		-0.287647	0.116479	-0.576492	0.100494	-0.661789	0.129045	-0.36595	0.115525	-0.12489	0.11768	-0.386313	0.141479	-0.470718	0.106023	-0.194937	0.168908		-0.972	-0.27858	0.0787847		-0.0626799	0.061166	0.0532709	0.0677985
-0.918	-0.573292	0.0418853		-0.592848	0.0495827	-0.602626	0.0447125	-0.569017	0.06476	-0.787905	0.0511025	-0.578926	0.060981	-0.64424	0.0660286	-0.447286	0.0477714	-0.363489	0.0602919		-0.918	-0.398568	0.054881		-0.475287	0.141145	-0.636739	0.111776	-0.606206	0.116611	-0.277493	0.100979	-0.17122	0.11716	-0.369393	0.14954	-0.25777	0.118562	-0.394433	0.150797		-0.918	-0.311084	0.0762489		-0.146861	0.0600958	0.030136	0.0717221
-0.864	-0.573115	0.0474021		-0.592158	0.0490858	-0.730357	0.0464267	-0.515106	0.0665097	-0.713375	0.0493858	-0.609922	0.068435	-0.678089	0.064688	-0.412816	0.048124	-0.333095	0.0600263		-0.864	-0.394419	0.0404574		-0.431551	0.133803	-0.477755	0.0979269	-0.584421	0.128224	-0.239097	0.0981955	-0.218364	0.120892	-0.435705	0.147886	-0.34362	0.110212	-0.424842	0.165501		-0.864	-0.340512	0.0811596		-0.0390973	0.0623705	-0.0100203	0.0644224
-0.81	-0.545631	0.0604894		-0.597916	0.0476307	-0.738219	0.044752	-0.427472	0.0621159	-0.703868	0.0469771	-0.692936	0.0664386	-0.618253	0.0593404	-0.314712	0.0436474	-0.271672	0.0539588		-0.81	-0.376559	0.0591486		-0.331631	0.130418	-0.548759	0.100784	-0.243312	0.120721	-0.287699	0.099923	-0.21301	0.132854	-0.740669	0.146432	-0.352612	0.0900766	-0.294781	0.169899		-0.81	-0.368948	0.07676		-0.145513	0.0604804	-0.0041214	0.0696724
-0.756	-0.504814	0.0579764		-0.489215	0.0525715	-0.678536	0.0469143	-0.416805	0.0598012	-0.660785	0.0477694	-0.720609	0.0727196	-0.522424	0.0601736	-0.284618	0.0383914	-0.26552	0.0572909		-0.756	-0.362864	0.0564287		-0.493048	0.106168	-0.246903	0.116611	-0.390631	0.123668	-0.208424	0.0943484	-0.310565	0.119039	-0.672304	0.143461	-0.431612	0.0881515	-0.149424	0.167776		-0.756	-0.350031	0.0815587		-0.124672	0.0613724	-0.01554	0.0639126
-0.702	-0.50118	0.0658024		-0.601923	0.049447	-0.655811	0.0409755	-0.316726	0.0632096	-0.69251	0.0434926	-0.67586	0.0737319	-0.581702	0.0626344	-0.27033	0.0387217	-0.214582	0.056474		-0.702	-0.379081	0.0356889		-0.421268	0.141076	-0.349286	0.13011	-0.284533	0.134809	-0.406401	0.101299	-0.191386	0.108968	-0.457555	0.12144	-0.545723	0.109106	-0.376495	0.172501		-0.702	-0.355837	0.0791705		-0.118588	0.062558	-0.141614	0.0694588
-0.648	-0.488967	0.0552855		-0.553964	0.0471978	-0.65345	0.0422869	-0.298842	0.0555994	-0.637795	0.0444778	-0.640359	0.0740282	-0.548167	0.0638532	-0.282333	0.0450894	-0.296831	0.0540201		-0.648	-0.3888	0.0573865		-0.672381	0.116793	-0.509211	0.104175	-0.293939	0.137242	-0.211911	0.0985343	-0.158788	0.1048	-0.376975	0.164769	-0.534452	0.116785	-0.352744	0.148011		-0.648	-0.376881	0.0902374		-0.0921877	0.0626156	0.0286339	0.0682574
-0.594	-0.481923	0.045926		-0.551401	0.0445706	-0.572895	0.041162	-0.390393	0.0549633	-0.717651	0.0445191	-0.547805	0.0742234	-0.430355	0.0672666	-0.316477	0.040963	-0.328405	0.0546488		-0.594	-0.442974	0.0550074		-0.605577	0.129207	-0.578314	0.117806	-0.482819	0.114289	-0.390645	0.0783523	-0.100081	0.0962561	-0.332399	0.159544	-0.545055	0.108191	-0.508905	0.134962		-0.594	-0.408928	0.0798615		-0.231898	0.0597778	-0.089522	0.0640914
-0.54	-0.567945	0.055618		-0.578679	0.0476757	-0.701145	0.0417199	-0.691394	0.0583112	-0.850935	0.0459918	-0.496156	0.0728125	-0.438166	0.0627029	-0.424882	0.038829	-0.3622	0.0555344		-0.54	-0.496735	0.073617		-0.457216	0.125261	-0.615057	0.108449	-0.655758	0.099659	-0.611145	0.0926887	0.0247261	0.104886	-0.465887	0.1381	-0.599796	0.103474	-0.593747	0.135917		-0.54	-0.395773	0.0816009		-0.204608	0.0616532	-0.0177006	0.0710096
-0.486	-0.593536	0.0815425		-0.584295	0.0459872	-0.770218	0.0386318	-0.825669	0.0557359	-0.971556	0.0483301	-0.547804	0.068707	-0.27998	0.0699314	-0.453527	0.0395879	-0.315237	0.0544203		-0.486	-0.495471	0.074654		-0.334918	0.121869	-0.563189	0.104405	-0.79837	0.10058	-0.659008	0.101748	-0.101493	0.103535	-0.322722	0.126153	-0.637429	0.094738	-0.546639	0.175981		-0.486	-0.333651	0.0795542		-0.200499	0.0566675	0.0849983	0.067306
-0.432	-0.573669	0.0838604		-0.550271	0.047134	-0.832396	0.0440405	-0.820353	0.0578617	-0.917143	0.0476742	-0.489081	0.0676175	-0.320241	0.0653982	-0.412319	0.0397526	-0.247548	0.0509632		-0.432	-0.491881	0.0865228		-0.342614	0.099268	-0.542392	0.0996088	-0.723834	0.118641	-0.837419	0.0865682	-0.0563448	0.110289	-0.251134	0.144844	-0.67409	0.100218	-0.507225	0.133248		-0.432	-0.342446	0.073624		-0.14466	0.0635674	-0.0496319	0.0627314
-0.378	-0.558301	0.085659		-0.613459	0.0455875	-0.790029	0.0418111	-0.624585	0.0631923	-1.03369	0.0445053	-0.433881	0.066137	-0.306014	0.066047	-0.357389	0.0404903	-0.30736	0.0548083		-0.378	-0.424225	0.0728609		-0.26357	0.116117	-0.598335	0.116464	-0.562107	0.122362	-0.68706	0.0876552	-0.0635941	0.0939237	-0.198967	0.123429	-0.51019	0.0860307	-0.509977	0.143199		-0.378	-0.310235	0.0712218		-0.081021	0.0610618	-0.0578603	0.063094
-0.324	-0.435237	0.0861146		-0.393068	0.0449554	-0.847332	0.0378176	-0.335329	0.0569128	-0.843828	0.0469342	-0.327885	0.0648854	-0.20009	0.0638718	-0.304427	0.0375765	-0.229937	0.0549864		-0.324	-0.266156	0.0806624		-0.138576	0.114466	-0.50118	0.106944	-0.191029	0.156423	-0.487073	0.0969319	0.160455	0.0967571	-0.0679828	0.126043	-0.460799	0.0947305	-0.443059	0.15879		-0.324	-0.27421	0.064749		-0.0923086	0.0590469	-0.0267014	0.0624791
-0.27	-0.27195	0.0686344		-0.206869	0.0503713	-0.64981	0.0404927	0.0298621	0.0530433	-0.480424	0.0482806	-0.191654	0.0630662	-0.164312	0.0621567	-0.229847	0.0406071	-0.282549	0.0613725		-0.27	-0.111487	0.110537		0.0751521	0.107236	-0.387738	0.1157	0.31886	0.107743	-0.179959	0.102769	0.310579	0.105978	-0.0392316	0.110949	-0.45144	0.096341	-0.538122	0.150241		-0.27	-0.312373	0.0568013		-0.202126	0.0595503	-0.108667	0.0635215
-0.216	-0.128116	0.0675301		-0.0858241	0.0449346	-0.485781	0.0439135	0.250233	0.0494443	-0.191567	0.0437241	-0.0732077	0.0630491	-0.060801	0.0603442	-0.191861	0.0413314	-0.186116	0.0541305		-0.216	-0.0279678	0.129038		0.0402209	0.114923	-0.233538	0.113169	0.438924	0.105684	0.143318	0.0828419	0.396429	0.101306	0.0822285	0.135465	-0.398796	0.0939178	-0.69253	0.154194		-0.216	-0.273115	0.057813		-0.252149	0.0656634	-0.0191031	0.0687498
-0.162	0.0192679	0.0611487		0.0558206	0.043467	-0.143449	0.0390567	0.388074	0.0558214	0.0860941	0.0446096	0.0714809	0.0583544	0.026943	0.0575446	-0.168	0.0405907	-0.16282	0.0551614		-0.162	0.151082	0.0953243		0.172018	0.114317	0.0221547	0.0895374	0.461129	0.115786	0.398793	0.096015	0.396366	0.103594	0.271241	0.146822	-0.249013	0.101421	-0.264034	0.17574		-0.162	-0.239333	0.0321834		-0.16237	0.0637822	-0.128282	0.0704971
-0.108	0.130368	0.0412857		0.164455	0.0498652	0.0328747	0.0407545	0.315408	0.0570648	0.21745	0.0476035	0.194582	0.0562772	0.169907	0.0543758	0.00649484	0.0430139	-0.058225	0.0547211		-0.108	0.256907	0.104471		0.360773	0.129237	0.435179	0.116198	0.371518	0.125504	0.519484	0.0885079	0.546555	0.104402	0.294252	0.122864	-0.269018	0.109762	-0.203488	0.171113		-0.108	-0.259562	0.0415311		-0.147936	0.0636786	-0.0836519	0.0649654
-0.054	0.298471	0.0277736		0.279186	0.045735	0.326049	0.0416852	0.190922	0.052335	0.361902	0.0482906	0.364798	0.0544664	0.1945	0.0632626	0.421044	0.0445963	0.249365	0.0605039		-0.054	0.302338	0.0931969		0.321012	0.126931	0.565156	0.115267	0.193427	0.115593	0.334144	0.0872643	0.685435	0.0839941	0.413184	0.126516	0.141197	0.106815	-0.234849	0.144932		-0.054	-0.236717	0.03785		-0.101633	0.0619665	-0.0594761	0.0641058
0	0.498349	0.0712201		0.671244	0.0450355	0.498692	0.0379591	0.273151	0.0495256	0.247368	0.0462867	0.602729	0.0496951	0.292074	0.0519124	0.851826	0.0406604	0.549708	0.0534894		0	0.442393	0.0740038		0.590856	0.132376	0.67413	0.122281	0.100048	0.106216	0.445049	0.0938808	0.718519	0.0770341	0.432598	0.110527	0.419613	0.120189	0.158335	0.136498		0	-0.151214	0.033206		-0.0522355	0.0666654	-0.0655912	0.0713119
0.054	0.723143	0.116447		0.900172	0.0453054	0.780553	0.0431501	0.271803	0.0494497	0.210489	0.0459059	0.874894	0.0464528	0.597137	0.0578036	1.27517	0.0442621	0.874928	0.0530248		0.054	0.600552	0.094764		0.975767	0.123828	0.759129	0.104361	0.20277	0.0977295	0.239204	0.0856602	0.841902	0.0906181	0.432132	0.131184	0.781084	0.10838	0.572424	0.200358		0.054	-0.0600219	0.0486747		0.083078	0.061424	0.0461274	0.0649069
0.108	0.994132	0.117061		1.17945	0.049586	0.977905	0.0434098	0.601017	0.050576	0.454038	0.0455128	1.13819	0.0522095	0.860339	0.0597722	1.56258	0.0414149	1.17952	0.0512528		0.108	0.545895	0.0962058		0.787701	0.132722	0.617468	0.105493	0.196328	0.115331	0.154708	0.0816244	0.87426	0.0793511	0.300685	0.145891	0.832772	0.131708	0.60324	0.128094		0.108	0.0155361	0.0336119		0.103991	0.059411	-0.0173022	0.0660006
0.162	1.09188	0.111121		1.36346	0.0510119	1.07724	0.0457608	0.786504	0.0586587	0.557714	0.043474	1.24174	0.0609103	0.9157	0.0619097	1.61861	0.0402906	1.17404	0.0483478		0.162	0.488074	0.0866033		0.753618	0.144296	0.45996	0.114287	0.291734	0.0894538	-0.0258777	0.0907644	0.699112	0.0944947	0.479901	0.107666	0.734775	0.116526	0.511371	0.112585		0.162	0.075261	0.0290268		0.0828244	0.0581107	0.0668149	0.0772747
0.216	1.02726	0.0989491		1.2447	0.053259	0.945081	0.0472344	0.856302	0.0584049	0.476249	0.0464792	1.2637	0.0678579	0.896535	0.0621331	1.42756	0.0399493	1.10798	0.0553764		0.216	0.320104	0.0749467		0.569071	0.105095	0.562878	0.105522	0.0391832	0.129687	0.162423	0.0791319	0.509525	0.106362	0.0919344	0.124348	0.465781	0.093857	0.160037	0.154084		0.216	0.10296	0.0275749		0.0368281	0.0592385	0.0621734	0.066813
0.27	0.877452	0.0847993		1.08639	0.0505188	0.844138	0.0433248	0.732114	0.0537033	0.45259	0.0441699	1.16401	0.0773506	0.683684	0.0612698	1.18427	0.0449335	0.872419	0.0603373		0.27	0.203007	0.0458233		0.390614	0.109589	0.329616	0.0956087	0.0891906	0.139763	0.0736081	0.102899	0.37802	0.103944	0.111113	0.118502	0.161378	0.0873275	0.0905168	0.139456		0.27	0.127005	0.0132099		0.113536	0.0620979	0.0871177	0.0690728
0.324	0.72536	0.0748111		0.934858	0.0565352	0.725245	0.0451497	0.525524	0.0528714	0.349288	0.0444137	1.03745	0.0801003	0.714744	0.0632332	0.886929	0.0441687	0.628841	0.054881		0.324	0.00191051	0.0594845		0.149595	0.107506	-0.082432	0.111578	-0.00763099	0.130674	0.0289129	0.107215	0.321293	0.112617	-0.0123613	0.123947	-0.0909484	0.0952298	-0.291145	0.140807		0.324	0.108267	0.0372675		-0.0502191	0.0643685	-0.0072696	0.065965
0.378	0.599735	0.0702552		0.798845	0.055586	0.64826	0.0434736	0.428441	0.0540929	0.301349	0.0472577	0.973722	0.0856308	0.599215	0.0626583	0.569768	0.0424082	0.47828	0.0548087		0.378	-0.0739586	0.0509994		-0.156959	0.126278	-0.0455148	0.102279	-0.00258156	0.132709	-0.1343	0.0901229	0.197628	0.0957897	0.0392688	0.11029	-0.193586	0.0870839	-0.295624	0.138575		0.378	0.153381	0.0355839		0.0145032	0.0609659	0.0222752	0.0674374
0.432	0.484794	0.0799601		0.75004	0.0496672	0.574111	0.0448616	0.240515	0.0586529	0.170793	0.0453018	0.871485	0.0777996	0.480411	0.0622803	0.455053	0.0441443	0.335946	0.0617272		0.432	-0.0784496	0.0580682		-0.0524515	0.0993176	-0.0819301	0.106495	0.231806	0.1295	-0.282411	0.102883	0.0952352	0.126499	-0.0761075	0.0954018	-0.248488	0.0861954	-0.21325	0.124298		0.432	0.2182	0.0591403		0.0211578	0.0557615	0.0937391	0.0642285
0.486	0.438443	0.0767911		0.670982	0.0494913	0.589422	0.0437614	0.299203	0.0569152	0.126777	0.0462161	0.797946	0.0741493	0.465404	0.0609511	0.318472	0.0402873	0.239333	0.0552831		0.486	-0.216433	0.0476643		-0.144645	0.121133	-0.146111	0.117947	-0.087476	0.13443	-0.267997	0.1136	-0.0906099	0.118129	-0.14154	0.118999	-0.482582	0.0872817	-0.370503	0.135453		0.486	0.264419	0.0519053		0.058027	0.0560482	0.0898414	0.0652421
0.54	0.427772	0.0797286		0.673529	0.04748	0.677271	0.0436829	0.132133	0.0547842	0.184585	0.0460233	0.704686	0.068225	0.518873	0.0625533	0.268941	0.0360935	0.262156	0.0521857		0.54	-0.298246	0.0798988		-0.0603934	0.157424	-0.0472684	0.15053	-0.355761	0.118768	-0.621665	0.1021	-0.249071	0.123136	-0.0346377	0.110099	-0.406848	0.0956535	-0.610322	0.139958		0.54	0.262191	0.069906		-0.0337672	0.0607341	-0.03602	0.0623064
0.594	0.401308	0.0841758		0.699802	0.0500425	0.650959	0.0406697	0.227541	0.0523079	0.0725246	0.048691	0.684086	0.0713382	0.46354	0.0587542	0.248654	0.0380577	0.16336	0.0492043		0.594	-0.389374	0.0847471		-0.113059	0.0997074	-0.142679	0.138341	-0.389065	0.130307	-0.811811	0.103965	-0.266261	0.111561	-0.190693	0.12967	-0.596743	0.0965912	-0.604683	0.153193		0.594	0.330144	0.0828332		0.0490556	0.0611095	0.127295	0.0618213
0.648	0.392546	0.0903714		0.687885	0.0492528	0.693126	0.0438901	0.127524	0.0502616	0.116537	0.04794	0.693149	0.0629968	0.484141	0.0586561	0.168615	0.0371733	0.169388	0.0547005		0.648	-0.493193	0.0812802		-0.344347	0.138586	-0.203649	0.131848	-0.462847	0.130336	-0.945009	0.0942232	-0.278618	0.112956	-0.392085	0.130649	-0.669136	0.0979616	-0.649857	0.163749		0.648	0.356116	0.0876885		0.0361175	0.061708	0.0133779	0.0691711
0.702	0.414531	0.0862603		0.650555	0.0491536	0.770281	0.0434261	0.0832341	0.0560188	0.184634	0.049431	0.677306	0.0603918	0.464917	0.062228	0.224366	0.0364187	0.260955	0.0539884		0.702	-0.577026	0.0795554		-0.479568	0.137867	-0.388263	0.13734	-0.748126	0.121259	-0.979998	0.101664	-0.380161	0.107393	-0.256394	0.144856	-0.704878	0.111971	-0.67882	0.16874		0.702	0.389772	0.0849053		0.0617266	0.0608266	0.0841183	0.0656192
0.756	0.496632	0.101914		0.799374	0.042712	0.807285	0.0425527	0.146259	0.0509352	0.0726338	0.0495235	0.802635	0.0643188	0.668532	0.0614874	0.355967	0.0390236	0.320372	0.0552062		0.756	-0.63758	0.0660164		-0.516577	0.121209	-0.496409	0.139334	-0.794698	0.128358	-0.972789	0.0896685	-0.498854	0.101448	-0.36966	0.1249	-0.744524	0.111698	-0.707132	0.133964		0.756	0.422385	0.0987438		0.133433	0.0601864	0.0467258	0.0665022
0.81	0.546516	0.102046		0.796535	0.0485372	0.936129	0.0424742	0.169489	0.0568111	0.12086	0.0506786	0.823817	0.0651046	0.685878	0.0632245	0.432637	0.04247	0.406784	0.0506599		0.81	-0.62157	0.0924168		-0.494321	0.0871402	-0.308288	0.138681	-0.850871	0.12845	-0.991737	0.0940362	-0.466385	0.101333	-0.243432	0.119569	-0.861304	0.10345	-0.756221	0.152143		0.81	0.441038	0.10213		0.132282	0.0598825	0.0282979	0.0692887
0.864	0.636651	0.096602		0.908827	0.0476559	1.02213	0.0398134	0.215402	0.0545115	0.320791	0.0493801	0.876264	0.0665983	0.717184	0.0617452	0.563632	0.042989	0.46897	0.0555697		0.864	-0.573658	0.094281		-0.27913	0.139037	-0.244813	0.157823	-0.758533	0.128073	-0.961183	0.0958021	-0.522652	0.096135	-0.272471	0.123979	-0.862024	0.100889	-0.68846	0.151971		0.864	0.490057	0.0901618		0.221792	0.0594699	0.0768698	0.0677959
0.918	0.697628	0.0788816		0.928964	0.047626	0.997299	0.0432443	0.401579	0.0547949	0.455043	0.0458045	0.934406	0.0619289	0.746666	0.064308	0.633542	0.0368192	0.483525	0.0577544		0.918	-0.57134	0.101162		-0.318065	0.162228	-0.185785	0.1236	-0.75068	0.135173	-0.902541	0.0977222	-0.540099	0.102632	-0.247406	0.134051	-1.00996	0.111474	-0.616187	0.188897		0.918	0.533348	0.0954436		0.310234	0.0630539	0.111067	0.0660393
0.972	0.780862	0.0830745		0.984717	0.0496297	1.12688	0.044125	0.417408	0.053946	0.571032	0.0487229	1.03614	0.0693771	0.715609	0.0602124	0.799945	0.0391197	0.595161	0.0549437		0.972	-0.57511	0.0698188		-0.470902	0.15861	-0.255731	0.152694	-0.589041	0.107657	-0.716992	0.0866532	-0.530401	0.106639	-0.374104	0.138387	-0.879582	0.125093	-0.784123	0.203778		0.972	0.602298	0.113325		0.348503	0.057756	0.0290419	0.0641374
1.026	0.864741	0.0672392		1.00348	0.0471833	1.1353	0.0444871	0.579368	0.057089	0.674563	0.0493276	1.10529	0.0661869	0.830278	0.0561204	0.867169	0.042338	0.722477	0.0533433		1.026	-0.497343	0.0803838		-0.404512	0.120527	-0.397679	0.149018	-0.558732	0.117928	-0.685891	0.102506	-0.475937	0.099414	-0.00181962	0.154576	-0.772394	0.119061	-0.681777	0.168932		1.026	0.626069	0.118587		0.406406	0.0628616	0.105386	0.0682176
1.08	0.963497	0.0505176		1.07826	0.050801	1.10688	0.0426695	0.800671	0.0503416	0.772542	0.0490126	1.18207	0.0659788	0.908647	0.0633896	1.01168	0.0454828	0.847226	0.0581777		1.08	-0.44706	0.052477		-0.283558	0.14525	-0.377493	0.136773	-0.515017	0.128384	-0.55533	0.097998	-0.406041	0.100795	-0.245613	0.137828	-0.740374	0.144765	-0.453057	0.130165		1.08	0.629896	0.131229		0.374297	0.0605952	0.138721	0.068449
1.134	0.984389	0.0623146		1.0329	0.052199	1.14631	0.0464022	0.737811	0.0534217	0.755422	0.0531508	1.23184	0.0698833	0.875518	0.0605153	1.16086	0.0457767	0.934446	0.052833		1.134	-0.442018	0.0542038		-0.241052	0.166014	-0.379561	0.133845	-0.586749	0.132902	-0.541818	0.106902	-0.538548	0.101021	-0.199764	0.123425	-0.649398	0.140926	-0.399251	0.143833		1.134	0.686692	0.132009		0.374764	0.0595736	0.196585	0.0649171
1.188	1.0341	0.0803039		1.03303	0.0486065	1.14086	0.045116	0.761836	0.0571012	0.688581	0.0511571	1.41154	0.0773734	1.00022	0.0581106	1.27648	0.0455161	0.960253	0.0546045		1.188	-0.367007	0.0487351		-0.149129	0.147823	-0.30691	0.119596	-0.520251	0.136494	-0.478388	0.101319	-0.400321	0.110515	-0.156884	0.114541	-0.491192	0.147953	-0.432979	0.142351		1.188	0.706241	0.141402		0.45005	0.0605687	-0.00572142	0.0680922
1.242	1.05421	0.0875124		1.11499	0.050111	1.04591	0.0435003	0.69864	0.0518195	0.713371	0.0547898	1.48636	0.0727133	1.10127	0.0549877	1.28017	0.0459041	0.992969	0.0552875		1.242	-0.378977	0.0740098		-0.146911	0.154733	-0.252256	0.141351	-0.830075	0.10467	-0.453252	0.105927	-0.318128	0.102542	-0.162406	0.167775	-0.348107	0.137521	-0.520679	0.130872		1.242	0.746368	0.139487		0.452532	0.0635501	0.0927917	0.0648994
1.296	1.03069	0.0891216		0.972017	0.04827	1.02995	0.0460718	0.698822	0.0574601	0.659925	0.051159	1.43946	0.0689833	1.07435	0.059448	1.32754	0.0465355	1.04348	0.053477		1.296	-0.387256	0.0503814		-0.382592	0.143857	-0.241601	0.144082	-0.628379	0.139168	-0.436402	0.109943	-0.293637	0.0968826	-0.21049	0.134165	-0.325707	0.128209	-0.579243	0.156938		1.296	0.711185	0.158984		0.334164	0.059406	0.0742297	0.0681754
1.35	1.02506	0.0874933		0.805164	0.0504427	0.952681	0.0447649	0.692069	0.0578684	0.825346	0.0497526	1.41369	0.0622408	1.17437	0.0664964	1.35704	0.0466641	0.980111	0.0532901		1.35	-0.334676	0.0574974		-0.126182	0.123577	-0.406355	0.100384	-0.609575	0.115595	-0.34568	0.117868	-0.267648	0.114592	-0.128167	0.0983092	-0.26962	0.13115	-0.52418	0.198346		1.35	0.7239	0.149808		0.394055	0.0565892	0.0333798	0.0653654
1.404	1.02051	0.0924177		0.909631	0.0511433	0.974544	0.0441905	0.684954	0.0544755	0.689065	0.0458808	1.47585	0.0678854	1.08067	0.0639443	1.3348	0.0453273	1.01455	0.0564268		1.404	-0.294174	0.058821		-0.442911	0.13634	-0.233961	0.10571	-0.475781	0.128503	-0.360215	0.110356	-0.184282	0.128275	-0.0749252	0.171847	-0.0691055	0.120239	-0.512214	0.133159		1.404	0.664217	0.162114		0.412026	0.0612344	0.0245086	0.0592255
1.458	1.04017	0.0976696		0.83136	0.0549087	0.996803	0.0469512	0.709946	0.0560704	0.731158	0.0478779	1.53662	0.071678	1.14194	0.059053	1.36099	0.0446361	1.01258	0.0577071		1.458	-0.226612	0.0319585		-0.276978	0.110895	-0.217854	0.108697	-0.332899	0.122607	-0.275849	0.11778	-0.184925	0.105379	-0.0780591	0.144628	-0.110911	0.110374	-0.335419	0.142136		1.458	0.682814	0.151833		0.390368	0.0601277	0.137954	0.0640257
1.512	1.04555	0.100595		0.794175	0.0500342	0.962332	0.0473512	0.7724	0.0535017	0.78216	0.0493981	1.61881	0.0664203	1.09694	0.0554745	1.35839	0.0464258	0.979179	0.0543683		1.512	-0.13854	0.0594851		-0.271245	0.126132	-0.217244	0.116511	-0.400494	0.116217	-0.221569	0.114514	-0.0866695	0.104854	0.186618	0.138101	-0.0851889	0.146366	-0.0125278	0.125668		1.512	0.657199	0.165492		0.245592	0.0605743	0.058329	0.0697732
1.566	0.990873	0.115791		0.767148	0.0526383	0.8969	0.0455801	0.634602	0.061185	0.667906	0.0481628	1.65993	0.0701988	1.13543	0.0638184	1.28579	0.0440391	0.879277	0.0563625		1.566	-0.102051	0.0385055		-0.225085	0.134957	-0.216356	0.119126	-0.224071	0.137536	-0.122316	0.117955	-0.0895668	0.102933	0.0411842	0.161013	-0.0432461	0.135316	0.0630491	0.127311		1.566	0.611089	0.149682		0.305749	0.0535414	0.105843	0.0658408
1.62	0.984396	0.111271		0.729505	0.0529935	0.861236	0.0458167	0.660004	0.0587931	0.703962	0.0486233	1.65772	0.0692762	1.12452	0.0600317	1.21235	0.0501744	0.925872	0.0547514		1.62	-0.160044	0.042825		-0.326728	0.15011	-0.115441	0.115427	-0.368868	0.120817	0.0157805	0.131223	-0.114675	0.0902561	-0.0794175	0.161051	-0.100238	0.140572	-0.190767	0.184493		1.62	0.589511	0.160943		0.304138	0.0599913	0.0554925	0.0651075
1.674	0.94676	0.125587		0.669085	0.0560559	0.889059	0.0461162	0.584758	0.0539229	0.67051	0.0491758	1.72391	0.0703122	1.09058	0.0648906	1.19172	0.0475442	0.75446	0.0503178		1.674	-0.121157	0.0259565		-0.246669	0.143715	-0.154335	0.117955	-0.176742	0.127474	-0.123702	0.117213	-0.0178477	0.100884	-0.150358	0.166294	-0.0768194	0.125607	-0.02278	0.135538		1.674	0.563069	0.155842		0.239969	0.0623318	0.0239828	0.0657351
1.728	0.954544	0.12351		0.571527	0.055086	0.827273	0.0467498	0.66496	0.0555149	0.736603	0.0506682	1.71555	0.0702353	1.09495	0.0608211	1.20824	0.048803	0.817255	0.0520709		1.728	-0.13995	0.05641		-0.417979	0.125765	-0.204231	0.126728	-0.347749	0.112087	-0.102089	0.129084	0.0650039	0.123448	-0.0868616	0.142003	-0.0282128	0.150168	0.00252058	0.17858		1.728	0.554965	0.155		0.251908	0.0593514	0.0544662	0.064093
1.782	0.91835	0.125511		0.503605	0.0578745	0.692747	0.0460706	0.689211	0.0593287	0.713506	0.049591	1.69582	0.0676438	1.11457	0.0600824	1.11494	0.0471461	0.822406	0.0574389		1.782	-0.132946	0.0611174		-0.341544	0.162647	-0.389413	0.113413	-0.200341	0.11664	-0.242907	0.120625	0.00546243	0.114679	0.00886574	0.110834	0.112488	0.155491	-0.0161785	0.147279		1.782	0.513852	0.139424		0.246613	0.0608284	0.103053	0.0674454
1.836	0.921091	0.136323		0.531255	0.0547636	0.579403	0.0501267	0.641198	0.057075	0.789254	0.0498039	1.7519	0.0651946	1.19949	0.063879	1.10634	0.0510493	0.769877	0.0523249		1.836	-0.1394	0.0542205		-0.359309	0.115211	-0.285293	0.100529	-0.246906	0.112368	-0.0735856	0.116787	-0.044005	0.107222	0.00913713	0.128932	0.112789	0.137897	-0.228027	0.154019		1.836	0.450667	0.137683		0.290283	0.0608605	-0.0314732	0.0669117
1.89	0.858326	0.138441		0.484892	0.0571381	0.518319	0.0524524	0.576391	0.0546184	0.699551	0.0514298	1.73217	0.0693663	1.10236	0.0648885	1.02317	0.0526465	0.729756	0.0537551		1.89	-0.117224	0.0530586		-0.349889	0.154399	-0.208044	0.10684	-0.290083	0.108926	0.11711	0.122496	-0.0610851	0.110009	-0.042654	0.137544	0.0369365	0.127401	-0.140083	0.14046		1.89	0.483746	0.129537		0.462288	0.0605177	0.101764	0.0657839
1.944	0.791151	0.128404		0.402587	0.0597451	0.563928	0.0508524	0.554561	0.0597998	0.631293	0.0506035	1.59389	0.0673841	1.01922	0.0585401	0.974835	0.0456119	0.588893	0.0574977		1.944	-0.0781718	0.0554079		-0.424619	0.119437	-0.15415	0.122156	0.0860034	0.132579	0.00390665	0.0966635	-0.13806	0.106937	-0.00442065	0.141549	0.0889925	0.148126	-0.0830271	0.179009		1.944	0.404992	0.12352		0.267616	0.0649605	0.0894883	0.0610486
1.998	0.784591	0.129504		0.349014	0.0612832	0.556757	0.0485788	0.529569	0.0589061	0.659661	0.0485868	1.58735	0.066612	1.04053	0.0656523	0.920173	0.0508357	0.633678	0.0577228		1.998	-0.00215421	0.0527647		-0.275603	0.119704	0.103933	0.107632	0.248474	0.133563	0.0535656	0.120628	-0.115199	0.125	-0.0297333	0.153627	0.0783352	0.156718	-0.0810061	0.162871		1.998	0.378404	0.115792		0.246937	0.062767	-0.00305513	0.0652666
2.052	0.705384	0.130263		0.252705	0.0608485	0.471075	0.0512679	0.486077	0.0656137	0.535227	0.0499708	1.50769	0.0701338	0.936182	0.0672563	0.887066	0.0512588	0.567047	0.0609072		2.052	-0.0589637	0.0690196		-0.396789	0.138606	-0.0133279	0.107365	0.13498	0.136786	0.148028	0.116203	-0.0630193	0.118188	-0.233094	0.135569	0.169999	0.18457	-0.218487	0.14012		2.052	0.331996	0.10745		0.288954	0.0619612	0.0680577	0.06761
2.106	0.632772	0.136509		0.203083	0.0602926	0.418387	0.0555621	0.343012	0.062876	0.492539	0.0509943	1.50206	0.0680032	0.825609	0.0651468	0.819692	0.0512607	0.457794	0.0642876		2.106	-0.0642702	0.0647079		-0.43814	0.146921	0.0108674	0.127822	0.10668	0.110168	0.142346	0.142059	-0.221245	0.11013	-0.0263337	0.155226	0.0647997	0.181639	-0.153136	0.154708		2.106	0.265458	0.110095		0.240745	0.0610546	-0.0547599	0.0668921
2.16	0.592875	0.138752		0.147748	0.0628243	0.288591	0.0535081	0.336345	0.0574152	0.412069	0.0537459	1.4439	0.0688608	0.872579	0.0707738	0.760303	0.0505052	0.481471	0.0594702		2.16	-0.0131877	0.0674653		-0.215336	0.130621	0.0178396	0.144398	0.0198749	0.1292	0.294541	0.138928	-0.125116	0.117961	-0.110645	0.112198	0.262472	0.176531	-0.249131	0.184481		2.16	0.247196	0.0820352		0.17539	0.0661082	0.0551923	0.0664334
2.214	0.582428	0.14227		0.160622	0.062817	0.239952	0.0535704	0.320532	0.0669698	0.40164	0.0541788	1.43111	0.0678245	0.962069	0.0669674	0.702727	0.0537607	0.440771	0.06483		2.214	-0.0784167	0.0558216		-0.351336	0.11374	-0.0255011	0.158061	0.0181611	0.141588	0.00752103	0.116865	-0.27386	0.111902	-0.0301849	0.157257	0.168607	0.194246	-0.140741	0.128884		2.214	0.178555	0.0916934		0.181911	0.0594787	-0.0705655	0.0648598
2.268	0.550751	0.149458		0.115847	0.0596421	0.187858	0.0564972	0.312362	0.0654056	0.419391	0.0560104	1.41293	0.0673485	1.02844	0.0647066	0.620001	0.0535575	0.309175	0.0666411		2.268	-0.0815193	0.0657477		-0.245679	0.133588	0.245405	0.141347	-0.0921244	0.143293	-0.0145133	0.119942	-0.318255	0.100102	-0.14364	0.170583	0.152167	0.17009	-0.235515	0.12333		2.268	0.169624	0.0807373		0.137584	0.0641701	0.0269145	0.0637911
2.322	0.479666	0.15399		0.049711	0.0651394	0.0846447	0.0614388	0.16911	0.0605648	0.376429	0.0600525	1.39692	0.0685797	0.916602	0.069081	0.545835	0.0556189	0.298075	0.0571543		2.322	0.0844946	0.068777		-0.116936	0.122556	0.182552	0.160482	0.162334	0.134285	0.271923	0.128928	-0.31072	0.109149	0.137918	0.163067	0.308849	0.175897	0.0400372	0.145334		2.322	0.127234	0.0735199		0.128172	0.0610226	0.0826515	0.0640251
2.376	0.449028	0.166365		-0.0693486	0.0612419	0.0372593	0.0557075	0.110665	0.0682326	0.397498	0.0617534	1.41525	0.0607328	0.931274	0.0589438	0.528906	0.0560647	0.240719	0.0557922		2.376	0.115825	0.0697802		0.0819698	0.155801	0.158536	0.169175	0.431538	0.127527	0.21671	0.129794	-0.219654	0.103701	0.117324	0.124088	0.27267	0.164249	-0.132495	0.176267		2.376	0.122691	0.0629028		0.168217	0.0632865	0.0226914	0.0670704
2.43	0.377915	0.167295		-0.109892	0.0604631	-0.0221235	0.0591067	0.0107897	0.0681203	0.350455	0.0594277	1.35822	0.0709212	0.852087	0.0626202	0.46079	0.063283	0.122999	0.0630005		2.43	0.0446485	0.0758532		-0.0972178	0.184167	0.195422	0.185678	0.204143	0.141887	0.263528	0.115842	-0.312271	0.108826	-0.105926	0.140985	0.322404	0.174032	-0.112893	0.142766		2.43	0.0860909	0.0622615		0.169294	0.0615426	0.0958392	0.0722658
2.484	0.326358	0.164074		-0.180455	0.0607069	-0.124891	0.0626518	0.0353122	0.0650629	0.257456	0.0573343	1.30377	0.0697987	0.755822	0.0607572	0.402844	0.0576795	0.161006	0.0600072		2.484	0.0500598	0.0777721		0.076762	0.144807	0.184164	0.168037	0.00663798	0.145373	0.212662	0.116949	-0.31643	0.0917324	0.0183612	0.164071	0.423626	0.172154	-0.205305	0.171638		2.484	0.0337744	0.0601842		0.167248	0.062755	0.0668105	0.0686552
2.538	0.326723	0.156542		-0.0879901	0.059174	-0.127182	0.0597226	0.0031746	0.0689953	0.287327	0.0559802	1.27567	0.0730439	0.738791	0.0694516	0.314011	0.0599021	0.209982	0.0564679		2.538	0.023208	0.0776332		0.0431981	0.181362	0.0597214	0.163222	-0.0300717	0.123463	0.251512	0.128002	-0.259248	0.102788	0.143271	0.159365	0.329553	0.177687	-0.352271	0.117901		2.538	-0.0272278	0.0451073		-0.0126562	0.0618263	0.0936723	0.0665115
2.592	0.256603	0.176307		-0.176497	0.0616908	-0.304917	0.0570563	-0.0790871	0.0717964	0.232855	0.0575542	1.31112	0.0765278	0.714281	0.0743046	0.317664	0.0611838	0.0373984	0.0628419		2.592	0.048645	0.0568723		0.159336	0.151919	-0.0985279	0.144911	0.155068	0.132865	0.130016	0.116329	-0.259114	0.109607	0.164519	0.15934	0.220886	0.162677	-0.083024	0.157362		2.592	-0.0446904	0.0480543		-0.0423574	0.0603834	0.0325582	0.0677949
2.646	0.174274	0.190295		-0.309137	0.067129	-0.381764	0.0559204	-0.249264	0.0709237	0.0735651	0.0557155	1.30084	0.0783769	0.712817	0.0630204	0.22569	0.0619242	0.0214411	0.0594675		2.646	0.0693947	0.0619141		-0.00488603	0.181742	0.0767825	0.132174	0.124706	0.136381	0.086083	0.109645	-0.219058	0.115312	0.336796	0.196294	0.279344	0.1581	-0.12461	0.175926		2.646	-0.0836045	0.0543405		0.0404283	0.0633332	-0.0304008	0.0664142
2.7	0.149334	0.195358		-0.383052	0.0648857	-0.411356	0.053788	-0.266617	0.0661463	0.0827695	0.0524664	1.28508	0.0764819	0.741353	0.0644035	0.16071	0.063286	-0.0142233	0.0672106		2.7	0.0383977	0.0566638		0.0920108	0.17927	0.0600968	0.150759	0.102539	0.135622	0.10142	0.119957	-0.298933	0.118272	0.149693	0.175715	0.234029	0.168723	-0.133674	0.116227		2.7	-0.074738	0.0593576		0.216242	0.0561446	-0.0333831	0.0662384
2.754	0.12761	0.199524		-0.362563	0.0595679	-0.585632	0.0496652	-0.1863	0.0647607	0.0447031	0.0556977	1.23877	0.0760989	0.789275	0.0570742	0.0963809	0.0608827	-0.0137538	0.0655555		2.754	0.0334028	0.0652563		0.0893664	0.164627	0.100673	0.166384	0.13049	0.147877	0.0290287	0.120676	-0.322976	0.10359	0.286846	0.190474	0.14691	0.15784	-0.193117	0.181073		2.754	-0.13085	0.0591943		0.212799	0.056618	0.030202	0.0623246
2.808	0.123774	0.202659		-0.388641	0.0615851	-0.614586	0.0539123	-0.156401	0.067745	0.0133958	0.0563261	1.23453	0.0721771	0.815343	0.0641697	0.0936724	0.0591505	-0.00712293	0.0671445		2.808	0.0636156	0.091001		0.188536	0.16743	0.28894	0.172184	0.342827	0.138194	-0.0539258	0.116806	-0.326168	0.109302	0.286194	0.184174	0.126803	0.171097	-0.344281	0.129423		2.808	-0.164557	0.0545051		0.0822326	0.0590844	0.0445096	0.0655776
2.862	0.0875954	0.20087		-0.423261	0.0573019	-0.671261	0.0505306	-0.109725	0.0671329	0.0260471	0.0584896	1.22279	0.0590449	0.704757	0.0662829	0.0395566	0.056981	-0.0881396	0.0623552		2.862	0.0147034	0.0748		0.094246	0.167048	0.23022	0.150389	0.148626	0.155598	-0.154595	0.133727	-0.38971	0.120307	0.301627	0.182102	-0.0194746	0.172459	-0.0933119	0.135138		2.862	-0.16489	0.0572532		0.0722805	0.0623127	0.0475924	0.0598362
2.916	0.0186609	0.205154		-0.506098	0.0576526	-0.711867	0.047558	-0.271191	0.0671819	-0.0687341	0.0602908	1.18502	0.0719801	0.659461	0.0624602	-0.0108122	0.0614038	-0.126491	0.0591378		2.916	0.118106	0.0615455		0.301293	0.195254	0.239045	0.164961	0.177137	0.162116	0.0637028	0.112935	-0.275327	0.113794	0.288173	0.170554	0.0606505	0.180707	0.0901693	0.131512		2.916	-0.17826	0.0589072		0.0247414	0.0618631	-0.0156637	0.0664955
2.97	-0.0462725	0.210385		-0.701948	0.0554046	-0.691595	0.051769	-0.29815	0.0750984	-0.125113	0.0600995	1.13182	0.0648141	0.630069	0.0687221	-0.00501629	0.0585208	-0.310251	0.060966		2.97	0.184471	0.0750067		0.373889	0.184967	0.397406	0.152964	0.16933	0.14917	0.00630843	0.117696	-0.189579	0.124939	0.41458	0.148551	0.312989	0.174712	-0.00915591	0.136991		2.97	-0.227271	0.054536		-0.0791109	0.0583885	-0.0767152	0.0681948
3.024	-0.0860553	0.202944		-0.697856	0.0567523	-0.725481	0.0486491	-0.277444	0.0634596	-0.12374	0.0592425	1.06467	0.0684597	0.551097	0.0617065	-0.103344	0.0619379	-0.37635	0.0622424		3.024	0.131797	0.0615871		0.267153	0.15852	0.229033	0.139712	0.240674	0.156472	0.124883	0.11129	-0.142366	0.130957	0.288362	0.169837	0.223139	0.188489	-0.176505	0.18176		3.024	-0.216804	0.0579404		-0.0226913	0.0599968	0.0785675	0.0683444
3.078	-0.0871462	0.220074		-0.723334	0.0533931	-0.749444	0.0481176	-0.371588	0.0659237	-0.152461	0.0592137	1.14922	0.0709076	0.674026	0.0610787	-0.229037	0.0594955	-0.29455	0.0579172		3.078	0.114017	0.0619133		0.132453	0.164798	0.282005	0.126061	0.179858	0.133372	-0.0224116	0.104218	-0.254653	0.150036	0.342986	0.160774	0.176899	0.168556	0.0749992	0.176702		3.078	-0.222029	0.0594898		-0.114707	0.0644908	0.0503263	0.0659048
3.132	-0.150018	0.214915		-0.759464	0.0533999	-0.835575	0.0505125	-0.421726	0.0722887	-0.208106	0.0608778	1.04243	0.0771443	0.598027	0.0686882	-0.252477	0.055474	-0.363244	0.0583251		3.132	0.186211	0.0612174		0.302442	0.162835	0.399726	0.160317	0.230123	0.133204	0.0890184	0.116723	-0.176584	0.141264	0.366941	0.159963	0.156796	0.168791	0.12123	0.13951		3.132	-0.280298	0.0617711		-0.132523	0.0631014	-0.0878544	0.0650756
3.186	-0.167576	0.202698		-0.712309	0.0520688	-0.800658	0.0509113	-0.38581	0.0692268	-0.160841	0.0606598	0.948845	0.0739934	0.557026	0.0623802	-0.319749	0.0615327	-0.467116	0.0646445		3.186	0.132665	0.0521417		0.20989	0.156436	0.259671	0.158529	0.300835	0.163698	0.151453	0.133628	-0.193558	0.137652	0.184187	0.178464	0.135291	0.159778	0.0135481	0.155726		3.186	-0.225181	0.0782766		-0.0220403	0.0610063	0.000686201	0.0622663
3.24	-0.190079	0.207154		-0.73244	0.0491554	-0.881092	0.04505	-0.369957	0.0699123	-0.20143	0.0591504	0.876366	0.0728658	0.636719	0.0681463	-0.348341	0.060238	-0.500455	0.0577513		3.24	0.153695	0.0475136		0.200687	0.160628	0.302456	0.203223	0.177918	0.146873	0.213108	0.102931	-0.158375	0.151722	0.254557	0.185224	0.0641817	0.149032	0.175025	0.126676		3.24	-0.212662	0.0707375		-0.106866	0.0650018	0.103765	0.0624779
[truncated: 67 more columns]

## Sheet: 5e dF
1 pt. = 1 Hz	mCh	TelC
	signal	signal
1	0.020556	0.00650169
2	0.0210419	0.00651715
3	0.0215435	0.00651932
4	0.0216614	0.00639947
5	0.0211525	0.00613213
6	0.0201364	0.00581666
7	0.0190457	0.00560377
8	0.0183272	0.00557628
9	0.0181476	0.00568687
10	0.0183465	0.00581139
11	0.0186332	0.00585409
12	0.0188601	0.00581782
13	0.0190885	0.00577925
14	0.0194496	0.0058083
15	0.0199454	0.00591466
16	0.02043	0.00605714
17	0.0207639	0.00618774
18	0.0209775	0.00628539
19	0.0212139	0.00635155
20	0.0215066	0.006391
21	0.0216184	0.00641148
22	0.0211706	0.00642864
23	0.0199731	0.00645698
24	0.0182371	0.00648009
25	0.0164187	0.00643512
26	0.0148402	0.00624379
27	0.0134478	0.0058623
28	0.0119865	0.00531086
29	0.0104278	0.00464088
30	0.00915372	0.00389206
31	0.00863591	0.00310945
32	0.00886359	0.00242363
33	0.00919079	0.00208476
34	0.00894343	0.00235266
35	0.00837574	0.00327601
36	0.00907676	0.00456923
37	0.013174	0.00577068
38	0.0217125	0.0066346
39	0.0333901	0.00742453
40	0.0447688	0.00876509
41	0.0519671	0.0110707
42	0.0527655	0.0139791
43	0.0476596	0.0163395
44	0.0393333	0.0168658
45	0.03109	0.0150209
46	0.0253458	0.0114382
47	0.0229794	0.00752587
48	0.0235266	0.00457195
49	0.0257458	0.00301949
50	0.0281665	0.00242772
51	0.0295702	0.00204376
52	0.0294101	0.00145426
53	0.0280524	0.000818992
54	0.0265906	0.000597245
55	0.0262034	0.00110327
56	0.0274448	0.00225815
57	0.0299264	0.0036929
58	0.0326081	0.00502776
59	0.0344584	0.00606503
60	0.0349756	0.0067924
61	0.034272	0.00726005
62	0.0328136	0.0074913
63	0.0310743	0.00748555
64	0.0293592	0.00727077
65	0.0277943	0.00693749
66	0.0263829	0.00660569
67	0.0250574	0.00637452
68	0.023739	0.0062938
69	0.0224045	0.00636834
70	0.0211463	0.00657711
71	0.0201402	0.00688663
72	0.0195129	0.00725146
73	0.0192378	0.00761396
74	0.0191244	0.00792109
75	0.0189781	0.0081388
76	0.0187518	0.00826942
77	0.0185867	0.00834502
78	0.0186592	0.00841
79	0.0189949	0.00849436
80	0.0194288	0.00859435
81	0.0197346	0.0086723
82	0.0198293	0.00868205
83	0.0198433	0.0086008
84	0.0200073	0.00844127
85	0.0204087	0.00823786
86	0.0208779	0.0080206
87	0.0211086	0.00780234
88	0.0209229	0.00759103
89	0.0204641	0.00741031
90	0.0201168	0.00729686
91	0.0202052	0.0072674
92	0.0207203	0.00728669
93	0.0213207	0.0072707
94	0.0216145	0.00714036
95	0.0214575	0.00688356
96	0.0210578	0.00657077
97	0.020766	0.00630502
98	0.0207779	0.00614701
99	0.0210028	0.00607273
100	0.0211844	0.00600809
101	0.021145	0.00589678

## Sheet: 5e Z
Hi_Rew_mCh_time	Hi_Rew_mCh_mean	Hi_Rew_mCh_sem	bl1	Hi_Rew_mCh_processed_S1351_03222022_mean	Hi_Rew_mCh_processed_S1351_03222022_sem	Hi_Rew_mCh_processed_S1351_03242022_mean	Hi_Rew_mCh_processed_S1351_03242022_sem	Hi_Rew_mCh_processed_S1351_03292022_mean	Hi_Rew_mCh_processed_S1351_03292022_sem	Hi_Rew_mCh_processed_S1351_04012022_mean	Hi_Rew_mCh_processed_S1351_04012022_sem	Hi_Rew_mCh_processed_S1351_04032022_mean	Hi_Rew_mCh_processed_S1351_04032022_sem	Hi_Rew_mCh_processed_S1389_04252022_mean	Hi_Rew_mCh_processed_S1389_04252022_sem	Hi_Rew_mCh_processed_S1389_04272022_mean	Hi_Rew_mCh_processed_S1389_04272022_sem	Hi_Rew_mCh_processed_S1389_04292022_mean	Hi_Rew_mCh_processed_S1389_04292022_sem	Hi_Rew_mCh_processed_S1389_05012022_mean	Hi_Rew_mCh_processed_S1389_05012022_sem	Hi_Rew_mCh_processed_S1393_04252022_mean	Hi_Rew_mCh_processed_S1393_04252022_sem	Hi_Rew_mCh_processed_S1393_04272022_mean	Hi_Rew_mCh_processed_S1393_04272022_sem	Hi_Rew_mCh_processed_S1393_04292022_mean	Hi_Rew_mCh_processed_S1393_04292022_sem	Hi_Rew_mCh_processed_S1393_05012022_mean	Hi_Rew_mCh_processed_S1393_05012022_sem	Hi_Rew_mCh_processed_S1393_05032022_mean	Hi_Rew_mCh_processed_S1393_05032022_sem	bl2	Low_NoRew_mCh_time	Low_NoRew_mCh_mean	Low_NoRew_mCh_sem	bl3	Low_NoRew_mCh_processed_S1351_03222022_mean	Low_NoRew_mCh_processed_S1351_03222022_sem	Low_NoRew_mCh_processed_S1351_03242022_mean	Low_NoRew_mCh_processed_S1351_03242022_sem	Low_NoRew_mCh_processed_S1351_03292022_mean	Low_NoRew_mCh_processed_S1351_03292022_sem	Low_NoRew_mCh_processed_S1351_04012022_mean	Low_NoRew_mCh_processed_S1351_04012022_sem	Low_NoRew_mCh_processed_S1351_04032022_mean	Low_NoRew_mCh_processed_S1351_04032022_sem	Low_NoRew_mCh_processed_S1389_04252022_mean	Low_NoRew_mCh_processed_S1389_04252022_sem	Low_NoRew_mCh_processed_S1389_04272022_mean
-2.16	-0.0566193	0.0191788		-0.0925492	0.0730393	-0.104313	0.0621185	-0.0929196	0.057603	0.0190132	0.0567113	-0.0873035	0.0666048	-0.0522373	0.0707533	-0.0614186	0.0658458	-0.0503466	0.065586	0.0914535	0.0773805	-0.0236982	0.0583811	-0.0893873	0.0613886	0.013644	0.0657421	-0.232031	0.0613841	-0.030576	0.0622116		-2.16	0.0546262	0.0443811		-0.303466	0.171651	0.0859759	0.123961	0.0271486	0.126874	0.103886	0.131009	0.0991625	0.121075	0.134346	0.168492	0.424702
-2.106	-0.0802892	0.0202418		-0.136819	0.0700924	-0.0993425	0.0649826	-0.105985	0.0584575	-0.0394091	0.0566071	-0.128781	0.0703585	-0.0925872	0.0696773	-0.0917353	0.0634138	-0.0484553	0.0655991	0.109159	0.0740049	-0.0292226	0.0546974	-0.0544185	0.0656464	-0.0940676	0.0626126	-0.255916	0.0594193	-0.0564689	0.0559633		-2.106	0.038465	0.0424547		-0.326298	0.160824	0.0773912	0.124277	0.0757325	0.121439	0.0339855	0.134858	0.0289106	0.12721	0.0905413	0.183211	0.3433
-2.052	-0.108587	0.0224718		-0.15922	0.0674044	-0.148166	0.0640312	-0.100753	0.0618622	-0.0732709	0.0600602	-0.184979	0.0751918	-0.0906609	0.0682352	-0.147483	0.0599286	-0.068713	0.0658032	0.0676861	0.0758931	-0.010212	0.0564956	-0.0346523	0.0685906	-0.189491	0.062096	-0.285572	0.0583202	-0.0947262	0.0538303		-2.052	0.0288424	0.0431983		-0.190583	0.160108	0.0973873	0.120107	0.216322	0.129065	0.0420155	0.163445	0.0380268	0.12406	0.0983105	0.170726	0.200708
-1.998	-0.129516	0.0231427		-0.17656	0.0657308	-0.18538	0.0625244	-0.0894684	0.0614602	-0.113916	0.0622637	-0.254185	0.0737527	-0.0997649	0.0661524	-0.13378	0.0565272	-0.078909	0.0642809	0.0415551	0.0746241	-0.05208	0.0551552	-0.0300194	0.0649286	-0.211516	0.0639556	-0.293414	0.0593956	-0.13579	0.0561571		-1.998	0.0353481	0.0580098		-0.149158	0.154477	0.0746109	0.108035	0.393634	0.176597	-0.0283847	0.170597	0.0372519	0.125047	0.27317	0.183943	0.119259
-1.944	-0.137506	0.0248559		-0.180874	0.0639942	-0.210498	0.0594949	-0.129108	0.0571221	-0.122534	0.060162	-0.229218	0.07019	-0.0865259	0.0639647	-0.09609	0.0625274	-0.0589909	0.0647494	0.0627003	0.0699688	-0.0565155	0.0586624	-0.0830953	0.0610367	-0.262523	0.0664937	-0.306974	0.0619903	-0.164838	0.0584625		-1.944	0.0416822	0.0592534		-0.187894	0.145194	0.0865464	0.110943	0.448966	0.202873	-0.0404707	0.148412	0.0796385	0.118012	0.323811	0.192717	0.087802
-1.89	-0.156937	0.026682		-0.151585	0.0658105	-0.191302	0.0583443	-0.188099	0.0534805	-0.0949664	0.060293	-0.229056	0.0645967	-0.116802	0.0636286	-0.0619509	0.0673766	-0.0284761	0.0643599	0.00707996	0.0649033	-0.0900525	0.0624467	-0.19172	0.0595894	-0.338143	0.0641589	-0.344963	0.0594161	-0.177084	0.055438		-1.89	0.0409607	0.057926		-0.144077	0.144219	0.0509125	0.119216	0.270277	0.172312	-0.0669218	0.150133	0.142186	0.119065	0.268559	0.164313	0.0888878
-1.836	-0.171063	0.0305228		-0.132736	0.0647022	-0.177133	0.0575001	-0.222891	0.0559002	-0.101032	0.0621184	-0.205932	0.0646715	-0.114672	0.0628758	-0.111084	0.0633812	0.0495478	0.0666746	-0.0476274	0.0581957	-0.127886	0.0641788	-0.25774	0.0581591	-0.415343	0.0580543	-0.351322	0.0593086	-0.179034	0.0584674		-1.836	0.0425435	0.0503161		-0.0566303	0.147052	0.0760456	0.125366	0.101064	0.15345	-0.0236357	0.176129	0.220555	0.115939	0.130796	0.126952	0.0917831
-1.782	-0.159352	0.0353746		-0.107908	0.06267	-0.172547	0.0565378	-0.211899	0.0622311	-0.11496	0.0617081	-0.226046	0.0620572	-0.115794	0.0629227	-0.0591809	0.0639248	0.140887	0.0747388	-0.0187483	0.058211	-0.137888	0.0605348	-0.263507	0.0628584	-0.42123	0.0554189	-0.334694	0.0579691	-0.187416	0.0568773		-1.782	0.00411674	0.0397469		-0.0738519	0.160639	-0.0096273	0.129292	-0.0242926	0.129283	0.0537991	0.18823	0.209113	0.124945	0.119479	0.116462	0.0665244
-1.728	-0.15882	0.0349336		-0.0716872	0.0588293	-0.169437	0.0568882	-0.220855	0.063517	-0.141373	0.0588088	-0.264753	0.062407	-0.106994	0.0629993	-0.0275179	0.0634934	0.158829	0.0765532	-0.0445347	0.056336	-0.180695	0.0579619	-0.263323	0.0616996	-0.359544	0.0592273	-0.327623	0.0580657	-0.20397	0.0553928		-1.728	-0.0179136	0.0278799		-0.0254694	0.185019	-0.0694487	0.135024	-0.0124139	0.118388	0.0732804	0.169992	0.11286	0.131154	0.0282057	0.110066	0.107612
-1.674	-0.162036	0.0363748		-0.0631193	0.0588887	-0.195131	0.0567528	-0.224301	0.062821	-0.162687	0.0597161	-0.282698	0.0608628	-0.0587005	0.0626284	-0.0306633	0.0636048	0.134396	0.0711702	0.0272272	0.0596655	-0.243544	0.0528458	-0.283303	0.0569041	-0.340233	0.0667475	-0.291777	0.0600268	-0.253965	0.0570566		-1.674	-0.0224056	0.0293232		0.0167257	0.19507	-0.0431337	0.134928	0.089277	0.125798	0.184766	0.162229	-0.00617917	0.129501	0.0134656	0.132244	0.0617981
-1.62	-0.178111	0.0397391		-0.0635624	0.0607408	-0.213907	0.0591606	-0.232855	0.0611655	-0.2197	0.0597389	-0.308582	0.0625563	-0.0484378	0.0600649	-0.00353349	0.0663295	0.115553	0.0664051	0.0425558	0.0608393	-0.294103	0.0508023	-0.315822	0.0558543	-0.338263	0.0665826	-0.314684	0.0593268	-0.298219	0.0590342		-1.62	-0.0232781	0.0307548		0.00931668	0.177373	-0.00673202	0.116482	0.143042	0.137455	0.147192	0.165536	-0.131699	0.127754	0.0647188	0.130795	-0.076833
-1.566	-0.189999	0.0407641		-0.0707491	0.0620578	-0.194868	0.0566144	-0.231922	0.0570103	-0.256048	0.0590678	-0.313793	0.0591331	-0.0404733	0.0598654	0.0535054	0.0727302	0.0491448	0.0623011	0.0195493	0.0617144	-0.316442	0.0495741	-0.312632	0.0555959	-0.370702	0.0660762	-0.347063	0.0595544	-0.327489	0.057302		-1.566	-0.0292048	0.0371088		0.0417397	0.161374	0.0690382	0.104778	0.141561	0.12497	0.0145095	0.148588	-0.181479	0.122929	0.189271	0.115782	-0.152226
-1.512	-0.203411	0.0379503		-0.082297	0.0621641	-0.191129	0.0553005	-0.261413	0.0564378	-0.236413	0.0582714	-0.308517	0.0616704	-0.0119779	0.0628102	-0.00697525	0.0723718	0.011054	0.0588083	-0.045534	0.0623131	-0.366517	0.0516182	-0.278438	0.057183	-0.402493	0.0659299	-0.339576	0.0578434	-0.327519	0.0575365		-1.512	-0.0370336	0.03914		0.045082	0.145228	0.0798314	0.104351	0.0747295	0.105904	-0.166008	0.13223	-0.130011	0.130699	0.245254	0.125168	-0.0893146
-1.458	-0.200811	0.0364202		-0.0829509	0.0622277	-0.163252	0.0613742	-0.257066	0.0552668	-0.185698	0.0561998	-0.247329	0.0665488	-0.0180062	0.0624838	-0.0600993	0.0703559	0.000589797	0.0596466	-0.050206	0.0631361	-0.399602	0.053508	-0.292443	0.0602282	-0.416584	0.0650686	-0.32576	0.0576477	-0.312953	0.0553852		-1.458	-0.043122	0.0395943		-0.00362588	0.132491	0.0267229	0.115086	-0.0280082	0.109448	-0.266275	0.146293	-0.150864	0.123685	0.337258	0.125086	-0.0786243
-1.404	-0.197672	0.0344404		-0.117672	0.0618001	-0.184674	0.0607491	-0.249263	0.0578604	-0.149379	0.0582951	-0.186417	0.0683352	0.00105416	0.05862	-0.10553	0.0642454	-0.00715437	0.0598914	-0.0686312	0.0647631	-0.412725	0.0523915	-0.304149	0.0571662	-0.414577	0.0640581	-0.272381	0.0586883	-0.295904	0.0540051		-1.404	-0.0310234	0.040185		-0.0944003	0.119303	0.00611795	0.120423	-0.0992018	0.111512	-0.242894	0.137686	-0.156936	0.119803	0.282642	0.120218	-0.0921298
-1.35	-0.177141	0.0335831		-0.102881	0.0648415	-0.198617	0.0581948	-0.215592	0.0623458	-0.104953	0.0626756	-0.125508	0.0651729	0.0114433	0.0576696	-0.125564	0.0637689	0.0186582	0.0591936	-0.0900503	0.0649753	-0.403876	0.0554847	-0.2875	0.0565139	-0.384267	0.0650796	-0.171432	0.0613855	-0.299836	0.0565656		-1.35	-0.0440071	0.0434185		-0.162425	0.118798	-0.0372881	0.119232	-0.151003	0.115478	-0.196447	0.12548	-0.131203	0.120485	0.222155	0.123245	-0.180099
-1.296	-0.154255	0.0362966		-0.0433325	0.067337	-0.163425	0.0572309	-0.246465	0.0634258	-0.0427494	0.0675631	-0.0778561	0.0621911	0.0313847	0.0622819	-0.0622669	0.0619674	0.0599749	0.0613692	-0.164591	0.0613564	-0.389431	0.0597909	-0.264839	0.060056	-0.344037	0.0646355	-0.135712	0.0622588	-0.316228	0.0571696		-1.296	-0.0479961	0.045512		-0.224227	0.132013	-0.101116	0.115658	-0.1972	0.117356	-0.184217	0.113601	-0.0414069	0.120896	0.214444	0.127051	-0.0233879
-1.242	-0.136288	0.0444562		-0.0125475	0.0664325	-0.103064	0.0592377	-0.269101	0.0597886	0.0268329	0.0670697	-0.041721	0.0638144	0.070888	0.0681701	-0.0081888	0.0608269	0.127554	0.0615236	-0.201056	0.0611065	-0.407942	0.0588132	-0.293076	0.0582906	-0.342205	0.0686298	-0.110352	0.0679388	-0.344057	0.0590951		-1.242	-0.0526445	0.0491123		-0.209341	0.135257	-0.118251	0.111487	-0.248855	0.111381	-0.176785	0.113615	-0.0153092	0.128344	0.203463	0.12452	0.0819562
-1.188	-0.129285	0.0481566		0.0117851	0.061539	-0.0506049	0.05706	-0.250215	0.0562508	-0.0142828	0.0622648	-0.0170549	0.0629723	0.0466951	0.0643352	0.037353	0.0666058	0.16332	0.0617404	-0.203295	0.0625557	-0.443596	0.0573227	-0.285426	0.0570576	-0.357	0.0728946	-0.0734	0.0695641	-0.374272	0.0653527		-1.188	-0.0409989	0.0588538		-0.196599	0.133342	-0.0848502	0.12184	-0.216072	0.103385	-0.211409	0.113829	-0.044354	0.120307	0.176657	0.11118	0.151382
-1.134	-0.130114	0.0484355		0.0320409	0.0600724	-0.0186693	0.0548124	-0.206225	0.057142	-0.0577405	0.0598852	-0.00875416	0.0630221	0.0160397	0.0593045	-0.00794961	0.0670643	0.166976	0.0594754	-0.208757	0.067322	-0.478372	0.0578377	-0.308633	0.0568419	-0.369404	0.0712536	-0.0312608	0.0649133	-0.340889	0.0719432		-1.134	-0.010242	0.0591097		-0.135632	0.150692	-0.0986332	0.133429	-0.123952	0.111964	-0.213518	0.113889	-0.0310871	0.107621	0.154444	0.108147	0.209401
-1.08	-0.111602	0.0473115		0.0547202	0.0597471	0.0116078	0.0539587	-0.189057	0.0557366	-0.0582929	0.0575521	-0.0382721	0.0596561	0.0501715	0.0582677	-0.0165586	0.0640606	0.188391	0.061778	-0.221702	0.0717439	-0.455923	0.0601852	-0.290041	0.055985	-0.315556	0.0733375	0.0181312	0.0620309	-0.300049	0.0732592		-1.08	0.0206348	0.0602105		-0.202413	0.174169	-0.00822763	0.122599	-0.0572947	0.116369	-0.0904117	0.131459	-0.00460887	0.107409	0.185412	0.138209	0.207568
-1.026	-0.0684804	0.0477071		0.0761998	0.0594627	0.0640921	0.0534135	-0.110608	0.0572305	0.0197571	0.0547297	-0.0329233	0.0579132	0.0842837	0.0594657	-0.055939	0.065828	0.25589	0.0651511	-0.215041	0.0758584	-0.403811	0.0629512	-0.234759	0.0542157	-0.22049	0.0730702	0.110033	0.0614475	-0.295411	0.0682393		-1.026	0.0624861	0.0530416		-0.164414	0.159869	-0.00414459	0.122349	0.040647	0.119141	-0.00691297	0.145897	0.0836081	0.0987087	0.160438	0.142554	0.288649
-0.972	-0.0215319	0.0457816		0.112232	0.0580515	0.0758551	0.0527923	-0.034836	0.0526728	0.044859	0.0531912	-0.0133919	0.0562518	0.113182	0.0589981	-0.058396	0.0656301	0.284143	0.0674077	-0.183023	0.0779703	-0.361498	0.0645149	-0.114907	0.0533182	-0.129788	0.0668018	0.209784	0.0594458	-0.245661	0.064654		-0.972	0.0712863	0.039329		-0.2406	0.133828	-0.00118942	0.114363	0.203309	0.136485	0.104646	0.152361	0.141326	0.105603	0.0528705	0.147985	0.142499
-0.918	0.00905961	0.0383772		0.103434	0.0580928	0.035693	0.0537809	0.0469909	0.0508444	0.0516735	0.0509348	-0.0164332	0.0563874	0.0713043	0.0601564	-0.0150878	0.0631166	0.227527	0.0654801	-0.221719	0.0720639	-0.285854	0.0655097	0.0250516	0.0565255	-0.0299727	0.0628893	0.259741	0.059738	-0.125515	0.0631955		-0.918	0.0417226	0.0380934		-0.333414	0.11586	-0.0430243	0.107975	0.239227	0.124892	0.143618	0.138026	0.109727	0.120476	-0.0364732	0.151238	-0.00665573
-0.864	0.0271945	0.0345846		0.0341644	0.0563882	-0.0394855	0.0530712	0.104407	0.0495376	0.0248325	0.0504701	-0.0707243	0.0547058	0.0409566	0.0642114	0.000465354	0.0658584	0.147659	0.0651432	-0.209513	0.0689071	-0.220395	0.0605715	0.145426	0.0559291	0.0594562	0.0596124	0.278824	0.0643198	0.0846494	0.0617557		-0.864	0.00062712	0.0449048		-0.291926	0.130702	-0.167894	0.0976572	0.31746	0.116983	0.12364	0.132376	0.0211716	0.127092	-0.217386	0.137411	-0.133091
-0.81	0.0270738	0.0445138		-0.0444866	0.0569245	-0.136109	0.0499496	0.0935452	0.04723	-0.0252957	0.0523554	-0.146699	0.0549888	0.0190523	0.0663391	0.0213338	0.0657956	0.0624888	0.0640908	-0.313316	0.0651771	-0.103456	0.0521679	0.279749	0.0589875	0.175194	0.0563802	0.224553	0.058195	0.27248	0.0637197		-0.81	-0.0269932	0.0535923		-0.301736	0.12704	-0.159702	0.111795	0.296175	0.11521	0.0349628	0.126339	-0.0656055	0.121037	-0.375027	0.129678	-0.10026
-0.756	-0.00699988	0.0577618		-0.160973	0.0607927	-0.236909	0.0498876	0.00101363	0.045833	-0.0978426	0.0545593	-0.274352	0.0559953	-0.0472663	0.0668292	-0.0316212	0.0624966	-0.0155754	0.0655891	-0.380699	0.0597233	0.0670919	0.0460185	0.324031	0.0627544	0.301551	0.0604578	0.0925167	0.0528247	0.361035	0.0680568		-0.756	-0.0815232	0.0501687		-0.317197	0.125759	-0.0936612	0.122062	0.133589	0.110201	-0.0751506	0.116755	-0.143144	0.115333	-0.471456	0.131433	-0.12618
-0.702	-0.0765941	0.0673298		-0.30683	0.0614798	-0.339549	0.050625	-0.0867038	0.0492851	-0.190516	0.0559383	-0.368046	0.054551	-0.183865	0.0631693	-0.0661144	0.0642767	-0.155779	0.0655735	-0.443908	0.0563615	0.192895	0.0488923	0.22861	0.0627866	0.360804	0.0640639	-0.0323105	0.0491298	0.318995	0.0633794		-0.702	-0.12229	0.0480069		-0.282171	0.129626	-0.105163	0.114956	-0.0921054	0.0979981	-0.0902767	0.111819	-0.102184	0.125209	-0.508553	0.125365	-0.290915
-0.648	-0.171792	0.0706782		-0.440821	0.0573379	-0.441026	0.0489327	-0.192165	0.0509812	-0.274115	0.0546564	-0.457474	0.0561778	-0.370894	0.0573342	-0.125509	0.0668162	-0.289189	0.0596744	-0.494869	0.0569863	0.164444	0.0496405	0.0264082	0.0550115	0.343318	0.0632188	-0.0747025	0.0524055	0.221512	0.0546621		-0.648	-0.138135	0.0559542		-0.326289	0.127359	-0.125675	0.108811	-0.245146	0.0997843	-0.0318762	0.127631	-0.139743	0.117323	-0.508822	0.111431	-0.290981
-0.594	-0.297709	0.0693803		-0.565905	0.0558743	-0.56449	0.0469028	-0.415698	0.0486459	-0.365172	0.0534392	-0.481477	0.0544828	-0.595058	0.0524902	-0.270942	0.0706588	-0.421468	0.056035	-0.5379	0.0582428	0.0622227	0.0443637	-0.147336	0.0495065	0.181928	0.057581	-0.186385	0.0533674	0.139758	0.0502922		-0.594	-0.180829	0.0582493		-0.395041	0.132459	-0.0723323	0.115436	-0.393741	0.103416	-0.118277	0.140361	-0.178664	0.106328	-0.426446	0.0963183	-0.344514
-0.54	-0.411918	0.0698558		-0.711867	0.0530334	-0.62852	0.0467304	-0.656233	0.0459771	-0.453838	0.0537225	-0.467309	0.055304	-0.747249	0.0490149	-0.309898	0.0747543	-0.590626	0.0560128	-0.587298	0.0636939	0.00648598	0.0439212	-0.319705	0.0521865	0.0541083	0.0498911	-0.34892	0.049008	-0.00598566	0.0474227		-0.54	-0.253776	0.0561766		-0.49884	0.136967	-0.0778591	0.112452	-0.554895	0.0960075	-0.158491	0.145007	-0.257978	0.0945783	-0.424714	0.0875577	-0.326085
-0.486	-0.513529	0.067503		-0.833813	0.0515605	-0.684959	0.0474663	-0.77431	0.0428006	-0.455626	0.0556639	-0.412123	0.0584605	-0.807712	0.0499017	-0.340527	0.0799778	-0.781236	0.0550443	-0.668038	0.0574353	-0.0884534	0.0474586	-0.560479	0.0523795	-0.0730725	0.0491581	-0.495988	0.049558	-0.213072	0.0434415		-0.486	-0.372641	0.0496375		-0.635045	0.15875	-0.23739	0.0922954	-0.734013	0.0939633	-0.197772	0.143773	-0.357943	0.0897048	-0.447193	0.105158	-0.433406
-0.432	-0.617858	0.0613582		-0.954643	0.051087	-0.764717	0.0476087	-0.797174	0.0425791	-0.379912	0.0561977	-0.438035	0.057997	-0.813491	0.0501823	-0.343934	0.0755524	-0.93218	0.0515287	-0.712734	0.0493561	-0.337583	0.047959	-0.852005	0.0459488	-0.331393	0.0488411	-0.584456	0.0504751	-0.407757	0.0405139		-0.432	-0.50593	0.0436688		-0.663744	0.165244	-0.431721	0.08579	-0.796047	0.0996901	-0.316335	0.13754	-0.462544	0.082983	-0.490003	0.114126	-0.577599
-0.378	-0.739749	0.054912		-1.0442	0.0493875	-0.873918	0.0475145	-0.824132	0.0448814	-0.421388	0.0543542	-0.550472	0.0533129	-0.862077	0.0485124	-0.394037	0.0656763	-0.989188	0.0512721	-0.683952	0.0483061	-0.608887	0.0444236	-1.06276	0.0400085	-0.684639	0.0462069	-0.724115	0.042685	-0.632714	0.0361786		-0.378	-0.634864	0.0391285		-0.604927	0.166381	-0.554853	0.0856193	-0.87527	0.102853	-0.564277	0.125757	-0.584064	0.0838698	-0.634178	0.121807	-0.689187
-0.324	-0.873987	0.0514266		-1.12058	0.0459765	-0.979169	0.0462116	-0.985355	0.0403141	-0.631032	0.0497756	-0.697198	0.0468083	-0.985316	0.0445727	-0.505107	0.0526204	-1.00568	0.0520288	-0.573787	0.0476682	-0.865102	0.0407149	-1.15245	0.045034	-0.974783	0.0424077	-0.877061	0.0395602	-0.883193	0.0368273		-0.324	-0.762417	0.0555578		-0.528692	0.156548	-0.56244	0.088244	-1.08161	0.0912937	-0.771736	0.126326	-0.666656	0.0825563	-0.730057	0.120969	-0.741126
-0.27	-0.964448	0.0566123		-1.07453	0.0446196	-0.944842	0.0452503	-1.16855	0.0317593	-0.8919	0.0423243	-0.813854	0.0405408	-1.07797	0.0414568	-0.623808	0.0433272	-0.935457	0.0519975	-0.452815	0.0554967	-1.05676	0.036804	-1.22924	0.0491266	-1.18948	0.0416605	-0.924726	0.0401076	-1.11832	0.0388734		-0.27	-0.797061	0.0804278		-0.39809	0.13728	-0.518626	0.0927865	-1.17289	0.0801083	-0.888344	0.115952	-0.667791	0.0823557	-0.658489	0.133286	-0.663337
-0.216	-0.912562	0.0675916		-0.891549	0.0458252	-0.79049	0.045439	-1.1777	0.0288499	-1.0297	0.0359568	-0.773043	0.0413006	-1.02473	0.0409039	-0.623568	0.0431861	-0.746161	0.0533833	-0.27644	0.0599208	-1.1241	0.035567	-1.13346	0.0494564	-1.2026	0.0384683	-0.820634	0.0427406	-1.16169	0.0408182		-0.216	-0.71927	0.103964		-0.214668	0.131577	-0.43305	0.097302	-1.15832	0.0824987	-0.919491	0.0985483	-0.576272	0.078089	-0.534714	0.146197	-0.423101
-0.162	-0.691068	0.0752338		-0.469826	0.0472614	-0.495553	0.0461106	-0.918472	0.0335764	-0.927699	0.03389	-0.514724	0.0449833	-0.772029	0.0457868	-0.489824	0.0440607	-0.438007	0.0562674	-0.0574669	0.0596748	-1.06342	0.0370415	-0.849349	0.0424596	-1.04711	0.0377061	-0.658714	0.0428904	-0.972763	0.0383685		-0.162	-0.502258	0.105587		-0.00976366	0.120177	-0.13359	0.106397	-0.917899	0.0867701	-0.695839	0.104397	-0.296342	0.0921817	-0.398219	0.152909	-0.179705
-0.108	-0.267284	0.0945568		0.244943	0.0494494	0.0828658	0.0495887	-0.290178	0.0426064	-0.295879	0.0433057	0.0540271	0.0520476	-0.336996	0.0512733	-0.252806	0.0486388	0.0535581	0.0572057	0.213332	0.0648989	-0.886393	0.0369588	-0.456859	0.0364798	-0.825398	0.0361319	-0.346652	0.0426006	-0.699537	0.035568		-0.108	-0.062619	0.0929643		0.326221	0.123049	0.41515	0.109911	-0.289242	0.0945368	-0.0334101	0.119335	0.195129	0.121842	-0.0633453	0.131423	0.0209941
-0.054	0.398092	0.121494		1.07908	0.0475473	0.956901	0.049828	0.775968	0.0502465	0.818582	0.0524202	0.896297	0.0573658	0.224219	0.0606726	0.199314	0.0611421	0.609115	0.0570372	0.500999	0.0754546	-0.297204	0.0457115	0.00948473	0.0366511	-0.300103	0.0448719	0.224394	0.0503076	-0.123765	0.0446431		-0.054	0.497784	0.0687094		0.730741	0.122797	0.928122	0.108486	0.506645	0.0937066	0.711962	0.114399	0.773167	0.130283	0.230738	0.1119	0.190989
0	0.807803	0.138145		1.41885	0.0514597	1.45863	0.0528745	1.50843	0.050293	1.57853	0.0482889	1.44438	0.0579258	0.444047	0.0627564	0.451263	0.061174	0.720004	0.0520195	0.501636	0.0790652	0.254947	0.0471671	0.382907	0.0404381	0.272336	0.0531033	0.585048	0.045996	0.288218	0.0472935		0	0.70204	0.0647527		0.789906	0.12261	0.947972	0.0979116	0.922418	0.0954024	0.915162	0.113669	0.946613	0.123373	0.273746	0.137198	0.277578
0.054	0.762337	0.105093		1.11906	0.0461215	1.22346	0.0474006	1.36989	0.0441941	1.38659	0.0459271	1.23854	0.0514481	0.394122	0.0542837	0.403516	0.0602651	0.541796	0.048334	0.252555	0.0682012	0.533414	0.0452418	0.658742	0.0512539	0.621433	0.0563404	0.521265	0.0440197	0.408339	0.0532548		0.054	0.350585	0.0755441		0.548573	0.112886	0.484078	0.0991544	0.673911	0.0929493	0.439169	0.104488	0.471359	0.112746	-0.0759119	0.167423	-0.134179
0.108	0.988598	0.0629406		1.1155	0.04857	1.15452	0.0444918	1.38803	0.0408263	1.27325	0.0458855	1.13107	0.0485644	0.767911	0.0549318	0.738056	0.0618239	0.857194	0.0585197	0.476565	0.0611177	0.884137	0.0494802	1.12549	0.0557192	1.15127	0.0618108	0.938463	0.0507199	0.838913	0.0561444		0.108	-0.292169	0.076198		-0.0874555	0.102778	-0.243141	0.0913203	0.0210853	0.0816162	-0.24608	0.0879831	-0.199331	0.0998892	-0.69811	0.167102	-0.740186
0.162	0.918216	0.0578805		0.891769	0.0508636	0.934385	0.0510849	1.43601	0.0435048	0.970663	0.0428483	0.880648	0.0527102	0.736004	0.0559281	0.769758	0.05942	0.766129	0.0582655	0.503504	0.0580437	0.767533	0.0460661	0.906923	0.0504095	1.18547	0.0580218	1.01854	0.0524565	1.08769	0.0564606		0.162	-0.735909	0.0870978		-0.773749	0.0958421	-0.759301	0.101053	-0.607717	0.0682947	-0.706786	0.0844918	-0.702443	0.0815025	-1.19625	0.134897	-1.30093
0.216	0.757407	0.0677256		0.403286	0.0492892	0.523997	0.0578371	1.22414	0.0477051	0.671075	0.0471394	0.445867	0.0592676	0.858773	0.0610533	0.543726	0.0623079	0.771658	0.0565909	0.632516	0.0617298	0.870426	0.0508429	0.532527	0.0495332	1.0875	0.0603977	0.930332	0.0550639	1.10787	0.0599785		0.216	-0.726608	0.150406		-1.07963	0.113192	-0.994711	0.107928	-0.917601	0.0733959	-0.785788	0.103665	-0.840036	0.0969756	-1.23007	0.103419	-1.59651
0.27	0.553788	0.0942293		0.0191719	0.0464077	0.121561	0.0583532	0.822943	0.0460969	0.41097	0.0563429	0.0106499	0.0590059	0.74973	0.0625476	0.236867	0.0595023	0.662519	0.0681421	0.616269	0.0658133	0.865473	0.0633654	0.312294	0.0530117	1.00641	0.0588621	0.824156	0.054317	1.09402	0.0749069		0.27	-0.172393	0.210332		-0.984314	0.162927	-0.786271	0.125658	-0.650101	0.124925	-0.4373	0.171326	-0.399548	0.145407	-0.403152	0.182229	-1.25203
0.324	0.346234	0.102687		-0.268536	0.0450725	-0.200862	0.0529351	0.539908	0.038434	0.171978	0.0526861	-0.288307	0.0550812	0.55654	0.0596465	0.115269	0.0576362	0.459049	0.0634431	0.451833	0.0637316	0.595002	0.0548812	0.243719	0.0545635	0.900257	0.0552685	0.659453	0.0471901	0.911974	0.0725359		0.324	0.647235	0.227022		-0.432878	0.186647	-0.0870282	0.145196	0.0623225	0.128765	0.211788	0.182397	0.298284	0.192225	0.717062	0.244899	-0.376708
0.378	0.270257	0.101844		-0.340819	0.0455565	-0.340112	0.0503018	0.463113	0.0359536	-0.0294945	0.0420541	-0.438348	0.0518021	0.477698	0.0543612	0.265671	0.0557595	0.423344	0.0567984	0.409463	0.0600833	0.461187	0.047902	0.439448	0.0523016	0.80286	0.0500199	0.515482	0.0409419	0.674102	0.0650305		0.378	1.18136	0.182037		0.202768	0.214086	0.550454	0.158007	0.792927	0.12458	0.736566	0.155132	0.795427	0.18421	1.3123	0.228421	0.571381
0.432	0.283386	0.0976484		-0.238942	0.0486653	-0.316603	0.0520258	0.577478	0.039074	-0.100743	0.0396955	-0.425519	0.0488911	0.569249	0.0533192	0.400831	0.0596517	0.516266	0.057276	0.501773	0.0558555	0.312765	0.0423516	0.441921	0.0536346	0.683643	0.0543371	0.496491	0.0410011	0.5488	0.0536004		0.432	1.33739	0.121895		0.53828	0.231061	0.939757	0.173122	1.16789	0.118998	1.00406	0.135899	1.08368	0.155985	1.51985	0.216507	1.13788
0.486	0.323407	0.0883702		-0.0713482	0.0533024	-0.160537	0.0546377	0.628266	0.040632	-0.0826412	0.0414943	-0.304965	0.0470645	0.733587	0.0597244	0.579102	0.0663806	0.684185	0.0615776	0.537951	0.0602907	0.208725	0.0487232	0.442305	0.0572987	0.471791	0.0518688	0.4845	0.048992	0.376773	0.0534626		0.486	1.24131	0.0868617		0.622983	0.195327	1.00124	0.167096	1.22281	0.109433	1.14926	0.150861	1.08506	0.130722	1.48	0.187481	1.34
0.54	0.259555	0.0781146		-0.0719093	0.0495968	-0.091599	0.0518811	0.475827	0.0380652	-0.152777	0.042903	-0.265183	0.046134	0.727792	0.0599534	0.383299	0.0640493	0.599001	0.062263	0.556567	0.0679771	0.214564	0.0562495	0.366395	0.0591222	0.313571	0.052287	0.374402	0.0513892	0.203822	0.0592613		0.54	1.01811	0.0733335		0.660225	0.158637	0.909554	0.132306	1.00453	0.11976	1.14841	0.139631	1.04727	0.128725	1.29691	0.153592	1.2091
0.594	0.135542	0.0717197		-0.0915347	0.0451506	-0.135771	0.0514298	0.239335	0.0358114	-0.248792	0.044186	-0.386203	0.0479798	0.531256	0.0651861	0.0545805	0.0632912	0.31292	0.0635916	0.438395	0.0816945	0.432309	0.0678982	0.386699	0.0668342	0.156322	0.0635713	0.182765	0.0637845	0.0253128	0.0653717		0.594	0.767278	0.0794523		0.641317	0.139067	0.686865	0.115474	0.671237	0.098244	1.00496	0.132991	0.989902	0.118222	1.05382	0.15853	0.946624
0.648	0.0576397	0.067975		-0.013199	0.0467083	-0.14524	0.0506323	0.11178	0.0371136	-0.264007	0.0467983	-0.39267	0.0497699	0.386702	0.0663827	-0.230899	0.0697621	0.15079	0.0621583	0.356556	0.0898042	0.487575	0.0701965	0.307058	0.064255	0.0942762	0.0694357	-0.0199392	0.067147	-0.0218254	0.0684628		0.648	0.559808	0.0950063		0.738068	0.123679	0.488569	0.105605	0.380332	0.0959475	0.897264	0.13964	0.825654	0.11302	0.950378	0.142565	0.789455
0.702	0.100635	0.0687064		0.151891	0.0555868	-0.0833108	0.0534335	0.0687473	0.0403548	-0.185213	0.0477983	-0.274977	0.0486554	0.457428	0.0669541	-0.22717	0.0803942	0.232679	0.0616118	0.473915	0.0934799	0.503636	0.0723608	0.329824	0.0703239	0.0738317	0.0698554	-0.121689	0.0619547	0.00929867	0.0669085		0.702	0.377692	0.102351		0.773696	0.133789	0.323386	0.113137	0.200916	0.0969083	0.766512	0.144312	0.628258	0.100396	0.880857	0.127789	0.420172
0.756	0.199255	0.0686771		0.239417	0.0550164	-0.0245011	0.0495715	0.0666199	0.0437896	-0.0685942	0.045756	-0.0836164	0.0485486	0.516763	0.0675906	-0.158774	0.0789553	0.336055	0.0637094	0.703359	0.0892906	0.487808	0.0737748	0.410822	0.078602	0.217333	0.0751826	-0.0707302	0.0655401	0.217604	0.0664949		0.756	0.251152	0.112745		0.818424	0.133535	0.304011	0.140831	0.15722	0.113567	0.511573	0.124007	0.516122	0.0860301	0.846964	0.136305	0.182668
0.81	0.286141	0.0660206		0.266392	0.0509016	-0.012126	0.0446987	0.0677916	0.0410852	0.0152018	0.0457683	0.0143339	0.0470043	0.599991	0.0741597	0.109489	0.0783231	0.463879	0.0680298	0.814875	0.0830672	0.487119	0.071975	0.482237	0.074367	0.306867	0.0795894	0.0660619	0.0705903	0.323863	0.065512		0.81	0.103837	0.115047		0.743313	0.131095	0.235776	0.124353	-0.0239433	0.119902	0.386229	0.11581	0.305042	0.084842	0.647478	0.117406	0.0308901
0.864	0.332448	0.0651074		0.217294	0.0507307	-0.0254066	0.0449773	0.0802596	0.038797	0.0162437	0.0494966	0.101743	0.0469838	0.608534	0.080907	0.257224	0.0839972	0.509048	0.0712959	0.856081	0.0811144	0.414654	0.0681985	0.540216	0.0721064	0.443393	0.0888681	0.210797	0.0743382	0.424191	0.0626748		0.864	0.0148706	0.104895		0.560619	0.118122	0.197446	0.107872	-0.186691	0.102256	0.218217	0.106668	0.23114	0.0836213	0.479251	0.0858618	0.0203921
0.918	0.345015	0.0627223		0.127125	0.0477891	-0.0502052	0.0478645	0.120183	0.0401681	0.0231885	0.0498596	0.082475	0.0461306	0.503739	0.0787488	0.350237	0.0742617	0.522731	0.06589	0.753551	0.0742135	0.441635	0.0688962	0.575051	0.0772297	0.531934	0.0870923	0.350484	0.0717187	0.498083	0.0663001		0.918	-0.0415294	0.0877278		0.405391	0.120397	0.157999	0.0973283	-0.268491	0.0955082	0.116717	0.0976293	0.104956	0.0827869	0.256952	0.104228	0.0259562
0.972	0.342207	0.0679648		0.0274084	0.0473596	-0.0989454	0.0515098	0.109442	0.04152	0.0296272	0.0507805	0.050706	0.0492649	0.47075	0.0773002	0.373715	0.0687831	0.509268	0.0609187	0.651832	0.0708698	0.381192	0.0687167	0.583546	0.0726782	0.666287	0.0888079	0.459391	0.0719427	0.57668	0.0677721		0.972	-0.0649726	0.0764264		0.283876	0.137106	0.0806368	0.0951789	-0.318073	0.10242	0.110335	0.0970657	0.00944404	0.0852818	0.118871	0.113037	-0.0253754
1.026	0.305871	0.0690823		-0.0355984	0.0522181	-0.178035	0.0548717	0.0975439	0.0426036	0.00502821	0.0488114	0.0291062	0.056134	0.336657	0.0666666	0.354547	0.0661479	0.479616	0.0555663	0.4821	0.0646042	0.412128	0.070655	0.633856	0.0743687	0.544548	0.0863675	0.514512	0.0708187	0.606182	0.0632516		1.026	-0.0593491	0.0635915		0.208143	0.131825	0.041311	0.10708	-0.302657	0.0988956	0.11524	0.102386	-0.00287997	0.100438	-0.0515843	0.101934	-0.0098724
1.08	0.256276	0.0656714		-0.0617692	0.0552743	-0.23024	0.0540252	0.0447888	0.0417636	0.0610338	0.0519072	0.0116454	0.060811	0.250754	0.059824	0.276205	0.0651456	0.432982	0.0572647	0.323139	0.0608262	0.353219	0.0703182	0.573414	0.0696761	0.428874	0.0786087	0.529945	0.064218	0.593873	0.0597598		1.08	-0.059579	0.0574911		0.109732	0.0987391	-0.00384459	0.114593	-0.183682	0.103225	0.0589138	0.108807	0.0184325	0.112783	-0.0488825	0.110939	-0.0597858
1.134	0.204317	0.0573953		-0.0473268	0.0606952	-0.241118	0.0518849	-0.0147981	0.0425705	0.178701	0.0596348	0.00581035	0.0622754	0.0987452	0.054858	0.238808	0.0607433	0.355667	0.0600917	0.250058	0.057498	0.283146	0.0619502	0.486902	0.069936	0.280088	0.0683705	0.502422	0.0585257	0.483331	0.0560824		1.134	-0.0577289	0.0520073		0.025835	0.091276	-0.106185	0.113201	-0.0299522	0.125702	0.0256409	0.108811	-0.0086918	0.0996617	-0.01191	0.107287	-0.107925
1.188	0.176277	0.047339		-0.0683854	0.0649141	-0.143592	0.0561377	-0.00736409	0.0461466	0.27483	0.0626072	0.0921745	0.065267	0.0522983	0.0493133	0.0996407	0.0605126	0.253913	0.0587326	0.140478	0.0566533	0.267147	0.0655362	0.316023	0.0667981	0.28323	0.0666194	0.502714	0.0612001	0.404766	0.0592115		1.188	-0.0186084	0.0480367		-0.111865	0.0973137	-0.172972	0.102275	0.0770797	0.132643	-0.000205289	0.133484	-0.0504358	0.0956554	0.0287264	0.108413	-0.116652
1.242	0.136741	0.0406318		-0.106719	0.068143	-0.0331546	0.0633344	0.0159305	0.0493775	0.279414	0.0614307	0.187552	0.0686443	-0.000857713	0.0496921	0.0205485	0.0596961	0.114895	0.0532572	0.0149998	0.0548282	0.267489	0.0639011	0.17691	0.0607606	0.266402	0.066071	0.452867	0.0610898	0.258095	0.0568481		1.242	-0.0204153	0.0507191		-0.202085	0.0995565	-0.206154	0.099819	0.182732	0.119751	-0.033146	0.154581	-0.0651289	0.11254	-0.0373819	0.124282	-0.300501
1.296	0.0975381	0.0387126		-0.137093	0.0673453	0.0205396	0.0673494	-0.0186969	0.0499466	0.193613	0.0571741	0.2554	0.0727533	-0.0295003	0.0500793	-0.0282634	0.0552409	0.0260792	0.0517461	-0.0232396	0.0552297	0.292235	0.0621214	0.0451071	0.0590445	0.245386	0.063105	0.353743	0.0577236	0.170225	0.0548882		1.296	0.00165459	0.0576827		-0.287795	0.0980573	-0.180094	0.100203	0.265928	0.107353	0.0611836	0.139959	-0.0609608	0.11784	-0.0754329	0.119925	-0.214785
1.35	0.0733277	0.035181		-0.0817297	0.0685003	0.084695	0.0690138	-0.0710341	0.0479063	0.0985516	0.0558864	0.279676	0.0746624	-0.0252254	0.0532902	-0.0634311	0.0529863	-0.0830219	0.0478161	-0.0339423	0.0570539	0.239753	0.0594079	0.0831741	0.0597759	0.215688	0.0606656	0.275088	0.0565579	0.108347	0.0568296		1.35	-0.0100067	0.0607745		-0.285784	0.104296	-0.236318	0.0972134	0.317959	0.131309	0.178571	0.128337	0.012032	0.113407	-0.128394	0.109339	-0.246327
1.404	0.0466596	0.0344522		-0.0177478	0.0698531	0.138116	0.071757	-0.146603	0.0479458	-0.0671606	0.0562608	0.270244	0.0752366	-0.0695699	0.0560467	0.0170564	0.0566888	-0.114572	0.0474336	-0.0912161	0.0533274	0.156938	0.0548506	0.159248	0.0604615	0.151779	0.0592079	0.202362	0.0521943	0.0643605	0.0559469		1.404	-0.0194777	0.0610855		-0.211411	0.101532	-0.383728	0.0989355	0.40523	0.157841	0.239689	0.132969	-0.0503403	0.108142	-0.128093	0.111284	-0.150216
1.458	0.0206057	0.0384385		0.00921358	0.0699753	0.122638	0.0683549	-0.256514	0.0494322	-0.176104	0.0548485	0.232816	0.0749267	-0.0356989	0.0550595	0.0409161	0.0614341	-0.125618	0.049359	-0.127787	0.0545997	0.120679	0.0545846	0.229146	0.0598652	0.128412	0.0570641	0.100554	0.0510933	0.0258274	0.0586359		1.458	-0.0287768	0.0541193		-0.0646406	0.102576	-0.407264	0.0914286	0.441039	0.162791	0.148023	0.136094	-0.127116	0.106455	-0.0452593	0.117772	-0.0824934
1.512	-0.00133644	0.04295		0.0403354	0.0705764	0.0787714	0.0640221	-0.339846	0.0495612	-0.290928	0.0524373	0.169106	0.0758567	-0.0688799	0.0562095	0.172017	0.0646934	-0.116648	0.0477654	-0.11362	0.0573032	0.116626	0.0579584	0.201037	0.0624184	0.0974517	0.0539006	0.020745	0.0550771	0.015122	0.0588209		1.512	0.0153359	0.0530089		-0.0645073	0.114739	-0.391902	0.0902326	0.442621	0.163335	-0.00540758	0.121436	-0.0645734	0.106878	0.0755833	0.139155	0.0944135
1.566	-0.0124759	0.0422439		0.0298831	0.0724661	0.0418581	0.0616163	-0.354189	0.0507049	-0.302164	0.053504	0.136781	0.0789775	-0.103639	0.056851	0.194573	0.064296	-0.0828782	0.0503531	-0.0916159	0.068238	0.0420943	0.0565179	0.197031	0.0662744	0.0931506	0.0544039	0.0265856	0.0567242	-0.00213268	0.0498975		1.566	0.0500053	0.0477769		-0.151557	0.106193	-0.320249	0.106398	0.404939	0.14781	0.10039	0.114824	0.0248667	0.104996	0.0718058	0.144192	0.125696
1.62	-0.0307814	0.0435201		-0.0182508	0.0710122	0.0113059	0.0579319	-0.35556	0.0539567	-0.347727	0.0548953	0.0951084	0.0779453	-0.1262	0.0555876	0.272749	0.0594921	-0.0898672	0.0551777	-0.0351796	0.0697188	-0.00540123	0.0538167	0.154478	0.0613233	0.053004	0.0557559	-0.00335536	0.0527154	-0.0360452	0.0476229		1.62	0.0642595	0.0420187		-0.156309	0.1132	-0.173784	0.13032	0.305048	0.145784	0.154978	0.123463	0.121509	0.12533	0.0136477	0.115653	0.207824
1.674	-0.0674458	0.038129		-0.101001	0.0671848	-0.00701589	0.0610237	-0.336011	0.0572137	-0.374869	0.0573216	0.0568693	0.0744913	-0.133312	0.0529791	0.19779	0.0547998	-0.102807	0.0600276	-0.0494927	0.0677663	-0.0428513	0.052324	0.056039	0.0601877	-0.0600548	0.0546636	0.00860413	0.053143	-0.0561291	0.0469027		1.674	0.0715043	0.0401774		-0.0655266	0.147365	-0.139411	0.13321	0.198451	0.127468	0.12905	0.126782	0.132481	0.12831	0.0590572	0.0998405	0.293075
1.728	-0.106986	0.0358599		-0.14735	0.0630803	-0.0234826	0.0653904	-0.254031	0.0593184	-0.385253	0.0591104	-0.00543832	0.0708939	-0.145927	0.0565628	0.192673	0.0584356	-0.173739	0.0566944	-0.142744	0.0656889	-0.0824987	0.0519041	0.0590491	0.0570364	-0.195034	0.0504781	-0.0757013	0.0493611	-0.118323	0.0453337		1.728	0.0797412	0.0433216		-0.00297986	0.158645	-0.0775496	0.124402	0.0291294	0.125228	0.10561	0.122989	0.15228	0.118087	0.073383	0.0910689	0.337988
1.782	-0.132048	0.0347144		-0.200907	0.0614707	-0.017735	0.0697929	-0.137746	0.0639689	-0.32123	0.0631774	-0.0459831	0.0737078	-0.222971	0.0600228	0.161567	0.0579799	-0.218603	0.0576378	-0.229176	0.064157	-0.10105	0.0517886	0.0538705	0.057054	-0.286613	0.0490687	-0.0953446	0.0486452	-0.186752	0.0479975		1.782	0.0953295	0.0414801		0.0307275	0.145958	-0.0221256	0.129131	-0.0424331	0.137271	0.148191	0.122062	0.156851	0.100551	0.118033	0.108252	0.30864
1.836	-0.142967	0.0351086		-0.186631	0.066618	0.0331852	0.0762927	-0.0835246	0.063684	-0.261569	0.0639668	-0.0808664	0.0749405	-0.24301	0.0596542	0.0406881	0.0541634	-0.243196	0.0559667	-0.285085	0.0654506	-0.105375	0.0534163	0.116021	0.0628452	-0.339766	0.0469698	-0.141986	0.0490462	-0.220425	0.0476729		1.836	0.0719902	0.0381521		-0.0446385	0.133127	0.0918524	0.128285	-0.0478695	0.134178	0.129375	0.13122	0.0756059	0.100698	0.102846	0.116902	0.117693
1.89	-0.153911	0.0334388		-0.165842	0.0705001	0.0669279	0.0824886	-0.0925878	0.0611489	-0.230679	0.0599121	-0.108706	0.0696723	-0.244056	0.0607493	-0.0540497	0.0535903	-0.254203	0.0562932	-0.338632	0.0594987	-0.105959	0.0576507	0.0898322	0.0674632	-0.317081	0.0483383	-0.156772	0.0483453	-0.242942	0.0449709		1.89	0.0446396	0.0397412		0.014531	0.131203	0.144902	0.129588	-0.154367	0.125975	0.119917	0.134878	-0.0146524	0.0935168	0.0939505	0.117907	-0.0331508
1.944	-0.171551	0.0298447		-0.141409	0.0765399	0.0679027	0.0780323	-0.167835	0.0596838	-0.212443	0.0553028	-0.0802814	0.0714892	-0.248248	0.0615283	-0.10083	0.0529594	-0.274339	0.0558998	-0.346658	0.0601862	-0.18695	0.0521387	-0.00488346	0.0596537	-0.271887	0.0475842	-0.139459	0.047876	-0.294402	0.0462884		1.944	0.00699115	0.0408674		0.0773941	0.135897	0.197363	0.120747	-0.215323	0.114848	0.165707	0.137911	-0.050714	0.0954834	-0.0165572	0.125894	-0.161778
1.998	-0.193315	0.0327631		-0.107381	0.0766035	0.0482298	0.0721599	-0.194189	0.0588897	-0.200209	0.0574127	-0.0684675	0.0759816	-0.3094	0.0600643	-0.09539	0.0579985	-0.2968	0.0549263	-0.421798	0.0595241	-0.224785	0.0475332	-0.0819771	0.0562405	-0.311142	0.052402	-0.137339	0.0493961	-0.305767	0.0459622		1.998	0.0305243	0.0389369		0.197371	0.14977	0.202409	0.106369	-0.120807	0.124761	0.139533	0.136959	-0.0184631	0.104694	-0.0187922	0.133671	-0.159226
2.052	-0.216074	0.04179		-0.0453932	0.0740491	0.0366541	0.0730159	-0.223953	0.0578275	-0.193999	0.0604275	-0.0117989	0.0749756	-0.364145	0.0586214	-0.0793641	0.0626201	-0.363893	0.0583066	-0.426968	0.0650375	-0.251488	0.0481506	-0.0850478	0.0575921	-0.465873	0.0506214	-0.196359	0.0501885	-0.353411	0.0463819		2.052	0.0508601	0.0321729		0.155939	0.139802	0.264873	0.0978143	-0.0715486	0.125324	0.182168	0.139864	0.051559	0.103586	-0.0162978	0.134002	-0.0121502
2.106	-0.24065	0.0494693		0.0209259	0.0732081	0.0212622	0.0689309	-0.252006	0.0566109	-0.268543	0.0590838	0.0689944	0.0793939	-0.379804	0.0564564	-0.161737	0.0621416	-0.392426	0.0648709	-0.450829	0.0688588	-0.223191	0.0548095	-0.107695	0.0607512	-0.578825	0.0464298	-0.289105	0.0465097	-0.376117	0.0487755		2.106	0.0936835	0.0329078		0.164215	0.142876	0.3039	0.0959463	-0.0482655	0.13411	0.22371	0.137803	0.0863188	0.104554	-0.0122934	0.141056	0.124496
2.16	-0.250306	0.0533726		0.0572301	0.0696237	0.0181512	0.0625535	-0.252055	0.0557061	-0.277872	0.0566127	0.101973	0.0790862	-0.398267	0.0618811	-0.234875	0.0641723	-0.439003	0.0651449	-0.434241	0.0649742	-0.219267	0.0578334	-0.120761	0.0622066	-0.600103	0.0490376	-0.268278	0.0494472	-0.436923	0.0478742		2.16	0.107185	0.0264907		0.0581446	0.159342	0.25894	0.0899889	-0.0561014	0.132526	0.152225	0.146136	0.102041	0.102256	0.0311575	0.153663	0.305599
2.214	-0.26471	0.0568896		0.105174	0.0675905	0.00515342	0.0634125	-0.23313	0.0598532	-0.281457	0.0586149	0.109918	0.0773871	-0.409303	0.0651631	-0.294795	0.065353	-0.50836	0.0633858	-0.439554	0.0664403	-0.287092	0.0551069	-0.138229	0.0659153	-0.589037	0.0523044	-0.257824	0.0517895	-0.487408	0.047517		2.214	0.128488	0.0265467		0.012693	0.14709	0.210259	0.0959069	-0.0280849	0.14879	0.101044	0.152009	0.25585	0.107402	0.0268892	0.146771	0.322744
2.268	-0.282387	0.0557783		0.101322	0.0652907	-0.0190696	0.0679735	-0.2464	0.0560087	-0.244686	0.0607026	0.0499773	0.0706209	-0.43108	0.0651227	-0.292037	0.0651746	-0.539472	0.0640684	-0.42524	0.068762	-0.344254	0.0544769	-0.147458	0.0638139	-0.588899	0.0511718	-0.310073	0.0516692	-0.516046	0.0478229		2.268	0.151196	0.0337884		0.0284184	0.140702	0.170184	0.112874	-0.0574795	0.14234	0.123721	0.161576	0.253441	0.122622	0.0720637	0.15381	0.346478
2.322	-0.284515	0.0512346		0.0646923	0.0608166	-0.0849981	0.0665699	-0.240892	0.0538692	-0.201074	0.0598368	-0.0113795	0.0666519	-0.421831	0.0618908	-0.187677	0.0715586	-0.515942	0.0651526	-0.363596	0.0711873	-0.36987	0.0549197	-0.183887	0.0620138	-0.586739	0.0482246	-0.33018	0.0524137	-0.549835	0.0491543		2.322	0.155268	0.0358748		0.0400192	0.141697	0.201558	0.13257	0.0301878	0.139435	0.198063	0.181197	0.239778	0.12692	0.0719444	0.146434	0.262632
2.376	-0.288626	0.0458538		0.00679938	0.0606576	-0.135336	0.0619793	-0.226356	0.0565859	-0.159825	0.0584174	-0.096942	0.0663529	-0.414998	0.0606709	-0.114996	0.068095	-0.448272	0.0677221	-0.4044	0.0730601	-0.334945	0.0537425	-0.239895	0.0592332	-0.587425	0.0501397	-0.346663	0.0516975	-0.53751	0.0546587		2.376	0.161203	0.0431896		0.111825	0.177051	0.2581	0.141815	0.0203141	0.149585	0.282882	0.188531	0.160052	0.120119	0.138005	0.146762	0.329665
2.43	-0.283011	0.0439594		-0.0149384	0.0702316	-0.14528	0.0597897	-0.194802	0.0587896	-0.147886	0.0574764	-0.132339	0.065534	-0.383319	0.0662173	-0.116029	0.0656788	-0.391817	0.0683868	-0.340265	0.0716407	-0.313835	0.0512672	-0.261965	0.0584229	-0.636294	0.0521879	-0.372557	0.0550004	-0.510828	0.062694		2.43	0.137293	0.0375022		0.120543	0.183578	0.208549	0.130162	0.0173782	0.165933	0.277263	0.181477	0.123356	0.120957	0.154993	0.139677	0.305768
2.484	-0.283491	0.0427219		-0.0221694	0.0726542	-0.143691	0.0566057	-0.183532	0.0585281	-0.165239	0.0546686	-0.195834	0.0643921	-0.337626	0.0730213	-0.128003	0.0717863	-0.355629	0.0673358	-0.296202	0.0723894	-0.305369	0.0510168	-0.252156	0.0576537	-0.64866	0.054095	-0.426605	0.0581302	-0.508161	0.0637314		2.484	0.108359	0.0322091		0.0931602	0.15346	0.088847	0.11903	0.00362437	0.174212	0.24589	0.162832	0.0780625	0.130066	0.184948	0.149122	0.317249
2.538	-0.28594	0.0406721		-0.0752684	0.0689679	-0.106797	0.0555714	-0.209254	0.0585978	-0.144156	0.055036	-0.234382	0.062082	-0.278646	0.0729393	-0.145033	0.069008	-0.368318	0.063744	-0.331301	0.0755543	-0.308604	0.0529687	-0.219325	0.0591327	-0.603994	0.0599483	-0.459482	0.0572134	-0.518605	0.0614988		2.538	0.118498	0.0333869		0.16866	0.135491	-0.0149467	0.098798	-0.0265164	0.17008	0.23425	0.1337	-0.031497	0.138549	0.145141	0.152607	0.265205
2.592	-0.290847	0.0396662		-0.081535	0.0686344	-0.0890501	0.0613334	-0.247622	0.0577559	-0.119532	0.0541173	-0.26558	0.0598629	-0.244354	0.0687494	-0.135206	0.065742	-0.385154	0.0603381	-0.327542	0.074619	-0.330994	0.051524	-0.303332	0.0589445	-0.548553	0.0641926	-0.461761	0.0580884	-0.531639	0.0557366		2.592	0.136044	0.0380472		0.203377	0.13786	-0.023368	0.101379	-0.037316	0.152971	0.261695	0.123107	-0.0461626	0.129061	0.0307841	0.138071	0.227069
2.646	-0.293506	0.0378565		-0.109597	0.065601	-0.100745	0.0619715	-0.289963	0.053442	-0.075447	0.0552113	-0.240118	0.0616901	-0.220505	0.0683861	-0.157776	0.0633869	-0.401983	0.0610587	-0.353894	0.0690665	-0.33495	0.0533304	-0.364968	0.0571793	-0.479987	0.0649822	-0.459172	0.0587158	-0.519974	0.0536887		2.646	0.173204	0.045605		0.218703	0.141659	0.0334927	0.110548	0.0380569	0.120259	0.332971	0.123635	-0.0426419	0.128641	-0.0838931	0.138878	0.210724
2.7	-0.29035	0.0373682		-0.148266	0.0663338	-0.109049	0.0611586	-0.327938	0.0554039	0.000914715	0.0626368	-0.241659	0.0641098	-0.214417	0.0704238	-0.177361	0.068362	-0.412837	0.0657657	-0.351303	0.0685063	-0.352964	0.0548443	-0.354	0.061316	-0.425981	0.0629909	-0.465258	0.0567507	-0.484779	0.0538373		2.7	0.207655	0.057083		0.249181	0.138579	0.0280147	0.118262	0.0834897	0.103842	0.510141	0.120685	0.0244405	0.115921	-0.17937	0.132886	0.114763
2.754	-0.286495	0.0328915		-0.159066	0.0663554	-0.141017	0.0625975	-0.323869	0.05542	-0.00588332	0.063814	-0.27419	0.0648315	-0.216521	0.0713125	-0.198546	0.0706155	-0.400598	0.0680568	-0.338308	0.06925	-0.344305	0.0582378	-0.337156	0.060549	-0.38045	0.0640415	-0.464294	0.0542474	-0.426726	0.0564218		2.754	0.227183	0.0615035		0.257299	0.156871	0.163533	0.1126	0.240424	0.124055	0.617658	0.142116	0.0850232	0.113058	-0.230935	0.122141	0.0230792
2.808	-0.277421	0.030055		-0.167263	0.0654665	-0.177194	0.0643864	-0.269228	0.0560906	-0.01213	0.0632665	-0.247592	0.0642973	-0.21612	0.0759199	-0.229641	0.0679946	-0.401587	0.0670866	-0.280694	0.0682228	-0.324439	0.0630775	-0.388069	0.0550752	-0.319513	0.0697647	-0.458012	0.0541499	-0.392417	0.0574688		2.808	0.237627	0.0515359		0.220272	0.163126	0.196164	0.12769	0.322435	0.134636	0.516723	0.148593	0.215014	0.115064	-0.189964	0.101644	0.0484717
2.862	-0.270555	0.0300842		-0.130084	0.0643498	-0.185411	0.0605514	-0.223724	0.0601268	-0.0652974	0.0632987	-0.223969	0.0672884	-0.21853	0.0790568	-0.233171	0.0673678	-0.372619	0.0651232	-0.245003	0.069305	-0.311695	0.0669552	-0.430373	0.0563165	-0.271826	0.0744492	-0.490027	0.0554039	-0.386045	0.059053		2.862	0.229346	0.0468074		0.120978	0.149202	0.251739	0.116961	0.350096	0.12148	0.391635	0.15888	0.252912	0.114949	-0.103642	0.0889286	0.168055
2.916	-0.260391	0.0284779		-0.0882548	0.0664144	-0.200082	0.0547016	-0.181429	0.0638946	-0.107659	0.06296	-0.2139	0.063905	-0.259454	0.0725796	-0.272391	0.0668011	-0.360309	0.0665967	-0.231815	0.0744537	-0.287353	0.0692444	-0.415537	0.0601066	-0.194353	0.073827	-0.467153	0.054677	-0.365788	0.0581244		2.916	0.218479	0.0376579		0.0841748	0.147694	0.203575	0.114662	0.349803	0.119511	0.213172	0.159722	0.249247	0.116983	0.0880814	0.118469	0.372384
2.97	-0.241507	0.0287233		-0.0601681	0.0696084	-0.193278	0.0529451	-0.151499	0.065841	-0.10873	0.0628101	-0.166251	0.0612364	-0.297043	0.0688262	-0.276536	0.0667288	-0.369563	0.0671345	-0.187195	0.074837	-0.251696	0.0682573	-0.371079	0.0638963	-0.163875	0.0718442	-0.431906	0.0571425	-0.352275	0.0583976		2.97	0.228386	0.0309886		0.0500119	0.149681	0.210175	0.126334	0.321536	0.0997533	0.188461	0.161312	0.165139	0.111389	0.227862	0.152227	0.433703
3.024	-0.240929	0.0275783		-0.0633342	0.0695626	-0.230612	0.053259	-0.206653	0.0624919	-0.0630788	0.0648424	-0.160978	0.0597121	-0.328309	0.0677722	-0.291258	0.06459	-0.34353	0.0638164	-0.192985	0.0743355	-0.229248	0.0625231	-0.358089	0.0603576	-0.168499	0.0642666	-0.411346	0.0578481	-0.325082	0.0606057		3.024	0.256045	0.0275516		0.0869698	0.154128	0.194232	0.129648	0.289839	0.0928665	0.243434	0.166269	0.181437	0.120805	0.366234	0.160519	0.354731
3.078	-0.225731	0.0252484		-0.06748	0.0682971	-0.237906	0.057208	-0.213265	0.063261	-0.0600534	0.0620279	-0.134181	0.0606711	-0.305627	0.0635841	-0.217761	0.0636947	-0.287315	0.0625337	-0.231111	0.0728364	-0.213629	0.0593511	-0.355039	0.0567127	-0.153984	0.0683357	-0.389965	0.0567956	-0.292912	0.0619013		3.078	0.241612	0.03466		0.0821506	0.164627	0.184836	0.12865	0.0862092	0.0999255	0.286906	0.173275	0.145687	0.110726	0.420099	0.182681	0.21989
3.132	-0.21933	0.023022		-0.0787353	0.0673525	-0.240055	0.0599567	-0.191802	0.0629659	-0.0764741	0.0606243	-0.0998807	0.0607458	-0.26447	0.0629806	-0.246233	0.0646354	-0.255614	0.0616561	-0.258606	0.0702088	-0.25124	0.0573914	-0.338746	0.0547517	-0.142673	0.0716903	-0.357272	0.0547422	-0.268819	0.063923		3.132	0.215395	0.0413524		0.14174	0.165675	0.200941	0.128028	-0.0518438	0.0977266	0.322061	0.1626	0.0833082	0.119686	0.338376	0.188586	-0.0204956
3.186	-0.20613	0.0205788		-0.0823882	0.0687073	-0.228741	0.0613634	-0.164481	0.0639143	-0.052328	0.0623256	-0.129837	0.0587092	-0.217195	0.0678886	-0.220254	0.0702365	-0.206318	0.0611435	-0.239955	0.0674999	-0.285819	0.0578908	-0.298919	0.0585897	-0.175368	0.07061	-0.335768	0.053263	-0.248455	0.0652278		3.186	0.189461	0.0421297		0.16934	0.173454	0.0833576	0.115943	-0.0235056	0.0967358	0.339266	0.147933	-0.00506232	0.116074	0.180213	0.161317	0.0133438
3.24	-0.20118	0.0205163		-0.130559	0.0650151	-0.197889	0.0655737	-0.137991	0.0667524	-0.00356842	0.0699054	-0.167245	0.0582958	-0.198909	0.0680514	-0.226248	0.0725258	-0.169048	0.0594712	-0.23507	0.0633129	-0.284808	0.0582165	-0.256823	0.0584856	-0.245953	0.0705368	-0.334072	0.0541519	-0.22834	0.064571		3.24	0.177525	0.042706		0.122468	0.175343	0.0861612	0.125756	-0.110904	0.109225	0.321678	0.15087	0.00378984	0.119174	0.174299	0.132537	-0.104007
[truncated: 93 more columns]

## Sheet: 5f dF
1 pt. = 1 Hz	mCh	TelC
	signal	signal
1	0.0268741	0.01366
2	0.0286871	0.0133605
3	0.0297261	0.0131544
4	0.0290426	0.013065
5	0.026806	0.0130609
6	0.0241914	0.0130916
7	0.0225308	0.0131442
8	0.0223756	0.0132041
9	0.0232321	0.0132355
10	0.024067	0.0131962
11	0.0241264	0.01308
12	0.0234533	0.0129363
13	0.0226994	0.0128328
14	0.0225371	0.0128048
15	0.023143	0.0128272
16	0.0241954	0.0128659
17	0.0252415	0.0129332
18	0.0260927	0.0130687
19	0.0268724	0.0132499
20	0.0276696	0.0133465
21	0.0281444	0.0131993
22	0.0275804	0.012761
23	0.025438	0.0121813
24	0.0219816	0.0117193
25	0.0184384	0.0115333
26	0.0163288	0.0115201
27	0.0164298	0.0113972
28	0.0181261	0.0109323
29	0.0198013	0.010111
30	0.019994	0.00913631
31	0.0184098	0.00826508
32	0.0158946	0.0076882
33	0.0134655	0.00756929
34	0.011482	0.00815503
35	0.00974871	0.00972204
36	0.00863407	0.0122911
37	0.00971795	0.0153368
38	0.0149212	0.0177859
39	0.0243396	0.0184774
40	0.034752	0.0167912
41	0.0406503	0.013
42	0.0376973	0.00809259
43	0.0263123	0.00328621
44	0.0123327	-0.000414826
45	0.00378907	-0.00230853
46	0.00586661	-0.00187925
47	0.0177066	0.00117273
48	0.0332958	0.0066505
49	0.0455718	0.0135893
50	0.0506477	0.0203744
51	0.049171	0.0253527
52	0.0445319	0.0276107
53	0.0398986	0.0273324
54	0.0364953	0.0255002
55	0.0339488	0.0232225
56	0.0316646	0.0211837
57	0.0296545	0.0195436
58	0.0282227	0.018222
59	0.0272721	0.0171673
60	0.0261231	0.0164306
61	0.0242106	0.0160488
62	0.0218287	0.0159043
63	0.0200829	0.0157908
64	0.0199568	0.0155369
65	0.0213656	0.0151079
66	0.0230983	0.0145941
67	0.0237208	0.0141357
68	0.0227416	0.013869
69	0.0209033	0.0139078
70	0.0195226	0.0143114
71	0.0194513	0.0150061
72	0.02053	0.015756
73	0.0219448	0.0162631
74	0.0230325	0.0163686
75	0.0237127	0.0161853
76	0.0242704	0.01603
77	0.0248403	0.0161555
78	0.0251707	0.0164961
79	0.024886	0.0166954
80	0.0239832	0.0164167
81	0.022958	0.0156801
82	0.0225063	0.0149067
83	0.0229327	0.0146059
84	0.0239869	0.0149381
85	0.0250755	0.0155656
86	0.025785	0.015901
87	0.026143	0.0156075
88	0.0264762	0.0148862
89	0.0270323	0.014305
90	0.0277147	0.01433
91	0.0281724	0.0149603
92	0.0281517	0.0157551
93	0.0277121	0.0162096
94	0.0272148	0.0161442
95	0.0270076	0.0157717
96	0.027179	0.0154441
97	0.0275408	0.0153332
98	0.0278507	0.0153477
99	0.0280701	0.0153063
100	0.0284127	0.0151458
101	0.0290664	0.0150025

## Sheet: 5f Z
Hi_Rew_mCh_time	Hi_Rew_mCh_mean	Hi_Rew_mCh_sem	bl1	Hi_Rew_mCh_processed_S1463_06222022_mean	Hi_Rew_mCh_processed_S1463_06222022_sem	Hi_Rew_mCh_processed_S1463_06242022_mean	Hi_Rew_mCh_processed_S1463_06242022_sem	Hi_Rew_mCh_processed_S1463_07072022_mean	Hi_Rew_mCh_processed_S1463_07072022_sem	Hi_Rew_mCh_processed_S1463_07112022_mean	Hi_Rew_mCh_processed_S1463_07112022_sem	Hi_Rew_mCh_processed_S1463_07132022_mean	Hi_Rew_mCh_processed_S1463_07132022_sem	Hi_Rew_mCh_processed_S1463_07152022_mean	Hi_Rew_mCh_processed_S1463_07152022_sem	Hi_Rew_mCh_processed_S1464_06222022_mean	Hi_Rew_mCh_processed_S1464_06222022_sem	Hi_Rew_mCh_processed_S1464_06242022_mean	Hi_Rew_mCh_processed_S1464_06242022_sem	Hi_Rew_mCh_processed_S1464_07072022_mean	Hi_Rew_mCh_processed_S1464_07072022_sem	Hi_Rew_mCh_processed_S1464_07112022_mean	Hi_Rew_mCh_processed_S1464_07112022_sem	Hi_Rew_mCh_processed_S1464_07132022_mean	Hi_Rew_mCh_processed_S1464_07132022_sem	Hi_Rew_mCh_processed_S1464_07152022_mean	Hi_Rew_mCh_processed_S1464_07152022_sem	Hi_Rew_mCh_processed_S1465_06222022_mean	Hi_Rew_mCh_processed_S1465_06222022_sem	Hi_Rew_mCh_processed_S1465_07072022_mean	Hi_Rew_mCh_processed_S1465_07072022_sem	Hi_Rew_mCh_processed_S1465_07112022_mean	Hi_Rew_mCh_processed_S1465_07112022_sem	Hi_Rew_mCh_processed_S1465_07132022_mean	Hi_Rew_mCh_processed_S1465_07132022_sem	Hi_Rew_mCh_processed_S1465_07152022_mean	Hi_Rew_mCh_processed_S1465_07152022_sem	Hi_Rew_mCh_processed_S1466_06222022_mean	Hi_Rew_mCh_processed_S1466_06222022_sem	Hi_Rew_mCh_processed_S1466_07072022_mean	Hi_Rew_mCh_processed_S1466_07072022_sem	Hi_Rew_mCh_processed_S1466_07112022_mean	Hi_Rew_mCh_processed_S1466_07112022_sem	Hi_Rew_mCh_processed_S1466_07132022_mean	Hi_Rew_mCh_processed_S1466_07132022_sem	bl2	Low_NoRew_mCh_time	Low_NoRew_mCh_mean	Low_NoRew_mCh_sem
-2.16	-0.100762	0.0270845		-0.224795	0.0581757	0.0386007	0.0646779	-0.299949	0.0678645	-0.0674219	0.072564	-0.206278	0.0805463	-0.101776	0.0619556	-0.0718936	0.0700918	0.0311999	0.0825631	-0.199295	0.0722851	-0.0384657	0.0685589	0.00772829	0.0650515	0.0724527	0.0704462	0.0146074	0.0739326	-0.085466	0.066865	0.0264798	0.0644997	-0.153143	0.0552535	-0.0669746	0.0608676	-0.209628	0.0671784	0.0521068	0.0711076	-0.336644	0.0556619	-0.297446	0.0709637		-2.16	-0.00803584	0.0517465
-2.106	-0.110262	0.0278014		-0.206503	0.0599501	0.0457934	0.0637637	-0.263607	0.0706881	-0.0282003	0.0774058	-0.215652	0.0829891	-0.163323	0.0620084	-0.146222	0.0679122	0.133011	0.0687297	-0.210986	0.0684377	-0.135876	0.0645854	-0.0374472	0.0649168	0.036831	0.0672827	-0.0365793	0.0704486	-0.166982	0.0633502	0.0330524	0.0633726	-0.132974	0.0565227	-0.0395487	0.0602699	-0.175869	0.0672996	0.0576893	0.0727478	-0.339539	0.0560972	-0.322568	0.0684646		-2.106	0.0270447	0.0534094
-2.052	-0.144269	0.0243662		-0.161119	0.0616983	-0.0647105	0.0667341	-0.283902	0.0669197	-0.00801916	0.0802375	-0.187887	0.0805609	-0.208908	0.0622277	-0.224116	0.066667	-0.164957	0.0670264	-0.253161	0.0637445	-0.211966	0.0627574	-0.0966068	0.0709215	0.0306181	0.0677042	-0.029858	0.0690824	-0.206374	0.0678768	0.0277848	0.0685466	-0.157373	0.057472	-0.0646287	0.0618565	-0.110114	0.0700881	0.017028	0.0721857	-0.308831	0.0562098	-0.362539	0.0672985		-2.052	0.0569848	0.0483332
-1.998	-0.151602	0.0275745		-0.140172	0.0668376	0.0956637	0.0710324	-0.334311	0.064226	-0.0559742	0.0774168	-0.22277	0.0742589	-0.26666	0.0634217	-0.23848	0.06559	-0.0453495	0.0678536	-0.258401	0.0626496	-0.288174	0.0593208	-0.148265	0.0694765	-0.0507062	0.0638413	0.0149956	0.0647112	-0.247222	0.0773565	0.0132054	0.0706294	-0.151713	0.0582256	-0.0755189	0.0611309	-0.090256	0.0690312	-0.0288376	0.069411	-0.324899	0.0558356	-0.339789	0.0710838		-1.998	0.0346137	0.035223
-1.944	-0.168973	0.0276665		-0.178191	0.0649178	0.0711163	0.0653768	-0.327473	0.0687134	-0.12762	0.068877	-0.191737	0.0728523	-0.326588	0.0602366	-0.203353	0.0651001	-0.0378394	0.0659492	-0.262102	0.0642526	-0.343465	0.0565558	-0.21054	0.0663338	-0.132111	0.0638599	0.0709077	0.0669179	-0.266373	0.07833	-0.010162	0.0700424	-0.195246	0.0601886	-0.0835033	0.063214	-0.0973582	0.0657759	-0.0545584	0.0671204	-0.354958	0.053413	-0.287279	0.0726116		-1.944	0.0281836	0.0310731
-1.89	-0.194008	0.0257247		-0.205526	0.0633117	0.00121427	0.0683081	-0.315566	0.0696619	-0.203759	0.0693468	-0.211066	0.0703473	-0.308996	0.0602052	-0.18281	0.070043	-0.116115	0.067053	-0.303622	0.0660484	-0.393967	0.059825	-0.261312	0.0634369	-0.253565	0.0624848	0.0763509	0.0710772	-0.259257	0.0738465	-0.0876663	0.0701885	-0.209671	0.0636061	-0.0967891	0.0621715	-0.0638962	0.0688346	-0.0694763	0.0660298	-0.34793	0.0570988	-0.260742	0.0714122		-1.89	0.0141933	0.0322824
-1.836	-0.207298	0.0256022		-0.216747	0.0623066	-0.0408521	0.0725634	-0.2812	0.067529	-0.291111	0.0706521	-0.142159	0.0705721	-0.271772	0.0592383	-0.183992	0.0704426	-0.0879711	0.0724508	-0.329212	0.0660406	-0.45287	0.0619215	-0.287496	0.0603307	-0.358978	0.0604152	0.0074994	0.0723291	-0.246052	0.0699429	-0.189828	0.0664757	-0.195084	0.0701012	-0.128524	0.0640606	-0.0307521	0.0709215	-0.0586949	0.0668822	-0.313395	0.059332	-0.254074	0.0639077		-1.836	0.00298233	0.0314304
-1.782	-0.222514	0.02843		-0.235375	0.0636675	-0.103135	0.0612119	-0.270994	0.0632064	-0.311704	0.0697016	-0.0895382	0.0760735	-0.248728	0.0595335	-0.214716	0.0660778	0.0495722	0.0773721	-0.385631	0.0650345	-0.500803	0.0610202	-0.319318	0.0644923	-0.399	0.0599382	-0.0997835	0.0691951	-0.244858	0.0702339	-0.260918	0.0680237	-0.210843	0.0713372	-0.223356	0.0611146	-0.0332179	0.069809	-0.0370304	0.0664749	-0.307776	0.0620821	-0.225639	0.0590933		-1.782	-0.0155786	0.0279686
-1.728	-0.240924	0.0296471		-0.244701	0.0646782	-0.0151851	0.0635851	-0.251522	0.0614868	-0.284316	0.070589	-0.103114	0.0731713	-0.219097	0.0651996	-0.280463	0.0644974	-0.0474557	0.0725342	-0.392371	0.0667199	-0.508668	0.0623324	-0.382749	0.0674218	-0.459301	0.0583793	-0.205531	0.069681	-0.279949	0.0747784	-0.356445	0.0660049	-0.220444	0.0679392	-0.278551	0.0570668	-0.0333634	0.0678939	-0.0132496	0.0647523	-0.26253	0.0635181	-0.220397	0.0603566		-1.728	-0.0442507	0.0324412
-1.674	-0.259518	0.0309759		-0.244197	0.063139	-0.00652703	0.0641163	-0.256325	0.0638239	-0.240452	0.0699952	-0.183003	0.0723449	-0.208646	0.0636023	-0.325579	0.0621129	-0.119442	0.0683476	-0.419935	0.0683459	-0.471865	0.0636713	-0.456145	0.0632452	-0.502598	0.0582924	-0.273426	0.0717112	-0.336512	0.072829	-0.386349	0.0658862	-0.277403	0.064127	-0.313483	0.0566044	-0.0965623	0.0634034	0.050488	0.0657084	-0.194696	0.06333	-0.187209	0.0636439		-1.674	-0.0150831	0.0410455
-1.62	-0.259372	0.0355954		-0.211226	0.0603027	-0.010496	0.068485	-0.290721	0.0652476	-0.246528	0.0699522	-0.225947	0.0772991	-0.241958	0.0606202	-0.33933	0.0693913	-0.0437146	0.0718699	-0.39871	0.0686505	-0.419075	0.0655868	-0.505632	0.0605497	-0.548859	0.0583184	-0.305441	0.0702686	-0.380503	0.0699967	-0.399956	0.0643632	-0.293266	0.0594474	-0.327998	0.0585786	-0.157664	0.0650369	0.136385	0.0672122	-0.104687	0.0618734	-0.131483	0.064108		-1.62	0.00733374	0.0454519
-1.566	-0.243942	0.0422645		-0.16532	0.0642664	0.0469242	0.0681453	-0.314022	0.064392	-0.266667	0.0723898	-0.268204	0.0754456	-0.28006	0.0600019	-0.314413	0.0675608	0.0291808	0.0706072	-0.343887	0.0686767	-0.374409	0.0688197	-0.512179	0.0575586	-0.594555	0.0570177	-0.333863	0.0684202	-0.374716	0.0657283	-0.373386	0.0630759	-0.304574	0.0620615	-0.341946	0.05913	-0.206377	0.0702315	0.255905	0.0718721	-0.0202546	0.0636182	-0.0659685	0.0658061		-1.566	-0.00486369	0.0411988
-1.512	-0.245281	0.0463208		-0.120506	0.0661766	0.0265589	0.0707488	-0.383317	0.0650811	-0.327945	0.0680674	-0.289027	0.0708743	-0.280617	0.0564865	-0.294618	0.0637103	-0.0320507	0.0739913	-0.32102	0.0684997	-0.375154	0.0680091	-0.480768	0.0568861	-0.672055	0.0554607	-0.386959	0.0639229	-0.398113	0.0637295	-0.335505	0.062535	-0.312946	0.0625318	-0.340678	0.0590493	-0.161573	0.0719849	0.319555	0.074886	0.0012651	0.0622957	0.0145767	0.0623267		-1.512	0.00875126	0.0415486
-1.458	-0.230761	0.0501696		-0.0707701	0.0659462	0.0409228	0.0641498	-0.413709	0.0675765	-0.371244	0.0636513	-0.213757	0.0717654	-0.276199	0.0568274	-0.229033	0.0641213	-0.0299151	0.0724585	-0.288201	0.0691293	-0.369808	0.0635321	-0.447423	0.0600684	-0.698637	0.0557621	-0.47895	0.0580752	-0.386385	0.0660065	-0.331013	0.0625885	-0.3173	0.061432	-0.326725	0.0598312	-0.0808894	0.0687438	0.341032	0.0767026	-0.00111287	0.0578642	0.103131	0.0569658		-1.458	0.00649248	0.0428266
-1.404	-0.223399	0.0473938		-0.030396	0.0664322	-0.0560628	0.0627699	-0.357093	0.0678087	-0.383303	0.0626671	-0.139394	0.0811137	-0.258832	0.0613745	-0.196144	0.0656894	-0.0819035	0.0720208	-0.266485	0.0669475	-0.375238	0.0597973	-0.409827	0.0657717	-0.645841	0.0573884	-0.502635	0.0577076	-0.371504	0.0667722	-0.340507	0.0588468	-0.358476	0.0586406	-0.341167	0.0588921	0.0180616	0.0635554	0.2207	0.0767195	0.00859037	0.053918	0.176081	0.0536217		-1.404	-0.0125759	0.0407797
-1.35	-0.199372	0.0501699		0.0445943	0.0650739	0.0847475	0.0714676	-0.262513	0.0686551	-0.374786	0.0645383	-0.105998	0.0833415	-0.303073	0.0637481	-0.207463	0.0626253	0.208256	0.0768105	-0.268071	0.0659771	-0.394035	0.0545718	-0.392036	0.0703116	-0.566964	0.0598298	-0.501115	0.0611826	-0.391906	0.0664413	-0.35458	0.0579003	-0.360037	0.0583263	-0.359581	0.0585482	0.0782074	0.0615937	0.0272666	0.0726917	0.0175988	0.0529202	0.194674	0.0564771		-1.35	0.00464005	0.0399352
-1.296	-0.215785	0.0429528		0.160415	0.0646936	-0.0867963	0.0609815	-0.18019	0.0646401	-0.336063	0.0755962	-0.117586	0.0787526	-0.322701	0.0632914	-0.236086	0.060722	-0.0826762	0.0687728	-0.240811	0.0636897	-0.419409	0.0507925	-0.375603	0.0681896	-0.458672	0.0620458	-0.461352	0.0649698	-0.398941	0.0617909	-0.405128	0.0593182	-0.359874	0.0593936	-0.343053	0.0628787	0.116394	0.0617246	-0.158086	0.0651861	0.0174932	0.0544333	0.157234	0.0580734		-1.296	-0.0438974	0.0378435
-1.242	-0.199636	0.0418855		0.222927	0.0656431	-0.0443647	0.0657962	-0.0703237	0.0634768	-0.321799	0.0779483	-0.0904059	0.0782701	-0.29509	0.0648572	-0.283775	0.0592315	0.0487398	0.0754562	-0.180778	0.0630727	-0.410759	0.0501709	-0.317686	0.0632691	-0.368411	0.0621728	-0.391161	0.067966	-0.356292	0.0583152	-0.438075	0.0593862	-0.38833	0.0580188	-0.341756	0.0666791	0.0604233	0.065449	-0.281611	0.061264	-0.0435501	0.0573695	0.0997294	0.055645		-1.242	-0.111425	0.0377024
-1.188	-0.184941	0.0405334		0.265866	0.0649625	0.00283459	0.0668141	0.0223363	0.0632843	-0.296043	0.0706464	-0.115414	0.0813301	-0.215114	0.0648134	-0.257926	0.0563103	0.115783	0.0718525	-0.0762179	0.0647693	-0.384426	0.0527762	-0.27801	0.0596275	-0.313908	0.0589495	-0.363079	0.0623704	-0.300588	0.0576582	-0.406588	0.0595938	-0.410561	0.0560257	-0.336526	0.0659715	-0.0223442	0.0686042	-0.351967	0.0604427	-0.145165	0.0553913	-0.0167121	0.0535467		-1.188	-0.114006	0.0381625
-1.134	-0.182819	0.0409821		0.281644	0.062492	-0.0566078	0.0631505	0.0804116	0.0642007	-0.241582	0.0668993	-0.142975	0.0810094	-0.193685	0.0658516	-0.197165	0.0589599	0.169926	0.076772	0.0201148	0.0650252	-0.305002	0.057457	-0.242136	0.059987	-0.288888	0.0577083	-0.34121	0.0587915	-0.261318	0.0586314	-0.390321	0.0619933	-0.422427	0.0576962	-0.367607	0.0605172	-0.122876	0.0674943	-0.439733	0.0610779	-0.23083	0.0525844	-0.146931	0.0516063		-1.134	-0.133621	0.036636
-1.08	-0.177668	0.0426578		0.337573	0.0592597	-0.0223754	0.0671863	0.147404	0.0618936	-0.174458	0.0668837	-0.112819	0.0776377	-0.178736	0.0647728	-0.0995853	0.0625759	-0.0404351	0.0714504	0.0815461	0.0629342	-0.163278	0.061032	-0.226295	0.0609659	-0.238617	0.0560883	-0.312853	0.0630618	-0.192214	0.060103	-0.369065	0.0638108	-0.435134	0.0575123	-0.383239	0.059748	-0.250562	0.0652157	-0.497427	0.0612025	-0.341027	0.0518901	-0.259427	0.0502418		-1.08	-0.0879473	0.0396561
-1.026	-0.139102	0.0500722		0.423563	0.0587444	0.0982449	0.0640571	0.198001	0.0563419	-0.119328	0.0711315	-0.0765266	0.0705691	-0.153599	0.0641422	0.0288454	0.0683206	0.0642037	0.0736516	0.0877255	0.0558018	-0.0402675	0.0603481	-0.174131	0.0595289	-0.194172	0.0504893	-0.269019	0.0621176	-0.0758211	0.0650285	-0.342271	0.0651805	-0.379827	0.0585985	-0.387477	0.0607414	-0.344287	0.0607123	-0.522983	0.0613494	-0.390529	0.05208	-0.351488	0.0493849		-1.026	-0.0658951	0.0442544
-0.972	-0.122191	0.0496764		0.391823	0.0594458	-0.0518526	0.064348	0.236953	0.0570308	-0.0722955	0.0715873	-0.0179025	0.0623856	-0.13359	0.0598605	0.0969128	0.0692208	-0.0108908	0.0747567	0.0674855	0.0535067	0.0393288	0.0576223	-0.120877	0.0552651	-0.13573	0.0455556	-0.232785	0.0620102	0.0475481	0.0711567	-0.304106	0.0679998	-0.255026	0.0611282	-0.357833	0.0616463	-0.425316	0.0580005	-0.50553	0.0606208	-0.431708	0.0504641	-0.390614	0.0533908		-0.972	-0.0573191	0.0498311
-0.918	-0.0877333	0.0465306		0.173483	0.0593006	-0.0167214	0.0663931	0.168152	0.05946	0.00965055	0.0684304	0.0798583	0.0614107	-0.0643764	0.0601167	0.103835	0.065307	0.0712243	0.076788	0.0285497	0.051052	0.0631612	0.0545867	-0.0337158	0.0534127	-0.0597871	0.0471766	-0.144232	0.0618424	0.169215	0.0744736	-0.212531	0.0714097	-0.0866355	0.0638928	-0.243921	0.0624775	-0.486903	0.0588902	-0.474993	0.0600022	-0.494173	0.0493691	-0.391537	0.0564044		-0.918	-0.0201062	0.0504707
-0.864	-0.0758318	0.0480269		-0.128415	0.0557101	-0.0326071	0.0665279	0.080459	0.0608672	0.0346806	0.0639307	0.149521	0.0667665	-0.0349436	0.0607739	0.0616294	0.0591519	0.0547865	0.0692669	-0.0210606	0.048422	0.0652886	0.052226	0.0496427	0.0513801	-0.0647734	0.0474399	-0.0162218	0.0636844	0.255403	0.0728218	-0.112275	0.0732829	0.0804683	0.0664193	-0.063153	0.0674235	-0.594017	0.0574415	-0.447123	0.0605219	-0.543819	0.0488634	-0.365938	0.0583018		-0.864	-0.0407179	0.0495495
-0.81	-0.0810683	0.0568291		-0.39364	0.0514776	-0.051526	0.0650404	-0.0208452	0.0597591	0.00717787	0.0621647	0.127975	0.0645033	-0.00527541	0.0593827	-0.0132218	0.053167	0.0349192	0.0760696	-0.0384688	0.0492575	0.0923536	0.049976	0.0481739	0.0501998	-0.110879	0.0453354	0.087338	0.0637127	0.224408	0.0656836	0.0428273	0.0787851	0.259531	0.066764	0.146739	0.0716634	-0.717895	0.0545461	-0.422401	0.0613863	-0.598595	0.0481351	-0.40113	0.0570721		-0.81	-0.0622627	0.0609102
-0.756	-0.0866817	0.0653419		-0.545638	0.051223	0.0167467	0.0650884	-0.13267	0.0578988	0.0024811	0.0588619	0.0720551	0.0627359	-0.0405514	0.0567096	-0.0762909	0.0526321	0.123668	0.0766879	-0.146345	0.0512321	0.0360176	0.0515992	0.045754	0.0514152	-0.12528	0.0431368	0.190908	0.0603721	0.146603	0.0584834	0.15517	0.0794425	0.395502	0.0633067	0.280863	0.0682748	-0.804836	0.0554178	-0.407331	0.0601373	-0.599578	0.0481766	-0.407564	0.0546841		-0.756	-0.0863058	0.072761
-0.702	-0.14682	0.0696092		-0.653585	0.0535063	0.00994421	0.0634351	-0.328076	0.0536849	-0.0169208	0.0582794	-0.0576455	0.0603176	-0.126461	0.054944	-0.199917	0.0548985	-0.0457964	0.0684925	-0.352575	0.0509306	-0.168408	0.0534652	0.0317329	0.0540322	-0.110673	0.0487354	0.180082	0.0587577	0.106243	0.0583832	0.190385	0.0691456	0.425542	0.056054	0.331544	0.0618949	-0.870142	0.0565111	-0.43334	0.0580835	-0.586865	0.0483494	-0.408298	0.0537927		-0.702	-0.150953	0.0734265
-0.648	-0.232579	0.0774635		-0.769095	0.0495364	-0.0920097	0.0685695	-0.571721	0.0534282	-0.0845424	0.0566626	-0.170731	0.0600808	-0.305816	0.0532473	-0.427702	0.053713	0.0759216	0.07462	-0.6112	0.0472827	-0.428463	0.050117	-0.0574859	0.0537509	-0.185848	0.0542661	0.111602	0.0593118	0.0775223	0.0629526	0.249151	0.0643093	0.436579	0.0530148	0.289106	0.0583952	-0.901353	0.0540623	-0.485766	0.0500277	-0.570525	0.0483768	-0.461788	0.053303		-0.648	-0.21807	0.0738907
-0.594	-0.333932	0.0876237		-0.873445	0.0442211	-0.0293449	0.0696652	-0.786214	0.0526581	-0.222523	0.058192	-0.293416	0.0624692	-0.585404	0.0491018	-0.674205	0.0495544	0.069099	0.0674471	-0.828215	0.0417379	-0.68407	0.0453717	-0.265999	0.0504477	-0.347981	0.0521443	0.0389574	0.0580218	-0.0294876	0.0666423	0.302242	0.0675017	0.478816	0.0562358	0.219405	0.052175	-0.934344	0.0554077	-0.536531	0.0471444	-0.519613	0.0482435	-0.510298	0.0506951		-0.594	-0.27935	0.0792532
-0.54	-0.456739	0.0929139		-0.952787	0.0402296	0.08118	0.072914	-1.00096	0.0486321	-0.446219	0.0584777	-0.53378	0.0575382	-0.80172	0.046017	-0.904854	0.0431783	-0.015204	0.0673002	-0.97261	0.0383994	-0.822077	0.0424516	-0.536159	0.0454848	-0.603908	0.0460679	0.0142898	0.0577939	-0.313903	0.0696788	0.164307	0.0622808	0.450375	0.0576215	0.0834713	0.0504631	-0.965575	0.0576854	-0.568661	0.049657	-0.394204	0.0473304	-0.552515	0.0487596		-0.54	-0.387726	0.0736151
-0.486	-0.594003	0.0860712		-0.970965	0.0403475	0.0727764	0.0726852	-1.0965	0.047709	-0.754414	0.0529484	-0.827866	0.0494826	-0.899247	0.0466364	-1.06551	0.0415603	-0.056684	0.0695531	-1.0411	0.0364795	-0.909509	0.0447037	-0.737856	0.0391339	-0.765967	0.0400159	-0.0902287	0.0582363	-0.688676	0.0618377	-0.18524	0.0555871	0.161481	0.0573258	-0.211352	0.0496124	-0.974677	0.0559037	-0.566311	0.0514415	-0.276526	0.0466917	-0.589693	0.046056		-0.486	-0.471597	0.0725625
-0.432	-0.70414	0.0803577		-0.887578	0.0409494	0.12299	0.0731998	-1.09142	0.0520969	-1.02345	0.0456214	-1.08084	0.0439429	-0.921065	0.0478729	-1.14741	0.0417498	0.0658457	0.0755392	-1.03902	0.0353843	-0.991693	0.0437701	-0.821889	0.0372495	-0.861168	0.0374297	-0.39587	0.0535572	-0.971223	0.0528575	-0.556583	0.0495446	-0.300401	0.0513986	-0.607895	0.0414863	-0.904387	0.0551992	-0.515169	0.0509411	-0.230539	0.0472087	-0.628186	0.0469017		-0.432	-0.551126	0.0723393
-0.378	-0.774868	0.0753909		-0.730731	0.0412882	0.0887293	0.0686692	-1.0223	0.0540031	-1.13105	0.0439245	-1.16308	0.0427286	-0.835638	0.047592	-1.16494	0.0413184	-0.0855146	0.0662343	-1.01979	0.0351849	-1.07666	0.0390488	-0.902923	0.0375414	-0.937283	0.0352429	-0.760285	0.0443251	-1.06723	0.044063	-0.801606	0.0461929	-0.727289	0.042608	-0.925723	0.0366586	-0.811573	0.0524817	-0.375143	0.0498381	-0.240937	0.0481917	-0.581277	0.0465805		-0.378	-0.622404	0.0625638
-0.324	-0.764371	0.0773578		-0.601952	0.0421791	-0.0991774	0.0642782	-0.865675	0.0549356	-1.09455	0.045336	-1.08753	0.0452621	-0.69655	0.04666	-1.11462	0.0390074	0.0723435	0.07091	-0.990105	0.0331434	-1.09447	0.0349143	-0.937943	0.0353999	-0.98127	0.0340862	-1.02291	0.0373868	-0.998797	0.0425605	-0.870276	0.0447164	-0.951826	0.0375404	-1.03485	0.0381005	-0.722023	0.050651	-0.214092	0.0489236	-0.251565	0.0459884	-0.493949	0.0444067		-0.324	-0.601817	0.0793849
-0.27	-0.679959	0.0760887		-0.441065	0.0421163	0.0364216	0.0661051	-0.67011	0.0559905	-0.935784	0.0464258	-0.887586	0.0470218	-0.542221	0.0453748	-0.995242	0.038562	-0.0102245	0.0721875	-0.897418	0.0310028	-1.03101	0.0341205	-0.931463	0.0329309	-0.94063	0.0355773	-1.10146	0.0354149	-0.825469	0.0439333	-0.803257	0.0422983	-0.956268	0.0373283	-0.988	0.0414583	-0.59606	0.0492604	-0.082135	0.050208	-0.228605	0.0422009	-0.45156	0.0461797		-0.27	-0.55282	0.0732096
-0.216	-0.515943	0.0612293		-0.231718	0.0489297	-0.0892067	0.065695	-0.402267	0.0574639	-0.736835	0.0467802	-0.563556	0.0465972	-0.315744	0.0420389	-0.750338	0.042437	-0.114441	0.072732	-0.674405	0.0354361	-0.844572	0.0384631	-0.849259	0.0326045	-0.745641	0.0387613	-0.934709	0.0362494	-0.433618	0.045857	-0.588522	0.0374157	-0.775979	0.0387778	-0.745177	0.0454592	-0.505088	0.0494574	0.0925619	0.0493456	-0.232421	0.041844	-0.393877	0.0484686		-0.216	-0.42481	0.0589468
-0.162	-0.186495	0.0494623		0.155944	0.0656646	0.0701029	0.0701207	-0.0436127	0.0574022	-0.474554	0.0457596	-0.217583	0.0453841	0.0170665	0.0419127	-0.270885	0.0504675	-0.0685608	0.0621466	-0.198213	0.0446664	-0.343711	0.0453755	-0.576725	0.0399026	-0.306917	0.0435552	-0.542691	0.0396975	0.0431339	0.0471408	-0.174901	0.0380162	-0.384412	0.0395121	-0.325222	0.0440249	-0.37086	0.0523963	0.313671	0.0512311	-0.0704081	0.0432548	-0.147058	0.0583762		-0.162	-0.13927	0.053479
-0.108	0.307042	0.0520829		0.679216	0.0743904	0.0272362	0.0668291	0.503203	0.0595743	0.0144096	0.0523299	0.30128	0.0514729	0.446602	0.0435994	0.471257	0.0552418	0.0538093	0.0842101	0.64007	0.055629	0.487898	0.0507789	-0.00584267	0.0552469	0.471247	0.0483695	-0.060489	0.0427471	0.451022	0.0430598	0.258351	0.0455472	0.109474	0.0411636	0.160585	0.0443887	0.030434	0.0576652	0.728486	0.057965	0.365614	0.0480784	0.314028	0.0679852		-0.108	0.296963	0.0637293
-0.054	0.960521	0.0930617		1.25697	0.0652977	0.0492829	0.066309	1.31698	0.05831	0.777074	0.0582409	0.986467	0.0558312	1.04412	0.0472749	1.39325	0.0546229	0.0497128	0.0711503	1.72601	0.0600523	1.42502	0.0531421	0.844554	0.0605072	1.57687	0.0517026	0.511278	0.0453174	0.975245	0.044328	0.795092	0.0496883	0.655258	0.0451973	0.794891	0.0488221	0.701586	0.0585947	1.27009	0.0667458	1.04833	0.0560144	0.972855	0.0729802		-0.054	0.8958	0.0893998
0	1.38414	0.125123		1.83397	0.0487339	0.0670696	0.0745489	1.8948	0.0488016	1.38075	0.0466622	1.37898	0.0538394	1.50656	0.0442066	1.8672	0.0469591	0.00857574	0.0694581	2.29211	0.0558813	1.94426	0.0489074	1.55162	0.0534069	2.31696	0.0469643	0.976556	0.0475005	1.22629	0.0489665	1.09207	0.0516635	0.948901	0.0472065	1.28822	0.0499718	1.18268	0.0577581	1.49545	0.0659435	1.42257	0.059289	1.39144	0.0656917		0	1.28402	0.122742
0.054	1.20688	0.0848972		1.62134	0.0387128	0.568467	0.0877341	1.64538	0.0428752	1.19209	0.0421999	1.15757	0.0454501	1.24043	0.0403188	1.44908	0.0431731	0.30655	0.0824003	1.84501	0.0523091	1.52248	0.0458951	1.34399	0.0467618	1.91325	0.0481205	0.92261	0.0462798	0.99665	0.0590127	0.820694	0.0547028	0.739543	0.0479268	1.18299	0.0494709	1.12341	0.057181	1.29268	0.0609378	1.2108	0.0540837	1.24953	0.0567978		0.054	0.996098	0.0854778
0.108	0.974193	0.0729381		1.36321	0.0448283	0.0623415	0.0661817	1.35643	0.051955	0.948701	0.0475966	0.894639	0.0478878	0.98293	0.0478731	0.91147	0.0379815	0.103048	0.0779807	1.22261	0.0415501	0.968635	0.0412464	0.876014	0.0445638	1.23038	0.0402751	1.17304	0.0553909	1.06995	0.0736861	0.758207	0.0584259	0.803471	0.0555482	1.20275	0.0483654	1.14999	0.0599559	1.24589	0.0635369	0.991231	0.0573061	1.14312	0.065288		0.108	0.237155	0.0604693
0.162	0.677918	0.0602173		0.930859	0.0437381	-0.0277631	0.0647741	1.02451	0.0460703	0.707996	0.0441613	0.691907	0.0451205	0.725809	0.0457486	0.431056	0.0387732	0.0142959	0.0704922	0.703465	0.0432995	0.616603	0.0421653	0.467277	0.0488959	0.697875	0.0396406	0.96841	0.0576233	0.975127	0.0648298	0.643097	0.0544462	0.751117	0.0514404	1.02195	0.0468652	0.707485	0.055604	0.908014	0.0657693	0.573176	0.0541977	0.704006	0.0621735		0.162	-0.3983	0.053038
0.216	0.393977	0.0455536		0.488011	0.0500309	0.0873501	0.0671429	0.580066	0.0488008	0.416388	0.0509966	0.419481	0.0519911	0.358922	0.0454169	0.100352	0.056886	-0.0783932	0.0668225	0.398481	0.0568202	0.335181	0.0528189	0.193177	0.0561726	0.433373	0.0535326	0.604819	0.0530273	0.769645	0.0712767	0.538812	0.0647965	0.55615	0.0490779	0.736957	0.050514	0.203066	0.0492986	0.524723	0.0663966	0.29498	0.0593725	0.311977	0.058374		0.216	-0.747054	0.0579039
0.27	0.213274	0.0366099		0.172146	0.0549568	-0.057963	0.0583694	0.148969	0.0422518	0.218869	0.0584506	0.275351	0.0523273	0.0992168	0.0414956	-0.0187221	0.0663922	0.135161	0.0760495	0.0877567	0.0521425	0.160014	0.0519989	0.0169981	0.0503762	0.253505	0.063408	0.465647	0.0575417	0.521408	0.0787353	0.402408	0.0760564	0.447239	0.0496772	0.507264	0.0579793	0.0645914	0.055602	0.299999	0.0655247	0.141429	0.0614245	0.137462	0.0581119		0.27	-0.592662	0.0616378
0.324	0.116345	0.0361311		0.0688717	0.0494321	-0.0605315	0.0650567	-0.0225532	0.0376639	0.130097	0.055675	0.286613	0.047022	0.000260955	0.0354295	-0.0992428	0.063341	-0.0308126	0.0752723	-0.131446	0.0418013	-0.0383466	0.0465905	-0.0714077	0.0386059	0.0394528	0.0579	0.475223	0.0700371	0.294835	0.0672711	0.264419	0.070928	0.335545	0.0494371	0.31296	0.0531821	0.157201	0.0603677	0.21149	0.0654499	0.130986	0.0593343	0.189628	0.0517094		0.324	0.0236688	0.0852203
0.378	0.148313	0.0444497		0.129841	0.0471952	0.0457833	0.0671794	0.0893895	0.0399947	0.252307	0.055122	0.434958	0.0447185	0.124223	0.0394354	-0.126277	0.0562568	0.10671	0.066681	-0.258295	0.0342323	-0.155843	0.0365936	-0.0719525	0.0309498	-0.12284	0.0422164	0.518611	0.0639572	0.200088	0.0522087	0.188226	0.0532823	0.271233	0.0410794	0.15695	0.0427998	0.385537	0.0597251	0.271273	0.0579793	0.278195	0.0549394	0.396462	0.0487305		0.378	0.644894	0.0957169
0.432	0.219704	0.0546139		0.225338	0.0515647	-0.0602763	0.0643043	0.256001	0.0471517	0.383753	0.0540972	0.575346	0.0458887	0.290929	0.0468136	-0.104254	0.0500727	0.0090075	0.071902	-0.23994	0.0413436	-0.116621	0.0384065	0.0582162	0.0377972	-0.0724242	0.0373309	0.567339	0.0546913	0.215331	0.0419425	0.246656	0.0457887	0.251391	0.0369867	0.111569	0.0384481	0.596265	0.0579414	0.380485	0.0484728	0.449434	0.0527569	0.590231	0.0499419		0.432	0.909585	0.0972045
0.486	0.241836	0.0636122		0.223376	0.0487152	-0.0683128	0.0714938	0.307794	0.0509483	0.398788	0.0537447	0.491707	0.0465644	0.304679	0.0442447	-0.0335637	0.0498634	-0.145502	0.0678795	-0.185456	0.0528777	-0.102561	0.0437118	0.021795	0.0408267	-0.0766641	0.0413818	0.57727	0.0535965	0.188188	0.0415956	0.245151	0.0481647	0.220276	0.0413047	0.0660313	0.0457205	0.857499	0.0634053	0.527334	0.0468084	0.573546	0.0561608	0.687177	0.0527359		0.486	0.91598	0.0945493
0.54	0.156076	0.0562339		0.179058	0.0478208	-0.0631913	0.0623707	0.306712	0.0500434	0.286804	0.0485304	0.230505	0.0445832	0.161197	0.0419553	-0.0267874	0.0534187	-0.128664	0.0718691	-0.222741	0.0546402	-0.182601	0.0466981	-0.108832	0.0420618	-0.0647514	0.0448694	0.433785	0.0542222	0.0688286	0.0479081	0.137703	0.053528	0.0882137	0.0435263	-0.0394035	0.0520462	0.734319	0.0694456	0.512067	0.0529164	0.491302	0.0568116	0.484064	0.0548078		0.54	0.820495	0.0849098
0.594	0.0417765	0.0473539		0.107916	0.0426386	-0.052028	0.0653056	0.156639	0.043566	0.126024	0.0487565	0.0326915	0.0463968	0.0210986	0.0409962	-0.0334167	0.0622527	-0.0401436	0.0661506	-0.276567	0.0581836	-0.282569	0.0473678	-0.18745	0.0458448	-0.148049	0.0468627	0.300305	0.0582518	-0.0961032	0.0486316	0.00583274	0.05368	-0.0692915	0.0449973	-0.179493	0.0537329	0.56626	0.0706913	0.383772	0.0610455	0.301952	0.0540753	0.239926	0.0551589		0.594	0.637376	0.094846
0.648	-0.00616931	0.0293477		0.045507	0.0457639	-0.0687853	0.0657284	-0.00566837	0.0424221	0.0976851	0.048171	0.038309	0.048269	0.0541464	0.0441916	0.0611002	0.0667245	-0.0680423	0.0734713	-0.165264	0.0663917	-0.225644	0.0494032	-0.00429662	0.0566261	-0.0408361	0.0535157	0.150353	0.0605986	-0.140093	0.0526012	-0.023235	0.0546559	-0.153158	0.0450813	-0.17684	0.0557654	0.382472	0.0658567	0.124568	0.059761	0.0721846	0.0491653	-0.0840174	0.0530135		0.648	0.503797	0.0755298
0.702	0.0257984	0.0322989		0.0197342	0.0500507	0.0152734	0.0635339	-0.0720048	0.0433144	0.135925	0.0481256	0.110541	0.051042	0.125216	0.0508185	0.279365	0.0735618	-0.0435987	0.0691935	0.0728365	0.0642798	-0.0193219	0.0531549	0.248901	0.059557	0.091394	0.0554109	0.0479316	0.058678	-0.0843378	0.0555888	-0.00386339	0.0558381	-0.153787	0.0411459	-0.0676202	0.0559902	0.343772	0.0604258	-0.0949877	0.0555216	-0.112095	0.0471905	-0.297508	0.0507286		0.702	0.403979	0.0517521
0.756	0.110582	0.0505752		0.0676118	0.0513663	-0.0506438	0.0695792	0.0086341	0.0520054	0.256764	0.0483312	0.219367	0.0522564	0.284479	0.0532062	0.468402	0.0702437	-0.0536434	0.0726697	0.379098	0.0572605	0.230976	0.053625	0.550175	0.0589364	0.318258	0.0508523	0.0303598	0.0594945	0.0949484	0.0652217	0.0298429	0.0551048	-0.0711816	0.0441231	0.0792778	0.0555178	0.300226	0.0639273	-0.27737	0.0532604	-0.165757	0.0448044	-0.377592	0.0509411		0.756	0.251255	0.0458077
0.81	0.233502	0.058503		0.131005	0.0518468	-0.0342337	0.0657427	0.154815	0.0530313	0.326142	0.0494073	0.290507	0.0521308	0.340868	0.0528851	0.668969	0.0686771	0.0939768	0.0764437	0.571139	0.0517802	0.51014	0.0564633	0.756844	0.0547712	0.483603	0.0474976	0.0841509	0.0615147	0.268725	0.0647837	0.157381	0.0565968	0.134208	0.0519394	0.248416	0.0542665	0.355123	0.0663721	-0.234718	0.0574576	-0.133903	0.0485673	-0.269621	0.0542582		0.81	0.159699	0.0329926
0.864	0.338006	0.0648285		0.185533	0.0513483	-0.0236282	0.0653482	0.317921	0.0556279	0.432374	0.0502111	0.382727	0.0575696	0.415253	0.0509171	0.787857	0.0717036	-0.0847538	0.0711967	0.757987	0.052835	0.601629	0.0574933	0.853355	0.0510735	0.673716	0.0460395	0.217607	0.0673449	0.403235	0.0605766	0.390627	0.0635245	0.355558	0.0580263	0.448416	0.0543258	0.350368	0.0670887	-0.157757	0.0615483	-0.057704	0.0492219	-0.152203	0.0613815		0.864	0.0720206	0.0392156
0.918	0.428293	0.0591173		0.219557	0.0515344	0.101398	0.0668782	0.420917	0.0559965	0.436558	0.0524915	0.355808	0.0579226	0.371317	0.0489637	0.9211	0.0828015	0.0792522	0.0737406	0.777501	0.0576464	0.688554	0.0583503	0.900844	0.0528942	0.812355	0.0470975	0.268062	0.068624	0.454444	0.059366	0.476263	0.0644889	0.536296	0.0636926	0.576909	0.0570461	0.395842	0.0654866	0.0303111	0.0662122	0.0894901	0.0520511	0.0813676	0.0672618		0.918	0.00833918	0.0348677
0.972	0.4431	0.052062		0.26617	0.0535658	0.0229698	0.067886	0.478446	0.0528545	0.42434	0.0521781	0.311714	0.0534509	0.372459	0.050851	0.906728	0.0776191	0.107621	0.0744301	0.75884	0.0590342	0.603607	0.0523394	0.875129	0.0515193	0.775186	0.0508527	0.338532	0.0677216	0.438378	0.0635276	0.474016	0.0607188	0.538711	0.0617417	0.610195	0.058094	0.31618	0.061936	0.145531	0.0693053	0.257349	0.0579555	0.283008	0.0677592		0.972	-0.025652	0.0309061
1.026	0.430713	0.0502373		0.240207	0.0532226	-0.00857277	0.0664886	0.463893	0.0551548	0.365528	0.0496207	0.266468	0.0548928	0.32198	0.0509835	0.836299	0.0738668	-0.0100946	0.0807554	0.676301	0.0576514	0.603105	0.0537962	0.885333	0.052714	0.733045	0.0496054	0.280605	0.0644732	0.413294	0.0661585	0.41132	0.0637517	0.497571	0.0594894	0.589545	0.057875	0.303554	0.064473	0.279506	0.0718102	0.455305	0.0592755	0.440772	0.0650831		1.026	-0.0780232	0.0223499
1.08	0.376186	0.0457732		0.169842	0.0513789	0.0244891	0.0643173	0.455753	0.0634402	0.362751	0.052285	0.281014	0.0577337	0.320853	0.0515473	0.670503	0.0748687	-0.15683	0.0713215	0.587761	0.0545414	0.589765	0.0535751	0.747641	0.0515973	0.561771	0.0551146	0.251632	0.0620201	0.303487	0.0686703	0.280178	0.063698	0.37564	0.0566021	0.492578	0.058605	0.254685	0.0624123	0.294661	0.0669739	0.543751	0.0568303	0.487981	0.0627686		1.08	-0.087966	0.0248986
1.134	0.314819	0.0416838		0.109867	0.049822	-0.0261356	0.0616936	0.422618	0.0655894	0.336695	0.0624559	0.233583	0.0557619	0.277863	0.048799	0.451215	0.0710002	-0.0781871	0.0742114	0.494051	0.0503446	0.505113	0.0551856	0.60087	0.0496886	0.426747	0.0573816	0.150385	0.0621098	0.200437	0.0609701	0.184193	0.059987	0.259464	0.0539314	0.357337	0.058161	0.214587	0.0623482	0.28452	0.0581976	0.683856	0.0628376	0.522129	0.0639723		1.134	-0.0771859	0.0334895
1.188	0.22932	0.0389592		0.0849496	0.0532572	0.0785865	0.0683016	0.350733	0.061505	0.227024	0.062325	0.189371	0.0525111	0.218622	0.0492659	0.290467	0.065013	-0.173199	0.0683989	0.339342	0.0506248	0.428994	0.0542861	0.42215	0.0473141	0.274663	0.0561939	0.0678747	0.0652156	0.0622765	0.0586653	0.0341331	0.0560197	0.202146	0.0547737	0.153314	0.0568722	0.161069	0.062623	0.267997	0.0565589	0.664431	0.0638376	0.470783	0.0747507		1.188	-0.0301479	0.0507937
1.242	0.173304	0.0375927		0.0508855	0.0519283	0.00988572	0.0638896	0.302984	0.0617357	0.148452	0.0630207	0.187787	0.0504574	0.184813	0.0539015	0.174268	0.0602779	0.062339	0.0747267	0.206631	0.0513906	0.289123	0.0532173	0.30421	0.0497288	0.206478	0.0566268	0.0161035	0.067529	-0.113964	0.0557944	-0.0535122	0.0579954	0.0892556	0.0590617	0.0165754	0.0533217	0.225754	0.0630576	0.204397	0.0628087	0.664002	0.0633255	0.462907	0.0735176		1.242	-0.00539839	0.058839
1.296	0.109219	0.0420661		0.00671955	0.0541002	-0.0527155	0.0585517	0.27586	0.0622171	0.0719648	0.0629305	0.145331	0.0539446	0.137228	0.060582	0.0975889	0.0586511	-0.0420632	0.071414	0.0674947	0.0522551	0.198441	0.0505449	0.196966	0.0532098	0.220938	0.0533287	-0.0839283	0.0662955	-0.21346	0.0574978	-0.175117	0.0591143	-0.0347028	0.0557122	-0.0574295	0.0528007	0.225412	0.0596954	0.252735	0.0658792	0.570645	0.0668185	0.485686	0.0679142		1.296	-0.0634638	0.0590903
1.35	0.0679769	0.0454812		-0.0912001	0.0556356	-0.0593302	0.064106	0.261003	0.0653292	0.0102722	0.0614031	0.0817566	0.0548012	0.126975	0.0611054	0.09625	0.0587283	0.0159539	0.07038	0.000184366	0.0498227	0.162645	0.0506874	0.0909494	0.0535557	0.229474	0.0507755	-0.152245	0.0715953	-0.297398	0.0614471	-0.247798	0.056914	-0.141526	0.0535451	-0.136743	0.0535082	0.219366	0.0601108	0.300625	0.0712304	0.484911	0.070661	0.473389	0.0679074		1.35	-0.131761	0.0589422
1.404	0.0255994	0.0492396		-0.129061	0.058878	-0.0293519	0.0684449	0.241349	0.0697486	-0.0471922	0.0592146	0.0489943	0.0608842	0.0864185	0.0615167	0.0495524	0.0590711	-0.17786	0.069257	0.0225526	0.0516383	0.111233	0.0525907	0.0501187	0.054199	0.235631	0.0513286	-0.255111	0.0746474	-0.357822	0.0633528	-0.275863	0.0591393	-0.219173	0.0526202	-0.225334	0.051193	0.213148	0.0622211	0.385357	0.0659598	0.397861	0.0701638	0.412138	0.0660016		1.404	-0.18451	0.0530947
1.458	-0.0134923	0.0510866		-0.203743	0.0591423	-0.0800595	0.0642143	0.180371	0.0716345	-0.0691124	0.0649735	0.01785	0.0629946	0.0479735	0.0595156	0.0183667	0.0602269	-0.0602041	0.0640261	0.0445124	0.0546618	0.103699	0.0529123	0.0165996	0.0538194	0.144004	0.0530481	-0.384518	0.0698571	-0.402951	0.0675779	-0.309386	0.0585072	-0.321722	0.0523252	-0.30869	0.0542847	0.2453	0.0654237	0.399266	0.0672505	0.301512	0.0642033	0.337594	0.0656852		1.458	-0.201273	0.0450659
1.512	-0.0453711	0.0540144		-0.240558	0.0668607	-0.0368871	0.0687616	0.0928312	0.0708625	-0.123726	0.0677383	-0.00761652	0.0641599	0.0175888	0.0586237	-0.0550167	0.0616867	0.00792917	0.0787762	0.132619	0.0536532	0.0545533	0.0516793	0.0661525	0.0566411	0.0360815	0.0537025	-0.509352	0.0646144	-0.464218	0.0679347	-0.336163	0.0572218	-0.368139	0.0492412	-0.379517	0.0547194	0.276578	0.0685722	0.38593	0.0685264	0.251067	0.0602366	0.247069	0.0677425		1.512	-0.179346	0.0437301
1.566	-0.0797098	0.0585698		-0.272748	0.0705649	-0.106477	0.0640805	0.0181258	0.0671636	-0.164094	0.0685896	-0.0756973	0.0611568	0.0338298	0.0561853	-0.0583239	0.0638231	-0.00655626	0.071339	0.149428	0.0548195	0.0705654	0.0536123	0.0654154	0.0578477	-0.044162	0.0545904	-0.594863	0.0587774	-0.531431	0.0671954	-0.384927	0.0564651	-0.461258	0.0502485	-0.400649	0.0537866	0.352204	0.0735272	0.37574	0.0686179	0.202622	0.0574792	0.15935	0.0666621		1.566	-0.142043	0.0372342
1.62	-0.0808924	0.0635879		-0.274213	0.0666798	-0.0308676	0.0649785	-0.0187695	0.0638399	-0.164066	0.0738319	-0.101691	0.0677072	0.0605903	0.0569256	-0.0146175	0.0665089	-0.0315045	0.0686989	0.128902	0.0564808	0.129029	0.0589183	0.0473047	0.0570451	-0.10405	0.0558377	-0.642665	0.0579257	-0.580379	0.0648995	-0.359188	0.0600813	-0.533885	0.0515032	-0.430069	0.0558162	0.434216	0.0732963	0.348151	0.0674505	0.236971	0.0625668	0.202062	0.0656625		1.62	-0.0719345	0.0342107
1.674	-0.104338	0.0652864		-0.274841	0.0626613	0.0136948	0.0653807	-0.0987532	0.0639966	-0.25816	0.0718812	-0.16155	0.0739513	-0.0252817	0.0598456	0.0463224	0.0655544	-0.0384654	0.0742058	0.110569	0.0578232	0.139991	0.062348	0.0290631	0.0614001	-0.102278	0.0589405	-0.668223	0.055412	-0.612013	0.0591487	-0.403468	0.0537211	-0.583328	0.0549396	-0.44975	0.0591461	0.398623	0.0727387	0.333403	0.0668027	0.226406	0.0618794	0.186941	0.0687101		1.674	-0.0332425	0.0306365
1.728	-0.129367	0.0652149		-0.297515	0.0650303	-0.0142367	0.0676914	-0.191555	0.0601279	-0.279196	0.0693214	-0.184168	0.0813145	-0.127836	0.0544859	0.0946822	0.0674758	-0.0875549	0.0718175	0.00444796	0.0551113	0.196876	0.0669128	-0.00591214	0.0618866	-0.101911	0.0581814	-0.718937	0.0504392	-0.568344	0.0603467	-0.397027	0.0514604	-0.621564	0.0548491	-0.473655	0.06127	0.3734	0.0667185	0.28119	0.0659156	0.19797	0.0649531	0.204133	0.0721365		1.728	0.010614	0.0278968
1.782	-0.121887	0.0643315		-0.287023	0.0692341	0.0622676	0.069056	-0.213439	0.0583144	-0.30129	0.0695365	-0.221978	0.0687492	-0.166285	0.0584832	0.106976	0.0644306	0.0327735	0.0698832	-0.0300442	0.0538273	0.228806	0.0685162	-0.0249753	0.0642588	-0.0801764	0.0591687	-0.704854	0.0493341	-0.523677	0.0637611	-0.377036	0.0521851	-0.639627	0.0564307	-0.429732	0.0610874	0.298759	0.0637853	0.236244	0.0688889	0.238199	0.068078	0.236488	0.0695359		1.782	0.0695967	0.0273986
1.836	-0.120111	0.062663		-0.258557	0.0664383	-0.0181632	0.0649752	-0.221165	0.0579747	-0.278504	0.070124	-0.219863	0.0663575	-0.210998	0.0569045	0.0860977	0.0608528	0.0945246	0.078899	-0.0623994	0.0564722	0.237693	0.0693016	-0.0516294	0.0653165	-0.046345	0.0644667	-0.666948	0.0515808	-0.506795	0.0627509	-0.397878	0.0534276	-0.605854	0.0583944	-0.411255	0.0633113	0.337845	0.0646687	0.183755	0.0701799	0.232826	0.07071	0.261281	0.0713213		1.836	0.0888409	0.0342386
1.89	-0.116544	0.0601721		-0.170341	0.067805	-0.123122	0.0548236	-0.173261	0.061829	-0.291589	0.0693872	-0.170481	0.0692997	-0.225719	0.0613404	0.0153226	0.0612061	0.0293244	0.0781485	-0.0445137	0.0624275	0.265786	0.0671213	-0.041124	0.0679991	-0.0291578	0.0700727	-0.633777	0.0511163	-0.515303	0.0630146	-0.358931	0.0596577	-0.571938	0.0566511	-0.417334	0.0607697	0.330793	0.0710023	0.16229	0.0742289	0.243234	0.0713698	0.272423	0.0786026		1.89	0.143061	0.035023
1.944	-0.115367	0.0617202		-0.169	0.0660533	0.0335712	0.0689019	-0.207756	0.0671462	-0.338778	0.0624288	-0.198734	0.0697871	-0.285677	0.0583925	-0.0636963	0.0632597	-0.0191201	0.0643698	0.0386085	0.0662451	0.298155	0.0696095	-0.0305156	0.068299	0.0136077	0.0711212	-0.602414	0.0508975	-0.515417	0.0635176	-0.346418	0.0657543	-0.580723	0.0546581	-0.454126	0.0582359	0.325602	0.0713754	0.185598	0.0715248	0.249852	0.0653267	0.244671	0.0782174		1.944	0.159817	0.0396919
1.998	-0.112739	0.0614676		-0.155685	0.063066	-0.0647675	0.0613219	-0.182065	0.0688381	-0.349569	0.0665528	-0.268267	0.070336	-0.252927	0.0611568	-0.143224	0.065476	-0.00576464	0.0740216	0.119525	0.0677332	0.276464	0.0706744	0.0109139	0.069521	0.035757	0.0669165	-0.564195	0.0523859	-0.47486	0.06879	-0.339939	0.0661297	-0.574456	0.0534249	-0.470178	0.0540912	0.341996	0.0656856	0.138402	0.0675354	0.277099	0.0638254	0.27823	0.0736083		1.998	0.186699	0.0483753
2.052	-0.0963286	0.0633773		-0.177595	0.0627625	0.0881128	0.0722511	-0.19694	0.0733137	-0.360137	0.0670853	-0.295451	0.0695488	-0.25091	0.0627813	-0.187854	0.0634614	0.0453465	0.0741841	0.157257	0.0685501	0.26326	0.0679939	0.000885834	0.0697391	0.0551533	0.0681519	-0.491782	0.0550965	-0.425684	0.0722068	-0.343552	0.0623696	-0.540999	0.0509361	-0.524232	0.0542939	0.333608	0.0695678	0.147083	0.0619055	0.338801	0.0676917	0.342728	0.074938		2.052	0.239225	0.0437481
2.106	-0.0983099	0.0592963		-0.237452	0.0664257	-0.0124747	0.0632421	-0.217147	0.076353	-0.368352	0.0631343	-0.293859	0.0677563	-0.242051	0.0674773	-0.165306	0.0625925	0.138308	0.0779739	0.134491	0.0731403	0.244302	0.068583	-0.00275173	0.0695001	0.000417215	0.0654201	-0.41057	0.0555963	-0.400799	0.0669147	-0.323628	0.0600897	-0.477721	0.0518193	-0.522436	0.0562837	0.265516	0.0693924	0.191038	0.0645108	0.299692	0.0713089	0.336275	0.0745605		2.106	0.213139	0.0550347
2.16	-0.10481	0.056894		-0.243294	0.0684413	0.0630875	0.0688244	-0.268349	0.0735729	-0.400433	0.0605368	-0.293345	0.063224	-0.295492	0.0701735	-0.0843745	0.0724064	-0.0872542	0.0706872	0.125077	0.0739098	0.196244	0.0690739	-0.0162488	0.0692829	-0.0710964	0.0624578	-0.347249	0.0568245	-0.377705	0.0646387	-0.316613	0.0587443	-0.454555	0.0522037	-0.461158	0.0577097	0.265521	0.0679312	0.200955	0.0707496	0.325103	0.0736737	0.340173	0.0711121		2.16	0.19094	0.0553419
2.214	-0.118857	0.0549482		-0.234041	0.0700439	-0.0733866	0.0669513	-0.315432	0.0710924	-0.379329	0.0615319	-0.347911	0.0644119	-0.339448	0.0744195	-0.0832265	0.0800663	-0.0123146	0.0712943	0.0800858	0.0708426	0.160715	0.0725027	-0.0990193	0.067725	-0.164415	0.0608637	-0.352929	0.0590461	-0.354326	0.06209	-0.322016	0.0616163	-0.385618	0.0559703	-0.418749	0.0584048	0.275135	0.0664419	0.23594	0.073143	0.286847	0.0711663	0.347433	0.0757852		2.214	0.177098	0.0432786
2.268	-0.124074	0.0540245		-0.282497	0.0705079	-0.0593581	0.0675614	-0.276559	0.076257	-0.366139	0.0603867	-0.372203	0.0697695	-0.382542	0.0762189	-0.115204	0.0730507	0.045384	0.0739061	-0.00257547	0.0686581	0.161111	0.0728512	-0.140799	0.0653914	-0.245601	0.0642825	-0.344782	0.0588729	-0.351729	0.0602953	-0.328915	0.0658918	-0.322954	0.055925	-0.342319	0.0588107	0.276327	0.0668938	0.17468	0.0699408	0.281267	0.0694643	0.389856	0.0827365		2.268	0.153639	0.0370838
2.322	-0.133267	0.0553407		-0.287821	0.0680706	-0.13828	0.0655219	-0.280244	0.0770854	-0.352701	0.0632338	-0.428686	0.066324	-0.393138	0.0742941	-0.0735144	0.0689111	-0.117568	0.0602802	-0.036444	0.0675373	0.164715	0.0705972	-0.191898	0.0625133	-0.284383	0.0640379	-0.368516	0.0530482	-0.355035	0.0577482	-0.311598	0.0697555	-0.257847	0.0539408	-0.312336	0.0581051	0.326085	0.0698142	0.211495	0.0756559	0.302834	0.0707885	0.386266	0.083522		2.322	0.146858	0.0336178
2.376	-0.13646	0.0526498		-0.340535	0.0636876	-0.0334686	0.0636067	-0.307718	0.069802	-0.345504	0.0694723	-0.448787	0.0652874	-0.40156	0.0685445	-0.043078	0.077808	-0.0783875	0.0761711	-0.0606674	0.0665243	0.138017	0.0710744	-0.210664	0.0603403	-0.30181	0.0627795	-0.3457	0.0475515	-0.311587	0.0569751	-0.30517	0.0673565	-0.202056	0.0521512	-0.333403	0.0576002	0.287885	0.069527	0.23217	0.0834997	0.219561	0.0756684	0.326802	0.0852345		2.376	0.170946	0.0305551
2.43	-0.136494	0.0493351		-0.360106	0.061137	0.12659	0.066131	-0.350027	0.0660911	-0.326359	0.0746018	-0.492481	0.0635072	-0.361346	0.0681565	-0.0307934	0.0792057	-0.100326	0.0747355	-0.135947	0.0615294	0.0833178	0.0707309	-0.171972	0.0629034	-0.231574	0.0689588	-0.29556	0.0483568	-0.25742	0.0583813	-0.295506	0.0656724	-0.174296	0.0529418	-0.36314	0.0543179	0.200596	0.0729113	0.186032	0.0814244	0.210413	0.0762444	0.273538	0.0842407		2.43	0.189642	0.0329209
2.484	-0.14506	0.045711		-0.38451	0.0642751	-0.105138	0.0654889	-0.409944	0.0614214	-0.310103	0.0759246	-0.511451	0.0650229	-0.348971	0.0714449	-0.0651887	0.0764409	-0.0203744	0.0687231	-0.208895	0.059264	0.0322282	0.0679284	-0.148146	0.0670927	-0.173453	0.077564	-0.185121	0.0568447	-0.152612	0.0611913	-0.27196	0.0659856	-0.178439	0.0539011	-0.362125	0.0521282	0.135846	0.0747943	0.231082	0.0785136	0.115775	0.073967	0.27523	0.0767925		2.484	0.191957	0.0297125
2.538	-0.121553	0.0464553		-0.311989	0.073619	0.0389891	0.0676525	-0.436412	0.0649772	-0.299164	0.0749089	-0.45309	0.0650913	-0.341325	0.0724792	-0.057209	0.0724702	0.0525758	0.0745733	-0.292447	0.0576971	-0.016005	0.0699205	-0.176966	0.0686499	-0.171169	0.0767964	-0.0986938	0.0651572	-0.0799891	0.0619528	-0.259071	0.0678991	-0.174832	0.055043	-0.313342	0.0538733	0.181269	0.0752126	0.213386	0.0785941	0.120202	0.069757	0.322668	0.0789276		2.538	0.177043	0.0334144
2.592	-0.112471	0.0446635		-0.25394	0.0707032	-0.0288431	0.0695087	-0.448105	0.0651714	-0.248603	0.0739738	-0.409888	0.062115	-0.346666	0.068896	-0.0448093	0.0772401	0.0124895	0.0734099	-0.280881	0.0593266	-0.0722207	0.0699767	-0.156264	0.067357	-0.109513	0.073615	-0.0122094	0.0728847	-0.0829762	0.0612905	-0.258646	0.0761004	-0.177938	0.0550278	-0.307496	0.0533699	0.199854	0.0740852	0.211807	0.0794505	0.128931	0.0697966	0.324036	0.081598		2.592	0.167558	0.0383158
2.646	-0.114633	0.0430922		-0.242358	0.0628043	0.0371848	0.0687703	-0.513708	0.0653605	-0.227526	0.0738163	-0.355274	0.0642666	-0.351561	0.0667925	-0.0691139	0.0778446	-0.0793726	0.077865	-0.242598	0.0636917	-0.11564	0.0647766	-0.169039	0.069271	-0.0436877	0.0694801	0.0113195	0.071232	-0.0992007	0.0630088	-0.262733	0.0847796	-0.165908	0.0562745	-0.281845	0.0534265	0.237211	0.0701942	0.160157	0.0812263	0.0820289	0.0695968	0.284377	0.0798474		2.646	0.175198	0.035796
2.7	-0.126269	0.0410284		-0.265427	0.0584836	-0.0842907	0.065329	-0.541074	0.0636771	-0.250568	0.0684967	-0.339675	0.06776	-0.326957	0.0665291	-0.102582	0.0727618	-0.120276	0.0704498	-0.169069	0.0677541	-0.127977	0.0637149	-0.176011	0.0655192	-0.0419847	0.065521	-0.0206754	0.0668246	-0.141921	0.0637641	-0.241301	0.0884643	-0.133047	0.0561521	-0.255896	0.0584573	0.198592	0.0669717	0.121643	0.075737	0.0500245	0.0682033	0.316819	0.0791874		2.7	0.169314	0.0309199
2.754	-0.110217	0.0414644		-0.30051	0.0556883	0.0177109	0.0686578	-0.531788	0.0671454	-0.254255	0.0630008	-0.278342	0.0821556	-0.294518	0.0629572	-0.104147	0.0758051	0.049391	0.0749318	-0.13501	0.0677439	-0.172626	0.0635539	-0.12761	0.0646717	-0.0845943	0.0649562	-0.0267677	0.066136	-0.176944	0.0658043	-0.228604	0.0835604	-0.10096	0.0556671	-0.217435	0.0633632	0.159227	0.0664486	0.141077	0.079663	-0.0204835	0.0707028	0.372626	0.0869806		2.754	0.176372	0.0347532
2.808	-0.108356	0.0377279		-0.311431	0.0540232	-0.0324018	0.0661872	-0.46104	0.0727731	-0.232813	0.06483	-0.257892	0.0790656	-0.244979	0.0628674	-0.169786	0.0736129	-0.0313524	0.0735705	-0.11199	0.0677059	-0.187969	0.0612953	-0.115606	0.0651622	-0.142545	0.0691418	0.0291339	0.0716463	-0.160702	0.0710977	-0.191051	0.0816881	-0.052998	0.0560024	-0.182532	0.0662883	0.159859	0.0720218	0.127113	0.0822109	-0.0607025	0.0711787	0.356215	0.0815675		2.808	0.210829	0.0345063
2.862	-0.108433	0.0364974		-0.288892	0.0572352	-0.0101155	0.0633653	-0.374265	0.0752398	-0.220447	0.0664108	-0.27377	0.0756775	-0.23708	0.0651929	-0.216305	0.0718218	-0.128542	0.0708033	-0.132716	0.0660573	-0.216997	0.0600237	-0.144809	0.0671936	-0.22948	0.0691562	0.0748007	0.0784896	-0.147177	0.0702764	-0.14062	0.0833922	0.018324	0.0621847	-0.18341	0.0656963	0.16178	0.0749236	0.131384	0.0874283	-0.0401037	0.0726586	0.321353	0.0799391		2.862	0.19062	0.0420778
2.916	-0.0993483	0.0385803		-0.270513	0.0621283	0.0746822	0.0681136	-0.341103	0.0719557	-0.223308	0.0657278	-0.254329	0.0794757	-0.310261	0.0649448	-0.196986	0.0745021	-0.00288794	0.0694134	-0.173991	0.0641873	-0.242702	0.0576143	-0.194393	0.0679021	-0.294411	0.0637025	0.115379	0.0787936	-0.153333	0.0667805	-0.10434	0.0828296	0.0825229	0.0660932	-0.193176	0.0630277	0.187483	0.0748713	0.126552	0.0845308	0.0357826	0.0718235	0.247019	0.0768742		2.916	0.224859	0.0444552
2.97	-0.0982972	0.0388039		-0.275088	0.0583963	-0.0925165	0.0588222	-0.303762	0.0702486	-0.266172	0.069231	-0.239057	0.0800419	-0.324626	0.061493	-0.289748	0.0760558	0.0918775	0.0750199	-0.183025	0.063081	-0.223246	0.0603253	-0.208316	0.0651736	-0.256408	0.0715903	0.122556	0.0741504	-0.121401	0.0671871	-0.0686129	0.0800845	0.121345	0.0703889	-0.157765	0.0649406	0.144391	0.071623	0.145116	0.0836676	0.110464	0.0726252	0.209754	0.0812023		2.97	0.240105	0.0418872
3.024	-0.100676	0.0350514		-0.247885	0.0567152	-0.0645915	0.0583355	-0.258203	0.0710334	-0.265169	0.0759361	-0.215728	0.0807417	-0.355384	0.0585242	-0.301329	0.0743669	-0.0132247	0.0744213	-0.182441	0.0619257	-0.234233	0.0634251	-0.193643	0.0663114	-0.234178	0.0742151	0.0998327	0.0762561	-0.0533523	0.0708905	-0.0417145	0.0731521	0.0982419	0.0694801	-0.131179	0.0671331	0.073988	0.0737501	0.110399	0.0851847	0.0978036	0.0797507	0.197794	0.0841989		3.024	0.244071	0.0390825
3.078	-0.0959136	0.0338711		-0.218595	0.0597348	0.00273282	0.0626892	-0.225483	0.0704133	-0.289746	0.08009	-0.185782	0.0825736	-0.355426	0.0652718	-0.233498	0.0704739	-0.126898	0.0722233	-0.165233	0.0656804	-0.247938	0.0651765	-0.1987	0.069265	-0.230766	0.0736857	0.128565	0.0832552	-0.0345216	0.0749066	-0.00958476	0.0735238	0.111658	0.069375	-0.108387	0.0668886	0.0187189	0.0757696	0.0847556	0.0883282	0.0412482	0.0790676	0.228693	0.0843965		3.078	0.241113	0.0315144
3.132	-0.0714334	0.0365003		-0.177826	0.0647278	0.0484956	0.0705058	-0.246226	0.0698031	-0.299502	0.0863137	-0.152267	0.0841433	-0.377326	0.0655543	-0.14473	0.073901	0.0915675	0.0762744	-0.131763	0.0709057	-0.27147	0.0661033	-0.206949	0.0711541	-0.266891	0.0673556	0.199309	0.0803071	-0.0167081	0.0775	0.00104745	0.076018	0.123996	0.0715484	-0.0336593	0.0656279	0.00666185	0.0724918	0.0909542	0.0824101	0.0577123	0.077078	0.20547	0.0836527		3.132	0.227774	0.0433475
3.186	-0.0545754	0.0374927		-0.155936	0.0642995	0.0945022	0.064891	-0.270141	0.0698883	-0.31659	0.0811393	-0.091327	0.087424	-0.343665	0.0653931	-0.125328	0.0796694	0.134677	0.0760618	-0.139643	0.0703915	-0.258956	0.0718684	-0.180053	0.0680688	-0.258763	0.0657316	0.270816	0.0802341	0.0188328	0.0758757	-0.00985558	0.0727671	0.133452	0.0726166	0.0198176	0.0687599	0.0641762	0.0752986	0.111308	0.0800861	0.0111374	0.0769278	0.145455	0.0823157		3.186	0.248697	0.0384422
3.24	-0.051087	0.0360689		-0.137538	0.0656615	0.107317	0.072196	-0.310147	0.0664035	-0.306887	0.0749863	-0.0478136	0.0869981	-0.284053	0.0699436	-0.120345	0.0838625	0.0963138	0.072683	-0.156587	0.066471	-0.236075	0.0734116	-0.175778	0.0652141	-0.222057	0.0663489	0.285154	0.0799507	0.040983	0.0774179	-0.00482377	0.0694043	0.145878	0.0687978	0.0274911	0.0723081	0.0816669	0.0792285	0.150512	0.0861797	-0.0584509	0.0744202	0.0524123	0.0824543		3.24	0.22455	0.0388069
[truncated: 137 more columns]
