# Supplementary material for: Dopamine and glutamate regulate striatal acetylcholine in decision-making
Source: Nature. 2023 Aug 9;621(7979):577–85. doi: 10.1038/s41586-023-06492-9 (PMC10511323; doi:10.1038/s41586-023-06492-9)
Supplement: Supplementary file 10 — Source Data Extended Data Fig. 1 [file 41586_2023_6492_MOESM10_ESM.xlsx]

## Sheet: ED1b
1b
Mouse	max pSwitch
S1355	0.347826
S1356	0.5
S1357	0.388889
S1358	0.545455
S1374	0.611111
S1375	0.611111
S1376	0.627119
S1377	0.641509

## Sheet: ED1c
1c
tau_phigh	Mouse
1.61316	S1355
0.967393	S1356
1.48552	S1357
1.50179	S1358
1.1506	S1374
0.916374	S1375
0.795066	S1376
1.19291	S1377

## Sheet: ED1d
1d
Mouse ID	meanITI	lose-switch	win-switch	meanLeft	Avg_rewards_sess_avg	Decision Time
S1355	5.32216	0.552083	0.087021	0.565517	0.776719	1.44821
S1356	5.74497	0.686131	0.055306	0.534739	0.826037	1.54869
S1357	4.40214	0.516779	0.062931	0.521262	0.798504	1.49537
S1358	3.82824	0.674157	0.081801	0.530627	0.803549	1.32249
S1374	4.23831	0.696296	0.062925	0.470263	0.815171	1.28947
S1375	3.40028	0.840764	0.124549	0.499297	0.780063	1.0245
S1376	2.30087	0.726437	0.066988	0.489352	0.812343	1.0263
S1377	2.63701	0.666012	0.113758	0.574497	0.765168	0.943645

## Sheet: ED1g
1g
Mouse	alpha	beta	tau
S1355	-0.264051	1.94181	0.87336
S1356	-0.831382	3.18851	0.532994
S1357	-0.085504	2.50153	0.484798
S1358	-0.833137	2.52456	0.784763
S1374	-0.96693	3.02104	0.661975
S1375	-1.83843	3.21497	0.648871
S1376	-1.10199	3.17623	0.592761
S1377	-0.682082	2.18756	0.733461
