# Supplementary material for: Dopamine and glutamate regulate striatal acetylcholine in decision-making
Source: Nature. 2023 Aug 9;621(7979):577–85. doi: 10.1038/s41586-023-06492-9 (PMC10511323; doi:10.1038/s41586-023-06492-9)
Supplement: Supplementary file 11 — Source Data Extended Data Fig. 2 [file 41586_2023_6492_MOESM11_ESM.xlsx]

## Sheet: ED2o
x	mutant dLight				dlight
1	0.00755667	0.0127434	0.00739277	0.00958901	0.0171845	0.0144886	0.0258576	0.0212172
2	0.00724975	0.0119418	0.00766803	0.00984914	0.0186133	0.0150572	0.0249978	0.01993
3	0.00706884	0.0109861	0.00813074	0.0100436	0.0199878	0.0152393	0.0250325	0.018822
4	0.00698275	0.0100764	0.00848188	0.010208	0.0209737	0.0151827	0.0257777	0.0178619
5	0.00687268	0.00937425	0.00848197	0.010351	0.0212707	0.0154734	0.0265459	0.0169769
6	0.00670711	0.00890147	0.00809531	0.0104392	0.0209852	0.016697	0.0267509	0.0162991
7	0.00662334	0.00854844	0.00753621	0.0104307	0.0205845	0.0189317	0.0264379	0.0161659
8	0.00679386	0.00818843	0.0071658	0.0103399	0.0205283	0.0215923	0.0261626	0.0168127
9	0.00721069	0.00782847	0.00733932	0.0102029	0.0209124	0.0238172	0.0264413	0.0180878
10	0.007613	0.00763329	0.00818956	0.0100276	0.0213973	0.0250222	0.0272323	0.0194834
11	0.00766423	0.00779404	0.00950514	0.00977363	0.0215764	0.0253272	0.0279791	0.0205739
12	0.00726232	0.00833168	0.0107746	0.00940069	0.0213433	0.0254724	0.02813	0.0213465
13	0.00665491	0.00902153	0.0114248	0.0089508	0.0209589	0.0263423	0.0275816	0.0221191
14	0.00624206	0.00953623	0.0111212	0.00854371	0.0207949	0.0284162	0.0266983	0.0231342
15	0.0062118	0.00967585	0.0100007	0.00832107	0.0209822	0.0315115	0.0258887	0.0242308
16	0.00638488	0.00949357	0.00861895	0.00839542	0.0213709	0.0348847	0.0252495	0.025041
17	0.00641838	0.00921113	0.00765464	0.0088083	0.0217553	0.0375879	0.0246412	0.0254999
18	0.00618445	0.00904823	0.00752635	0.00954131	0.0221727	0.0388464	0.0239848	0.0261064
19	0.00594589	0.009083	0.00814807	0.0104785	0.0228609	0.0383333	0.0233795	0.0275519
20	0.00612565	0.00923987	0.00900395	0.0113651	0.0239787	0.0362881	0.0229078	0.0298986
21	0.00688727	0.00940614	0.00947194	0.0118792	0.0253535	0.0334704	0.0224569	0.0322402
22	0.007928	0.00949378	0.00923141	0.01182	0.0266337	0.0309727	0.0218616	0.0332993
23	0.00868259	0.00947067	0.00848163	0.011261	0.0276406	0.0299115	0.0213287	0.0325213
24	0.00877965	0.00933538	0.00777273	0.0105174	0.0285544	0.0310527	0.0216004	0.030582
25	0.00832852	0.00912	0.00762208	0.00990291	0.0297284	0.0344908	0.0234384	0.0288521
26	0.00780274	0.00890148	0.00813212	0.00947958	0.0311682	0.0394856	0.0268583	0.0281758
27	0.00762317	0.00877125	0.00893114	0.00904246	0.0323183	0.044606	0.0308564	0.0282124
28	0.00785809	0.00876673	0.00945828	0.00835387	0.0323665	0.0482636	0.0341021	0.0279658
29	0.00821911	0.00884587	0.00934861	0.00744633	0.0309152	0.0494067	0.036066	0.0269625
30	0.00837815	0.00890849	0.00865113	0.00665399	0.0284669	0.0481397	0.0373982	0.0258289
31	0.00824135	0.00887427	0.00772185	0.00635408	0.0261415	0.0457239	0.0391045	0.0255458
32	0.0079896	0.00879832	0.00694823	0.00666388	0.024994	0.0440195	0.0412515	0.0261977
33	0.00786075	0.00886012	0.00653144	0.00734573	0.0253649	0.0445132	0.042632	0.0266075
34	0.00794828	0.00923508	0.00648123	0.00803979	0.0268014	0.0476218	0.0419267	0.0254741
35	0.00813494	0.00995323	0.00671487	0.00853409	0.0284035	0.0526033	0.0392352	0.0229321
36	0.00822187	0.0108158	0.0071236	0.00884005	0.0292426	0.0580648	0.0362148	0.0208064
37	0.0081082	0.0114831	0.00760527	0.0090493	0.0284293	0.062639	0.0342536	0.0209611
38	0.00786351	0.0116587	0.00804652	0.00912592	0.0252052	0.0654185	0.0324015	0.0231411
39	0.00765686	0.0112732	0.00835261	0.00893906	0.0194558	0.0660502	0.0275828	0.0246689
40	0.00762529	0.0105817	0.00849089	0.00845155	0.0124313	0.0647221	0.0178066	0.0228187
41	0.00776849	0.0100219	0.00847789	0.00786395	0.00696681	0.0621202	0.00598133	0.0179084
42	0.00794708	0.00993974	0.00830614	0.00751035	0.00640113	0.0592726	0.00025555	0.014166
43	0.00796641	0.0103457	0.00792572	0.00755066	0.0125383	0.0570511	0.00953018	0.0169496
44	0.00769812	0.0108431	0.00731346	0.0077704	0.0239534	0.0555722	0.0365449	0.0283227
45	0.00718938	0.0108994	0.00658974	0.00770533	0.0362801	0.0539687	0.0741758	0.0446829
46	0.0066727	0.0102113	0.00603531	0.00705703	0.0446008	0.0509357	0.108353	0.0586937
47	0.00643532	0.00894936	0.00589631	0.0059725	0.0463484	0.045792	0.126155	0.0640781
48	0.0066153	0.00765162	0.00617266	0.00497521	0.0425444	0.0392726	0.123257	0.0596274
49	0.00707023	0.006861	0.00656131	0.00454235	0.0366254	0.0333833	0.105397	0.0493249
50	0.00744291	0.0067596	0.00666674	0.00470306	0.0319109	0.0301776	0.0833486	0.0389896
51	0.00740292	0.00711611	0.00632671	0.00499977	0.0297883	0.0305008	0.0656458	0.03235
52	0.00691925	0.00751438	0.00574771	0.00486328	0.0296802	0.0334703	0.054663	0.029569
53	0.00631132	0.00768055	0.00532473	0.00409201	0.03022	0.0371313	0.0478753	0.0284357
54	0.00604095	0.00764794	0.00529459	0.00306754	0.0302504	0.0396891	0.0421886	0.0268449
55	0.00636546	0.00760446	0.00552914	0.00248354	0.0290052	0.0405224	0.0369731	0.0242403
56	0.00713767	0.0076825	0.00567275	0.00282881	0.0258974	0.0401969	0.0337651	0.021406
57	0.00790007	0.00781245	0.00548996	0.00403435	0.0207223	0.0398138	0.0338173	0.0193986
58	0.00820624	0.00781494	0.00508636	0.00553437	0.0142584	0.040152	0.0362777	0.0187007
59	0.00792429	0.00760816	0.00481416	0.00667356	0.00838734	0.0412745	0.0387149	0.0190616
60	0.00730858	0.00732176	0.0049661	0.00712536	0.00523832	0.0426841	0.0392182	0.019889
61	0.00679276	0.00722618	0.0055238	0.0070507	0.00577989	0.043778	0.0378787	0.0205513
62	0.00669205	0.00753137	0.00618071	0.00686418	0.00914556	0.044292	0.0363612	0.0206005
63	0.00702601	0.00822494	0.00662926	0.00690386	0.013338	0.0442642	0.0361657	0.0199332
64	0.0075601	0.00908474	0.00678283	0.00723105	0.016777	0.0439072	0.0372439	0.0188486
65	0.00800895	0.0098429	0.00679244	0.00772199	0.0192371	0.0433639	0.0382207	0.017967
66	0.00823352	0.0103626	0.00686373	0.00829197	0.02154	0.0426489	0.0377258	0.0179155
67	0.00831068	0.0107028	0.00708083	0.00901347	0.0242919	0.041703	0.0355129	0.0188875
68	0.00844114	0.0110156	0.00736419	0.0100106	0.0271125	0.0404848	0.032574	0.0205051
69	0.00877254	0.0114113	0.00757537	0.0112284	0.0289421	0.0389903	0.030253	0.022043
70	0.00927244	0.0118581	0.00764427	0.0123827	0.0291002	0.0372555	0.0293227	0.0228731
71	0.0097513	0.0121674	0.00759431	0.0131225	0.027856	0.0353546	0.029709	0.0227569
72	0.0100148	0.0121213	0.0075077	0.0132978	0.0260507	0.0334725	0.0308503	0.0218929
73	0.010021	0.0116343	0.00746181	0.013061	0.0242368	0.0318713	0.0321864	0.0207846
74	0.00992254	0.0108744	0.0075328	0.0127196	0.0222862	0.0307072	0.0333704	0.0200111
75	0.00992097	0.0102214	0.00779389	0.01249	0.01995	0.0299261	0.0342399	0.0199748
76	0.0100655	0.0100568	0.00827558	0.0123932	0.017548	0.0292449	0.0346645	0.0207528
77	0.0101972	0.0105131	0.00891086	0.0123623	0.0161374	0.0283821	0.0345755	0.021967
78	0.0101109	0.011329	0.00951545	0.0124182	0.016609	0.0272979	0.0340451	0.0229579
79	0.00978572	0.0120122	0.00985748	0.0126527	0.0188373	0.0262994	0.0332792	0.0231681
80	0.0094568	0.0121874	0.00982101	0.0130841	0.0215649	0.0258197	0.0324924	0.0224935
81	0.00940671	0.011853	0.00949189	0.013512	0.0232693	0.0261062	0.0318428	0.021324

## Sheet: ED2p
x	mutant Ach				Ach
1	0.00527094	0.00357308	0.00331476	0.00797888	0.0185454	0.0135174	0.0475183	0.0364706
2	0.00487069	0.00358114	0.00325733	0.0077758	0.0180865	0.0133985	0.0474932	0.0354195
3	0.00444167	0.00352966	0.00330279	0.00762764	0.0176255	0.0133303	0.044442	0.0352243
4	0.00409716	0.00355882	0.00341611	0.00748885	0.0172017	0.0133911	0.0396049	0.0354748
5	0.00389332	0.003797	0.00354251	0.00732757	0.0169937	0.0136693	0.0348797	0.0351847
6	0.00382136	0.00420935	0.00365864	0.00718463	0.0171059	0.0140714	0.0314383	0.0336656
7	0.00383098	0.00460171	0.00378799	0.00714355	0.017404	0.0142918	0.0292263	0.031236
8	0.00386943	0.00476801	0.00396141	0.00725143	0.0175885	0.0140631	0.0274623	0.0291669
9	0.00389593	0.00466139	0.00417154	0.00746011	0.0173896	0.0134214	0.0256004	0.0287376
10	0.00389235	0.00443566	0.00436645	0.00766881	0.0168206	0.0127773	0.0237973	0.0302159
11	0.00387018	0.0043089	0.00447514	0.00780896	0.0161871	0.0126468	0.0225486	0.0325868
12	0.00386439	0.00437811	0.00446055	0.00790366	0.0158525	0.013233	0.0222326	0.0343651
13	0.0039259	0.0045454	0.00434813	0.00804184	0.0160027	0.014262	0.0228216	0.0346872
14	0.00409865	0.00460884	0.00421384	0.00830067	0.0165404	0.0151268	0.0240664	0.0338444
15	0.00439089	0.00444356	0.00412528	0.00867247	0.017225	0.0152805	0.025739	0.0328941
16	0.00476105	0.00410371	0.00409907	0.00907937	0.0179514	0.0145178	0.0275916	0.0327413
17	0.00512216	0.00376423	0.00409361	0.00943649	0.0188159	0.0129891	0.0291721	0.033581
18	0.00536928	0.0035707	0.00405727	0.00971253	0.0199595	0.0109859	0.0297918	0.0350618
19	0.00541452	0.00352932	0.00398613	0.00993576	0.0213401	0.00877046	0.028982	0.0367652
20	0.00523379	0.00352312	0.00392945	0.0101392	0.0226532	0.00656724	0.0270147	0.038428
21	0.00489431	0.00343693	0.00394136	0.0103197	0.0235107	0.00464108	0.0250066	0.0397693
22	0.00453643	0.00325098	0.00401483	0.0104384	0.0237411	0.00327359	0.0244894	0.0402284
23	0.00429832	0.00303734	0.00407137	0.0104713	0.0234808	0.0025823	0.0264533	0.0391368
24	0.00422548	0.00286659	0.00402776	0.010411	0.0229793	0.00235182	0.0306716	0.0362615
25	0.00423646	0.00272201	0.00388787	0.0102313	0.0222826	0.00208631	0.0357603	0.0321112
26	0.00418661	0.00253272	0.00377113	0.00986567	0.0211561	0.00137692	0.039747	0.0276499
27	0.00399054	0.00227878	0.00381629	0.00923674	0.0193079	0.000244801	0.0408747	0.0235572
28	0.00371064	0.0020767	0.00404297	0.0083484	0.0167685	-0.000811341	0.0382013	0.0196616
29	0.00351056	0.00214214	0.00429853	0.00735358	0.0139856	-0.00120237	0.0318486	0.015347
30	0.00351499	0.00262587	0.00436509	0.00655515	0.0115181	-0.000694289	0.0230504	0.0103365
31	0.00371009	0.00346576	0.0041499	0.00626829	0.00960113	0.000424025	0.0138709	0.00525433
32	0.00397071	0.00437441	0.00380789	0.00668485	0.00799999	0.00167557	0.00661669	0.00125472
33	0.00422565	0.00499324	0.00364292	0.0078027	0.00638272	0.00288503	0.00300915	-0.000855159
34	0.00456316	0.00510057	0.00386168	0.00943986	0.00491304	0.00432527	0.00347062	-0.00105145
35	0.0051506	0.00472469	0.00437206	0.0113046	0.00451283	0.00637607	0.00696545	0.000474204
36	0.00599851	0.00409648	0.0048189	0.0130274	0.00643539	0.00888315	0.0116624	0.00440238
37	0.00679224	0.00349756	0.00484973	0.0141951	0.0113621	0.0109181	0.0160187	0.012545
38	0.0070278	0.00313193	0.00440041	0.0144968	0.0187113	0.0112244	0.0196107	0.0266556
39	0.00639149	0.00307443	0.00376426	0.0139239	0.0266644	0.00908141	0.0232116	0.0463739
40	0.00509871	0.00329755	0.00337596	0.0128569	0.0329393	0.00492343	0.0280112	0.0680525
41	0.00384408	0.00370625	0.00348715	0.0119197	0.035808	0.000248883	0.0346137	0.0857771
42	0.00333807	0.00415539	0.00400084	0.0116229	0.0347298	-0.0031814	0.0424893	0.0942766
43	0.00377704	0.00448257	0.0045834	0.0120032	0.030433	-0.0041981	0.0502573	0.0917552
44	0.00468782	0.00456699	0.00494167	0.012583	0.0245619	-0.0025637	0.0564768	0.0808051
45	0.0052839	0.00439214	0.00502131	0.0127435	0.0191256	0.00126523	0.0603704	0.0668693
46	0.00504706	0.00406596	0.00497592	0.0121759	0.0158984	0.006631	0.0620505	0.0552162
47	0.00406205	0.00375268	0.00497635	0.0111101	0.0158617	0.0129762	0.0621546	0.0486377
48	0.00286667	0.00357514	0.00503888	0.0100819	0.0188077	0.0197796	0.0613327	0.0468555
49	0.00199053	0.00355138	0.00502258	0.00950952	0.0233947	0.0263599	0.0599488	0.047652
50	0.00159938	0.00361533	0.00477719	0.00938226	0.0277804	0.0318738	0.058078	0.0486204
51	0.00149241	0.00369319	0.00429103	0.00933182	0.0305255	0.0355856	0.0557161	0.0483704
52	0.00139392	0.00375915	0.0037116	0.00897766	0.0312526	0.0371681	0.0529659	0.0467514
53	0.00121884	0.00382741	0.00323933	0.00823845	0.0305907	0.0368187	0.0499985	0.0443958
54	0.00110951	0.00389619	0.00299756	0.00738065	0.0294967	0.0350961	0.0468941	0.0420239
55	0.00126231	0.00391327	0.00298865	0.00678238	0.0284842	0.03263	0.0435923	0.0400522
56	0.00173279	0.00381401	0.00313614	0.00667831	0.0273605	0.0299022	0.0399932	0.0384989
57	0.00240529	0.00359326	0.00335236	0.00706022	0.0256165	0.0272335	0.0362001	0.0371044
58	0.00310271	0.00334822	0.00357119	0.00777045	0.0230754	0.0248461	0.0327934	0.0355753
59	0.00371496	0.00323701	0.00374373	0.00866384	0.0202644	0.0229335	0.0306431	0.03373
60	0.00423012	0.00337551	0.00383204	0.00966568	0.0181851	0.0216334	0.0304206	0.0315447
61	0.00468143	0.00375082	0.00382228	0.0107263	0.0177227	0.0209627	0.0321003	0.0292419
62	0.00509654	0.00421354	0.00374036	0.0117499	0.0191345	0.0207817	0.0348379	0.0273225
63	0.00549378	0.00456951	0.003641	0.0125925	0.0219592	0.0208612	0.0374222	0.0264944
64	0.0059061	0.00469957	0.00357057	0.0131385	0.0253509	0.0209814	0.0390943	0.0274367
65	0.00637817	0.00463632	0.0035361	0.0133933	0.0284665	0.0210158	0.040159	0.0304178
66	0.00692144	0.00453848	0.00350995	0.0134971	0.0306908	0.0209766	0.0417597	0.0350061
67	0.00748449	0.00458702	0.00345913	0.0136672	0.0316464	0.0209709	0.0449635	0.0400975
68	0.00798128	0.004864	0.0033681	0.0140791	0.0311659	0.0211216	0.0498078	0.044353
69	0.00835755	0.00530226	0.00324764	0.0147543	0.0293277	0.0214507	0.0550238	0.046833
70	0.00862944	0.00573367	0.00311436	0.0155538	0.0264916	0.0218465	0.0586885	0.0474836
71	0.00886716	0.00599864	0.00297594	0.0162422	0.0232208	0.0221179	0.0593643	0.0471516
72	0.00912059	0.00604027	0.00283131	0.0166325	0.0200887	0.0221277	0.0568995	0.0470483
73	0.009381	0.00591719	0.00267222	0.0166965	0.0174816	0.0218955	0.0523984	0.0480118
74	0.00960329	0.00573888	0.002475	0.0165689	0.0155736	0.0215859	0.0475283	0.0500106
75	0.00976017	0.00557948	0.00220431	0.0164422	0.0144232	0.0214002	0.0436715	0.0521696
76	0.0098717	0.00543679	0.00183403	0.0164171	0.0140754	0.0214385	0.0414785	0.0533284
77	0.00997911	0.0052663	0.00138556	0.0164345	0.0145429	0.021685	0.0408045	0.0527166
78	0.0100977	0.00504632	0.000945686	0.0163371	0.0156308	0.0220904	0.0409056	0.0503404
79	0.0102069	0.00481619	0.000640968	0.0160169	0.0168472	0.0226386	0.0407432	0.0468902
80	0.0102734	0.00464732	0.000565664	0.0155183	0.0175446	0.023339	0.039485	0.0432599
81	0.0102912	0.00459027	0.000721768	0.0150183	0.0172829	0.0241282	0.0371028	0.0401562
