# Supplementary material for: Dopamine and glutamate regulate striatal acetylcholine in decision-making
Source: Nature. 2023 Aug 9;621(7979):577–85. doi: 10.1038/s41586-023-06492-9 (PMC10511323; doi:10.1038/s41586-023-06492-9)
Supplement: Supplementary file 12 — Source Data Extended Data Fig. 3 [file 41586_2023_6492_MOESM12_ESM.xlsx]

## Sheet: ED3d
RR and RNR are ipsi, LR and LNR are contra
RR_DA_time	RR_DA_mean	RR_DA_sem	bl1	RR_DA_processed_WT63_11102021_mean	RR_DA_processed_WT63_11102021_sem	RR_DA_processed_WT63_11122021_mean	RR_DA_processed_WT63_11122021_sem	RR_DA_processed_WT63_11162021_mean	RR_DA_processed_WT63_11162021_sem	RR_DA_processed_WT63_11182021_mean	RR_DA_processed_WT63_11182021_sem	RR_DA_processed_WT64_11082021_mean	RR_DA_processed_WT64_11082021_sem	RR_DA_processed_WT64_11102021_mean	RR_DA_processed_WT64_11102021_sem	RR_DA_processed_WT64_11122021_mean	RR_DA_processed_WT64_11122021_sem	RR_DA_processed_WT64_11162021_mean	RR_DA_processed_WT64_11162021_sem	RR_DA_processed_WT64_11182021_mean	RR_DA_processed_WT64_11182021_sem	RR_DA_processed_WT65_11082021_mean	RR_DA_processed_WT65_11082021_sem	RR_DA_processed_WT65_11102021_mean	RR_DA_processed_WT65_11102021_sem	RR_DA_processed_WT65_11122021_mean	RR_DA_processed_WT65_11122021_sem	RR_DA_processed_WT65_11162021_mean	RR_DA_processed_WT65_11162021_sem	RR_DA_processed_WT65_11182021_mean	RR_DA_processed_WT65_11182021_sem	RR_DA_processed_WT66_12132021_mean	RR_DA_processed_WT66_12132021_sem	RR_DA_processed_WT66_12152021_mean	RR_DA_processed_WT66_12152021_sem	RR_DA_processed_WT66_12172021_mean	RR_DA_processed_WT66_12172021_sem	RR_DA_processed_WT66_12192021_mean	RR_DA_processed_WT66_12192021_sem	RR_DA_processed_WT67_12132021_mean	RR_DA_processed_WT67_12132021_sem	RR_DA_processed_WT67_12152021_mean	RR_DA_processed_WT67_12152021_sem	RR_DA_processed_WT67_12172021_mean	RR_DA_processed_WT67_12172021_sem	RR_DA_processed_WT67_12192021_mean	RR_DA_processed_WT67_12192021_sem	RR_DA_processed_WT68_12132021_mean	RR_DA_processed_WT68_12132021_sem
-2.16	-0.150345	0.0244827		-0.294306	0.0654236	-0.166	0.0793792	-0.155534	0.0815711	-0.238908	0.0715435	-0.231747	0.0706635	-0.188382	0.0906032	-0.414878	0.0864042	-0.352079	0.0777616	-0.0146093	0.0937621	-0.316486	0.0651252	-0.306824	0.0652981	-0.160433	0.0778451	-0.336644	0.0800343	-0.322072	0.0746532	0.0921247	0.103981	-0.121031	0.0964627	-0.0400859	0.0846426	-0.21343	0.0798947	-0.074766	0.0842651	0.0345869	0.0790419	-0.198181	0.0748026	-0.205343	0.0652708	-0.00689567	0.0904345
-2.106	-0.144597	0.0248528		-0.33586	0.0664756	-0.201237	0.0777918	-0.0899436	0.0859278	-0.198868	0.066013	-0.227772	0.0740373	-0.239714	0.0891547	-0.412008	0.0822519	-0.178681	0.0812292	-0.0612955	0.0721367	-0.297935	0.0714281	-0.315684	0.0628351	-0.258022	0.0721343	-0.337035	0.0703422	-0.300361	0.0732576	0.0422978	0.119121	-0.0996993	0.0898218	-0.14556	0.0846338	-0.164322	0.0735563	-0.00525273	0.0683139	0.0460724	0.0791317	-0.115356	0.0679821	-0.242773	0.0731561	0.0173921	0.0913272
-2.052	-0.161284	0.0267073		-0.355919	0.0614421	-0.269349	0.0756346	-0.119658	0.0814098	-0.246596	0.0755845	-0.366083	0.0740622	-0.336159	0.0859876	-0.366727	0.0845267	-0.154313	0.0806086	-0.0103288	0.0693211	-0.26484	0.0704321	-0.320872	0.0665634	-0.32975	0.0693142	-0.289111	0.0687376	-0.299411	0.0764089	0.121828	0.139221	-0.0659938	0.0986115	-0.257438	0.0932074	-0.216026	0.0739087	0.0018105	0.0753914	-0.00145947	0.0820592	-0.0711054	0.0753169	-0.221008	0.0817566	-0.0633444	0.102259
-1.998	-0.180683	0.0242017		-0.280468	0.0667622	-0.228979	0.0665716	-0.208992	0.0779072	-0.286866	0.0739825	-0.456591	0.0776196	-0.359035	0.0898546	-0.29786	0.085206	-0.200162	0.0780328	-0.0696646	0.0834645	-0.224794	0.06841	-0.377957	0.0682417	-0.352649	0.0665137	-0.224257	0.0689271	-0.253387	0.0780401	-0.0280093	0.140449	-0.183585	0.0961484	-0.176535	0.0969718	-0.206796	0.0831898	-0.049891	0.0762172	-0.11086	0.0840214	-0.0410726	0.0755492	-0.151151	0.0835264	-0.0105836	0.0936218
-1.944	-0.190889	0.0276317		-0.238926	0.0684894	-0.250325	0.0730709	-0.26894	0.0785932	-0.31956	0.0706988	-0.469074	0.08389	-0.383926	0.0923221	-0.254701	0.0930768	-0.27146	0.0788864	-0.1445	0.0874066	-0.197729	0.0671802	-0.343412	0.0659518	-0.338528	0.0670322	-0.228262	0.0712992	-0.251856	0.0791822	-0.202026	0.112901	-0.0583659	0.0985442	-0.233081	0.0959905	-0.211175	0.0773038	-0.0358669	0.0738451	-0.116576	0.0848255	-0.00673659	0.0714566	-0.0705823	0.0779556	-0.0339247	0.0937699
-1.89	-0.194331	0.0281589		-0.220523	0.0683222	-0.253774	0.0765491	-0.231967	0.0857792	-0.262567	0.0726812	-0.463006	0.0765079	-0.34465	0.106391	-0.253101	0.0815211	-0.398309	0.0834954	-0.298109	0.0901171	-0.189581	0.0560842	-0.367839	0.0650814	-0.294846	0.0741012	-0.307913	0.068303	-0.25596	0.0728826	-0.143056	0.103341	-0.027097	0.0965887	-0.180271	0.0902919	-0.229884	0.0798517	-0.0591331	0.0815949	-0.0812948	0.0784223	-0.0568176	0.0710726	-0.0646203	0.070087	0.00325177	0.088892
-1.836	-0.202526	0.023188		-0.183601	0.0656349	-0.256731	0.0768478	-0.177933	0.082269	-0.261621	0.0718349	-0.367233	0.0726765	-0.311376	0.0946048	-0.222825	0.0824922	-0.406008	0.0856074	-0.16587	0.0861137	-0.122575	0.0569201	-0.326661	0.0566657	-0.318444	0.0797547	-0.376658	0.0682954	-0.240921	0.0710377	-0.0500926	0.121486	-0.110617	0.0844486	-0.0653036	0.076441	-0.221399	0.0829017	0.00489758	0.0806352	-0.169376	0.0770928	-0.162615	0.0654407	-0.161258	0.0675862	-0.0980948	0.0845888
-1.782	-0.191963	0.0226896		-0.0936011	0.0673531	-0.260715	0.0729693	-0.210636	0.0742254	-0.178153	0.0713478	-0.286674	0.078217	-0.254588	0.08468	-0.125336	0.0886976	-0.326413	0.0857447	-0.15633	0.0890927	-0.158684	0.0559955	-0.333462	0.0556301	-0.388013	0.0760619	-0.413972	0.0617208	-0.161126	0.0754527	0.0404596	0.11692	-0.0991549	0.0861068	0.0595217	0.0903224	-0.185217	0.0816041	-0.0633285	0.0829886	-0.209097	0.0674128	-0.238615	0.0677709	-0.184582	0.0650464	-0.0842156	0.0917868
-1.728	-0.167449	0.0259268		-0.0375862	0.0729868	-0.228291	0.0697214	-0.174976	0.0798339	-0.209956	0.0713388	-0.194755	0.0777276	-0.115332	0.0848684	-0.192991	0.0783882	-0.349145	0.0799468	-0.205019	0.0774035	-0.142532	0.052809	-0.258268	0.0536367	-0.320335	0.0716177	-0.4103	0.0664452	-0.201319	0.0776384	0.104371	0.130541	-0.113506	0.0908655	0.17656	0.0955582	-0.20449	0.0845019	-0.0495199	0.0736212	-0.141324	0.0610235	-0.218509	0.0668154	-0.23802	0.0625078	0.011467	0.10273
-1.674	-0.148137	0.024566		-0.0438109	0.0701302	-0.255912	0.0727424	-0.113787	0.0891177	-0.225407	0.0681894	-0.107345	0.0701349	-0.152642	0.0920917	-0.179502	0.0791318	-0.220224	0.0699294	-0.246298	0.0736497	-0.15805	0.0517408	-0.163133	0.0547611	-0.279645	0.070795	-0.334192	0.0688726	-0.281193	0.0719799	0.0441196	0.112372	0.0399437	0.0819896	0.23871	0.0946714	-0.126314	0.0812986	-0.122284	0.0773075	-0.1243	0.0706051	-0.280282	0.0643014	-0.261726	0.0625606	-0.00599537	0.0942526
-1.62	-0.147177	0.0209857		-0.1411	0.0694801	-0.218856	0.0762194	-0.149444	0.0885975	-0.214723	0.0642754	-0.00991952	0.0752887	-0.0654799	0.0876173	-0.165025	0.0833509	-0.168663	0.0685371	-0.245738	0.0803317	-0.214041	0.0471353	-0.111324	0.0566322	-0.289576	0.0631853	-0.314103	0.0680753	-0.280453	0.0671366	0.00856032	0.10248	-0.0105822	0.0766913	0.211649	0.110451	-0.0188921	0.086746	-0.197746	0.0753407	-0.166944	0.0660133	-0.265645	0.0642577	-0.27685	0.0602985	-0.176562	0.0836826
-1.566	-0.151246	0.01767		-0.164602	0.065678	-0.273599	0.0723849	-0.177807	0.0856427	-0.166874	0.0652658	-0.0561674	0.070587	-0.0952633	0.0866678	-0.183495	0.0815654	-0.0718688	0.0690218	-0.279036	0.0909113	-0.205435	0.0534267	-0.13195	0.0539733	-0.241449	0.0652239	-0.274622	0.0625991	-0.306655	0.0677558	-0.13976	0.108323	-0.0215167	0.0769243	0.0868856	0.102632	-0.0497714	0.0817682	-0.238636	0.0749833	-0.210767	0.067602	-0.242218	0.0714086	-0.254056	0.059945	-0.0774935	0.0867843
-1.512	-0.137958	0.0174135		-0.208111	0.0601036	-0.254993	0.0659223	-0.211527	0.0766831	-0.131648	0.065428	-0.192328	0.0656338	-0.2065	0.0892918	-0.100972	0.0838891	-0.0356118	0.0681951	-0.27944	0.0908082	-0.160831	0.0573249	-0.0995787	0.0644893	-0.259593	0.0665223	-0.24203	0.0624832	-0.305	0.0699758	-0.095459	0.0902869	-0.0811088	0.0841721	-0.0259051	0.0878436	0.00707168	0.0835127	-0.20331	0.0723435	-0.201257	0.0656705	-0.224264	0.0819146	-0.250936	0.062514	-0.103296	0.0818662
-1.458	-0.150735	0.0195584		-0.189241	0.0616382	-0.26579	0.0634679	-0.150799	0.0765947	-0.0603366	0.0600811	-0.274607	0.0702978	-0.295736	0.089301	-0.0674519	0.0856375	-0.14562	0.0704173	-0.245503	0.0875369	-0.173007	0.0628374	-0.135129	0.0675849	-0.271154	0.0692851	-0.177483	0.0688019	-0.258383	0.0803586	-0.121533	0.09806	-0.0969953	0.0852807	-0.045393	0.109771	-0.035766	0.0888319	-0.241229	0.073614	-0.268414	0.0767026	-0.336177	0.0750791	-0.252073	0.0628936	-0.141978	0.0875443
-1.404	-0.141727	0.0184647		-0.135086	0.0614526	-0.268406	0.0583827	-0.128034	0.0782689	-0.0550172	0.0625107	-0.213051	0.0720725	-0.181035	0.09298	-0.0919454	0.0928003	-0.169679	0.0718691	-0.24981	0.0770097	-0.221393	0.0641993	-0.239133	0.0625434	-0.280249	0.0613207	-0.167498	0.0728828	-0.204268	0.0917309	-0.112199	0.122027	-0.18589	0.0917172	-0.107928	0.109074	-0.0312978	0.0827006	-0.262453	0.0733638	-0.223332	0.0786934	-0.331761	0.0680206	-0.20413	0.0579262	-0.0668649	0.0878264
-1.35	-0.150829	0.0182726		-0.0483387	0.0627921	-0.332504	0.0574517	-0.109611	0.0855369	-0.140466	0.0705275	-0.275017	0.0790197	-0.14912	0.079402	-0.0888186	0.0919248	-0.194387	0.0778419	-0.214544	0.0826848	-0.225188	0.0633375	-0.208798	0.0620577	-0.180267	0.0618075	-0.282844	0.0656818	-0.164706	0.0990827	-0.125329	0.120124	-0.1381	0.0931755	-0.209707	0.0922938	0.0302989	0.078756	-0.216723	0.0749381	-0.323237	0.0664861	-0.282134	0.0745042	-0.149273	0.0633529	-0.0978454	0.0903726
-1.296	-0.166271	0.0189748		0.0730454	0.0715568	-0.287366	0.0591706	-0.0944444	0.0828739	-0.214526	0.0709291	-0.340062	0.0815202	-0.32366	0.0851113	-0.118164	0.0931367	-0.12364	0.0811621	-0.208146	0.0927374	-0.237619	0.0572595	-0.175897	0.064299	-0.162825	0.0644491	-0.322677	0.0659061	-0.105217	0.105754	-0.171553	0.119353	-0.095476	0.100676	-0.201614	0.0922017	-0.071687	0.07563	-0.220839	0.075717	-0.298144	0.0732544	-0.194614	0.0768995	-0.138284	0.0664467	-0.159163	0.0902597
-1.242	-0.17557	0.0227039		0.0855819	0.0803114	-0.241382	0.0608636	-0.126995	0.0758192	-0.30638	0.0770972	-0.31542	0.0774705	-0.373253	0.0790366	-0.196511	0.0937885	-0.205556	0.0939214	-0.0781643	0.088843	-0.267491	0.0577544	-0.222016	0.0654588	-0.189906	0.0653696	-0.361312	0.0590184	-0.0128221	0.103976	-0.0952056	0.11953	-0.131201	0.0978297	-0.199252	0.108832	-0.122014	0.0758823	-0.320465	0.0697575	-0.314587	0.0826483	-0.158626	0.07004	-0.164807	0.0695855	-0.17623	0.0900394
-1.188	-0.190073	0.0269979		-0.0307088	0.0741365	-0.242348	0.070147	-0.204322	0.0708017	-0.410695	0.0761112	-0.433531	0.0770977	-0.396451	0.0968395	-0.224389	0.087754	-0.154319	0.0920463	-0.162106	0.0839092	-0.312432	0.0558383	-0.308026	0.0623972	-0.228947	0.0642516	-0.31051	0.0588001	0.115457	0.111592	-0.054214	0.133588	-0.156846	0.101778	-0.203936	0.103039	0.0158551	0.0819876	-0.344491	0.074964	-0.401954	0.0778608	-0.0797183	0.0817253	-0.138481	0.0637924	-0.268613	0.0939685
-1.134	-0.194579	0.0302567		-0.118872	0.0641229	-0.241508	0.0667558	-0.297799	0.0783098	-0.385112	0.0771365	-0.293166	0.0754541	-0.320593	0.109291	-0.12803	0.0850802	-0.193336	0.0897182	-0.149335	0.0995049	-0.305147	0.0609535	-0.388171	0.0627118	-0.365049	0.0654053	-0.370101	0.0685305	0.214869	0.110354	0.132423	0.13981	-0.285285	0.0938129	-0.103877	0.0984885	0.0599812	0.0944922	-0.498138	0.0780831	-0.381283	0.0801521	-0.132438	0.0850607	-0.306831	0.0577326	-0.15597	0.0993759
-1.08	-0.204011	0.0332424		-0.192547	0.0687473	-0.319304	0.072548	-0.337745	0.0819948	-0.441753	0.0742094	-0.200872	0.0827872	-0.3445	0.0977227	-0.196647	0.0903416	-0.230698	0.0888455	-0.161135	0.0959226	-0.291525	0.0652375	-0.31284	0.0601765	-0.391421	0.0683696	-0.378245	0.0752928	0.293783	0.108876	0.140488	0.144804	-0.345717	0.0898617	-0.0790998	0.102249	-0.00801202	0.093596	-0.465224	0.0810157	-0.423037	0.0803103	-0.160801	0.0966783	-0.474034	0.0627052	-0.211591	0.103226
-1.026	-0.201399	0.0394588		-0.395709	0.072011	-0.443062	0.0790193	-0.455768	0.0923939	-0.429209	0.0808168	-0.093795	0.0922556	-0.424605	0.0917495	-0.160052	0.0836737	-0.221223	0.0802139	-0.136579	0.104868	-0.256243	0.0755793	-0.344252	0.0630148	-0.426999	0.0707175	-0.3682	0.0799869	0.401482	0.114708	0.155936	0.164213	-0.236728	0.0934251	-0.000227257	0.100902	-0.0711407	0.083034	-0.458179	0.0781191	-0.451279	0.0831793	0.0579583	0.109729	-0.514971	0.0660003	-0.246627	0.0928932
-0.972	-0.173715	0.0486115		-0.553612	0.0621707	-0.556389	0.0800015	-0.535171	0.0889869	-0.387958	0.0793358	0.0069256	0.0816825	-0.366602	0.0873503	-0.0423267	0.096095	-0.275479	0.0747827	-0.0629963	0.112961	-0.159246	0.0767601	-0.287384	0.057839	-0.486204	0.0696271	-0.370297	0.0919419	0.559981	0.109666	0.350521	0.1778	-0.138726	0.0943277	0.0232743	0.116857	-0.0831031	0.0956641	-0.474336	0.0734055	-0.450459	0.0881721	0.0911192	0.117849	-0.521705	0.0760794	0.0123593	0.103427
-0.918	-0.0846965	0.0536004		-0.499112	0.0635847	-0.582656	0.0827535	-0.508505	0.0917942	-0.237646	0.0779089	-0.0288934	0.0788236	-0.397306	0.0842084	-0.0263493	0.112453	-0.167847	0.0739111	-0.0657648	0.104961	0.00715361	0.0727668	-0.175543	0.0598654	-0.50766	0.0796971	-0.257441	0.0985847	0.752484	0.115048	0.449083	0.182504	0.0399531	0.107099	0.23954	0.116162	0.0295044	0.103002	-0.381954	0.0795127	-0.242868	0.0834173	0.217774	0.11805	-0.330526	0.0850417	0.317492	0.123805
-0.864	0.0474242	0.0622265		-0.400157	0.0663078	-0.626757	0.08311	-0.377916	0.0831763	-0.0886126	0.0736812	-0.107533	0.081009	-0.327365	0.0800682	0.0782321	0.10542	-0.0334645	0.0810974	-0.115587	0.11816	0.276035	0.0796061	0.0173318	0.069673	-0.487931	0.0771898	-0.147307	0.103414	1.08867	0.116938	0.480918	0.178089	0.240804	0.117133	0.346679	0.11397	0.261316	0.103716	-0.221567	0.0915875	0.00333538	0.0844445	0.340477	0.117477	0.0637018	0.0882683	0.494263	0.124516
-0.81	0.194486	0.0762521		-0.318375	0.068913	-0.549632	0.0828604	-0.257121	0.091639	0.072549	0.0829675	-0.0998874	0.0842755	-0.131493	0.0834029	-0.020536	0.0868691	0.0103562	0.0886554	-0.169851	0.110641	0.55507	0.0851123	0.211857	0.0817057	-0.419264	0.0721983	0.0417941	0.108634	1.39995	0.114261	0.521524	0.179422	0.324777	0.117956	0.518983	0.127298	0.482845	0.113843	0.0652511	0.101093	0.204285	0.0965417	0.494098	0.11051	0.573269	0.0882746	0.792866	0.113935
-0.756	0.362972	0.0887261		-0.215665	0.0794796	-0.39854	0.0755109	0.0152164	0.101353	0.261104	0.0877169	0.0413365	0.089545	0.105083	0.097088	0.0533299	0.0791199	0.0103638	0.0928292	-0.059369	0.100891	0.894741	0.0904287	0.552822	0.0949915	-0.301175	0.0695191	0.341371	0.117463	1.58482	0.110157	0.535793	0.177972	0.441747	0.121342	0.629938	0.118775	0.615244	0.110871	0.427892	0.113836	0.41413	0.103574	0.817818	0.126044	1.02693	0.0875784	0.912518	0.115236
-0.702	0.538639	0.0928253		-0.0626883	0.0869898	-0.115759	0.0818151	0.359785	0.103101	0.606872	0.0970492	0.333332	0.100116	0.307209	0.102565	0.30461	0.0978338	0.123919	0.0942559	0.00624417	0.10811	1.27183	0.0895912	0.922687	0.0943788	-0.0902319	0.074799	0.753321	0.107663	1.56495	0.106444	0.613086	0.185177	0.457254	0.128482	0.660554	0.132947	0.619668	0.111992	0.716131	0.111382	0.779828	0.120053	0.959146	0.120243	1.36958	0.0855818	1.08803	0.11933
-0.648	0.694107	0.0910978		0.145039	0.0942307	0.0689649	0.0899162	0.795474	0.104908	1.07798	0.10486	0.778347	0.115481	0.83061	0.132105	0.460826	0.116264	0.190084	0.101761	0.302159	0.118501	1.43425	0.078819	1.33059	0.0887989	0.198512	0.0861907	1.29097	0.0946998	1.46165	0.0985991	0.708773	0.218044	0.430814	0.136535	0.551248	0.135162	0.526627	0.112952	0.906635	0.100888	0.946521	0.117437	1.06548	0.113255	1.34099	0.0882671	1.07903	0.107223
-0.594	0.785624	0.085716		0.504834	0.100311	0.226138	0.100371	1.17445	0.11346	1.42144	0.0988713	1.02116	0.118432	1.19078	0.154436	0.710831	0.125453	0.392813	0.0988105	0.667368	0.132743	1.37412	0.0662048	1.53532	0.0816192	0.777447	0.0979097	1.61964	0.08734	1.2022	0.0838874	0.795044	0.209102	0.288308	0.126507	0.446313	0.117925	0.452925	0.11843	1.08663	0.113599	0.880581	0.11123	0.9436	0.101218	1.00663	0.0802813	0.976959	0.11927
-0.54	0.789229	0.0789379		0.826008	0.101105	0.653274	0.118045	1.33181	0.110662	1.38378	0.0965844	0.965795	0.127905	1.51374	0.164713	0.775582	0.126147	0.648353	0.114796	0.988263	0.139683	1.14173	0.0594536	1.39831	0.0768227	1.30555	0.0990557	1.52193	0.0881435	0.91662	0.0808523	0.793957	0.186658	0.118548	0.107638	0.334277	0.114364	0.331918	0.101752	0.923384	0.113456	0.74977	0.104375	0.810017	0.0822316	0.725484	0.0775537	0.870467	0.118637
-0.486	0.721508	0.0724691		0.991867	0.0933695	1.18317	0.117067	1.28256	0.101252	1.08131	0.0907094	0.745678	0.116039	1.51852	0.153598	0.638562	0.128957	0.792207	0.120521	1.04455	0.157796	0.855187	0.0605185	1.061	0.0705714	1.36154	0.0902475	1.2803	0.0814443	0.682624	0.0744036	0.88294	0.157656	0.0535994	0.0954199	0.294092	0.100054	0.212419	0.0817884	0.705216	0.112187	0.640717	0.0991373	0.787408	0.10134	0.535319	0.0761789	0.79505	0.139499
-0.432	0.589145	0.0644012		0.874519	0.0805865	1.33305	0.105136	1.04428	0.0911121	0.818789	0.0836663	0.464524	0.101288	1.25282	0.128196	0.545981	0.123961	0.729031	0.119751	0.873691	0.136102	0.696948	0.0572473	0.765557	0.0607691	1.0955	0.0806544	1.10137	0.0770264	0.486946	0.0683337	0.666372	0.127018	-0.0347797	0.0835211	0.250389	0.0822628	0.0842028	0.0764745	0.539801	0.100368	0.627491	0.093389	0.64951	0.10921	0.357533	0.0675913	0.562339	0.119734
-0.378	0.435076	0.0586686		0.735129	0.0733125	1.09382	0.0940118	0.862344	0.0875549	0.691433	0.0738207	0.15133	0.0887429	0.907835	0.111207	0.422058	0.105379	0.656712	0.105631	0.701234	0.119402	0.596796	0.0551476	0.57368	0.056759	0.775722	0.0694503	0.969027	0.0712963	0.322497	0.0591812	0.374141	0.117632	-0.197871	0.0747035	0.165406	0.0612987	-0.0066722	0.0713892	0.4692	0.111054	0.466741	0.0830951	0.502675	0.100487	0.293795	0.0622182	0.180856	0.103237
-0.324	0.354271	0.0550261		0.822236	0.0638847	0.849629	0.0839364	0.73724	0.0916422	0.576133	0.0614026	0.0998846	0.0894796	0.586984	0.103946	0.249765	0.0957068	0.583396	0.091391	0.679015	0.0992678	0.594114	0.0570751	0.449556	0.0531702	0.673037	0.068679	0.85219	0.0701071	0.238079	0.0604046	0.189639	0.107751	-0.197881	0.0688205	0.0735367	0.0630769	-0.170243	0.0691046	0.443175	0.104143	0.451702	0.0811751	0.448951	0.0847295	0.26619	0.0624071	-0.0299234	0.105692
-0.27	0.346933	0.0451491		0.773639	0.05999	0.684595	0.0704759	0.62878	0.0822811	0.569673	0.0517149	0.238416	0.0826423	0.582962	0.0813734	0.193898	0.0906882	0.50035	0.0775624	0.700514	0.0990131	0.47257	0.0604718	0.363712	0.0508297	0.639195	0.0657185	0.712117	0.0674155	0.111807	0.0664181	0.129362	0.0943705	-0.00471536	0.072036	0.136918	0.0683779	-0.125808	0.0698883	0.400099	0.0803817	0.548285	0.0665285	0.385529	0.0706998	0.30184	0.0575758	0.102204	0.099639
-0.216	0.36599	0.0389018		0.739003	0.0586176	0.571917	0.0549546	0.625303	0.0650086	0.529589	0.0502622	0.578534	0.0843457	0.560389	0.0881601	0.511182	0.0913653	0.646439	0.0806859	0.73496	0.102815	0.189071	0.0614607	0.24673	0.0533354	0.637943	0.0670366	0.443127	0.0670931	0.0101754	0.0724065	0.342465	0.0905408	0.0793636	0.0693315	0.152772	0.076941	0.0507608	0.0715312	0.500129	0.0761491	0.435275	0.0701921	0.202444	0.0704521	0.307693	0.0583207	0.196934	0.0939019
-0.162	0.370588	0.0633291		0.666781	0.0568062	0.545045	0.0489561	0.628095	0.0598731	0.387972	0.0540453	0.681779	0.0788917	0.788111	0.0923933	0.7818	0.0921677	0.869783	0.0850204	0.937418	0.110251	-0.234661	0.0587635	-0.0185134	0.0565766	0.531122	0.0573364	0.00889067	0.0689489	-0.21685	0.0789946	0.399902	0.0964948	0.00779338	0.075075	0.0549881	0.0710173	0.149412	0.0708851	0.609819	0.0750959	0.244023	0.0780502	-0.0451541	0.0617892	0.0753406	0.0577279	0.194016	0.0853109
-0.108	0.162307	0.0790169		0.276761	0.0526287	0.429876	0.0471028	0.310715	0.0642373	-0.0387559	0.0559303	0.200285	0.0783762	0.689697	0.102742	0.478425	0.0779448	0.721213	0.089165	0.845878	0.116492	-0.640666	0.0520307	-0.454188	0.0516719	0.0787004	0.0564367	-0.472635	0.0603545	-0.472197	0.0795953	0.402287	0.0979152	-0.269667	0.0710478	-0.212739	0.0792324	0.0367016	0.0699758	0.527949	0.081604	-0.0591966	0.0767382	-0.268218	0.0651357	-0.0819918	0.0584682	0.08078	0.0940151
-0.054	-0.283042	0.0642787		-0.40571	0.0512427	-0.026629	0.0559973	-0.2961	0.0593657	-0.675389	0.0510807	-0.472288	0.0646433	0.0710282	0.0910856	-0.247595	0.0634302	-0.0389091	0.0752639	0.11064	0.101783	-0.976941	0.0431271	-0.943786	0.0494574	-0.481502	0.0502707	-0.881354	0.0526212	-0.751975	0.0697639	0.117517	0.0969706	-0.548401	0.0686154	-0.356369	0.0775987	-0.077397	0.06995	0.232333	0.0840081	-0.379695	0.0706937	-0.500763	0.0597678	-0.281854	0.0541546	-0.118317	0.088384
0	-0.60661	0.0691192		-1.05665	0.0414316	-0.568296	0.050571	-0.87731	0.0506935	-1.18836	0.0488688	-0.9174	0.0482312	-0.61064	0.0812861	-0.667957	0.069923	-0.77013	0.0624804	-0.620796	0.0840471	-1.25694	0.0424838	-1.32584	0.0444011	-0.962736	0.0398905	-1.16331	0.0479014	-1.01399	0.0622363	-0.00169786	0.0816212	-0.13089	0.0854457	0.0119684	0.0824935	-0.0546015	0.0653328	-0.240713	0.0762761	-0.597793	0.0633097	-0.426819	0.056877	-0.392324	0.0523079	-0.195509	0.0868805
0.054	-0.836299	0.0835457		-1.45994	0.0378201	-1.07261	0.0476849	-1.22457	0.0489836	-1.48878	0.0534741	-1.1083	0.0503349	-0.941099	0.066663	-0.954501	0.0652743	-1.02922	0.0571571	-0.908094	0.0665536	-1.47221	0.0389038	-1.58349	0.0405878	-1.28111	0.0366868	-1.41448	0.0457872	-1.38591	0.0562131	-0.211512	0.068371	0.0476928	0.0888646	0.153056	0.0871295	-0.144987	0.0622965	-0.427961	0.0641935	-0.744206	0.0606389	-0.602131	0.0551913	-0.62968	0.0480336	-0.469661	0.088232
0.108	-0.674639	0.0733723		-1.41128	0.0649955	-0.89668	0.0975504	-0.918755	0.102269	-1.46764	0.0852967	-0.807684	0.100176	-0.748889	0.10296	-0.800769	0.0978889	-0.64853	0.100568	-0.651736	0.0917942	-1.21774	0.0759989	-1.12643	0.093224	-1.0012	0.0853269	-1.14881	0.0990999	-1.17614	0.0902298	-0.165451	0.109973	0.0293514	0.128967	0.0807375	0.133265	-0.00275436	0.0834925	-0.554993	0.0882865	-0.541891	0.0966583	-0.652637	0.078126	-0.616375	0.0588319	-0.264057	0.11726
0.162	0.674062	0.0592517		0.20984	0.151419	0.734607	0.198874	0.933857	0.207111	-0.240793	0.158148	0.814717	0.165491	0.725189	0.166267	0.598406	0.159331	0.978687	0.18049	0.807613	0.157484	0.309388	0.132568	0.477557	0.141949	0.541812	0.135882	0.442201	0.140833	0.250742	0.141681	0.749196	0.18619	0.794622	0.178971	0.940413	0.162799	1.30173	0.145092	0.302741	0.121318	0.864237	0.171801	0.41196	0.14133	0.848906	0.113375	1.17299	0.127637
0.216	1.93241	0.0596654		2.10272	0.141683	2.42693	0.168545	2.64017	0.172333	2.01691	0.174552	2.22008	0.142131	2.23504	0.134194	2.04675	0.156038	1.96879	0.142537	1.92146	0.140169	2.19128	0.127842	2.19517	0.10382	2.23065	0.134254	2.32984	0.115654	2.05503	0.12524	1.9493	0.19579	1.66841	0.170849	1.97067	0.156646	1.97969	0.137165	1.06429	0.112646	1.64315	0.138242	1.41206	0.140321	1.72999	0.104081	1.80264	0.11219
0.27	2.02911	0.0944317		2.36639	0.0908989	2.8171	0.112332	2.88003	0.124507	2.80169	0.133962	2.30921	0.09736	2.08481	0.120522	2.4217	0.122545	2.07459	0.106896	2.17011	0.136543	2.7134	0.0953717	2.57472	0.0896061	2.49561	0.110117	2.54705	0.102607	2.53967	0.0949437	1.84868	0.149961	1.7331	0.139422	1.85452	0.131962	1.67258	0.110415	1.03057	0.0967596	1.5603	0.100979	1.46948	0.103165	1.58099	0.08626	1.5294	0.121291
0.324	1.49022	0.102279		1.85172	0.0855523	2.24549	0.105073	2.27838	0.113988	2.48036	0.11384	1.86679	0.089218	1.34504	0.113598	1.92369	0.126142	1.65986	0.115878	1.61892	0.14639	2.26414	0.085181	2.11127	0.0769364	2.13736	0.106947	1.99214	0.101333	2.22789	0.0895058	1.0032	0.130965	1.1495	0.122306	1.15036	0.113948	1.06276	0.0937609	0.545009	0.0935619	0.978181	0.105516	0.898853	0.0946736	1.09039	0.0793831	0.959431	0.105383
0.378	1.02355	0.0912579		1.21359	0.0729947	1.60161	0.104276	1.78276	0.106901	1.81752	0.121433	1.28778	0.0986468	0.904424	0.0873499	1.52295	0.122286	0.99798	0.101528	1.16622	0.137879	1.78106	0.0863866	1.73458	0.0691986	1.6499	0.0906689	1.57855	0.0938974	1.81294	0.0855945	0.483239	0.124355	0.845502	0.111465	0.718006	0.100946	0.630268	0.0809044	0.261289	0.0910375	0.502714	0.0977252	0.497084	0.0954892	0.675132	0.0722845	0.658493	0.112294
0.432	0.755611	0.0697459		0.864419	0.0623704	1.02782	0.0869679	1.32667	0.0904627	1.26849	0.104021	0.921167	0.0926317	0.732438	0.0856696	1.13966	0.0977764	0.847701	0.100993	0.949247	0.128744	1.33718	0.0742208	1.35432	0.0648244	1.24523	0.0783941	1.25348	0.0807593	1.38295	0.074871	0.364688	0.123555	0.604777	0.107896	0.629062	0.108714	0.556557	0.0806455	0.163062	0.0898959	0.30602	0.0954439	0.312362	0.0905484	0.391629	0.068769	0.586433	0.111629
0.486	0.663257	0.0539285		0.774478	0.0616764	0.68253	0.0680035	1.0986	0.0818691	1.01303	0.0890313	0.874107	0.0891303	0.812217	0.0956271	0.934518	0.0930027	0.727952	0.0876549	0.902226	0.112376	1.06608	0.0654043	1.05131	0.0613883	1.02735	0.0693147	1.13371	0.077107	1.09869	0.0705259	0.35071	0.106489	0.563621	0.0955912	0.669131	0.10969	0.487212	0.0772598	0.253982	0.0888098	0.310763	0.0943817	0.188463	0.0841317	0.302726	0.0676381	0.557524	0.100987
0.54	0.572093	0.0463498		0.586119	0.069371	0.53693	0.0691831	0.908567	0.0751123	0.872873	0.0762717	0.80714	0.0839506	0.650405	0.105386	0.966817	0.0971463	0.715073	0.096308	0.717182	0.111082	0.835999	0.0658268	0.839529	0.0653438	0.849713	0.0704569	0.936266	0.0823893	0.860223	0.0646007	0.250688	0.103179	0.394075	0.0949894	0.517145	0.0973896	0.416739	0.0777499	0.375702	0.097414	0.12125	0.0981608	0.192819	0.0859552	0.212639	0.0709982	0.631732	0.086464
0.594	0.456376	0.0465272		0.368227	0.0754959	0.526624	0.0711841	0.630615	0.0766257	0.665204	0.0781284	0.724632	0.0911667	0.277551	0.109998	0.90737	0.114641	0.620315	0.110933	0.473994	0.115876	0.615928	0.0658742	0.64821	0.075778	0.759512	0.0797478	0.665016	0.0781322	0.665034	0.0601286	0.0927808	0.103452	0.219144	0.0971431	0.300082	0.0936583	0.244357	0.0944624	0.252015	0.0958665	-0.062066	0.0963398	0.246171	0.0850346	0.0430056	0.0707828	0.723678	0.0880785
0.648	0.301111	0.0463266		0.170837	0.0720004	0.500354	0.0795411	0.429288	0.0800941	0.514409	0.0789592	0.447337	0.0970947	-0.0397033	0.0992895	0.585851	0.126971	0.509612	0.114268	0.455548	0.130857	0.517751	0.0734711	0.448238	0.0755355	0.637372	0.0945638	0.481503	0.0873652	0.475863	0.0698288	0.0129273	0.129718	0.066565	0.0960616	0.204087	0.0977339	0.0857264	0.0985892	0.0773242	0.087068	-0.187302	0.0917027	0.0596161	0.0897472	-0.166905	0.0599657	0.591477	0.102299
0.702	0.145027	0.0384481		0.112913	0.0713675	0.298354	0.0844277	0.243835	0.0819665	0.295803	0.0774587	0.17057	0.0878855	-0.172369	0.0861997	0.2371	0.109084	0.245765	0.0966078	0.288408	0.142013	0.456805	0.0704975	0.292261	0.0809177	0.387705	0.0886018	0.316577	0.0804239	0.304086	0.0863155	-0.0422749	0.125387	0.00687277	0.1124	0.0177153	0.0965229	-0.0993437	0.0902838	-0.162831	0.0877989	-0.175635	0.0951842	-0.0503439	0.0813518	-0.168267	0.0617077	0.323631	0.100101
0.756	0.004964	0.027243		0.0375236	0.0682847	0.107735	0.0835484	0.097351	0.0772396	0.179844	0.0817912	-0.105123	0.0735248	-0.104802	0.0715409	-0.0555079	0.0945504	0.00942465	0.0746218	0.0784792	0.103953	0.296115	0.0716337	0.155837	0.0832165	0.201275	0.0880322	0.3158	0.09374	0.156758	0.0817141	-0.162152	0.121809	-0.0543278	0.107934	-0.0537716	0.10425	-0.0495385	0.0860187	-0.284059	0.0890654	-0.193475	0.0921112	-0.131248	0.0784749	-0.190831	0.0695847	0.153034	0.105225
0.81	-0.0875742	0.0241101		0.00881513	0.0659936	0.081416	0.0727896	0.0149146	0.0867228	0.109428	0.0741585	-0.15252	0.0657479	0.0522756	0.0817369	-0.242209	0.0883623	-0.0975119	0.0713193	-0.0558758	0.0821793	0.153847	0.0763796	-0.00307851	0.0726796	0.0733492	0.0948728	0.16516	0.0886994	0.0254888	0.0728588	-0.106393	0.144165	-0.0604486	0.107871	-0.171554	0.113846	-0.0420912	0.089509	-0.320202	0.0827396	-0.179848	0.07842	-0.178197	0.0828235	-0.0922359	0.0633652	-0.13882	0.119485
0.864	-0.110465	0.0258799		-0.00143262	0.0693139	0.143036	0.0786965	-0.0716414	0.0768069	0.0745629	0.0708014	-0.284527	0.0627821	-0.0179543	0.085158	-0.243312	0.0892969	-0.0958489	0.0724291	-0.0010223	0.0819302	0.0690724	0.0650213	-0.0669546	0.0651379	-0.051826	0.0752278	0.0512713	0.0801567	-0.015087	0.0769764	-0.0975146	0.129403	-0.126407	0.101346	-0.18248	0.110516	-0.0959443	0.093713	-0.294954	0.0783798	0.0186054	0.0818121	-0.105698	0.0833705	0.0371995	0.0697056	-0.220715	0.0969452
0.918	-0.0916514	0.0277991		-0.00810735	0.0669604	0.12446	0.0845901	-0.0782772	0.0734311	0.095843	0.0661901	-0.208997	0.069425	0.0527369	0.100087	-0.295415	0.0795473	-0.14885	0.0673741	0.0369279	0.0787218	-0.0284412	0.057519	-0.127321	0.068434	-0.143741	0.0700512	0.0177949	0.0741798	-0.0547632	0.0787671	0.0074506	0.118931	0.0102256	0.0955854	-0.22926	0.101833	-0.197481	0.0818978	-0.231476	0.0743654	0.213137	0.0823715	-0.0563631	0.0704054	0.158997	0.0655209	-0.25397	0.102569
0.972	-0.08789	0.0239886		-0.0612489	0.0704942	0.00256797	0.070565	-0.0407851	0.0722246	0.131487	0.0736458	-0.0593671	0.0784965	-0.0752951	0.0950879	-0.190937	0.08562	-0.109698	0.0699407	-0.0169638	0.080184	0.00386545	0.063168	-0.171735	0.0643496	-0.0937558	0.0707962	-0.0252028	0.0795844	-0.0894384	0.0875789	0.0265845	0.120114	0.093113	0.100671	-0.267964	0.106578	-0.299051	0.0762994	-0.157903	0.0858177	0.165247	0.080732	-0.00612805	0.0719409	0.176751	0.0671338	-0.302849	0.099307
1.026	-0.072214	0.0249903		-0.0627337	0.0739038	0.00595521	0.0662939	0.0257605	0.0773304	0.102275	0.0776339	-0.00485113	0.081306	-0.0819511	0.0811535	-0.128982	0.0891634	-0.162496	0.0632078	-0.085058	0.0888881	0.0910275	0.077304	-0.223717	0.0575624	-0.0695953	0.0808281	-0.0447305	0.0815555	-0.136599	0.0856248	-0.063803	0.115603	0.219436	0.0938372	-0.202722	0.10244	-0.250127	0.0841039	-0.349592	0.0784036	0.19494	0.0790138	-0.105041	0.0714228	0.183901	0.0632865	-0.203418	0.0857051
1.08	-0.0601319	0.0220916		-0.0652399	0.0671217	0.000994067	0.0749487	-6.85005e-05	0.0727213	0.0466668	0.0728715	0.057955	0.0801815	-0.0631417	0.0726316	-0.161744	0.0831567	-0.14514	0.0649014	-0.031899	0.0996561	0.103688	0.0852372	-0.187674	0.0574791	-0.0651242	0.0883439	-0.0485972	0.0961463	-0.131731	0.0793102	-0.0940794	0.107359	0.20038	0.094235	-0.139995	0.0968132	-0.267622	0.0757832	-0.197287	0.0770187	0.198127	0.0725768	-0.0756436	0.0718447	0.174189	0.0677999	-0.0849195	0.0915757
1.134	-0.0673778	0.0241374		-0.0757335	0.0665539	-0.0778295	0.0678842	0.0435345	0.0771189	-0.0171543	0.0678463	0.117683	0.0705198	-0.142338	0.072654	-0.105362	0.0823953	-0.19808	0.0624345	0.0431336	0.0826014	-0.0125071	0.0881759	-0.171278	0.0643295	-0.159069	0.0750089	-0.053907	0.0933457	-0.116967	0.073549	0.0509323	0.114465	0.104097	0.0923465	-0.209416	0.0998526	-0.259932	0.0787307	-0.278659	0.0676333	0.186174	0.0807001	0.111953	0.0712867	0.126359	0.0614819	-0.182437	0.0789202
1.188	-0.0638433	0.0244196		0.0131144	0.0653993	-0.107526	0.0637899	0.0651715	0.0696653	0.0302341	0.0689045	0.0817865	0.0738719	-0.0344668	0.0885345	-0.102931	0.0653685	-0.250351	0.0670742	-0.097166	0.0938484	-0.0718724	0.0751787	-0.187834	0.0588201	-0.262127	0.0645757	-0.110843	0.0825527	-0.107625	0.0848377	0.102171	0.112128	0.00559673	0.101128	-0.201567	0.106038	-0.338508	0.0792258	-0.0567911	0.0698377	0.113066	0.0807541	0.198513	0.0801863	0.0278819	0.0591044	0.0378436	0.0951184
1.242	-0.0511509	0.0275534		0.0276377	0.0596026	-0.0458916	0.0677412	0.0469357	0.0680217	0.00546731	0.0610873	0.122559	0.0799606	-0.0445601	0.091652	-0.110722	0.0691759	-0.221573	0.0658002	-0.143139	0.0718186	-0.119468	0.0648694	-0.192582	0.0542852	-0.329949	0.0564571	-0.15635	0.0724002	-0.0476518	0.109073	0.18257	0.117565	-0.0432594	0.100935	-0.11972	0.111425	-0.247035	0.0872311	-0.167589	0.0749058	0.103561	0.0881157	0.21497	0.0797077	-0.0145018	0.0659044	0.238793	0.0989637
1.296	-0.0387078	0.0248844		0.0358423	0.0546173	0.00357639	0.0838891	0.0882022	0.0677228	0.0243634	0.0580991	0.0565878	0.0792791	-0.0175064	0.0753789	0.0119318	0.0908516	-0.0975147	0.0739144	-0.0136428	0.0813159	-0.11754	0.0596087	-0.161029	0.0519187	-0.326931	0.0663173	-0.204471	0.0684101	-0.0659471	0.0930416	0.0930569	0.122978	-0.0114584	0.111669	-0.0312466	0.108464	-0.199742	0.0827911	-0.191071	0.0752079	0.155185	0.0817447	0.274068	0.0862828	-0.00428606	0.0685443	0.132464	0.0935933
1.35	-0.0215102	0.0233083		-0.00447171	0.0584841	-0.0309407	0.0717146	0.0314184	0.0696201	-0.0112891	0.0616301	-0.0275643	0.070915	-0.0294585	0.0925633	-0.035295	0.08001	-0.00265652	0.0721139	-0.00539263	0.0807028	-0.111551	0.0516832	-0.196879	0.0455953	-0.266592	0.0593328	-0.217257	0.0670404	-0.112201	0.079291	-0.0398177	0.112603	0.0851874	0.0999031	0.148776	0.110875	-0.0959942	0.083851	-0.0520581	0.0724452	0.0319889	0.0811274	0.22172	0.0820713	0.00403246	0.0639578	0.224851	0.0968083
1.404	-0.0313689	0.0204147		-0.0183283	0.0606171	-0.0301318	0.0646368	0.00511516	0.0679357	-0.0691523	0.055817	-0.0850467	0.0730849	-0.146331	0.0826027	-0.00671256	0.0863872	0.0108428	0.0779938	-0.0527027	0.0858426	-0.164794	0.0505935	-0.130122	0.0507145	-0.180921	0.0694361	-0.20374	0.0667663	-0.139854	0.076286	-0.0751191	0.117005	-0.027007	0.0952243	0.161906	0.118776	0.060375	0.086779	-0.141596	0.0686769	-0.000879592	0.0808839	0.219226	0.0722943	-0.0386324	0.062939	0.0521819	0.0801291
1.458	-0.0132668	0.0167857		-0.0491579	0.0574509	0.0111251	0.0628802	0.0505432	0.072439	-0.0217892	0.0534508	-0.0668809	0.0770615	-0.0477247	0.0863788	-0.0658999	0.082797	0.0607617	0.0678857	-0.102177	0.0785238	-0.139272	0.0554645	-0.126428	0.0565943	-0.116844	0.0684252	-0.163829	0.0638301	-0.139268	0.0675565	-0.12544	0.106204	-0.0150107	0.0946468	0.150397	0.118913	0.135982	0.100985	-0.0718312	0.0697045	0.0419839	0.0691374	0.111125	0.064113	-0.0170892	0.0653172	0.0633866	0.0885582
1.512	0.00154743	0.0173792		-0.0481833	0.0572769	0.016445	0.0628032	0.0385821	0.0699146	0.00524061	0.0521423	-0.0275656	0.0823175	-0.032717	0.0835647	0.0132258	0.0832233	0.187864	0.0724694	-0.00898912	0.0751871	-0.172702	0.0508163	-0.124184	0.0549231	-0.024602	0.0695098	-0.0912528	0.0591653	-0.158548	0.064317	-0.138828	0.0937921	0.00459352	0.100277	0.10246	0.114763	0.118098	0.0902074	-0.104006	0.0673232	0.0562177	0.068643	0.0895276	0.0682721	-0.0590688	0.0629153	-0.0232463	0.0749119
1.566	0.000145844	0.0169423		-0.0515047	0.0576059	-0.00644919	0.0581166	0.0139591	0.0649694	0.0565754	0.050769	-0.0350012	0.0789304	-0.0146225	0.0964634	-0.0417315	0.0823538	0.157964	0.0647386	0.0953119	0.08184	-0.128181	0.0475251	-0.0746879	0.0523986	0.06703	0.0657147	-0.047406	0.0649857	-0.180302	0.0692262	-0.180093	0.100235	0.0574988	0.103713	0.112297	0.112763	0.067626	0.081868	0.0172407	0.072908	0.0223326	0.0659651	-0.000245729	0.0765608	-0.0591493	0.0634151	-0.0259835	0.0822961
1.62	0.0177307	0.0169661		-0.0411806	0.0526038	-0.0156228	0.0610647	-0.0147775	0.0644413	0.0945289	0.0569014	-0.0167355	0.080781	-0.014069	0.0969625	0.0193101	0.0913352	0.218628	0.0664885	0.0961293	0.0857549	-0.10866	0.0485146	0.0434261	0.0563829	0.0807789	0.0628194	0.0113509	0.0680126	-0.196295	0.0659433	-0.181438	0.112284	0.138929	0.0965024	0.0438333	0.11198	0.0132283	0.082125	0.0843048	0.0739504	-0.0113336	0.0736913	-0.00838583	0.0796976	-0.0703105	0.0568401	-0.00994873	0.083393
1.674	0.03051	0.0197823		-0.0364266	0.0552214	-0.0438681	0.064426	-0.123172	0.0626128	0.166959	0.0652284	0.122482	0.0824891	0.0460266	0.098533	0.115698	0.0866801	0.274845	0.0679871	0.0126501	0.0782919	-0.0917164	0.0503489	0.0750692	0.0619861	0.103016	0.0634129	-0.0486612	0.0592504	-0.191228	0.0632967	-0.0693818	0.118272	0.232296	0.100457	0.0860397	0.108067	-0.0417235	0.078385	0.145626	0.0757107	-0.0632952	0.0648905	-0.118233	0.0754053	-0.0506517	0.0636221	0.0385988	0.0924158
1.728	0.0256113	0.0191837		-0.0350119	0.0523184	-0.0729208	0.057221	-0.126614	0.0570576	0.150876	0.0664408	0.178133	0.0867196	0.0819072	0.0852403	0.085182	0.0822453	0.233751	0.0760407	0.00874722	0.0746062	-0.0261294	0.0567806	0.0214109	0.0597171	0.110993	0.0702589	-0.0978506	0.0578016	-0.169977	0.065163	-0.0506511	0.109658	0.196908	0.0965334	0.116932	0.108702	-0.144495	0.0744944	0.0791275	0.0716438	-0.0466069	0.0694502	-0.121143	0.0744417	-0.0405613	0.0622467	-0.0312061	0.0904717
1.782	0.017126	0.0184036		-0.0080898	0.0476448	-0.047946	0.0603169	-0.132638	0.0638702	0.141128	0.0658044	0.231253	0.0964419	0.130394	0.0950917	0.10862	0.0875612	0.159932	0.072378	0.018223	0.0790295	-0.00218001	0.0583354	0.00703829	0.0526623	0.0726818	0.0655565	-0.139109	0.0552433	-0.193622	0.0659616	-0.0982059	0.0955855	0.0792338	0.0986404	0.0780659	0.103405	-0.0592504	0.0782549	0.0160136	0.0712297	-0.122521	0.067876	-0.00265318	0.0818397	-0.0850238	0.0621247	0.0681514	0.0962341
1.836	0.00599063	0.0175261		-0.0163213	0.0499082	-0.0864879	0.0560919	-0.0476427	0.0724131	0.160084	0.0539283	0.0314231	0.0923355	0.190111	0.108558	0.175679	0.08836	0.168173	0.0702764	-0.0216158	0.0717041	0.0329001	0.0535547	0.00577402	0.0531845	-0.0144031	0.0562457	-0.128525	0.0549232	-0.166051	0.0684786	-0.0932224	0.0880135	0.0870303	0.0968636	-0.0205076	0.102588	-0.0226821	0.0796445	0.000242572	0.0721339	-0.0222129	0.0838835	-0.0952997	0.0776075	-0.0296535	0.0619133	0.0712541	0.0876652
1.89	-0.00110474	0.0164332		-0.0258216	0.0554697	-0.131858	0.0542957	-0.0495095	0.0706449	0.108552	0.0558881	-0.00639493	0.084983	0.19483	0.111097	0.21569	0.0955848	0.180612	0.0643065	-0.0157084	0.0692444	0.0368763	0.0510467	0.0174084	0.0607219	-0.068028	0.0569397	-0.131008	0.0546618	-0.0816088	0.0781506	-0.02571	0.110982	-0.00152544	0.0941657	-0.0828539	0.0909235	0.0681809	0.0841595	-0.0654269	0.0725727	0.000891541	0.0899733	-0.121766	0.0703559	-0.080458	0.0573766	0.0679247	0.0836782
1.944	-0.0218904	0.0142916		-0.0755922	0.064255	-0.139552	0.0536309	-0.0939795	0.076105	0.0823172	0.0584021	-0.00341027	0.0710943	0.117051	0.091999	0.0737482	0.0909942	0.0883367	0.0726112	0.0208956	0.0851468	-0.0135254	0.0513771	0.0170199	0.0592306	-0.0930572	0.0550654	-0.176729	0.0586367	-0.0399367	0.0737316	-0.0160444	0.109646	-0.0800021	0.0956333	-0.126328	0.0897113	-0.0437264	0.0746642	-0.119916	0.0761855	0.0433598	0.0788028	-0.0769789	0.0713649	-0.0746245	0.0559223	0.135022	0.0930089
1.998	-0.0299917	0.0173677		-0.0802812	0.0653406	-0.175564	0.051822	-0.0964139	0.0743461	0.0599649	0.0602048	0.0145822	0.0750293	0.150699	0.0895777	0.0781816	0.0829574	0.0520557	0.0777093	-0.0673111	0.0849242	0.00819435	0.0496534	-0.0582947	0.0561469	-0.143946	0.053978	-0.243182	0.0663261	0.0176071	0.0664858	0.133784	0.103426	-0.129708	0.092369	-0.161285	0.0912668	-0.134797	0.0727465	-0.0107344	0.0725947	-0.038854	0.0757533	0.0399	0.0761072	0.0266563	0.0653184	0.0959253	0.0831036
2.052	-0.0411726	0.02077		-0.0813749	0.0684037	-0.190686	0.0541971	-0.00836099	0.0676058	-0.0409391	0.0590547	-0.0383221	0.0762333	0.151377	0.092748	0.198931	0.100346	0.0169827	0.0770023	-0.045901	0.0735181	0.0148366	0.0546821	-0.0819357	0.0544088	-0.185402	0.0523839	-0.217224	0.0713138	-0.0236401	0.0711197	0.168954	0.0985967	-0.2715	0.0842607	-0.134004	0.0980009	-0.103701	0.0691797	0.110395	0.0682695	-0.106517	0.0752358	0.0661489	0.0716609	0.0099411	0.0654232	-0.0114076	0.0852301
2.106	-0.034885	0.0216714		-0.0286999	0.0676054	-0.165039	0.0589812	0.0593336	0.0667111	-0.0317874	0.0494568	-0.145999	0.072577	0.0829827	0.0828372	0.126322	0.0929045	-0.0518148	0.0667795	-0.0332079	0.0811639	-0.0253289	0.0579984	-0.0645158	0.0546656	-0.220331	0.0607503	-0.211484	0.0678894	-0.0824455	0.0678673	0.0715624	0.097994	-0.186614	0.0821982	-0.141638	0.0859275	-0.128731	0.0768872	0.140242	0.0738412	-0.148471	0.0634895	0.0380768	0.0824343	0.0802175	0.0651235	0.0647118	0.0792011
2.16	-0.0176327	0.0193248		0.0224204	0.0667405	-0.158139	0.0554353	0.125712	0.0771704	-0.0701468	0.0571242	-0.107022	0.068432	0.121	0.0912106	0.0909127	0.0968568	0.059849	0.0748849	0.0225169	0.0888087	0.0144752	0.0575488	-0.0674123	0.0595507	-0.238644	0.0704756	-0.231765	0.060443	-0.0923932	0.0607577	0.0299543	0.123316	-0.0478648	0.084589	0.0267242	0.0873191	-0.0700705	0.079627	-0.0153063	0.073365	-0.107195	0.0660744	0.0342773	0.0780323	0.109734	0.0630848	0.0365938	0.0820602
2.214	-0.00991874	0.0183101		0.0261681	0.0659022	-0.0827576	0.0629425	0.185681	0.0869003	-0.128299	0.0541469	-0.165135	0.0710132	0.095963	0.086343	0.111006	0.089846	0.0596636	0.072377	0.112862	0.0805891	-0.00347152	0.05443	-0.108813	0.0607914	-0.210849	0.0749936	-0.158108	0.0645223	-0.0668058	0.0667646	-0.0793549	0.119092	0.00270716	0.0950295	0.035656	0.104648	0.0243743	0.0765319	-0.00603864	0.0758411	0.033473	0.0722248	0.100269	0.0828081	0.104429	0.0582041	-0.0273504	0.0883195
2.268	-0.017301	0.0165536		0.0854182	0.0633895	-0.0762129	0.0688651	0.152185	0.0843594	-0.144323	0.0568111	-0.0460063	0.0683957	-0.0430623	0.0840606	0.0272162	0.0847027	0.0378666	0.0657912	0.124225	0.0896922	-0.0385953	0.0570799	-0.113946	0.0612517	-0.228135	0.0790227	-0.149279	0.0664744	0.00930768	0.068937	-0.147651	0.112764	-0.0281749	0.0971362	0.0399068	0.0990495	-0.0135351	0.0736136	-0.0632452	0.0751127	0.0540293	0.0672917	0.0468078	0.0705033	0.120737	0.0634426	-0.074429	0.0826485
2.322	-0.0123629	0.0173832		0.0739451	0.0681874	0.00864497	0.0646655	0.10661	0.0806852	-0.149671	0.0589304	-0.0468204	0.0631333	-0.0489381	0.0799657	0.087866	0.07442	-0.0441165	0.0666552	0.066445	0.0850755	-0.0133405	0.0596187	-0.0593433	0.0656438	-0.140546	0.086083	-0.0369005	0.0870341	0.0566006	0.0671337	-0.134114	0.113401	-0.046427	0.0878185	-0.0207118	0.0877549	-0.11099	0.077821	-0.105884	0.0765767	0.0715982	0.0630813	0.0966351	0.0706714	0.0692965	0.0673205	0.0557432	0.0974843
2.376	-0.000947976	0.0169973		0.0346607	0.0723934	-0.0698208	0.057427	0.154204	0.106344	-0.0440428	0.05921	-0.0377476	0.0684796	-0.0370398	0.0708336	0.081851	0.0818092	-0.144719	0.0731657	0.0157848	0.079684	-0.00378905	0.0699573	-0.0729752	0.0740497	-0.0583692	0.100914	0.121216	0.107503	0.0290245	0.0629467	-0.00765867	0.123817	-0.0837798	0.0854306	-0.102119	0.0904723	-0.0708413	0.0847808	-0.139645	0.0793429	0.0714699	0.0720956	0.0958083	0.066912	0.00571679	0.0596699	0.0991743	0.0874161
2.43	-2.43304e-05	0.0171188		0.0456307	0.0770957	-0.12854	0.0555904	0.156497	0.101611	0.0519523	0.0675372	-0.0529228	0.0733115	-0.0132085	0.0742802	0.122185	0.088536	-0.0933707	0.0840104	-0.0110421	0.0808172	0.0171034	0.0836895	-0.0282092	0.0810442	-0.0509475	0.107294	0.21708	0.106594	0.0035219	0.0699701	0.000919376	0.135868	0.0186708	0.0903862	-0.0778064	0.0976054	-0.146535	0.0956898	0.00995852	0.0785712	-0.000470138	0.079297	-0.0384559	0.0676825	-0.00783084	0.0548938	0.0853556	0.0830432
2.484	-0.00416973	0.0217685		0.115435	0.0791484	-0.117757	0.0574654	0.178813	0.0872652	0.0385931	0.069056	-0.158366	0.0763225	-0.0037312	0.0684831	0.112936	0.0900651	0.0039703	0.0783935	-0.0814317	0.0776571	0.0733639	0.0853845	-0.0111755	0.0878172	-0.155419	0.101191	0.262655	0.108993	0.0169	0.0732768	0.0283086	0.114655	0.129743	0.089577	-0.190214	0.102114	-0.18509	0.091177	-0.0894893	0.0689515	-0.11792	0.0689265	-0.117068	0.0680931	-0.0014126	0.0567371	0.0442409	0.0951096
2.538	-0.0161992	0.0267328		0.0985435	0.074686	-0.174937	0.064949	0.129713	0.114791	0.000682929	0.0686062	-0.17448	0.0795305	4.88046e-05	0.0804288	0.125184	0.0833476	0.0817576	0.0770303	-0.158361	0.0772905	0.108362	0.0879401	0.0206755	0.0901611	-0.209278	0.0859002	0.34064	0.104519	-0.0140593	0.0681705	0.048505	0.123228	0.133173	0.0939127	-0.323868	0.091381	-0.20811	0.0921896	-0.154534	0.0728407	-0.214357	0.0707344	-0.0228208	0.072764	-0.0691327	0.0631796	0.0632791	0.0922036
2.592	-0.0195787	0.0266976		0.00136333	0.0768668	-0.184298	0.0771287	0.0176376	0.108359	0.00244303	0.0689744	-0.170296	0.0771261	0.00975597	0.0843016	0.0881541	0.0872129	-0.0094009	0.0710463	-0.117126	0.0952581	0.195396	0.0952766	-0.00229484	0.0864806	-0.234	0.089024	0.338508	0.0954267	-0.038097	0.0659514	0.0282217	0.111476	0.0497267	0.0898286	-0.326748	0.089718	-0.169468	0.0957679	-0.20596	0.0758941	-0.0831525	0.0630297	0.0330645	0.0688436	-0.128919	0.056504	0.122673	0.110452
2.646	-0.0465772	0.0229263		-0.107153	0.0775112	-0.131725	0.0898176	-0.152292	0.093221	-0.0684982	0.0695998	-0.160511	0.0735329	0.0242183	0.0856908	0.0584696	0.0878526	-0.105178	0.0703624	-0.126682	0.0797536	0.207871	0.0977355	0.0767413	0.0840331	-0.188383	0.0986633	0.249981	0.0943872	-0.0774005	0.0754576	-0.0475761	0.113011	-0.0290406	0.0878786	-0.196446	0.0922955	-0.153555	0.0943795	-0.150609	0.0775063	-0.160444	0.0625634	0.0175593	0.0716998	-0.116509	0.0604199	0.0165454	0.0956323
2.7	-0.0655758	0.0214963		-0.097943	0.0830323	-0.242221	0.0915051	-0.207865	0.0861047	-0.0963141	0.0707341	-0.0852318	0.0761606	-0.0298769	0.0974832	-0.0379034	0.0830498	-0.15231	0.0755865	-0.192592	0.0814527	0.175152	0.0978819	0.141145	0.0927743	-0.148749	0.104871	0.142476	0.10706	-0.0973895	0.0855877	-0.0684687	0.120477	-0.151859	0.0978531	-0.100043	0.107407	-0.0138406	0.105938	-0.138197	0.0914986	-0.164892	0.0686979	-0.0855546	0.066724	-0.0588112	0.0622579	0.0801124	0.0886283
2.754	-0.0993555	0.0202608		-0.174206	0.0859738	-0.31792	0.0984435	-0.21075	0.0935365	-0.124817	0.0687678	-0.138064	0.0735757	0.0210427	0.0937413	-0.0381254	0.0716876	-0.0669964	0.0739291	-0.128879	0.0951363	0.147218	0.0902584	0.144007	0.0957409	-0.14126	0.105629	-0.00722523	0.0986975	-0.18622	0.0789866	-0.0917789	0.133401	-0.142106	0.0990347	-0.203079	0.107712	-0.0886118	0.108799	-0.215572	0.0977443	-0.154457	0.0726154	-0.0643433	0.0692217	0.0234365	0.0614723	0.0483834	0.089793
2.808	-0.0899762	0.0220738		-0.208057	0.0859422	-0.274168	0.102535	-0.230301	0.0945345	-0.161121	0.0662549	-0.108205	0.0844682	0.0350108	0.0891783	-0.0806997	0.0813915	-0.115304	0.0763819	-0.0810643	0.0994782	0.174679	0.0844354	0.151466	0.101068	-0.189015	0.101133	-0.167127	0.0988422	-0.218302	0.0747036	0.0445439	0.140126	-0.153354	0.104443	-0.229682	0.0972173	-0.0813346	0.101082	-0.101718	0.103379	-0.0347958	0.0706932	-0.0291431	0.0694554	-0.0746499	0.0610365	0.0654762	0.0809845
2.862	-0.077301	0.0238923		-0.179775	0.0910792	-0.140385	0.103834	-0.210309	0.087489	-0.21661	0.0628407	-0.119719	0.0778144	0.0762625	0.0942222	-0.0239121	0.0814275	-0.0665829	0.0671986	-0.0526493	0.0947847	0.169666	0.082365	0.131537	0.0937217	-0.162328	0.106842	-0.300989	0.0994736	-0.267337	0.0744582	0.0969132	0.136542	-0.170138	0.094678	-0.128936	0.0983878	-0.0579853	0.106156	-0.154673	0.105036	-0.103145	0.0685908	-0.0374937	0.0648371	-0.0362566	0.0536139	0.121975	0.100357
2.916	-0.0848417	0.0234932		-0.169581	0.0906971	-0.0646331	0.102939	-0.150243	0.0938435	-0.302799	0.0677097	-0.106637	0.0697866	0.0747867	0.0909565	-0.0406151	0.0863216	-0.0772543	0.0827712	-0.034434	0.087053	0.104505	0.0839461	0.138378	0.0927122	-0.0929965	0.112692	-0.392261	0.095851	-0.253108	0.0764844	0.0533681	0.124773	-0.170012	0.100028	-0.141333	0.109171	-0.0101164	0.0947384	-0.0865548	0.0983667	-0.21396	0.0669664	-0.0876103	0.070414	0.0459789	0.0534977	0.0313597	0.0996303
2.97	-0.0718275	0.0208624		-0.0829289	0.0922668	-0.0259558	0.111802	-0.117313	0.0971571	-0.24473	0.0707233	-0.0414303	0.0687585	-0.000838657	0.0918072	-0.0652191	0.0819892	-0.115108	0.0680317	-0.0537432	0.0894065	0.0230627	0.0846098	0.151225	0.0992374	-0.0324944	0.112131	-0.399816	0.0965614	-0.206225	0.0826007	-0.0492268	0.115405	-0.207576	0.106403	-0.0733513	0.114968	-0.0804812	0.0892477	0.020542	0.111698	-0.186785	0.0688489	-0.0630711	0.0654537	0.0425863	0.0562457	-0.00623712	0.0871178
3.024	-0.0693292	0.0216429		-0.0093852	0.0951826	-0.0846095	0.108438	-0.0802583	0.0925928	-0.176906	0.0750074	0.0391198	0.0704334	0.0846003	0.0783703	-0.130581	0.0758733	-0.114748	0.0664128	-0.00792812	0.100086	-0.0677071	0.0898046	0.08239	0.0982775	0.0503815	0.113243	-0.399799	0.11603	-0.224173	0.0897722	-0.0541255	0.135737	-0.259133	0.0971885	-0.0642186	0.122044	-0.0872374	0.0927073	-0.220708	0.101224	-0.158257	0.0744602	-0.0137984	0.0591071	-0.017776	0.062722	-0.020956	0.0894087
3.078	-0.0923547	0.0246652		0.0230879	0.10434	-0.198824	0.11177	-0.0382659	0.0997003	-0.181976	0.0806432	-0.0659151	0.068426	0.195127	0.0933317	-0.158079	0.0719502	-0.189052	0.075097	-0.0856774	0.108325	-0.138937	0.0908433	-0.0116938	0.1067	0.0595642	0.122078	-0.405099	0.122372	-0.180319	0.09635	-0.00523497	0.141778	-0.265196	0.094627	-0.0289273	0.109516	-0.162301	0.0970464	-0.278165	0.0947699	-0.273427	0.0734229	-0.0114307	0.0630279	0.0374494	0.0596715	-0.0922261	0.0939645
3.132	-0.0814883	0.0218138		-0.0446767	0.103795	-0.241821	0.109218	0.0351584	0.102054	-0.190236	0.0876023	-0.0296668	0.0713903	0.0946796	0.0829518	-0.0593329	0.0858787	-0.247515	0.0799827	-0.0534912	0.107356	-0.185734	0.0958501	-0.0755272	0.11017	0.123452	0.131607	-0.290182	0.137346	-0.131037	0.108847	0.0966382	0.14256	-0.222761	0.105051	-0.0464342	0.115072	-0.0647109	0.108913	-0.224744	0.109499	-0.196646	0.0729501	-0.0505867	0.0722545	0.0168007	0.0636818	0.0196771	0.0995922
3.186	-0.0699767	0.0236421		-0.11848	0.0939245	-0.258572	0.111308	-0.0132183	0.103274	-0.180089	0.0887779	0.0327319	0.0778118	-0.0425972	0.0777119	-0.0974002	0.0890022	-0.191353	0.0764585	-0.0285787	0.109638	-0.28081	0.0965852	-0.131772	0.116549	0.171181	0.139337	-0.18659	0.155843	-0.111773	0.119934	0.310352	0.154354	-0.226605	0.0978951	-0.140539	0.118895	-0.0589638	0.109444	-0.160655	0.105936	-0.0257498	0.0815534	-0.125684	0.0678995	0.0297091	0.0614515	-0.0610509	0.0957919
3.24	-0.052171	0.0251394		-0.0817618	0.0930772	-0.269512	0.124053	-0.0384234	0.100694	-0.124947	0.0952456	-0.0122173	0.0793632	-0.0621107	0.078237	-0.147611	0.0751447	-0.0976386	0.0833432	-0.111991	0.0973145	-0.297983	0.100448	-0.142048	0.116887	0.239399	0.142282	-0.0710204	0.153435	-0.10256	0.117228	0.384696	0.149004	-0.185177	0.110571	-0.153051	0.120947	-0.0838033	0.10255	0.0439277	0.109538	-0.106804	0.0931154	-0.11504	0.0671488	-0.00316031	0.0716885	-0.155804	0.0942935
[truncated: 534 more columns]

## Sheet: ED3e
mouseID	condition	conditionString	channel	channelVirus	channelSwapped	analysisMode	modelType	randomShuffle	testFraction	trainFraction	mean	var	skew	kurtosis	anovan	session_p	condition_p	session_F	condition_F	ttest_mean_p	ttest_max_p	ttest_min_p	ttest_delta_p	LDA_hyp_trainPred	LDA_hyp_testPred	cond1	moment1_bootstrap_cond1_avg	moment1_bootstrap_cond1_sd	moment2_bootstrap_cond1_avg	moment2_bootstrap_cond1_sd	moment3_bootstrap_cond1_avg	moment3_bootstrap_cond1_sd	moment4_bootstrap_cond1_avg	moment4_bootstrap_cond1_sd	mean_cond1_avg	mean_cond1_sd	max_cond1_avg	max_cond1_sd	min_cond1_avg	min_cond1_sd	delta_cond1_avg	delta_cond1_sd	var_cond1_avg	var_cond1_sd	cond2	moment1_bootstrap_cond2_avg	moment1_bootstrap_cond2_sd	moment2_bootstrap_cond2_avg	moment2_bootstrap_cond2_sd
WT21	1	SI [1 10] cond=RNR LNR	1	dLight	0	trials		0	0.3	0.7	-0.454287	0.631998	0.241789	3.68911	,,,,	0.537985	0.0453589	0.621766	4.05363	0.947854	0.470933	0.60613	0.245735	0.620968	0.592593	SI [1 10] cond=RNR	-0.452635	0.0368519	0.458189	0.0184755	0.0948561	0.0393428	2.3073	0.0679534	-0.452653	0.399519	0.632415	0.524903	-1.46396	0.499939	2.09637	0.565297	0.461096	0.261874	LNR	-0.458152	0.0303758	0.537964	0.0246569
WT22	1	SI [1 10] cond=RNR LNR	1	dLight	0	trials		0	0.3	0.7	-0.861692	0.916104	0.221093	3.63593	,,,,	0.358864	0.653059	1.09455	0.202376	1.62156e-06	0.000188219	8.82165e-06	0.589986	0.707407	0.508621	SI [1 10] cond=RNR	-0.994815	0.0254491	0.654134	0.0213573	0.0692851	0.0234476	2.19672	0.0344813	-0.995349	0.49515	0.243937	0.643687	-2.16285	0.688407	2.40679	0.727318	0.653234	0.402414	LNR	-0.725433	0.0275969	0.632163	0.0219283
WT66	1	SI [1 10] cond=RNR LNR	1	dLight	0	trials		0	0.3	0.7	-0.234609	0.758238	0.431935	4.72853	,,,,	0.296453	0.000549945	1.23498	12.1085	0.520028	0.0594484	0.855717	0.0425906	0.637584	0.53125	SI [1 10] cond=RNR	-0.222625	0.0271686	0.601278	0.0230262	0.125258	0.0243816	2.27178	0.0232904	-0.217664	0.548689	0.960275	0.9227	-1.26811	0.687795	2.22839	0.918376	0.601705	0.56396	LNR	-0.247851	0.025171	0.464768	0.0178409
WT67	1	SI [1 10] cond=RNR LNR	1	dLight	0	trials		0	0.3	0.7	-0.649502	0.634129	-0.121002	3.28589	,,,,	0.228918	0.0289147	1.4452	4.8027	0.503498	0.172183	0.399617	0.0838321	0.63961	0.651515	SI [1 10] cond=RNR	-0.65939	0.0189744	0.51647	0.0167282	-0.0152331	0.0277529	2.42863	0.0430355	-0.660153	0.372025	0.439832	0.551367	-1.77864	0.546563	2.21847	0.659462	0.517419	0.325723	LNR	-0.638971	0.0135081	0.5821	0.0133164
WT68	1	SI [1 10] cond=RNR LNR	1	dLight	0	trials		0	0.3	0.7	-0.548985	0.917962	0.231629	3.82893	,,,,	0.644565	0.850312	0.555849	0.0356736	6.4274e-06	0.00211025	9.51057e-05	0.799613	0.657303	0.513158	SI [1 10] cond=RNR	-0.682861	0.0225278	0.807118	0.0264123	0.0202262	0.0261493	2.25992	0.035914	-0.68109	0.357193	0.733766	0.56781	-2.04618	0.563385	2.77995	0.759612	0.807165	0.476086	LNR	-0.459875	0.0392873	0.786516	0.0396632
WT21	2	SI [1 10] cond=RR LR	1	dLight	0	trials		0	0.3	0.7	0.522756	1.23892	0.519425	3.25136	,,,,	0.0699439	0.637266	2.67489	0.22262	0.914739	0.98009	0.203071	0.491004	0.631902	0.637681	SI [1 10] cond=RR	0.526288	0.0196262	1.13678	0.0391258	0.101707	0.0196834	2.10263	0.0253119	0.524942	0.458658	2.13184	0.867763	-0.941533	0.475863	3.07337	0.948694	1.13556	0.776004	LR	0.517754	0.0203776	1.09214	0.0339744
WT22	2	SI [1 10] cond=RR LR	1	dLight	0	trials		0	0.3	0.7	0.187039	1.75742	0.470258	3.1169	,,,,	1.6903e-11	0.102703	14.4589	2.66771	0.12679	0.0813493	0.586858	0.186043	0.650138	0.629032	SI [1 10] cond=RR	0.164637	0.0135534	1.62158	0.0320013	0.0643256	0.0121141	1.95812	0.0115054	0.164657	0.460004	2.04061	0.909661	-1.58213	0.518433	3.62274	1.02976	1.61882	1.02843	LR	0.211172	0.0131394	1.70148	0.0364678
WT66	2	SI [1 10] cond=RR LR	1	dLight	0	trials		0	0.3	0.7	0.553329	1.46145	0.725087	3.81083	,,,,	0.160634	0.0573336	1.72436	3.62515	0.000175926	0.000745737	0.208778	0.00682524	0.65678	0.668317	SI [1 10] cond=RR	0.63332	0.0214991	1.33706	0.0343085	0.31624	0.0173955	2.27283	0.0189965	0.632328	0.570538	2.54901	1.06162	-0.869497	0.587458	3.41851	1.03662	1.33648	0.913004	LR	0.475062	0.0175249	1.20649	0.03353
WT67	2	SI [1 10] cond=RR LR	1	dLight	0	trials		0	0.3	0.7	0.301955	1.53895	0.467663	3.07246	,,,,	1.20326e-08	0.403522	13.5057	0.698388	0.176959	0.0274067	0.00501692	0.560311	0.610632	0.614094	SI [1 10] cond=RR	0.32244	0.015317	1.39101	0.0276566	0.254816	0.0151826	2.26589	0.0193045	0.323314	0.532894	2.24898	1.00686	-1.27429	0.568834	3.52327	1.01861	1.39749	0.882146	LR	0.279473	0.0154513	1.37125	0.0255942
WT68	2	SI [1 10] cond=RR LR	1	dLight	0	trials		0	0.3	0.7	0.401221	1.43275	0.494436	3.33445	,,,,	0.0976985	0.877776	2.10863	0.0236665	0.0115648	0.147971	0.664449	0.299783	0.614815	0.581897	SI [1 10] cond=RR	0.443172	0.0161675	1.35228	0.0296304	0.181015	0.015465	2.31016	0.0182943	0.442174	0.486926	2.33237	0.922964	-1.22086	0.583408	3.55322	1.0456	1.35054	0.875788	LR	0.362941	0.0133891	1.34081	0.0303408
WT21	3	SI [1 10] cond=Rew NoRew	1	dLight	0	trials		0	0.3	0.7	0.223747	1.25584	0.593484	3.46972	,,,,	0.129495	9.93354e-25	2.05016	113.949	5.12907e-106	9.70607e-84	8.32941e-36	8.3514e-33	0.949664	0.944444	SI [1 10] cond=Rew	0.516164	0.0275756	1.11544	0.0562539	0.150133	0.031689	2.14779	0.0428013	0.522756	0.464245	2.13088	0.871582	-0.913292	0.504739	3.04417	0.963872	1.11668	0.814146	NoRew	-0.456427	0.0179179	0.492192	0.0130024
WT22	3	SI [1 10] cond=Rew NoRew	1	dLight	0	trials		0	0.3	0.7	-0.0987817	1.74613	0.550683	3.33875	,,,,	3.65953e-11	2.84597e-64	13.9408	316.978	6.16128e-194	2.57592e-166	1.61506e-35	2.75978e-90	0.949458	0.95339	SI [1 10] cond=Rew	0.191193	0.025352	1.66862	0.0586345	0.0649548	0.0185995	1.97404	0.021624	0.187039	0.485145	2.09246	0.984712	-1.57362	0.518438	3.66607	1.08436	1.66052	1.13934	NoRew	-0.863949	0.0161868	0.639563	0.0153424
WT66	3	SI [1 10] cond=Rew NoRew	1	dLight	0	trials		0	0.3	0.7	0.235822	1.32738	0.821789	4.35236	,,,,	0.101742	3.29627e-51	2.07537	250.712	4.25335e-106	1.4352e-122	1.1784e-23	3.65441e-79	0.893519	0.92029	SI [1 10] cond=Rew	0.549648	0.0215704	1.26238	0.0389293	0.321051	0.0184307	2.25829	0.0207266	0.553329	0.545794	2.4144	1.03355	-0.896519	0.554648	3.31092	1.0282	1.26961	0.924273	NoRew	-0.234625	0.0151326	0.527907	0.0125951
WT67	3	SI [1 10] cond=Rew NoRew	1	dLight	0	trials		0	0.3	0.7	0.00418548	1.45038	0.618497	3.48306	,,,,	1.12059e-08	2.20875e-85	13.4747	437.709	1.13097e-202	5.10066e-203	9.2062e-48	9.76611e-111	0.924847	0.928058	SI [1 10] cond=Rew	0.302819	0.0201079	1.38891	0.0361132	0.185593	0.0225364	2.2181	0.0306316	0.301955	0.51935	2.18347	0.975849	-1.32219	0.561252	3.50566	0.992624	1.38476	0.851559	NoRew	-0.649586	0.0102643	0.547017	0.011679
WT68	3	SI [1 10] cond=Rew NoRew	1	dLight	0	trials		0	0.3	0.7	0.125824	1.46933	0.499189	3.49879	,,,,	0.0837183	6.91046e-25	2.22427	111.44	9.56751e-163	2.61883e-108	4.67501e-59	1.47957e-29	0.937778	0.947917	SI [1 10] cond=Rew	0.402878	0.0202073	1.34428	0.0484955	0.200021	0.0262585	2.28809	0.0356069	0.401221	0.447452	2.28487	0.904469	-1.22955	0.551616	3.51442	1.03072	1.3447	0.886723	NoRew	-0.550035	0.0168395	0.795044	0.018977
WT21	1	SI [1 10] cond=RNR LNR	5	dLight	0	trials		0	0.3	0.7	-0.713962	0.751202	0.207532	3.2924	,,,,	0.836428	0.355475	0.178767	0.857616	0.131455	0.144477	0.0156107	0.501054	0.717742	0.62963	SI [1 10] cond=RNR	-0.685194	0.0312386	0.626727	0.0308771	0.163291	0.0482054	2.43285	0.0734857	-0.677708	0.401644	0.634181	0.61608	-1.83417	0.530037	2.46835	0.691052	0.619522	0.383103	LNR	-0.762856	0.0253989	0.660719	0.0211348
WT22	1	SI [1 10] cond=RNR LNR	5	dLight	0	trials		0	0.3	0.7	-0.693218	0.838669	0.114423	3.43017	,,,,	0.0771797	0.612843	2.12379	0.256469	0.0388055	0.012981	0.0526393	0.627274	0.614815	0.577586	SI [1 10] cond=RNR	-0.74957	0.0210841	0.621493	0.0193785	0.0125111	0.0226492	2.2748	0.0290373	-0.745245	0.464298	0.474872	0.628526	-1.93134	0.669564	2.40621	0.710095	0.622246	0.34985	LNR	-0.635658	0.0287538	0.642645	0.0193492
WT66	1	SI [1 10] cond=RNR LNR	5	dLight	0	trials		0	0.3	0.7	-0.764996	0.745434	0.348874	3.5852	,,,,	7.90767e-08	0.295723	12.4299	1.09588	0.646225	0.2392	0.507314	0.0602246	0.557047	0.625	SI [1 10] cond=RNR	-0.755527	0.023358	0.594703	0.0158372	0.0657917	0.0257481	2.49641	0.02855	-0.753986	0.504959	0.496724	0.747618	-1.95921	0.562453	2.45593	0.642129	0.594975	0.346354	LNR	-0.76933	0.0244752	0.538393	0.0118483
WT67	1	SI [1 10] cond=RNR LNR	5	dLight	0	trials		0	0.3	0.7	-0.379244	0.737966	-0.0233789	3.00846	,,,,	0.509233	0.458681	0.773505	0.550036	0.230019	0.853569	0.558193	0.756816	0.603896	0.507576	SI [1 10] cond=RNR	-0.361695	0.0165965	0.680525	0.0163271	-0.0399786	0.0278067	2.43121	0.03389	-0.362192	0.327981	0.941353	0.533111	-1.69726	0.530133	2.63861	0.690332	0.68	0.337668	LNR	-0.398421	0.0140753	0.702719	0.0174577
WT68	1	SI [1 10] cond=RNR LNR	5	dLight	0	trials		0	0.3	0.7	-0.703503	0.801713	0.369678	3.73399	,,,,	0.0784736	0.580157	2.2883	0.306612	0.0284587	0.167542	0.123991	0.882778	0.61236	0.552632	SI [1 10] cond=RNR	-0.768529	0.0208705	0.628611	0.0203254	0.103266	0.0276273	2.47233	0.0394447	-0.771341	0.388931	0.557474	0.612263	-1.98774	0.546029	2.54521	0.742263	0.629257	0.351268	LNR	-0.659049	0.0363588	0.664859	0.030864
WT21	2	SI [1 10] cond=RR LR	5	dLight	0	trials		0	0.3	0.7	0.602425	1.98129	0.324612	2.61407	,,,,	0.0697868	0.26919	2.67716	1.22371	0.686536	0.637721	0.0188259	0.423224	0.628834	0.615942	SI [1 10] cond=RR	0.597242	0.020598	2.01988	0.0483517	0.0586301	0.0139794	1.99775	0.0231519	0.594978	0.437043	2.76606	0.923454	-1.43711	0.482321	4.20316	1.0263	2.00673	1.03242	LR	0.611233	0.0167836	1.93024	0.0393658
WT22	2	SI [1 10] cond=RR LR	5	dLight	0	trials		0	0.3	0.7	0.292507	1.54208	0.55789	3.55529	,,,,	6.53411e-10	0.00345309	12.4666	8.5901	0.603033	0.00652704	0.363708	0.00319402	0.626722	0.56129	SI [1 10] cond=RR	0.283047	0.0148258	1.31131	0.0290429	0.054686	0.0130409	2.06592	0.0156857	0.284413	0.495497	1.98088	0.930852	-1.33307	0.539297	3.31395	1.04566	1.3134	0.948253	LR	0.301999	0.0156188	1.4795	0.0319308
WT66	2	SI [1 10] cond=RR LR	5	dLight	0	trials		0	0.3	0.7	0.821381	2.52086	0.318946	2.91071	,,,,	9.80576e-06	0.058488	8.80774	3.59182	0.364536	0.16732	0.537775	0.0943884	0.572034	0.559406	SI [1 10] cond=RR	0.840678	0.0183609	2.54945	0.0438065	0.0243589	0.0143415	1.99419	0.0150708	0.839327	0.521217	3.25384	1.00439	-1.47555	0.597478	4.72939	1.04771	2.54481	1.20016	LR	0.801739	0.0184854	2.38498	0.0473181
WT67	2	SI [1 10] cond=RR LR	5	dLight	0	trials		0	0.3	0.7	0.39719	1.40102	0.363327	3.08386	,,,,	4.33576e-08	0.723847	12.5961	0.124906	0.71323	0.733337	0.00524399	0.167414	0.625	0.57047	SI [1 10] cond=RR	0.40085	0.0142712	1.30008	0.0187734	0.19466	0.0154057	2.3494	0.0211473	0.402153	0.452324	2.29775	0.881667	-1.244	0.573596	3.54175	0.935775	1.30018	0.705398	LR	0.390231	0.0125304	1.32454	0.0187139
WT68	2	SI [1 10] cond=RR LR	5	dLight	0	trials		0	0.3	0.7	0.624426	1.74399	0.545489	3.49414	,,,,	0.0437882	0.307898	2.71569	1.04103	0.0923024	0.896619	0.355376	0.536606	0.611111	0.564655	SI [1 10] cond=RR	0.656506	0.0198645	1.55678	0.0358564	0.151581	0.0151993	2.21283	0.0182863	0.656889	0.566249	2.61307	1.07288	-1.08676	0.618333	3.69983	1.13032	1.5566	1.10681	LR	0.593242	0.0179572	1.63129	0.0428409
WT21	3	SI [1 10] cond=Rew NoRew	5	dLight	0	trials		0	0.3	0.7	0.199565	1.97277	0.546178	2.89616	,,,,	0.0652321	3.19403e-66	2.7406	368.893	5.25704e-174	8.50179e-147	2.23755e-31	5.1984e-86	0.959732	0.984127	SI [1 10] cond=Rew	0.603667	0.0271645	1.95612	0.067112	0.113137	0.0265698	2.06006	0.0299099	0.602425	0.419432	2.78411	0.871569	-1.3847	0.50853	4.16881	0.975214	1.96952	0.99142	NoRew	-0.710356	0.0199341	0.639984	0.0153804
WT22	3	SI [1 10] cond=Rew NoRew	5	dLight	0	trials		0	0.3	0.7	0.0238581	1.54296	0.588107	3.71339	,,,,	7.07394e-10	1.14305e-44	12.3478	210.678	5.90854e-175	3.34316e-134	1.09964e-46	7.89769e-57	0.925993	0.919492	SI [1 10] cond=Rew	0.290838	0.0228058	1.38718	0.0482907	0.0813695	0.0218906	2.09967	0.0270461	0.292507	0.514842	2.06339	1.00506	-1.34804	0.545062	3.41142	1.09573	1.39325	1.05094	NoRew	-0.690992	0.0177368	0.627285	0.0116622
WT66	3	SI [1 10] cond=Rew NoRew	5	dLight	0	trials		0	0.3	0.7	0.182136	2.41082	0.721022	3.30034	,,,,	0.00165344	8.29732e-166	5.09825	1066.35	1.0177650615865E-310	2.19938e-299	3.23731e-42	8.93912e-235	0.989198	0.996377	SI [1 10] cond=Rew	0.825021	0.0208704	2.46818	0.0496424	0.024196	0.015685	2.0209	0.01804	0.821381	0.510472	3.20016	1.00306	-1.46192	0.570675	4.66208	1.03875	2.46584	1.22946	NoRew	-0.765651	0.0136304	0.563932	0.00914192
WT67	3	SI [1 10] cond=Rew NoRew	5	dLight	0	trials		0	0.3	0.7	0.154196	1.32309	0.462429	3.33978	,,,,	4.5179e-07	9.14674e-71	10.882	352.698	3.02981e-187	1.31772e-163	2.97189e-38	1.14294e-72	0.915644	0.874101	SI [1 10] cond=Rew	0.398554	0.0219503	1.3108	0.0295817	0.15072	0.0228521	2.35873	0.0282313	0.39719	0.443137	2.2887	0.870991	-1.29262	0.57262	3.58133	0.941201	1.31425	0.686604	NoRew	-0.380332	0.00973745	0.692638	0.00920563
WT68	3	SI [1 10] cond=Rew NoRew	5	dLight	0	trials		0	0.3	0.7	0.239554	1.83379	0.619819	3.54201	,,,,	0.0451701	5.93619e-45	2.68891	216.841	5.20474e-213	2.50928e-159	8.1942e-85	5.19263e-61	0.971111	0.947917	SI [1 10] cond=Rew	0.623072	0.0317581	1.59607	0.0671651	0.186997	0.0256834	2.1768	0.0350961	0.624426	0.531451	2.61792	1.02651	-1.10665	0.592895	3.72457	1.10246	1.59461	1.13171	NoRew	-0.704798	0.0180799	0.652828	0.0135707
	legend:	RNR = right port no reward; LNR = left port no reward; RR: right port reward; LR = left port reward
[truncated: 14 more columns]

## Sheet: ED3f
mouseID	condition	conditionString	channel	channelVirus	channelSwapped	analysisMode	modelType	randomShuffle	testFraction	trainFraction	mean	var	skew	kurtosis	anovan	session_p	condition_p	session_F	condition_F	ttest_mean_p	ttest_max_p	ttest_min_p	ttest_delta_p	LDA_hyp_trainPred	LDA_hyp_testPred	cond1	moment1_bootstrap_cond1_avg	moment1_bootstrap_cond1_sd	moment2_bootstrap_cond1_avg	moment2_bootstrap_cond1_sd	moment3_bootstrap_cond1_avg	moment3_bootstrap_cond1_sd	moment4_bootstrap_cond1_avg	moment4_bootstrap_cond1_sd	mean_cond1_avg	mean_cond1_sd	max_cond1_avg	max_cond1_sd	min_cond1_avg	min_cond1_sd	delta_cond1_avg	delta_cond1_sd	var_cond1_avg	var_cond1_sd	cond2	moment1_bootstrap_cond2_avg	moment1_bootstrap_cond2_sd	moment2_bootstrap_cond2_avg	moment2_bootstrap_cond2_sd
WT32	1	SI [1 18] cond=RNR LNR	1		0	trials		0	0.3	0.7	0.628306	1.89067	1.65077	8.5224	,,,,	0.00207732	0.00442183	6.36107	8.27939	0.00402973	0.0261421	0.00170328	0.12814	0.806122	0.738095	SI [1 18] cond=RNR	0.561766	0.057501	1.53385	0.16441	0.422173	0.0662795	2.83512	0.0886862	0.557957	0.482556	2.97137	1.59456	-1.1947	0.416277	4.16606	1.54117	1.51809	1.37888	LNR	0.773868	0.0415356	2.11685	0.1682
WT33	1	SI [1 18] cond=RNR LNR	1		0	trials		0	0.3	0.7	0.358807	1.54814	0.690886	3.90882	,,,,	0.0221714	0.000867342	3.26356	11.3831	0.54645	6.39326e-07	0.265527	3.26951e-06	0.71519	0.75	SI [1 18] cond=RNR	0.372769	0.028555	1.676	0.0508124	0.511511	0.035746	2.77412	0.0495736	0.373042	0.391186	3.04275	1.0173	-1.42988	0.418852	4.47264	1.02915	1.67883	0.77445	LNR	0.344554	0.0262255	1.25665	0.0424875
WT34	1	SI [1 18] cond=RNR LNR	1		0	trials		0	0.3	0.7	0.255307	1.28697	0.794997	5.27809	,,,,	0.564619	1.38426e-06	0.680947	24.7343	0.000989266	3.03102e-05	0.0384022	1.89783e-06	0.676471	0.655172	SI [1 18] cond=RNR	0.342731	0.0262228	1.52653	0.0715551	0.149878	0.0327133	2.4351	0.033439	0.343563	0.400014	2.5476	1.30546	-1.5592	0.379949	4.1068	1.3277	1.53305	1.18891	LNR	0.179739	0.0263125	0.939806	0.0399877
WT41	1	SI [1 18] cond=RNR LNR	1		0	trials		0	0.3	0.7	0.490522	1.74569	1.39606	6.76625	,,,,	0.124509	0.0916017	1.92732	2.85943	0.82638	0.11608	0.014518	0.0383601	0.757463	0.736842	SI [1 18] cond=RNR	0.487962	0.0138851	1.6638	0.0672583	0.659502	0.0288516	3.08277	0.0653704	0.487826	0.251532	3.28343	1.52281	-1.21457	0.404009	4.498	1.6611	1.65902	1.21386	LNR	0.493243	0.0148125	1.87965	0.0560209
WT42	1	SI [1 18] cond=RNR LNR	1		0	trials		0	0.3	0.7	0.228546	1.74648	0.883718	5.51373	,,,,	0.161515	0.00921713	1.64561	6.83342	0.384145	0.000186128	0.394903	0.00113883	0.676259	0.644068	SI [1 18] cond=RNR	0.246209	0.0150794	1.86851	0.0588837	0.421798	0.0337016	3.10117	0.0518368	0.245783	0.333776	3.14346	1.61069	-1.839	0.510349	4.98246	1.70922	1.86589	1.32108	LNR	0.217158	0.024319	1.59818	0.0575541
WT32	2	SI [1 18] cond=RR LR	1		0	trials		0	0.3	0.7	0.461331	1.10398	0.929218	4.88865	,,,,	3.561e-10	0.404976	22.7834	0.694739	0.00310853	0.382728	6.5862e-05	0.587863	0.753165	0.654412	SI [1 18] cond=RR	0.426007	0.0155423	1.08171	0.0349183	0.420184	0.025842	2.6218	0.0405554	0.422653	0.298991	2.4823	1.11487	-1.02944	0.361206	3.51174	1.2448	1.07387	0.761995	LR	0.504462	0.0130471	1.05631	0.0302703
WT33	2	SI [1 18] cond=RR LR	1		0	trials		0	0.3	0.7	0.503194	1.30813	0.808602	3.64531	,,,,	2.89438e-13	2.35759e-06	21.8667	22.8453	0.596414	0.000240683	1.99214e-10	1.5263e-08	0.676871	0.706349	SI [1 18] cond=RR	0.496453	0.0176067	1.43425	0.0417552	0.557002	0.0321822	2.72055	0.0425187	0.496546	0.306162	2.93765	0.903348	-1.08475	0.363569	4.0224	0.994354	1.43676	0.715299	LR	0.510163	0.0124654	1.08945	0.0316929
WT34	2	SI [1 18] cond=RR LR	1		0	trials		0	0.3	0.7	0.14802	0.883259	0.773878	4.84742	,,,,	0.166598	0.902086	1.69632	0.0151481	0.0242825	0.782946	0.46908	0.603585	0.686321	0.655556	SI [1 18] cond=RR	0.117784	0.0108489	0.819601	0.0217024	0.252541	0.0195505	2.50036	0.0257465	0.119333	0.322147	1.78878	0.874081	-1.24943	0.362288	3.03822	0.933391	0.824079	0.529441	LR	0.176052	0.0110548	0.834	0.0241486
WT41	2	SI [1 18] cond=RR LR	1		0	trials		0	0.3	0.7	0.0852769	1.09274	0.808274	4.81751	,,,,	7.41485e-09	2.52996e-07	13.86	26.9565	5.13731e-12	8.0746e-09	0.849356	1.55452e-06	0.761194	0.79021	SI [1 18] cond=RR	0.139458	0.00691531	1.19758	0.0221257	0.472164	0.0165239	2.91029	0.0353978	0.139757	0.22924	2.46547	1.05002	-1.48441	0.373426	3.94988	1.21666	1.19874	0.7522	LR	0.0348805	0.00707763	0.982806	0.0159314
WT42	2	SI [1 18] cond=RR LR	1		0	trials		0	0.3	0.7	-0.127472	0.924219	0.513789	4.1248	,,,,	6.41536e-11	1.07241e-08	13.7232	33.2226	0.115741	0.00629604	8.67854e-11	7.07997e-08	0.690808	0.696078	SI [1 18] cond=RR	-0.143177	0.0088311	0.970681	0.0160446	0.258002	0.0188225	2.88758	0.0244049	-0.142231	0.295089	1.84823	0.937875	-1.77142	0.47971	3.61965	1.08769	0.971805	0.543332	LR	-0.114638	0.00940965	0.803399	0.0137551
WT32	3	SI [1 18] cond=Rew NoRew	1		0	trials		0	0.3	0.7	0.51306	1.35354	1.3702	7.67692	,,,,	2.69784e-05	3.4724e-12	10.6825	50.1773	1.46986e-07	4.6941e-09	2.73971e-07	1.45878e-12	0.92	0.90625	SI [1 18] cond=Rew	0.4607	0.0198739	1.06231	0.049822	0.455516	0.0351683	2.61154	0.0559505	0.461331	0.302551	2.52096	1.01997	-0.963931	0.381117	3.48489	1.14122	1.06581	0.710072	NoRew	0.629634	0.0251254	1.70765	0.0763397
WT33	3	SI [1 18] cond=Rew NoRew	1		0	trials		0	0.3	0.7	0.454591	1.39348	0.745914	3.76766	,,,,	3.78414e-17	0.00156418	28.0595	10.0799	5.37024e-08	0.275299	1.54344e-46	1.937e-06	0.856287	0.816901	SI [1 18] cond=Rew	0.502481	0.0215527	1.28109	0.0455801	0.563016	0.0359284	2.71941	0.052411	0.503194	0.302012	2.80286	0.889295	-0.989385	0.368361	3.79224	0.995081	1.28103	0.6958	NoRew	0.357077	0.015981	1.47636	0.0368791
WT34	3	SI [1 18] cond=Rew NoRew	1		0	trials		0	0.3	0.7	0.175393	0.988378	0.813481	5.22492	,,,,	0.392591	1.00031e-11	0.999124	47.688	4.07691e-05	7.26378e-08	1.12325e-18	5.59599e-16	0.887755	0.904762	SI [1 18] cond=Rew	0.147339	0.0219314	0.820736	0.0408982	0.182515	0.038794	2.45165	0.0456279	0.14802	0.311251	1.77874	0.888845	-1.23871	0.361338	3.01745	0.975351	0.82786	0.593605	NoRew	0.255849	0.015966	1.20902	0.0428829
WT41	3	SI [1 18] cond=Rew NoRew	1		0	trials		0	0.3	0.7	0.205199	1.32013	1.16946	6.45381	,,,,	0.000481806	3.76653e-37	5.97196	172.063	1.22783e-133	5.92138e-54	1.89436e-21	6.82844e-29	0.930796	0.947581	SI [1 18] cond=Rew	0.0839126	0.0117476	1.0834	0.0333801	0.43822	0.025646	2.89265	0.0451252	0.0852769	0.243784	2.27985	0.990418	-1.4869	0.400522	3.76676	1.16992	1.0877	0.669675	NoRew	0.490048	0.00804536	1.75724	0.037351
WT42	3	SI [1 18] cond=Rew NoRew	1		0	trials		0	0.3	0.7	-0.0142547	1.21315	0.863571	5.76559	,,,,	0.000402184	2.41662e-87	5.14894	445.579	2.74269e-86	1.8098e-73	3.94852e-13	1.50467e-80	0.919263	0.930464	SI [1 18] cond=Rew	-0.12683	0.0118545	0.882825	0.019667	0.282745	0.0241149	2.85701	0.0384916	-0.127472	0.292915	1.77373	0.852267	-1.67324	0.476672	3.44698	1.00638	0.882586	0.483089	NoRew	0.227513	0.0102617	1.69677	0.036147
WT32	1	SI [1 18] cond=RNR LNR	5		0	trials		0	0.3	0.7	0.553682	2.25547	2.01475	9.81209	,,,,	0.0351994	0.002361	3.40037	9.47368	0.000161866	0.00580438	0.824758	0.00662192	0.836735	0.690476	SI [1 18] cond=RNR	0.455307	0.0606955	1.72789	0.259554	0.372093	0.0776511	2.67378	0.0884565	0.45463	0.500131	2.79324	1.93121	-1.17657	0.446851	3.96981	1.99693	1.73264	2.09636	LNR	0.755556	0.050213	2.64375	0.238773
WT33	1	SI [1 18] cond=RNR LNR	5		0	trials		0	0.3	0.7	0.231274	1.67277	0.628633	3.46839	,,,,	5.98977e-05	0.387464	7.73717	0.749682	0.305117	0.00086141	0.120765	0.0107645	0.64557	0.617647	SI [1 18] cond=RNR	0.264966	0.0353258	1.57016	0.0440212	0.569576	0.0316604	2.8307	0.0462048	0.264948	0.509136	2.87563	0.994446	-1.4707	0.552456	4.34632	1.0159	1.57329	0.738566	LNR	0.195331	0.0312675	1.34681	0.0374563
WT34	1	SI [1 18] cond=RNR LNR	5		0	trials		0	0.3	0.7	0.40087	1.54817	0.59655	3.99901	,,,,	0.111236	1.23179e-05	2.02709	20.0787	0.117305	0.0124427	0.0106483	0.0010611	0.727941	0.741379	SI [1 18] cond=RNR	0.441812	0.0273905	1.77676	0.0719791	0.00435905	0.0296022	2.21561	0.0271219	0.446681	0.417926	2.62723	1.2703	-1.58508	0.383025	4.21231	1.33604	1.77065	1.19937	LNR	0.361092	0.0261882	1.20115	0.0531682
WT41	1	SI [1 18] cond=RNR LNR	5		0	trials		0	0.3	0.7	0.328408	1.51304	0.599212	4.26807	,,,,	0.420067	0.0216093	0.942404	5.31769	0.257154	0.356202	0.0756157	0.115162	0.69403	0.526316	SI [1 18] cond=RNR	0.312827	0.0146281	1.43012	0.0506129	0.346243	0.0304323	2.80358	0.0677545	0.313409	0.258976	2.72869	1.08798	-1.58141	0.559943	4.3101	1.29284	1.42656	0.818184	LNR	0.346406	0.0171288	1.59573	0.0314902
WT42	1	SI [1 18] cond=RNR LNR	5		0	trials		0	0.3	0.7	0.47017	1.6643	1.13969	6.2903	,,,,	0.289122	0.00668345	1.24929	7.41809	0.197339	0.0171951	0.00103394	0.222064	0.841727	0.788136	SI [1 18] cond=RNR	0.500843	0.0269196	1.71403	0.0826231	0.337053	0.0289416	2.41536	0.0281355	0.50447	0.481977	2.86367	1.72069	-1.18552	0.544797	4.04919	1.74151	1.72206	1.67493	LNR	0.44648	0.0302085	1.3629	0.0670193
WT32	2	SI [1 18] cond=RR LR	5		0	trials		0	0.3	0.7	0.216568	0.921097	0.665917	4.0671	,,,,	0.020581	0.00186957	3.91531	9.78293	0.567322	0.746328	1.03834e-07	0.0136219	0.841772	0.808824	SI [1 18] cond=RR	0.224655	0.0137034	0.796791	0.0283679	0.307672	0.0238336	2.54712	0.0338293	0.22444	0.294302	1.92109	0.902523	-1.076	0.337934	2.99709	0.963537	0.800146	0.559341	LR	0.209376	0.0159536	0.934371	0.0235988
WT33	2	SI [1 18] cond=RR LR	5		0	trials		0	0.3	0.7	0.503207	1.13489	0.727559	3.77284	,,,,	1.01896e-10	0.750991	17.3902	0.100819	0.0380747	0.139551	0.889486	0.171665	0.62585	0.619048	SI [1 18] cond=RR	0.53597	0.0216515	1.09111	0.0320614	0.605755	0.0275522	2.81638	0.040231	0.53526	0.378491	2.67128	0.850631	-0.843421	0.510696	3.51471	0.982547	1.09011	0.626777	LR	0.464024	0.0157499	0.993728	0.0286124
WT34	2	SI [1 18] cond=RR LR	5		0	trials		0	0.3	0.7	0.179669	0.783521	0.688452	4.42283	,,,,	0.0450523	0.324831	2.69782	0.970958	0.0124479	0.288093	4.39556e-06	0.35258	0.766509	0.733333	SI [1 18] cond=RR	0.146745	0.0129348	0.729674	0.0233986	0.0182421	0.0197126	2.27158	0.0210017	0.145721	0.332566	1.55353	0.832106	-1.16938	0.383882	2.72291	0.895119	0.729414	0.52896	LR	0.213384	0.00969225	0.691524	0.0188538
WT41	2	SI [1 18] cond=RR LR	5		0	trials		0	0.3	0.7	-0.0135258	0.985619	0.230006	3.38496	,,,,	6.81497e-05	0.648657	7.38132	0.207725	2.47721e-05	0.0136908	0.0142843	0.533448	0.741791	0.723776	SI [1 18] cond=RR	0.0221286	0.00766486	0.968102	0.0153855	0.135552	0.0144253	2.62068	0.0200438	0.023685	0.266481	1.91417	0.757118	-1.66211	0.477913	3.57628	0.90833	0.967098	0.467319	LR	-0.0485158	0.00760302	0.952602	0.0108107
WT42	2	SI [1 18] cond=RR LR	5		0	trials		0	0.3	0.7	0.112307	0.781928	0.632642	4.06911	,,,,	9.46879e-17	0.275603	21.078	1.18985	0.736553	0.735083	0.00205375	0.243266	0.845404	0.813725	SI [1 18] cond=RR	0.11558	0.0117836	0.717671	0.0169365	0.190218	0.0171693	2.50326	0.0231433	0.116077	0.365297	1.62079	0.844347	-1.15504	0.478073	2.77583	0.988732	0.717169	0.607268	LR	0.109277	0.0118963	0.674805	0.0151117
WT32	3	SI [1 18] cond=Rew NoRew	5		0	trials		0	0.3	0.7	0.321006	1.35865	1.7754	10.7844	,,,,	0.0547651	2.50549e-21	2.91696	96.0924	2.75362e-22	8.70154e-22	0.585593	1.26471e-20	0.903333	0.875	SI [1 18] cond=Rew	0.215517	0.0215748	0.85754	0.0362942	0.24772	0.0315599	2.44281	0.0433327	0.216568	0.316887	1.933	0.847947	-1.16311	0.382598	3.09611	0.927043	0.863992	0.555513	NoRew	0.555819	0.0235141	2.05505	0.116738
WT33	3	SI [1 18] cond=Rew NoRew	5		0	trials		0	0.3	0.7	0.411669	1.33236	0.612382	3.67338	,,,,	3.76042e-15	7.11318e-15	24.6075	63.2908	8.96183e-15	0.509293	3.1775e-52	2.19684e-20	0.919162	0.866197	SI [1 18] cond=Rew	0.502443	0.0224614	1.05214	0.040836	0.651127	0.0347464	2.86627	0.052249	0.503207	0.372569	2.61993	0.83709	-0.840542	0.498334	3.46047	0.955377	1.04869	0.62257	NoRew	0.233683	0.024457	1.46576	0.0315439
WT34	3	SI [1 18] cond=Rew NoRew	5		0	trials		0	0.3	0.7	0.236106	0.987832	0.759996	4.77098	,,,,	0.193854	6.17766e-38	1.57539	183.802	6.70305e-15	1.46179e-26	1.3972e-36	5.276e-48	0.877551	0.880952	SI [1 18] cond=Rew	0.179103	0.0239703	0.703516	0.0356914	0.070108	0.0329196	2.30199	0.0387034	0.179669	0.332155	1.59027	0.843964	-1.09787	0.383095	2.68815	0.912464	0.708747	0.542415	NoRew	0.399944	0.0197904	1.46373	0.0465176
WT41	3	SI [1 18] cond=Rew NoRew	5		0	trials		0	0.3	0.7	0.0876613	1.16601	0.480143	4.16242	,,,,	0.000744127	9.65909e-56	5.66259	270.796	2.82702e-86	1.37496e-72	0.0119332	3.21802e-45	0.871972	0.899194	SI [1 18] cond=Rew	-0.0131139	0.0139189	0.959483	0.0214602	0.125683	0.0224372	2.60972	0.0337807	-0.0135258	0.270472	1.85778	0.699001	-1.70115	0.486951	3.55893	0.85009	0.960514	0.431013	NoRew	0.329723	0.00951217	1.50612	0.0252713
WT42	3	SI [1 18] cond=Rew NoRew	5		0	trials		0	0.3	0.7	0.226111	1.09026	1.12917	6.80793	,,,,	0.00121271	2.94146e-61	4.53264	297.704	4.03801e-58	1.20791e-68	6.31148e-11	2.86812e-79	0.902266	0.907285	SI [1 18] cond=Rew	0.114438	0.0137996	0.692991	0.027953	0.251922	0.0243677	2.53402	0.0329579	0.112307	0.349639	1.62967	0.818924	-1.11055	0.451272	2.74022	0.952281	0.694482	0.550162	NoRew	0.47143	0.0139339	1.5174	0.0412815
[truncated: 14 more columns]
