# Supplementary material for: Dopamine and glutamate regulate striatal acetylcholine in decision-making
Source: Nature. 2023 Aug 9;621(7979):577–85. doi: 10.1038/s41586-023-06492-9 (PMC10511323; doi:10.1038/s41586-023-06492-9)
Supplement: Supplementary file 13 — Source Data Extended Data Fig. 4 [file 41586_2023_6492_MOESM13_ESM.xlsx]

## Sheet: ED4a
mouseID	condition	conditionString	channel	channelVirus	channelSwapped	analysisMode	modelType	randomShuffle	testFraction	trainFraction	mean	var	skew	kurtosis	anovan	session_p	condition_p	session_F	condition_F	ttest_mean_p	ttest_max_p	ttest_min_p	ttest_delta_p	LDA_hyp_trainPred	LDA_hyp_testPred	cond1	moment1_bootstrap_cond1_avg	moment1_bootstrap_cond1_sd	moment2_bootstrap_cond1_avg	moment2_bootstrap_cond1_sd	moment3_bootstrap_cond1_avg	moment3_bootstrap_cond1_sd	moment4_bootstrap_cond1_avg	moment4_bootstrap_cond1_sd	mean_cond1_avg	mean_cond1_sd	max_cond1_avg	max_cond1_sd	min_cond1_avg	min_cond1_sd	delta_cond1_avg	delta_cond1_sd	var_cond1_avg	var_cond1_sd	cond2	moment1_bootstrap_cond2_avg	moment1_bootstrap_cond2_sd	moment2_bootstrap_cond2_avg	moment2_bootstrap_cond2_sd
WT62	1	SI [0 10] cond=Rew Rew	1	dLight	0	trials		0	0.3	0.7	0.755287	2.28876	0.152678	2.97317	,,,,	NaN	0.011202	0	6.51422	7.13777e-17	6.89156e-07	1.77036e-22	0.0790891	0.810811	0.741935	processed_WT62_11222021 SI [0 10] cond=Rew	1.27164	0.0764427	1.61429	0.0707485	-0.149108	0.0253923	2.13583	0.0265142	1.25558	0.806316	2.90684	1.12206	-0.648402	0.762679	3.55524	1.25594	1.58196	1.22547	processed_WT62_11082021 Rew	0.50929	0.0627288	1.94034	0.0726965
WT63	2	SI [0 10] cond=Rew Rew	1	dLight	0	trials		0	0.3	0.7	0.86548	3.09906	0.40351	2.93062	,,,,	NaN	5.36175e-05	0	16.6457	5.29612e-29	4.44785e-22	4.10862e-23	1.07714e-07	0.833333	0.807692	processed_WT63_11222021 SI [0 10] cond=Rew	1.30378	0.0426119	3.13508	0.0577421	0.126949	0.0113098	1.87704	0.0119782	1.31176	0.742919	3.94922	1.19665	-1.06561	0.654284	5.01483	1.09246	3.15224	1.44473	processed_WT63_11102021 Rew	0.556521	0.0413436	2.58813	0.0836659
WT64	3	SI [0 10] cond=Rew Rew	1	dLight	0	trials		0	0.3	0.7	0.854931	2.6084	0.378491	2.68105	,,,,	NaN	2.31503e-10	0	42.5038	1.99992e-17	5.23643e-21	0.0187633	3.9783e-16	0.778689	0.759615	processed_WT64_11222021 SI [0 10] cond=Rew	1.10864	0.0274141	2.93887	0.0293603	0.145887	0.0228783	2.07388	0.0115618	1.11098	0.533063	3.81604	1.01746	-1.26384	0.558259	5.07988	1.01884	2.92151	1.11262	processed_WT64_11082021 Rew	0.618217	0.0189994	2.15092	0.0608951
WT65	4	SI [0 10] cond=Rew Rew	1	dLight	0	trials		0	0.3	0.7	0.939866	3.05288	0.142579	2.44687	,,,,	NaN	0.448498	0	0.575717	2.78843e-26	1.15338e-16	3.62677e-29	0.00106222	0.839744	0.742424	processed_WT65_11222021 SI [0 10] cond=Rew	1.48191	0.0354365	2.90184	0.0456396	-0.103281	0.0184007	2.03456	0.0252084	1.47982	0.780408	3.88995	1.22178	-1.03244	0.611433	4.92239	1.17435	2.89666	1.37788	processed_WT65_11082021 Rew	0.690419	0.0405824	2.81257	0.0945721
WT62	5	SI [0 10] cond=NoRew NoRew	1	dLight	0	trials		0	0.3	0.7	-0.685951	0.93476	0.495933	3.93203	,,,,	NaN	0.205596	0	1.61626	3.73275e-10	0.00227956	9.3903e-09	0.392715	0.820513	0.6875	processed_WT62_11222021 SI [0 10] cond=NoRew	-0.304497	0.0546442	0.543724	0.037902	0.128375	0.0574056	2.41714	0.0301965	-0.300328	0.600307	0.833732	1.01546	-1.25611	0.505688	2.08985	0.902427	0.536727	0.488293	processed_WT62_11082021 NoRew	-0.933467	0.0457175	0.674341	0.0632405
WT63	6	SI [0 10] cond=NoRew NoRew	1	dLight	0	trials		0	0.3	0.7	-0.908884	1.00325	1.85509	13.1338	,,,,	NaN	0.00754143	0	7.28973	2.46598e-11	4.15668e-08	1.79991e-08	0.0015967	0.730769	0.796296	processed_WT63_11222021 SI [0 10] cond=NoRew	-0.602856	0.0336524	0.680027	0.0815024	0.300681	0.0333738	2.3959	0.04491	-0.577943	0.777821	0.7353	1.60221	-1.54348	0.622022	2.27878	1.37807	0.764446	1.29234	processed_WT63_11102021 NoRew	-1.20775	0.0307189	0.412432	0.0298018
WT64	7	SI [0 10] cond=NoRew NoRew	1	dLight	0	trials		0	0.3	0.7	-0.520738	0.719836	0.223479	3.61216	,,,,	NaN	0.678959	0	0.17191	0.000388878	0.00120193	0.000808468	0.542019	0.723404	0.8	processed_WT64_11222021 SI [0 10] cond=NoRew	-0.391561	0.0542905	0.544529	0.025447	0.0532946	0.0658211	2.34664	0.0732154	-0.416428	0.455444	0.744765	0.701355	-1.49136	0.53136	2.23612	0.66156	0.545369	0.331686	processed_WT64_11082021 NoRew	-0.663458	0.0334562	0.580463	0.0270274
WT65	8	SI [0 10] cond=NoRew NoRew	1	dLight	0	trials		0	0.3	0.7	-0.882926	0.904121	0.956029	5.86677	,,,,	NaN	0.302412	0	1.06969	9.06716e-11	6.65904e-07	3.75685e-11	0.290458	0.813559	0.68	processed_WT65_11222021 SI [0 10] cond=NoRew	-0.586098	0.0607252	0.619359	0.0567298	0.379374	0.0256026	2.32008	0.0297988	-0.579807	0.634204	0.675411	1.24911	-1.48176	0.575162	2.15718	1.07442	0.61436	0.674107	processed_WT65_11082021 NoRew	-1.14497	0.0432187	0.529002	0.0424885
WT62	9	SI [10 0] cond=Rew Rew	1	dLight	0	trials		0	0.3	0.7	0.348341	0.961283	0.0446425	2.97135	,,,,	NaN	2.52525e-10	0	42.9077	0.33632	0.00604878	1.30632e-12	5.92676e-13	0.716216	0.709677	processed_WT62_11222021 SI [10 0] cond=Rew	0.380058	0.0254905	0.552873	0.0290073	-0.0502063	0.0208484	2.20438	0.0439949	0.382121	0.476374	1.4322	0.66673	-0.692436	0.596605	2.12464	0.707323	0.547346	0.386324	processed_WT62_11082021 Rew	0.328162	0.0303361	0.998373	0.0692679
WT63	10	SI [10 0] cond=Rew Rew	1	dLight	0	trials		0	0.3	0.7	0.297957	0.814549	0.28802	3.11025	,,,,	NaN	6.54463e-18	0	81.1979	9.86354e-05	1.79405e-15	8.44978e-12	4.2359e-26	0.691057	0.663462	processed_WT63_11222021 SI [10 0] cond=Rew	0.206006	0.0164661	0.479115	0.0153982	-0.121673	0.037128	2.38812	0.0249799	0.205249	0.376876	1.19157	0.573272	-0.85767	0.433311	2.04924	0.686289	0.475835	0.351258	processed_WT63_11102021 Rew	0.352961	0.0242554	0.836711	0.0199088
WT64	11	SI [10 0] cond=Rew Rew	1	dLight	0	trials		0	0.3	0.7	0.147713	0.999185	0.339318	3.17288	,,,,	NaN	0.0585749	0	3.59951	7.84434e-08	1.13292e-05	0.000764035	0.056981	0.684426	0.625	processed_WT64_11222021 SI [10 0] cond=Rew	0.0297928	0.015877	0.823234	0.0320124	0.0368321	0.033099	2.38438	0.0292438	0.0257415	0.388722	1.45805	0.685749	-1.32622	0.500868	2.78427	0.80057	0.846655	0.51357	processed_WT64_11082021 Rew	0.251747	0.0354272	0.970789	0.0325796
WT65	12	SI [10 0] cond=Rew Rew	1	dLight	0	trials		0	0.3	0.7	0.169301	0.832318	-0.035899	2.58777	,,,,	NaN	1.4382e-12	0	53.9125	0.0056171	0.0704514	7.55164e-16	5.01158e-11	0.839744	0.772727	processed_WT65_11222021 SI [10 0] cond=Rew	0.249434	0.021847	0.511474	0.0237349	-0.24458	0.0240192	2.4999	0.0515676	0.251835	0.398909	1.25481	0.599503	-0.895543	0.466013	2.15035	0.619538	0.516315	0.343832	processed_WT65_11082021 Rew	0.129118	0.0367382	0.858219	0.0563145
WT62	13	SI [10 0] cond=NoRew NoRew	1	dLight	0	trials		0	0.3	0.7	0.247596	0.857583	-0.0292364	2.89706	,,,,	NaN	0.000344924	0	13.4225	0.252515	0.00435425	0.0715731	0.000273445	0.628205	0.625	processed_WT62_11222021 SI [10 0] cond=NoRew	0.207284	0.0365375	0.556065	0.0449685	-0.162061	0.0526011	2.2697	0.059669	0.196212	0.380389	1.21802	0.567275	-0.938826	0.515115	2.15685	0.691481	0.554459	0.396908	processed_WT62_11082021 NoRew	0.305162	0.0547927	0.877009	0.0776708
WT63	14	SI [10 0] cond=NoRew NoRew	1	dLight	0	trials		0	0.3	0.7	0.28849	0.855199	0.529517	3.75143	,,,,	NaN	1.24308e-10	0	46.2206	4.34781e-10	5.75319e-12	0.00374457	1.65923e-14	0.792308	0.685185	processed_WT63_11222021 SI [10 0] cond=NoRew	0.0764558	0.0114425	0.424152	0.0152803	-0.0529619	0.0513275	2.48569	0.0376747	0.0768033	0.352954	1.0424	0.572006	-0.915982	0.43557	1.95838	0.673385	0.427706	0.329286	processed_WT63_11102021 NoRew	0.488932	0.0427599	0.946943	0.0376159
WT64	15	SI [10 0] cond=NoRew NoRew	1	dLight	0	trials		0	0.3	0.7	0.230867	0.96266	0.298733	3.00006	,,,,	NaN	0.237195	0	1.40739	0.144618	0.0519168	0.191664	0.357314	0.648936	0.55	processed_WT64_11222021 SI [10 0] cond=NoRew	0.188364	0.0393856	0.841541	0.03159	-0.0125074	0.0474456	2.38079	0.0509044	0.194389	0.398921	1.61568	0.650958	-1.18912	0.531514	2.8048	0.748566	0.853583	0.461354	processed_WT64_11082021 NoRew	0.287168	0.0403298	0.960892	0.0399497
WT65	16	SI [10 0] cond=NoRew NoRew	1	dLight	0	trials		0	0.3	0.7	0.135784	0.784785	0.0702792	2.68805	,,,,	NaN	0.0162669	0	5.88456	0.517692	0.350281	0.00140287	0.00695697	0.694915	0.78	processed_WT65_11222021 SI [10 0] cond=NoRew	0.13104	0.028372	0.586038	0.0339967	0.0151981	0.0397453	2.17476	0.0429512	0.11512	0.424601	1.22987	0.690197	-0.963961	0.467537	2.19383	0.795244	0.593815	0.451729	processed_WT65_11082021 NoRew	0.142347	0.0204415	0.784183	0.0511842
WT62	1	SI [0 10] cond=Rew Rew	5	Grab-Ach	0	trials		0	0.3	0.7	0.0899379	0.988302	-0.0162639	2.74143	,,,,	NaN	0.00172292	0	10.0049	2.00249e-07	0.597338	1.81564e-09	4.09689e-05	0.716216	0.741935	processed_WT62_11222021 SI [0 10] cond=Rew	-0.030342	0.0135449	1.0844	0.0298845	-0.00949685	0.0331812	2.43847	0.0563377	-0.0382571	0.259997	1.58248	0.574857	-1.69675	0.470813	3.27923	0.712146	1.07914	0.4435	processed_WT62_11082021 Rew	0.166087	0.0346365	0.91637	0.0450715
WT63	2	SI [0 10] cond=Rew Rew	5	Grab-Ach	0	trials		0	0.3	0.7	0.570357	1.46845	0.487177	3.0615	,,,,	NaN	4.92669e-07	0	26.0746	1.44842e-28	0.0594001	1.14302e-35	4.26263e-06	0.808943	0.807692	processed_WT63_11222021 SI [0 10] cond=Rew	0.33212	0.0182331	1.70727	0.0465791	0.321144	0.0214265	2.18231	0.0351519	0.334527	0.337559	2.49514	0.922059	-1.30836	0.470633	3.8035	1.12319	1.69329	0.951944	processed_WT63_11102021 Rew	0.714465	0.023681	1.27352	0.0381445
WT64	3	SI [0 10] cond=Rew Rew	5	Grab-Ach	0	trials		0	0.3	0.7	0.159518	1.11915	0.458925	3.77554	,,,,	NaN	1.31757e-06	0	24.1866	2.22115e-27	0.0149279	2.67626e-36	6.15476e-06	0.819672	0.788462	processed_WT64_11222021 SI [0 10] cond=Rew	-0.0876419	0.019198	1.22728	0.0628453	0.171612	0.0178054	2.03328	0.0215396	-0.0926526	0.420236	1.56895	0.954121	-1.52215	0.482422	3.0911	1.11503	1.22727	0.941664	processed_WT64_11082021 Rew	0.380581	0.0117971	0.798591	0.0610615
WT65	4	SI [0 10] cond=Rew Rew	5	Grab-Ach	0	trials		0	0.3	0.7	-0.0318983	1.18547	0.495782	3.35845	,,,,	NaN	0.0853956	0	2.97562	1.68202e-23	7.41609e-12	2.6625e-21	0.410678	0.814103	0.666667	processed_WT65_11222021 SI [0 10] cond=Rew	-0.346439	0.0228779	1.18841	0.0268818	0.244258	0.0133022	2.06463	0.0192334	-0.35019	0.485852	1.38718	0.89057	-1.7473	0.498771	3.13447	0.93584	1.18278	0.716101	processed_WT65_11082021 Rew	0.1193	0.0269137	1.05844	0.0325375
WT62	5	SI [0 10] cond=NoRew NoRew	5	Grab-Ach	0	trials		0	0.3	0.7	0.122135	1.12962	0.0990696	2.90192	,,,,	NaN	0.210799	0	1.5795	0.00972556	0.655915	0.00210673	0.0154751	0.5	0.5	processed_WT62_11222021 SI [0 10] cond=NoRew	0.0268177	0.0245426	1.18068	0.0595657	0.0332192	0.0553939	2.30913	0.0389316	0.0225609	0.284589	1.75317	0.595687	-1.64267	0.558151	3.39584	0.780175	1.17386	0.549488	processed_WT62_11082021 NoRew	0.20107	0.0674503	1.06792	0.060417
WT63	6	SI [0 10] cond=NoRew NoRew	5	Grab-Ach	0	trials		0	0.3	0.7	0.317254	1.43209	0.294919	3.36972	,,,,	NaN	0.000118106	0	15.4382	5.5546e-10	0.958361	2.64984e-10	0.000459841	0.723077	0.759259	processed_WT63_11222021 SI [0 10] cond=NoRew	0.131785	0.0294888	1.63042	0.0699117	0.113108	0.022595	2.06698	0.0426329	0.107	0.485399	2.01884	1.03096	-1.60508	0.568379	3.62392	1.08011	1.57713	0.971888	processed_WT63_11102021 NoRew	0.508121	0.0289811	1.11683	0.0543041
WT64	7	SI [0 10] cond=NoRew NoRew	5	Grab-Ach	0	trials		0	0.3	0.7	0.331973	1.39674	0.318458	2.79981	,,,,	NaN	0.786053	0	0.0739194	2.24514e-13	0.00125132	8.59541e-11	0.299848	0.755319	0.775	processed_WT64_11222021 SI [0 10] cond=NoRew	0.117214	0.0566118	1.33597	0.0676718	0.17725	0.0636513	2.17335	0.0557846	0.121289	0.432076	1.8627	0.785225	-1.45235	0.49985	3.31505	0.886762	1.2941	0.837195	processed_WT64_11082021 NoRew	0.63822	0.0297907	1.23782	0.0621581
WT65	8	SI [0 10] cond=NoRew NoRew	5	Grab-Ach	0	trials		0	0.3	0.7	0.276083	1.63716	0.533369	3.66681	,,,,	NaN	0.033614	0	4.58456	4.39772e-06	0.522362	3.51342e-09	0.0444617	0.686441	0.56	processed_WT65_11222021 SI [0 10] cond=NoRew	0.0939709	0.0325593	1.70549	0.0873262	0.167063	0.0186587	1.95787	0.0399272	0.106675	0.443204	2.13272	0.973314	-1.61764	0.391997	3.75035	0.989667	1.72405	1.03906	processed_WT65_11082021 NoRew	0.420253	0.0234612	1.37683	0.0734515
WT62	9	SI [10 0] cond=Rew Rew	5	Grab-Ach	0	trials		0	0.3	0.7	-0.0726953	0.95003	0.0637263	2.61163	,,,,	NaN	0.561563	0	0.337764	3.50661e-05	0.00158449	0.00698061	0.665616	0.628378	0.629032	processed_WT62_11222021 SI [10 0] cond=Rew	0.0428861	0.0259969	0.872483	0.0268861	0.0488138	0.0505371	2.31845	0.0332965	0.0448794	0.371147	1.53346	0.571369	-1.40466	0.479712	2.93812	0.650216	0.879442	0.325688	processed_WT62_11082021 Rew	-0.1504	0.0367271	0.897142	0.046108
WT63	10	SI [10 0] cond=Rew Rew	5	Grab-Ach	0	trials		0	0.3	0.7	-0.45214	0.991695	0.649858	3.33646	,,,,	NaN	1.46453e-13	0	58.2733	0.00226305	5.43873e-07	2.77546e-10	1.75147e-14	0.613821	0.730769	processed_WT63_11222021 SI [10 0] cond=Rew	-0.405328	0.0200655	0.695312	0.02515	0.533782	0.0368714	2.71585	0.0604986	-0.384906	0.415419	1.1305	0.623708	-1.43782	0.502579	2.56832	0.743771	0.694646	0.421332	processed_WT63_11102021 Rew	-0.503385	0.0188068	1.07285	0.0332014
WT64	11	SI [10 0] cond=Rew Rew	5	Grab-Ach	0	trials		0	0.3	0.7	-0.0373798	0.977054	0.264023	2.88557	,,,,	NaN	2.28626e-07	0	27.8058	1.44858e-16	0.214157	9.14593e-22	4.21265e-09	0.680328	0.759615	processed_WT64_11222021 SI [10 0] cond=Rew	0.162502	0.02008	0.677601	0.0183639	0.208378	0.0231184	2.30799	0.0348282	0.173945	0.504685	1.46294	0.735021	-0.939939	0.58287	2.40288	0.72006	0.671196	0.422528	processed_WT64_11082021 Rew	-0.223955	0.0179526	0.938658	0.0306037
WT65	12	SI [10 0] cond=Rew Rew	5	Grab-Ach	0	trials		0	0.3	0.7	-0.0216709	1.78667	0.689932	2.73428	,,,,	NaN	4.98812e-28	0	143.594	0.146548	7.75645e-22	1.62573e-11	4.67732e-31	0.814103	0.848485	processed_WT65_11222021 SI [10 0] cond=Rew	0.0167719	0.0338358	1.03861	0.0444382	0.349776	0.0255866	2.17408	0.0342601	0.0218216	0.479218	1.6445	0.890906	-1.23941	0.576908	2.88391	1.00744	1.04558	0.752237	processed_WT65_11082021 Rew	-0.0362837	0.0189086	2.13758	0.0772852
WT62	13	SI [10 0] cond=NoRew NoRew	5	Grab-Ach	0	trials		0	0.3	0.7	-0.077666	0.915673	0.0617239	2.67918	,,,,	NaN	0.151265	0	2.08076	0.00114882	0.0943712	0.00367359	0.498878	0.692308	0.4375	processed_WT62_11222021 SI [10 0] cond=NoRew	0.0515543	0.0298621	0.784604	0.0303645	-0.0204261	0.0366178	2.25542	0.0596553	0.0520311	0.325548	1.43987	0.558647	-1.32177	0.459641	2.76163	0.764617	0.78701	0.365371	processed_WT62_11082021 NoRew	-0.133667	0.0420665	0.878521	0.0291711
WT63	14	SI [10 0] cond=NoRew NoRew	5	Grab-Ach	0	trials		0	0.3	0.7	-0.276609	1.01143	0.52602	3.10373	,,,,	NaN	2.98604e-13	0	61.3172	4.10055e-07	0.00464797	5.72425e-14	6.81833e-14	0.769231	0.833333	processed_WT63_11222021 SI [10 0] cond=NoRew	-0.120492	0.0155936	0.578823	0.0329447	0.423843	0.037794	2.64446	0.0462529	-0.104201	0.488169	1.26621	0.752169	-1.11214	0.548795	2.37835	0.766517	0.58679	0.361392	processed_WT63_11102021 NoRew	-0.436679	0.0436245	1.14248	0.0503971
WT64	15	SI [10 0] cond=NoRew NoRew	5	Grab-Ach	0	trials		0	0.3	0.7	0.0459142	0.989393	0.117019	2.88708	,,,,	NaN	0.00123554	0	10.8071	1.05347e-06	0.365647	2.12904e-08	0.000454665	0.755319	0.575	processed_WT64_11222021 SI [10 0] cond=NoRew	0.218955	0.0474184	0.700117	0.0486963	0.286678	0.0441732	2.27159	0.066676	0.192654	0.447176	1.55879	0.675436	-0.929366	0.566769	2.48816	0.799218	0.72072	0.489684	processed_WT64_11082021 NoRew	-0.163134	0.0274319	1.00048	0.0451587
WT65	16	SI [10 0] cond=NoRew NoRew	5	Grab-Ach	0	trials		0	0.3	0.7	0.04126	1.77842	0.559558	2.64609	,,,,	NaN	4.58675e-08	0	32.6208	0.0452484	4.06482e-06	0.000127196	2.30038e-08	0.771186	0.74	processed_WT65_11222021 SI [10 0] cond=NoRew	0.105975	0.0317005	1.32308	0.0801683	0.246932	0.0197656	2.0951	0.0408548	0.104415	0.441937	1.91713	0.858821	-1.31501	0.598327	3.23215	1.07478	1.34767	0.97772	processed_WT65_11082021 NoRew	-0.0172008	0.0247952	2.18323	0.0488277
[truncated: 14 more columns]

## Sheet: ED4b
time	ACh							DA
	SE	SE	CI	CI	SE or CI	SE or CI		SE	SE	CI	CI	SE or CI	SE or CI
	unrewarded	ITI	unrewarded	ITI	SE ITI	C1 ITI		unrewarded	ITI	unrewarded	ITI	SE ITI	C1 ITI
-2.16	0.0147868	0.052749	0.0166762	0.00254068	0.0147868	0.00254068		-0.230498	-0.183947	0.00452185	-0.0727274	-0.183947	-0.0727274
-2.106	0.00147244	0.0333385	0.026175	0.0194651	0.00147244	0.0194651		-0.232656	-0.209533	0.0119441	-0.064705	-0.209533	-0.064705
-2.052	-0.00262732	0.0195817	0.0555288	0.0460615	-0.00262732	0.0460615		-0.241192	-0.202026	0.0201708	-0.057689	-0.202026	-0.057689
-1.998	-0.0144933	-0.000136399	0.0461012	0.0488161	-0.0144933	0.0488161		-0.254301	-0.224398	0.0117478	-0.0438453	-0.224398	-0.0438453
-1.944	-0.0264833	-0.0125504	0.0205175	0.00390091	-0.0264833	0.00390091		-0.254499	-0.222019	0.0193899	-0.042856	-0.222019	-0.042856
-1.89	-0.0183612	-0.0264892	0.00568838	0.0017798	-0.0183612	0.0017798		-0.240498	-0.229439	0.0282047	-0.0787548	-0.229439	-0.0787548
-1.836	-0.0237918	-0.048888	-0.0116017	0.0112804	-0.0237918	0.0112804		-0.220604	-0.246204	0.013643	-0.088296	-0.246204	-0.088296
-1.782	-0.0207012	-0.0597889	-0.0143655	-0.00548498	-0.0207012	-0.00548498		-0.213444	-0.266603	-0.00289794	-0.112144	-0.266603	-0.112144
-1.728	-0.00921965	-0.0471384	-0.021718	-0.0287745	-0.00921965	-0.0287745		-0.190835	-0.272727	-0.00512922	-0.0947225	-0.272727	-0.0947225
-1.674	0.00284496	-0.0375774	-0.0304099	-0.0434996	0.00284496	-0.0434996		-0.162528	-0.268969	-0.0252209	-0.103544	-0.268969	-0.103544
-1.62	0.00816365	-0.0163732	-0.0435046	-0.0541792	0.00816365	-0.0541792		-0.131716	-0.266738	-0.0496623	-0.0949438	-0.266738	-0.0949438
-1.566	0.0175813	-0.00830914	-0.0375679	-0.0693866	0.0175813	-0.0693866		-0.102411	-0.269711	-0.0773563	-0.115764	-0.269711	-0.115764
-1.512	0.00128066	-0.0409281	-0.0340594	-0.082751	0.00128066	-0.082751		-0.0753173	-0.282229	-0.102182	-0.121237	-0.282229	-0.121237
-1.458	-0.00253085	-0.0539133	-0.015062	-0.0602855	-0.00253085	-0.0602855		-0.0641894	-0.282336	-0.122569	-0.111657	-0.282336	-0.111657
-1.404	0.00073869	-0.0753884	0.0127403	-0.003949	0.00073869	-0.003949		-0.0493451	-0.287027	-0.134493	-0.16244	-0.287027	-0.16244
-1.35	-0.000984732	-0.0772781	0.0333244	0.0165805	-0.000984732	0.0165805		-0.0490317	-0.303375	-0.138221	-0.152127	-0.303375	-0.152127
-1.296	-0.00634222	-0.0804832	0.0566937	0.0061764	-0.00634222	0.0061764		-0.0609464	-0.314033	-0.156606	-0.170245	-0.314033	-0.170245
-1.242	-0.00364396	-0.0817963	0.0857054	0.0438145	-0.00364396	0.0438145		-0.0608532	-0.345404	-0.174034	-0.178701	-0.345404	-0.178701
-1.188	0.0109822	-0.115342	0.099517	0.114159	0.0109822	0.114159		-0.0594311	-0.337248	-0.191334	-0.221256	-0.337248	-0.221256
-1.134	0.0655441	-0.101406	0.0912776	0.156804	0.0655441	0.156804		-0.061898	-0.339007	-0.212855	-0.236139	-0.339007	-0.236139
-1.08	0.0750551	-0.0741784	0.0510099	0.184178	0.0750551	0.184178		-0.0591871	-0.318104	-0.226202	-0.250752	-0.318104	-0.250752
-1.026	0.104296	-0.0247687	-0.0122873	0.177558	0.104296	0.177558		-0.0357194	-0.296802	-0.227955	-0.251533	-0.296802	-0.251533
-0.972	0.103652	0.0132855	-0.0730776	0.116945	0.103652	0.116945		0.0211976	-0.268785	-0.209472	-0.244262	-0.268785	-0.244262
-0.918	0.111325	0.0386237	-0.109393	-0.0027567	0.111325	-0.0027567		0.097986	-0.229797	-0.189682	-0.254439	-0.229797	-0.254439
-0.864	0.121259	0.0490621	-0.107333	-0.0744425	0.121259	-0.0744425		0.20372	-0.172846	-0.183333	-0.250848	-0.172846	-0.250848
-0.81	0.100787	0.0346435	-0.0708392	-0.0744818	0.100787	-0.0744818		0.322502	-0.113462	-0.167442	-0.282657	-0.113462	-0.282657
-0.756	0.069203	0.015311	-0.0319758	-0.0199772	0.069203	-0.0199772		0.448569	-0.0547049	-0.138386	-0.299281	-0.0547049	-0.299281
-0.702	0.0398024	0.002058	0.00431645	0.0925802	0.0398024	0.0925802		0.572484	-0.025655	-0.115415	-0.280678	-0.025655	-0.280678
-0.648	-0.0256089	-0.0337634	0.0270279	0.172908	-0.0256089	0.172908		0.663927	-0.0240048	-0.106181	-0.281001	-0.0240048	-0.281001
-0.594	-0.0887291	-0.155073	0.00771949	0.18324	-0.0887291	0.18324		0.677081	-0.0829486	-0.10455	-0.275804	-0.0829486	-0.275804
-0.54	-0.145695	-0.318889	-0.019936	0.130208	-0.145695	0.130208		0.640626	-0.157493	-0.105202	-0.315394	-0.157493	-0.315394
-0.486	-0.200959	-0.495239	-0.0682012	0.110821	-0.200959	0.110821		0.561962	-0.226052	-0.0947674	-0.324272	-0.226052	-0.324272
-0.432	-0.23182	-0.644438	-0.114035	0.0842874	-0.23182	0.0842874		0.475537	-0.28214	-0.0920972	-0.332197	-0.28214	-0.332197
-0.378	-0.240112	-0.703125	-0.133591	0.0820641	-0.240112	0.0820641		0.421002	-0.289352	-0.0822166	-0.295445	-0.289352	-0.295445
-0.324	-0.221873	-0.667138	-0.152046	0.0467918	-0.221873	0.0467918		0.398399	-0.275031	-0.0711232	-0.232676	-0.275031	-0.232676
-0.27	-0.197027	-0.563727	-0.160351	0.0136212	-0.197027	0.0136212		0.42996	-0.231604	-0.0754335	-0.205888	-0.231604	-0.205888
-0.216	-0.131196	-0.403711	-0.170141	-0.0262733	-0.131196	-0.0262733		0.471209	-0.162918	-0.116674	-0.227663	-0.162918	-0.227663
-0.162	0.0396568	-0.201608	-0.142811	-0.0666869	0.0396568	-0.0666869		0.447074	-0.0592732	-0.185593	-0.247649	-0.0592732	-0.247649
-0.108	0.332326	0.102568	-0.103166	-0.0903545	0.332326	-0.0903545		0.278943	0.0489894	-0.286613	-0.290449	0.0489894	-0.290449
-0.054	0.756788	0.60004	-0.00945242	-0.0545889	0.756788	-0.0545889		0.0391775	0.103006	-0.39275	-0.394979	0.103006	-0.394979
0	1.05728	0.882534	0.172769	0.0561204	1.05728	0.0561204		-0.0656822	0.186951	-0.350964	-0.38089	0.186951	-0.38089
0.054	0.847772	0.467847	0.219706	0.132366	0.847772	0.132366		-0.190539	0.232334	-0.137522	-0.286004	0.232334	-0.286004
0.108	0.272674	-0.13472	0.0770679	0.0319148	0.272674	0.0319148		-0.493039	0.166407	0.0535881	-0.231035	0.166407	-0.231035
0.162	-0.36218	-0.497143	-0.102467	-0.0484308	-0.36218	-0.0484308		-0.791888	0.00076932	0.205129	-0.230616	0.00076932	-0.230616
0.216	-0.732406	-0.520637	-0.110909	-0.0396803	-0.732406	-0.0396803		-0.99156	-0.25738	0.305355	-0.284339	-0.25738	-0.284339
0.27	-0.618054	-0.0675317	0.0161504	0.0411715	-0.618054	0.0411715		-1.08346	-0.454519	0.353528	-0.420922	-0.454519	-0.420922
0.324	-0.114562	0.647096	0.114272	0.164127	-0.114562	0.164127		-1.03121	-0.482623	0.462319	-0.530207	-0.482623	-0.530207
0.378	0.376924	1.1742	0.0798655	0.252606	0.376924	0.252606		-0.879256	-0.385547	0.615173	-0.605534	-0.385547	-0.605534
0.432	0.601832	1.31752	-0.129821	0.311858	0.601832	0.311858		-0.709871	-0.287276	0.687751	-0.61884	-0.287276	-0.61884
0.486	0.615294	1.18812	-0.372773	0.310514	0.615294	0.310514		-0.559615	-0.244021	0.650649	-0.648315	-0.244021	-0.648315
0.54	0.518354	0.927039	-0.547004	0.323047	0.518354	0.323047		-0.430958	-0.23298	0.530298	-0.667094	-0.23298	-0.667094
0.594	0.392382	0.663714	-0.62667	0.334538	0.392382	0.334538		-0.336196	-0.231881	0.416366	-0.680373	-0.231881	-0.680373
0.648	0.285211	0.454901	-0.615594	0.365379	0.285211	0.365379		-0.259774	-0.219563	0.35002	-0.661928	-0.219563	-0.661928
0.702	0.186209	0.306503	-0.561119	0.38765	0.186209	0.38765		-0.190741	-0.197637	0.302244	-0.574839	-0.197637	-0.574839
0.756	0.0954672	0.191792	-0.447745	0.374964	0.0954672	0.374964		-0.132251	-0.152459	0.244998	-0.450323	-0.152459	-0.450323
0.81	0.0102355	0.103854	-0.299086	0.328904	0.0102355	0.328904		-0.0709364	-0.105126	0.188084	-0.360576	-0.105126	-0.360576
0.864	-0.0715069	0.0377288	-0.12694	0.286497	-0.0715069	0.286497		-0.0389711	-0.0911777	0.0910311	-0.316441	-0.0911777	-0.316441
0.918	-0.111777	-0.0154119	-0.0136531	0.257688	-0.111777	0.257688		-0.0385677	-0.0987426	-0.0435961	-0.258583	-0.0987426	-0.258583
0.972	-0.142427	-0.0621088	0.0473084	0.266571	-0.142427	0.266571		-0.0481305	-0.104998	-0.180055	-0.221918	-0.104998	-0.221918
1.026	-0.156917	-0.0783911	0.0180068	0.250297	-0.156917	0.250297		-0.0502225	-0.125901	-0.317361	-0.191063	-0.125901	-0.191063
1.08	-0.153921	-0.0822824	0.000242114	0.185978	-0.153921	0.185978		-0.0727178	-0.16864	-0.441565	-0.178264	-0.16864	-0.178264
1.134	-0.144177	-0.0811356	0.0361715	0.119141	-0.144177	0.119141		-0.0972733	-0.205084	-0.524716	-0.205362	-0.205084	-0.205362
1.188	-0.0996354	-0.0570977	0.165507	0.128322	-0.0996354	0.128322		-0.12113	-0.232545	-0.569358	-0.236167	-0.232545	-0.236167
1.242	-0.00412187	-0.0347939	0.377699	0.160053	-0.00412187	0.160053		-0.113526	-0.185326	-0.57513	-0.206173	-0.185326	-0.206173
1.296	0.0733301	0.03194	0.568749	0.1927	0.0733301	0.1927		-0.0612123	-0.0417009	-0.561853	-0.138951	-0.0417009	-0.138951
1.35	0.101938	0.0844791	0.710219	0.203321	0.101938	0.203321		0.00037298	0.0988602	-0.532605	-0.0996499	0.0988602	-0.0996499
1.404	0.0948546	0.11071	0.779273	0.194625	0.0948546	0.194625		0.0857668	0.209497	-0.489128	-0.0568735	0.209497	-0.0568735
1.458	0.0439476	0.111624	0.771963	0.201965	0.0439476	0.201965		0.126126	0.258591	-0.429301	-0.0712916	0.258591	-0.0712916
1.512	-0.0183398	0.100119	0.717829	0.200348	-0.0183398	0.200348		0.142362	0.261242	-0.371411	-0.0567301	0.261242	-0.0567301
1.566	-0.0702593	0.072693	0.623642	0.163784	-0.0702593	0.163784		0.132941	0.222651	-0.31975	-0.0664743	0.222651	-0.0664743
1.62	-0.0894807	0.0653528	0.528162	0.148006	-0.0894807	0.148006		0.112139	0.156859	-0.274425	-0.0769209	0.156859	-0.0769209
1.674	-0.0853685	0.0596508	0.431341	0.134052	-0.0853685	0.134052		0.0878583	0.0872295	-0.237244	-0.130145	0.0872295	-0.130145
1.728	-0.0548025	0.0607784	0.349818	0.123486	-0.0548025	0.123486		0.0661248	0.0322855	-0.210714	-0.170419	0.0322855	-0.170419
1.782	-0.019248	0.0793064	0.268784	0.100225	-0.019248	0.100225		0.0530502	-0.00461841	-0.205129	-0.184094	-0.00461841	-0.184094
1.836	0.0260213	0.100668	0.202226	0.0611748	0.0260213	0.0611748		0.0498192	-0.0116738	-0.199453	-0.152086	-0.0116738	-0.152086
1.89	0.0596568	0.0904959	0.128266	0.0162073	0.0596568	0.0162073		0.0532134	0.00169018	-0.193938	-0.157681	0.00169018	-0.157681
1.944	0.103068	0.119098	0.0535751	0.0213977	0.103068	0.0213977		0.055147	0.00562124	-0.206131	-0.162481	0.00562124	-0.162481
1.998	0.127536	0.13412	0.019596	0.0377202	0.127536	0.0377202		0.0756855	0.00931497	-0.205264	-0.149872	0.00931497	-0.149872
2.052	0.121481	0.139117	-0.0037376	0.0401052	0.121481	0.0401052		0.0778412	0.0107107	-0.206428	-0.154285	0.0107107	-0.154285
2.106	0.104065	0.143869	-0.00776062	0.0704133	0.104065	0.0704133		0.0752793	0.00185117	-0.216018	-0.160255	0.00185117	-0.160255
2.16	0.101452	0.141944	0.00835354	0.0755684	0.101452	0.0755684		0.0739117	-0.0106302	-0.212144	-0.150728	-0.0106302	-0.150728
2.214	0.0835767	0.133355	0.020632	0.0576002	0.0835767	0.0576002		0.0781244	0.00295256	-0.178017	-0.143389	0.00295256	-0.143389
2.268	0.102739	0.113052	0.0502838	0.0618075	0.102739	0.0618075		0.0790608	0.0125641	-0.122249	-0.12158	0.0125641	-0.12158
2.322	0.0857174	0.0679664	0.0559918	0.0618553	0.0857174	0.0618553		0.0778232	0.0349671	-0.069624	-0.0879116	0.0349671	-0.0879116
2.376	0.0935411	0.0699752	0.0659845	0.0654755	0.0935411	0.0654755		0.0618732	0.0384126	-0.017777	-0.0560187	0.0384126	-0.0560187
2.43	0.0959692	0.0740007	0.0461043	0.0924061	0.0959692	0.0924061		0.0596481	0.0399212	0.0257516	-0.0334931	0.0399212	-0.0334931
2.484	0.121976	0.0796197	0.0402819	0.0826742	0.121976	0.0826742		0.0651008	0.0339519	0.0315451	-0.0117936	0.0339519	-0.0117936
2.538	0.15796	0.0919698	0.0259396	0.0827157	0.15796	0.0827157		0.0557664	0.0329659	0.0337125	-0.0415558	0.0329659	-0.0415558
2.592	0.198748	0.114541	0.0121978	0.104159	0.198748	0.104159		0.0316035	0.0380698	0.0105832	-0.0593903	0.0380698	-0.0593903
2.646	0.207219	0.120491	0.01931	0.112955	0.207219	0.112955		0.0239959	0.0341494	0.00819078	-0.0361511	0.0341494	-0.0361511
2.7	0.212485	0.141322	0.0366511	0.0908365	0.212485	0.0908365		0.0296772	0.03969	-0.000880049	-0.0032761	0.03969	-0.0032761
2.754	0.190025	0.137622	0.0512791	0.0528986	0.190025	0.0528986		0.0256821	0.0422335	-0.00631922	0.0125307	0.0422335	0.0125307
2.808	0.173396	0.144931	0.075602	0.0490516	0.173396	0.0490516		0.0341827	0.034054	-0.0161825	0.00958523	0.034054	0.00958523
2.862	0.160957	0.148635	0.0880215	0.0605406	0.160957	0.0605406		0.0311557	0.0266279	-0.0160117	0.0178949	0.0266279	0.0178949
2.916	0.15781	0.15542	0.105774	0.0691765	0.15781	0.0691765		0.0281995	0.013655	-0.0109549	0.0002652	0.013655	0.0002652
2.97	0.166442	0.150915	0.110968	0.0904431	0.166442	0.0904431		0.0103635	0.0160894	0.0101492	-0.00923054	0.0160894	-0.00923054
3.024	0.169942	0.134745	0.109336	0.144401	0.169942	0.144401		-0.000442908	0.00248089	0.0230863	-0.00790796	0.00248089	-0.00790796
3.078	0.17917	0.110715	0.116501	0.127748	0.17917	0.127748		0.00270083	-0.0066899	0.0261333	-0.0259229	-0.0066899	-0.0259229
3.132	0.176786	0.102542	0.114165	0.0842899	0.176786	0.0842899		-0.00995107	-0.0231657	0.020691	-0.0584027	-0.0231657	-0.0584027
3.186	0.167478	0.110147	0.106296	0.0259829	0.167478	0.0259829		-0.0180047	-0.0454986	0.0239931	-0.0630704	-0.0454986	-0.0630704
3.24	0.158996	0.11488	0.0900183	0.0218555	0.158996	0.0218555		-0.0211531	-0.0568499	0.0388999	-0.0598284	-0.0568499	-0.0598284

## Sheet: ED4c
DA
mouseID	condition	conditionString	channel	channelVirus	channelSwapped	analysisMode	modelType	randomShuffle	testFraction	trainFraction	mean	var	skew	kurtosis	anovan	session_p	condition_p	session_F	condition_F	ttest_mean_p	ttest_max_p	ttest_min_p	ttest_delta_p	LDA_hyp_trainPred	LDA_hyp_testPred	cond1	moment1_bootstrap_cond1_avg	moment1_bootstrap_cond1_sd	moment2_bootstrap_cond1_avg	moment2_bootstrap_cond1_sd	moment3_bootstrap_cond1_avg	moment3_bootstrap_cond1_sd	moment4_bootstrap_cond1_avg	moment4_bootstrap_cond1_sd	mean_cond1_avg	mean_cond1_sd	max_cond1_avg	max_cond1_sd	min_cond1_avg	min_cond1_sd	delta_cond1_avg	delta_cond1_sd	var_cond1_avg	var_cond1_sd	cond2	moment1_bootstrap_cond2_avg	moment1_bootstrap_cond2_sd	moment2_bootstrap_cond2_avg	moment2_bootstrap_cond2_sd
WT10	1	SI [-1 15] cond=Rew NoRew	1	dLight	0	trials		0	0.3	0.7	0.226243	1.42331	0.607472	3.69937	,,,,	1.10981e-35	4.51043e-124	26.8521	632.409	0	0	5.54028e-186	7.54312e-159	0.972178	0.972119	SI [-1 15] cond=Rew	0.684153	0.0150071	1.20415	0.022409	0.129766	0.0145794	2.36592	0.0179312	0.682775	0.468049	2.51244	0.943676	-0.974761	0.531301	3.4872	1.04786	1.20347	0.750979	NoRew	-0.540587	0.00660872	0.533915	0.00843918
WT11	1	SI [-1 15] cond=Rew NoRew	1	dLight	0	trials		0	0.3	0.7	0.0578961	0.907819	0.611301	4.04345	,,,,	1.54153e-06	7.58139e-71	8.20077	354.22	6.16021e-83	3.29345e-102	2.49259e-08	1.33288e-73	0.841758	0.830769	SI [-1 15] cond=Rew	0.290301	0.0154209	0.86315	0.016908	0.159847	0.0135327	2.37163	0.0199635	0.287294	0.537836	1.86157	0.874839	-1.10683	0.552737	2.9684	0.873531	0.861968	0.541178	NoRew	-0.223632	0.00934561	0.426251	0.00880421
WT21	1	SI [-1 15] cond=Rew NoRew	1	dLight	0	trials		0	0.3	0.7	0.334487	1.69958	0.3823	3.02445	,,,,	0.227764	2.35084e-50	1.48261	262.901	2.10586e-184	8.00978e-132	3.30745e-37	9.34782e-66	0.979866	1	SI [-1 15] cond=Rew	0.716472	0.0240304	1.58581	0.05342	0.00811373	0.0321859	2.45658	0.0392171	0.71374	0.387292	2.82843	0.838831	-1.36042	0.497164	4.18884	0.942875	1.58138	0.719812	NoRew	-0.524745	0.0163079	0.734389	0.0157326
WT22	1	SI [-1 15] cond=Rew NoRew	1	dLight	0	trials		0	0.3	0.7	0.0943363	1.36586	0.47763	3.85363	,,,,	2.30769e-08	1.18028e-26	10.4715	118.866	6.00557e-172	7.09482e-118	6.54656e-53	4.28051e-40	0.951264	0.936441	SI [-1 15] cond=Rew	0.335417	0.0265504	1.18364	0.0444148	0.0469255	0.0287198	2.40795	0.0297363	0.337944	0.4959	2.12426	0.976733	-1.36296	0.540746	3.48721	1.05106	1.18332	0.837478	NoRew	-0.55484	0.0130275	0.713017	0.0156213
WT63	1	SI [-1 15] cond=Rew NoRew	1	dLight	0	trials		0	0.3	0.7	0.143289	2.20669	0.71203	3.50241	,,,,	1.20961e-06	9.07072e-106	10.2182	589.602	0	2.04629e-267	3.19644e-37	1.8438e-210	0.992593	0.982609	SI [-1 15] cond=Rew	0.633813	0.023148	2.0952	0.0613752	0.129234	0.0280462	2.44826	0.0232883	0.634126	0.490169	3.09683	1.08319	-1.54722	0.474104	4.64404	1.09291	2.10157	1.17323	NoRew	-0.855929	0.0138415	0.616443	0.0163651
WT64	1	SI [-1 15] cond=Rew NoRew	1	dLight	0	trials		0	0.3	0.7	0.254552	1.72772	0.726714	3.52063	,,,,	0.491954	1.69119e-113	0.852548	630.043	4.50577e-238	2.63352e-232	3.1463e-30	8.77631e-162	0.961538	0.982906	SI [-1 15] cond=Rew	0.580372	0.0237276	1.75445	0.044855	0.224134	0.0244638	2.38599	0.0265731	0.580451	0.470742	2.89548	1.01688	-1.37117	0.470708	4.26665	1.07583	1.75066	0.916506	NoRew	-0.500049	0.0118953	0.548423	0.0127534
WT65	1	SI [-1 15] cond=Rew NoRew	1	dLight	0	trials		0	0.3	0.7	0.20695	2.08041	0.441387	2.8746	,,,,	0.0287976	7.11844e-133	2.71079	753.028	0	0	1.19066e-57	1.23151e-243	0.986025	0.967391	SI [-1 15] cond=Rew	0.717915	0.0226549	1.86617	0.0439611	-0.127683	0.0231589	2.37665	0.0248626	0.714251	0.462974	2.84195	0.899312	-1.56924	0.415224	4.41118	0.920594	1.86406	0.876393	NoRew	-0.8278	0.0101869	0.661831	0.0153829
WT66	1	SI [-1 15] cond=Rew NoRew	1	dLight	0	trials		0	0.3	0.7	0.182636	1.24385	0.847207	4.57334	,,,,	0.191165	3.73633e-53	1.58544	261.636	4.507e-102	6.14928e-117	3.65802e-14	6.16924e-80	0.888889	0.92029	SI [-1 15] cond=Rew	0.460416	0.021299	1.24381	0.0335787	0.362776	0.0193534	2.46914	0.0280847	0.461166	0.511838	2.46824	1.03008	-1.0644	0.561363	3.53264	1.05712	1.24389	0.841213	NoRew	-0.232578	0.0129857	0.536163	0.013776
WT67	1	SI [-1 15] cond=Rew NoRew	1	dLight	0	trials		0	0.3	0.7	0.00191417	1.31944	0.603123	3.66375	,,,,	5.08178e-07	4.21557e-85	10.7995	436.04	1.62658e-185	2.0921e-199	1.03171e-35	9.63437e-112	0.918712	0.928058	SI [-1 15] cond=Rew	0.259536	0.022205	1.29418	0.0355101	0.20622	0.0258306	2.4502	0.0305575	0.257685	0.482735	2.2409	0.948912	-1.4367	0.531441	3.6776	1.00555	1.29244	0.756648	NoRew	-0.558687	0.00873472	0.544699	0.0085975
WT68	1	SI [-1 15] cond=Rew NoRew	1	dLight	0	trials		0	0.3	0.7	0.190904	1.39579	0.447371	3.49306	,,,,	0.366384	8.96915e-27	1.05717	120.961	2.54602e-168	4.76116e-109	6.05813e-53	9.58783e-33	0.944444	0.927083	SI [-1 15] cond=Rew	0.443327	0.0259063	1.28042	0.0438517	0.170342	0.0272254	2.45345	0.0302046	0.446516	0.418771	2.43031	0.868345	-1.31484	0.529434	3.74515	0.99488	1.28968	0.718229	NoRew	-0.43542	0.01231	0.813037	0.0172347
WT69	1	SI [-1 15] cond=Rew NoRew	1	dLight	0	trials		0	0.3	0.7	0.142106	1.38198	0.649025	3.5761	,,,,	0.122447	8.53256e-62	1.93244	305.568	3.06157e-187	1.66629e-164	2.09029e-39	3.71136e-86	0.945848	0.923729	SI [-1 15] cond=Rew	0.401662	0.0254617	1.31609	0.0459831	0.225973	0.024972	2.39449	0.0288249	0.405024	0.476093	2.38537	0.942455	-1.25629	0.505396	3.64165	1.0237	1.31746	0.781331	NoRew	-0.48873	0.00909687	0.586991	0.0143076
WT8	1	SI [-1 15] cond=Rew NoRew	1	dLight	0	trials		0	0.3	0.7	0.223361	1.07717	0.814243	4.29358	,,,,	2.7125e-06	6.19271e-92	5.50581	454.684	2.04848e-257	7.67591e-222	4.76022e-59	1.71257e-128	0.929476	0.921941	SI [-1 15] cond=Rew	0.524693	0.0172773	0.924809	0.0242346	0.16605	0.0177691	2.32962	0.0197245	0.522091	0.545638	2.11464	0.954699	-0.875147	0.525172	2.98979	0.939134	0.91997	0.68357	NoRew	-0.319659	0.00862991	0.382247	0.00637568
WT9	1	SI [-1 15] cond=Rew NoRew	1	dLight	0	trials		0	0.3	0.7	0.302071	0.975883	0.498404	3.99545	,,,,	3.21178e-06	3.24978e-26	7.79621	116.345	1.88443e-180	2.1354e-111	2.49414e-59	2.09956e-28	0.909357	0.886986	SI [-1 15] cond=Rew	0.531817	0.0167344	0.838831	0.0248921	0.170502	0.0209805	2.47568	0.0294229	0.529013	0.43527	2.11248	0.822562	-0.86037	0.525737	2.97285	0.893521	0.836805	0.592599	NoRew	-0.199566	0.0102857	0.54263	0.00954603
WT10	2	SI [15 -1] cond=Rew NoRew	1	dLight	0	trials		0	0.3	0.7	0.416038	1.19455	0.329608	3.03428	,,,,	0.000682889	0.138618	3.62354	2.19469	2.31538e-05	0.000169329	0.0154245	0.0503458	0.552464	0.542751	SI [15 -1] cond=Rew	0.450626	0.0168588	0.993421	0.0209178	0.110917	0.0149436	2.21758	0.015766	0.451131	0.527569	2.04742	0.848818	-1.0116	0.582449	3.05902	0.894794	0.994852	0.636176	NoRew	0.358584	0.0131196	0.957532	0.0162237
WT11	2	SI [15 -1] cond=Rew NoRew	1	dLight	0	trials		0	0.3	0.7	0.323784	0.852063	0.200399	2.95975	,,,,	0.000771132	0.841034	4.78869	0.0402433	0.0152492	0.631765	0.0590275	0.36607	0.563736	0.512821	SI [15 -1] cond=Rew	0.348169	0.0133963	0.709995	0.0133684	0.0522204	0.0156228	2.38854	0.0209522	0.348689	0.439987	1.72325	0.654767	-0.970161	0.529478	2.69341	0.765475	0.711075	0.46112	NoRew	0.292135	0.010881	0.711051	0.0105831
WT21	2	SI [15 -1] cond=Rew NoRew	1	dLight	0	trials		0	0.3	0.7	0.258339	1.02198	0.324258	3.01552	,,,,	0.0953584	0.531531	2.35811	0.391857	0.401783	0.443117	0.229524	0.94189	0.577181	0.571429	SI [15 -1] cond=Rew	0.272675	0.0288506	0.955936	0.0403978	0.153155	0.0358932	2.44469	0.0474262	0.266479	0.391628	1.92919	0.733008	-1.22819	0.513259	3.15738	0.827969	0.947822	0.563783	NoRew	0.238906	0.0161244	0.907271	0.0215295
WT22	2	SI [15 -1] cond=Rew NoRew	1	dLight	0	trials		0	0.3	0.7	0.241008	1.13956	0.387783	3.23309	,,,,	3.51268e-07	0.0349507	9.00171	4.45597	0.0445144	0.0108216	0.653056	0.0401503	0.590253	0.516949	SI [15 -1] cond=Rew	0.255966	0.0254224	0.987604	0.0370496	0.106813	0.0242523	2.30239	0.0330005	0.25684	0.48897	1.85727	0.849531	-1.21079	0.5618	3.06806	0.937935	0.985472	0.708743	NoRew	0.198126	0.0163625	0.903864	0.0242574
WT63	2	SI [15 -1] cond=Rew NoRew	1	dLight	0	trials		0	0.3	0.7	0.534718	0.9586	0.459054	3.23653	,,,,	0.00670965	0.401045	4.08826	0.705707	0.089116	0.796779	0.0310633	0.381353	0.607407	0.482609	SI [15 -1] cond=Rew	0.519198	0.0201725	0.871514	0.0261882	0.0805383	0.0274685	2.3008	0.0279149	0.52102	0.388762	2.0123	0.780391	-0.901383	0.442428	2.91368	0.845914	0.872032	0.546774	NoRew	0.563237	0.014133	0.837271	0.0173983
WT64	2	SI [15 -1] cond=Rew NoRew	1	dLight	0	trials		0	0.3	0.7	0.521261	1.16768	0.452308	3.21863	,,,,	0.0254267	0.767542	2.78568	0.0874115	0.304985	0.61928	0.486013	0.951496	0.5	0.5	SI [15 -1] cond=Rew	0.52953	0.0221509	1.07179	0.0322677	0.166568	0.0234803	2.30823	0.0305623	0.52902	0.420881	2.25715	0.831483	-0.994788	0.520233	3.25194	0.948825	1.0719	0.686558	NoRew	0.504087	0.0138378	1.05647	0.0209328
WT65	2	SI [15 -1] cond=Rew NoRew	1	dLight	0	trials		0	0.3	0.7	0.544306	0.964173	0.229592	2.84147	,,,,	0.290237	0.53575	1.24419	0.383664	0.105449	0.221023	0.00723191	0.694999	0.591615	0.528986	SI [15 -1] cond=Rew	0.535678	0.0171733	0.898773	0.0254665	-0.0693932	0.0230607	2.31181	0.0234064	0.533293	0.358447	1.98136	0.664964	-0.992268	0.427766	2.97363	0.786156	0.897431	0.523563	NoRew	0.567027	0.0120483	0.881437	0.0157858
WT66	2	SI [15 -1] cond=Rew NoRew	1	dLight	0	trials		0	0.3	0.7	0.321198	1.10011	0.580712	3.36653	,,,,	6.05375e-08	0.690011	12.3356	0.159154	0.192577	0.474033	0.552281	0.724674	0.558642	0.481884	SI [15 -1] cond=Rew	0.307938	0.0192592	0.963697	0.0246389	0.239557	0.0198938	2.32247	0.0244139	0.306769	0.453818	1.96231	0.875952	-1.07825	0.51233	3.04056	0.901502	0.958799	0.620062	NoRew	0.344531	0.0127278	0.952786	0.0172464
WT67	2	SI [15 -1] cond=Rew NoRew	1	dLight	0	trials		0	0.3	0.7	0.476323	1.16843	0.425623	3.03164	,,,,	0.000388439	0.0782904	6.12275	3.10433	8.15171e-05	0.00381911	0.190281	0.0781589	0.56135	0.568345	SI [15 -1] cond=Rew	0.504514	0.018289	1.10295	0.0306188	0.173325	0.0217234	2.30345	0.0316708	0.503932	0.389837	2.24694	0.773616	-1.04823	0.508512	3.29517	0.915575	1.10056	0.656364	NoRew	0.414238	0.0128306	1.03189	0.017101
WT68	2	SI [15 -1] cond=Rew NoRew	1	dLight	0	trials		0	0.3	0.7	0.336513	1.18495	0.478913	3.30618	,,,,	0.0040558	0.299658	4.4536	1.07673	0.00790286	0.0132264	0.0124173	0.382205	0.555556	0.53125	SI [15 -1] cond=Rew	0.354935	0.0201678	1.11868	0.0345859	0.175115	0.0260401	2.39104	0.033314	0.356589	0.393486	2.15684	0.849689	-1.22751	0.499539	3.38436	0.966422	1.11503	0.690371	NoRew	0.28779	0.01323	1.07381	0.0203556
WT69	2	SI [15 -1] cond=Rew NoRew	1	dLight	0	trials		0	0.3	0.7	0.316265	1.00003	0.336538	2.98332	,,,,	0.0013573	0.616227	5.23482	0.251324	0.062253	0.036053	0.146361	0.332869	0.581227	0.5	SI [15 -1] cond=Rew	0.328692	0.023802	0.865498	0.0273243	0.134477	0.0243185	2.29986	0.0335558	0.330792	0.446489	1.86031	0.752429	-1.05604	0.508046	2.91635	0.874915	0.866422	0.556102	NoRew	0.282583	0.014205	0.852376	0.0196563
WT8	2	SI [15 -1] cond=Rew NoRew	1	dLight	0	trials		0	0.3	0.7	0.545319	1.20231	0.346404	2.95539	,,,,	3.63641e-07	0.276389	6.16745	1.18534	2.3367e-07	0.000173635	4.44919e-05	0.322721	0.547016	0.527426	SI [15 -1] cond=Rew	0.588192	0.0189299	0.984321	0.0238984	0.089809	0.0162131	2.19814	0.0220441	0.589211	0.529657	2.13987	0.843237	-0.867328	0.565305	3.0072	0.900115	0.985384	0.646251	NoRew	0.466518	0.0113997	0.951969	0.0155473
WT9	2	SI [15 -1] cond=Rew NoRew	1	dLight	0	trials		0	0.3	0.7	0.356909	1.24056	0.276923	3.06709	,,,,	0.000248041	0.844723	5.41735	0.038372	0.109262	0.235931	0.285749	0.726035	0.564327	0.523973	SI [15 -1] cond=Rew	0.366749	0.0251894	1.02466	0.0284025	0.124348	0.018022	2.26068	0.0274397	0.371334	0.527139	2.02131	0.816056	-1.14203	0.622829	3.16333	0.882636	1.02739	0.640431	NoRew	0.325004	0.0161994	1.02549	0.0192474
WT10	3	ITI [-1 15] cond=itiCI NoRew	1	dLight	0	trials		0	0.3	0.7	0.12061	1.34132	0.342267	3.07709	,,,,	0.0340326	4.8515e-07	2.17493	25.6138	4.73131e-98	8.85555e-64	4.04576e-66	2.75723e-07	0.804945	0.820513	ITI [-1 15] cond=itiCI	-0.610355	0.0234439	0.734301	0.0212455	0.0779851	0.0199383	2.32108	0.0305566	-0.61006	0.524809	0.762468	0.809391	-1.87976	0.567474	2.64223	0.794376	0.72907	0.516575	NoRew	0.332157	0.042783	0.963724	0.0395788
WT11	3	ITI [-1 15] cond=itiCI NoRew	1	dLight	0	trials		0	0.3	0.7	0.0613433	1.03428	0.186544	3.11437	,,,,	0.0398478	0.773376	2.5208	0.0829758	3.68752e-75	7.25906e-30	2.59906e-59	0.419727	0.78626	0.830357	ITI [-1 15] cond=itiCI	-0.564419	0.0244179	0.752124	0.0242271	0.176939	0.0223957	2.42094	0.0270641	-0.567509	0.494087	0.919678	0.850555	-1.87638	0.588773	2.79606	0.838733	0.752533	0.472072	NoRew	0.239178	0.0389126	0.735698	0.0360756
WT21	3	ITI [-1 15] cond=itiCI NoRew	1	dLight	0	trials		0	0.3	0.7	0.155904	1.33618	0.236979	2.96452	,,,,	0.211333	0.0246986	1.56365	5.10404	6.34524e-15	2.33998e-12	1.2667e-08	0.00707019	0.757143	0.8	ITI [-1 15] cond=itiCI	-0.436683	0.04398	0.844137	0.0401115	0.045599	0.0446189	2.248	0.0556244	-0.435673	0.515565	1.0429	0.703998	-1.86241	0.557549	2.90532	0.629253	0.843149	0.43007	NoRew	0.296452	0.0779366	1.02321	0.0958651
WT22	3	ITI [-1 15] cond=itiCI NoRew	1	dLight	0	trials		0	0.3	0.7	-0.00896476	1.21136	0.471287	3.34227	,,,,	3.40558e-06	0.000222073	7.9278	13.8441	1.31394e-34	7.20045e-21	1.34906e-20	0.000742483	0.809524	0.87037	ITI [-1 15] cond=itiCI	-0.682907	0.0269654	0.701027	0.0373243	0.0736728	0.0386912	2.31509	0.0396777	-0.683524	0.421046	0.683917	0.816494	-1.93324	0.498983	2.61716	0.887463	0.692701	0.52473	NoRew	0.149252	0.0623114	0.930474	0.0743245
WT63	3	ITI [-1 15] cond=itiCI NoRew	1	dLight	0	trials		0	0.3	0.7	0.316581	1.08801	0.463723	3.17266	,,,,	0.402425	8.33548e-08	0.978799	29.5945	2.43342e-65	4.74173e-38	2.51208e-34	9.12198e-10	0.839286	0.875	ITI [-1 15] cond=itiCI	-0.36077	0.0272396	0.587441	0.0274308	0.113508	0.03413	2.24588	0.0315371	-0.363654	0.475725	0.853872	0.796114	-1.45462	0.475238	2.30849	0.804695	0.583554	0.453544	NoRew	0.529972	0.0411883	0.884706	0.0468832
WT64	3	ITI [-1 15] cond=itiCI NoRew	1	dLight	0	trials		0	0.3	0.7	0.181494	1.26357	0.517287	3.35954	,,,,	0.494729	3.03594e-07	0.84872	26.9084	1.85789e-74	3.97047e-40	5.23377e-39	1.24304e-09	0.865385	0.886364	ITI [-1 15] cond=itiCI	-0.477159	0.023835	0.724302	0.0324363	0.0803537	0.0208308	2.26748	0.0300965	-0.477063	0.444524	0.899844	0.881506	-1.73929	0.483986	2.63913	0.970639	0.725778	0.605946	NoRew	0.427209	0.0353704	1.05994	0.0543409
WT65	3	ITI [-1 15] cond=itiCI NoRew	1	dLight	0	trials		0	0.3	0.7	0.390877	1.12457	0.428332	2.81655	,,,,	0.00743938	5.97618e-11	3.52467	44.4742	4.53337e-61	3.67093e-40	1.05885e-26	1.75837e-14	0.796703	0.833333	ITI [-1 15] cond=itiCI	-0.272781	0.0306461	0.55292	0.0249654	0.159587	0.0285704	2.27648	0.0400836	-0.274745	0.501122	0.91788	0.898364	-1.30325	0.420138	2.22113	0.820793	0.552934	0.437636	NoRew	0.588289	0.0435879	0.922209	0.0612401
WT66	3	ITI [-1 15] cond=itiCI NoRew	1	dLight	0	trials		0	0.3	0.7	0.27037	1.28352	0.421351	3.02974	,,,,	0.484838	0.242869	0.816951	1.36684	2.3828e-21	1.30163e-11	1.04348e-15	0.113954	0.830508	0.64	ITI [-1 15] cond=itiCI	-0.251578	0.0347906	0.959829	0.0516617	0.137376	0.0381252	2.31957	0.0513292	-0.251653	0.50972	1.32927	0.934782	-1.64547	0.623033	2.97474	0.9806	0.959511	0.678803	NoRew	0.365456	0.0638948	1.03477	0.0845212
WT67	3	ITI [-1 15] cond=itiCI NoRew	1	dLight	0	trials		0	0.3	0.7	0.243047	1.38794	0.228128	3.01656	,,,,	0.00523972	0.339782	4.28605	0.912651	4.41551e-81	1.02071e-36	5.62493e-55	0.17536	0.842105	0.8125	ITI [-1 15] cond=itiCI	-0.449679	0.0261522	1.04062	0.0296356	0.0908435	0.0256679	2.25638	0.0279944	-0.449877	0.525832	1.1977	0.878573	-1.97208	0.605635	3.16978	0.90608	1.04259	0.622368	NoRew	0.480432	0.0340974	1.09195	0.059041
WT68	3	ITI [-1 15] cond=itiCI NoRew	1	dLight	0	trials		0	0.3	0.7	0.123387	1.20432	0.456107	3.28032	,,,,	0.948475	5.75129e-05	0.11975	16.4918	2.06981e-43	2.10031e-22	1.6646e-16	2.51785e-05	0.814433	0.780488	ITI [-1 15] cond=itiCI	-0.312977	0.0257706	0.839454	0.0378598	0.106109	0.0276875	2.36256	0.0381862	-0.316059	0.408026	1.22968	0.803118	-1.71706	0.499098	2.94675	0.95066	0.838983	0.5908	NoRew	0.313888	0.0288002	1.10204	0.0582723
WT69	3	ITI [-1 15] cond=itiCI NoRew	1	dLight	0	trials		0	0.3	0.7	0.0471226	1.0833	0.321768	3.1421	,,,,	0.0100856	0.0687692	3.81349	3.32604	1.01686e-59	4.15776e-30	1.69234e-38	0.0119845	0.890805	0.864865	ITI [-1 15] cond=itiCI	-0.582725	0.0228781	0.736746	0.0293555	0.0954104	0.0316573	2.31805	0.0376236	-0.584294	0.403903	0.803001	0.724082	-1.84505	0.551501	2.64805	0.888692	0.734928	0.48577	NoRew	0.239011	0.0396638	0.847504	0.0564037
WT8	3	ITI [-1 15] cond=itiCI NoRew	1	dLight	0	trials		0	0.3	0.7	0.11334	1.47214	0.355897	2.95195	,,,,	0.153985	0.0476804	1.52753	3.93055	6.64773e-57	2.80416e-35	1.0682e-55	0.0295689	0.793785	0.815789	ITI [-1 15] cond=itiCI	-0.503445	0.0225099	0.882757	0.0245431	0.0537982	0.0201711	2.22138	0.0340305	-0.505502	0.570419	0.952533	0.866779	-1.88652	0.611384	2.83905	0.865047	0.881734	0.610691	NoRew	0.306076	0.0485607	0.98728	0.0476227
WT9	3	ITI [-1 15] cond=itiCI NoRew	1	dLight	0	trials		0	0.3	0.7	0.101397	1.46147	0.306408	3.03157	,,,,	0.0846486	0.245017	2.05924	1.35404	3.35937e-43	5.06691e-21	1.14493e-33	0.448244	0.772727	0.821429	ITI [-1 15] cond=itiCI	-0.541083	0.0288476	1.01328	0.0384572	0.125122	0.0289464	2.33507	0.0414599	-0.542373	0.546595	1.12295	0.929607	-2.02371	0.530748	3.14665	0.946503	1.00787	0.739969	NoRew	0.282377	0.0480724	1.08773	0.0728277
WT10	4	ITI [15 -1] cond=itiCI NoRew	1	dLight	0	trials		0	0.3	0.7	-0.190309	0.812261	0.401721	4.46497	,,,,	1.17476e-23	0.257379	18.6467	1.28407	1.03443e-16	8.32669e-07	8.89461e-16	0.489319	0.645604	0.615385	ITI [15 -1] cond=itiCI	-0.417239	0.0192709	0.616246	0.0196496	0.0623121	0.022564	2.43679	0.0288868	-0.415706	0.517462	0.847058	0.800105	-1.59217	0.660673	2.43923	0.876973	0.614889	0.544524	NoRew	-0.128542	0.0289983	0.590367	0.0413024
WT11	4	ITI [15 -1] cond=itiCI NoRew	1	dLight	0	trials		0	0.3	0.7	-0.106354	0.782119	0.620114	4.32152	,,,,	0.00572961	0.0299313	3.66522	4.72944	0.013905	0.00388741	0.454148	0.0215752	0.545802	0.5	ITI [15 -1] cond=itiCI	-0.180811	0.0257296	0.52242	0.0201739	0.138713	0.0252175	2.58196	0.0369835	-0.18085	0.495026	1.05065	0.792961	-1.28017	0.55776	2.33081	0.863822	0.522525	0.451831	NoRew	-0.0816247	0.0369734	0.621662	0.0342281
WT21	4	ITI [15 -1] cond=itiCI NoRew	1	dLight	0	trials		0	0.3	0.7	-0.0683694	0.768412	-0.0196692	3.30294	,,,,	0.126335	0.915311	2.08536	0.0113306	0.038594	0.119982	0.089072	0.933203	0.7	0.4	ITI [15 -1] cond=itiCI	-0.185342	0.0385224	0.648125	0.0376263	0.0716192	0.0489054	2.49351	0.0777261	-0.180093	0.418979	1.154	0.578379	-1.46633	0.569131	2.62033	0.713552	0.644993	0.402527	NoRew	-0.0513341	0.0688559	0.623342	0.0533649
WT22	4	ITI [15 -1] cond=itiCI NoRew	1	dLight	0	trials		0	0.3	0.7	-0.0614017	0.642877	0.553688	4.31702	,,,,	0.609729	0.971891	0.674754	0.0012429	0.00998228	0.10779	0.00183375	0.751844	0.5	0.5	ITI [15 -1] cond=itiCI	-0.159931	0.0261675	0.526749	0.0259496	0.0332216	0.0393035	2.55591	0.0590695	-0.157699	0.367766	1.02797	0.611204	-1.30786	0.477123	2.33584	0.767006	0.524972	0.362978	NoRew	-0.0398049	0.0404514	0.520739	0.0467773
WT63	4	ITI [15 -1] cond=itiCI NoRew	1	dLight	0	trials		0	0.3	0.7	-0.267436	0.534401	0.446462	4.11739	,,,,	0.618576	0.489613	0.594897	0.478079	0.02205	0.356335	0.0405928	0.589741	0.541667	0.486111	ITI [15 -1] cond=itiCI	-0.338112	0.0228927	0.406312	0.0189356	0.107138	0.0305771	2.34033	0.0333291	-0.342419	0.420838	0.665977	0.677553	-1.27696	0.523927	1.94294	0.707572	0.405316	0.313827	NoRew	-0.245499	0.0426625	0.388413	0.0363872
WT64	4	ITI [15 -1] cond=itiCI NoRew	1	dLight	0	trials		0	0.3	0.7	-0.211682	0.659954	0.335699	3.74456	,,,,	0.0595184	0.585199	2.28108	0.298267	0.0113982	0.489069	0.258298	0.88345	0.663462	0.579545	ITI [15 -1] cond=itiCI	-0.276403	0.0217025	0.53928	0.0258964	0.203204	0.0313554	2.63126	0.0465901	-0.282651	0.398426	0.982828	0.720876	-1.38625	0.514739	2.36907	0.813488	0.538753	0.467206	NoRew	-0.181866	0.0313966	0.534895	0.0281721
WT65	4	ITI [15 -1] cond=itiCI NoRew	1	dLight	0	trials		0	0.3	0.7	-0.291126	0.482583	0.395428	3.92863	,,,,	0.0341668	0.000662956	2.61938	11.716	0.790847	0.291555	0.0336346	0.0105742	0.5	0.5	ITI [15 -1] cond=itiCI	-0.299146	0.0257526	0.421655	0.0232046	0.0275556	0.0375752	2.49702	0.0542286	-0.299398	0.418483	0.692573	0.739531	-1.24744	0.520283	1.94001	0.777545	0.42251	0.410304	NoRew	-0.295444	0.039028	0.315955	0.0214535
WT66	4	ITI [15 -1] cond=itiCI NoRew	1	dLight	0	trials		0	0.3	0.7	-0.156963	0.864491	0.601871	4.67658	,,,,	0.0193731	0.180848	3.32957	1.79525	0.109556	0.905893	0.00200114	0.100612	0.677966	0.54	ITI [15 -1] cond=itiCI	-0.231984	0.0337381	0.83144	0.0639487	0.146786	0.0376083	2.31217	0.0459854	-0.229566	0.492186	1.22874	0.93879	-1.50445	0.662486	2.73319	1.0588	0.830306	0.926113	NoRew	-0.145202	0.0520961	0.691233	0.0893672
WT67	4	ITI [15 -1] cond=itiCI NoRew	1	dLight	0	trials		0	0.3	0.7	-0.226004	0.754124	0.183176	3.99301	,,,,	0.324868	0.00110155	1.15846	10.7486	0.0177447	0.929126	0.0015929	0.0278063	0.614035	0.541667	ITI [15 -1] cond=itiCI	-0.291156	0.0261464	0.708313	0.0331742	0.0468008	0.0264781	2.50587	0.0373883	-0.293808	0.476041	1.05891	0.822633	-1.59251	0.700334	2.65142	0.980362	0.709822	0.607279	NoRew	-0.202223	0.0353439	0.579931	0.0309725
WT68	4	ITI [15 -1] cond=itiCI NoRew	1	dLight	0	trials		0	0.3	0.7	-0.100424	0.847824	0.374753	3.4515	,,,,	0.629068	0.611973	0.578971	0.257667	0.141936	0.586986	0.15623	0.680541	0.603093	0.487805	ITI [15 -1] cond=itiCI	-0.143963	0.0235555	0.727982	0.0261367	0.0884008	0.0240946	2.44557	0.0377177	-0.145009	0.42989	1.32448	0.803386	-1.49995	0.522375	2.82442	0.870366	0.727574	0.458542	NoRew	-0.0820374	0.0396719	0.700393	0.0329372
WT69	4	ITI [15 -1] cond=itiCI NoRew	1	dLight	0	trials		0	0.3	0.7	-0.163642	0.705685	0.502857	4.10305	,,,,	0.737475	0.0202823	0.421755	5.42093	1.01157e-05	0.153682	1.03019e-07	0.072273	0.62069	0.581081	ITI [15 -1] cond=itiCI	-0.315205	0.026438	0.626407	0.0334171	0.133826	0.0289318	2.53312	0.0513274	-0.315951	0.468804	0.982706	0.916178	-1.4742	0.5785	2.45691	0.993568	0.626407	0.587504	NoRew	-0.112388	0.0400505	0.518129	0.038506
WT8	4	ITI [15 -1] cond=itiCI NoRew	1	dLight	0	trials		0	0.3	0.7	-0.231746	0.769964	0.130854	3.64237	,,,,	0.194776	3.4084e-05	1.41649	17.327	8.88753e-09	0.134236	1.03858e-10	0.000616691	0.629944	0.532895	ITI [15 -1] cond=itiCI	-0.391803	0.022569	0.658936	0.0207411	0.164211	0.0191696	2.35733	0.0303104	-0.389546	0.555936	0.915441	0.768858	-1.53888	0.731561	2.45432	0.931207	0.660566	0.581043	NoRew	-0.177266	0.0336639	0.515101	0.0289048
WT9	4	ITI [15 -1] cond=itiCI NoRew	1	dLight	0	trials		0	0.3	0.7	-0.116168	0.735408	0.0865188	3.40738	,,,,	0.468037	0.101125	0.892412	2.69565	2.29403e-05	2.01628e-05	0.0908066	0.0117555	0.621212	0.607143	ITI [15 -1] cond=itiCI	-0.252294	0.0252423	0.532695	0.0205812	0.0583108	0.0275886	2.39834	0.0379203	-0.252302	0.459467	0.941522	0.613925	-1.38556	0.583137	2.32708	0.725648	0.532792	0.382759	NoRew	-0.0777868	0.0372635	0.595407	0.0377206
WT10	5	ITI [-1 15] cond=itiSI NoRew	1	dLight	0	trials		0	0.3	0.7	-0.376703	0.674703	0.375521	4.94383	,,,,	2.10949e-06	0.888697	5.60169	0.0195927	8.23361e-71	4.48365e-50	7.06689e-58	0.0368445	0.761285	0.735772	ITI [-1 15] cond=itiSI	-0.19632	0.00855763	0.536346	0.00875686	0.297874	0.0133895	2.66832	0.020085	-0.197149	0.415094	1.12987	0.788308	-1.26854	0.520207	2.39841	0.754352	0.535711	0.38755	NoRew	-0.539918	0.0088061	0.534341	0.010161
WT11	5	ITI [-1 15] cond=itiSI NoRew	1	dLight	0	trials		0	0.3	0.7	-0.146188	0.597209	0.505672	4.38355	,,,,	0.000406751	4.43365e-06	5.14685	21.2359	3.73586e-12	2.95947e-12	0.000202136	7.49013e-06	0.664835	0.64359	ITI [-1 15] cond=itiSI	-0.0788942	0.0117367	0.512541	0.0114697	0.178006	0.0174357	2.53892	0.0180148	-0.0780978	0.402695	1.16852	0.766243	-1.16746	0.456629	2.33598	0.770991	0.513485	0.369981	NoRew	-0.223561	0.00939425	0.428379	0.00912671
WT21	5	ITI [-1 15] cond=itiSI NoRew	1	dLight	0	trials		0	0.3	0.7	-0.345075	0.844934	0.240327	3.62894	,,,,	0.707458	0.256897	0.346357	1.28885	3.00648e-20	3.5266e-09	4.04876e-17	0.634013	0.812081	0.761905	ITI [-1 15] cond=itiSI	-0.170123	0.01928	0.693175	0.0201482	0.126254	0.0212393	2.51586	0.034374	-0.168779	0.419785	1.29651	0.82567	-1.47708	0.528595	2.77358	0.867913	0.695731	0.444195	NoRew	-0.529029	0.0143138	0.736968	0.0194815
WT22	5	ITI [-1 15] cond=itiSI NoRew	1	dLight	0	trials		0	0.3	0.7	-0.326762	0.876943	0.332312	4.30306	,,,,	0.010821	0.330194	3.29736	0.949334	1.50345e-47	1.51804e-25	1.24513e-48	0.469044	0.797753	0.763158	ITI [-1 15] cond=itiSI	-0.0899554	0.0155402	0.66661	0.0173418	0.322581	0.018103	2.67575	0.030127	-0.0892268	0.439291	1.39448	0.918422	-1.25179	0.477345	2.64627	0.893818	0.670534	0.514712	NoRew	-0.556956	0.0133884	0.71585	0.0132585
WT63	5	ITI [-1 15] cond=itiSI NoRew	1	dLight	0	trials		0	0.3	0.7	-0.692357	0.766693	0.439119	4.66571	,,,,	0.217054	0.0695865	1.48642	3.30394	3.45002e-31	4.60558e-15	6.3828e-28	0.7979	0.778409	0.746667	ITI [-1 15] cond=itiSI	-0.437858	0.0201627	0.542277	0.0183526	0.224746	0.0265594	2.51645	0.0348837	-0.439464	0.469389	0.815542	0.95787	-1.4447	0.552496	2.26024	0.872702	0.54237	0.446513	NoRew	-0.85224	0.0217431	0.615314	0.0238237
WT64	5	ITI [-1 15] cond=itiSI NoRew	1	dLight	0	trials		0	0.3	0.7	-0.406494	0.58247	0.197926	4.12666	,,,,	0.509126	1.24754e-05	0.825444	19.3599	6.52833e-16	5.657e-05	1.12914e-26	8.14448e-05	0.792208	0.69697	ITI [-1 15] cond=itiSI	-0.295524	0.0128893	0.438579	0.012117	0.182293	0.0192226	2.68217	0.0338021	-0.296286	0.334789	0.877668	0.730388	-1.3085	0.456405	2.18617	0.750684	0.436952	0.327149	NoRew	-0.501247	0.0138627	0.547024	0.0124862
WT65	5	ITI [-1 15] cond=itiSI NoRew	1	dLight	0	trials		0	0.3	0.7	-0.631977	0.748146	0.301311	4.5561	,,,,	0.173933	2.81551e-11	1.59414	45.6413	3.43683e-53	7.58341e-16	2.2886e-72	1.20877e-06	0.836406	0.806452	ITI [-1 15] cond=itiSI	-0.341668	0.0154982	0.440111	0.0144327	0.313114	0.0260551	2.63942	0.0320309	-0.341844	0.45124	0.823316	0.954356	-1.23447	0.503171	2.05779	0.825658	0.440879	0.37474	NoRew	-0.825959	0.0161988	0.66216	0.0259845
WT66	5	ITI [-1 15] cond=itiSI NoRew	1	dLight	0	trials		0	0.3	0.7	-0.183787	0.710731	0.535192	4.969	,,,,	0.371845	0.257278	1.04521	1.28532	0.000254981	0.000159296	0.000228475	0.21561	0.65404	0.588235	ITI [-1 15] cond=itiSI	-0.108175	0.0180303	0.568062	0.0188101	0.302539	0.0235925	2.5956	0.0305583	-0.108372	0.443874	1.22737	0.882194	-1.17096	0.523254	2.39833	0.905406	0.570968	0.457108	NoRew	-0.232389	0.0224668	0.535814	0.0243003
WT67	5	ITI [-1 15] cond=itiSI NoRew	1	dLight	0	trials		0	0.3	0.7	-0.424372	0.655512	0.0545338	3.70583	,,,,	0.150394	0.637469	1.7755	0.222252	1.82887e-40	4.50571e-26	1.91371e-26	0.727787	0.740933	0.810976	ITI [-1 15] cond=itiSI	-0.19764	0.0156547	0.55036	0.013155	0.0982898	0.0194844	2.4785	0.0256993	-0.196095	0.39445	1.07274	0.69668	-1.36682	0.520535	2.43956	0.743275	0.551726	0.345772	NoRew	-0.560419	0.0151838	0.542988	0.0165511
WT68	5	ITI [-1 15] cond=itiSI NoRew	1	dLight	0	trials		0	0.3	0.7	-0.309917	0.822285	0.270088	4.04784	,,,,	0.150752	1.8808e-05	1.77361	18.547	9.55481e-17	0.0003529	9.01983e-20	0.00307768	0.722222	0.71875	ITI [-1 15] cond=itiSI	-0.217241	0.0165355	0.678518	0.0180521	0.149639	0.0253729	2.66127	0.0452203	-0.2146	0.346648	1.2638	0.750882	-1.5298	0.489886	2.7936	0.793365	0.679175	0.409494	NoRew	-0.435258	0.0127546	0.81172	0.0164136
WT69	5	ITI [-1 15] cond=itiSI NoRew	1	dLight	0	trials		0	0.3	0.7	-0.370068	0.656779	0.347076	4.09008	,,,,	0.304947	0.0334842	1.21083	4.54138	2.19163e-29	2.88038e-09	1.51365e-26	0.164808	0.764706	0.746154	ITI [-1 15] cond=itiSI	-0.156216	0.0148871	0.50847	0.0152927	0.198963	0.0253632	2.64037	0.0371942	-0.156875	0.375045	1.08699	0.72828	-1.21443	0.435989	2.30143	0.758356	0.507267	0.384826	NoRew	-0.488443	0.0206596	0.585404	0.0279183
WT8	5	ITI [-1 15] cond=itiSI NoRew	1	dLight	0	trials		0	0.3	0.7	-0.203666	0.573558	0.60231	4.23966	,,,,	3.35655e-07	2.56316e-16	6.20668	68.4121	1.35605e-29	5.71964e-38	3.08663e-11	8.42005e-16	0.689873	0.71097	ITI [-1 15] cond=itiSI	-0.111588	0.0107195	0.49639	0.00921262	0.389884	0.0150553	2.68137	0.0225401	-0.111329	0.410587	1.19329	0.71671	-1.09726	0.469038	2.29055	0.740006	0.496953	0.347686	NoRew	-0.319362	0.00815597	0.38079	0.00626707
WT9	5	ITI [-1 15] cond=itiSI NoRew	1	dLight	0	trials		0	0.3	0.7	-0.170602	0.630437	0.262116	3.61016	,,,,	0.000734441	0.371931	4.82995	0.79794	0.0105675	0.142772	0.00261198	0.356424	0.61437	0.561644	ITI [-1 15] cond=itiSI	-0.14246	0.0109736	0.526497	0.00913622	0.228804	0.0141017	2.57643	0.0254318	-0.141064	0.381028	1.15814	0.627308	-1.2522	0.47996	2.41034	0.64245	0.527351	0.310642	NoRew	-0.198829	0.0116929	0.543006	0.0103383
WT10	6	ITI [15 -1] cond=itiSI NoRew	1	dLight	0	trials		0	0.3	0.7	0.0492605	1.16941	0.407055	3.21698	,,,,	0.502648	1.16433e-17	0.90355	74.8215	5.17614e-117	2.11161e-76	1.17223e-52	1.6322e-15	0.782118	0.762195	ITI [15 -1] cond=itiSI	-0.287446	0.0123651	0.701476	0.0118591	0.164057	0.0122867	2.43524	0.0189516	-0.286959	0.548388	1.11438	0.85369	-1.52219	0.595456	2.63657	0.855314	0.700046	0.496147	NoRew	0.355599	0.0126866	0.958005	0.0175895
WT11	6	ITI [15 -1] cond=itiSI NoRew	1	dLight	0	trials		0	0.3	0.7	0.0374553	0.855465	0.288118	3.10057	,,,,	0.0889873	2.1556e-06	2.02234	22.6417	2.05538e-84	5.31365e-50	1.47624e-38	3.39648e-05	0.736264	0.707692	ITI [15 -1] cond=itiSI	-0.186831	0.0131167	0.613133	0.0113522	0.149823	0.014118	2.49454	0.0210118	-0.186303	0.431434	1.1645	0.657299	-1.3999	0.525266	2.5644	0.735385	0.612945	0.366616	NoRew	0.294918	0.010707	0.711619	0.0127682
WT21	6	ITI [15 -1] cond=itiSI NoRew	1	dLight	0	trials		0	0.3	0.7	0.0248956	0.982249	0.269931	3.11885	,,,,	0.569056	8.28742e-05	0.564521	15.7948	1.38265e-23	3.06575e-16	8.32146e-08	0.000166783	0.791946	0.738095	ITI [15 -1] cond=itiSI	-0.185379	0.0214874	0.734899	0.0177679	0.159606	0.0252477	2.62419	0.0308225	-0.185158	0.453823	1.32369	0.674065	-1.55702	0.555372	2.88071	0.728572	0.73333	0.387768	NoRew	0.237736	0.0161159	0.909096	0.0234732
WT22	6	ITI [15 -1] cond=itiSI NoRew	1	dLight	0	trials		0	0.3	0.7	-0.0542444	1.03359	0.482438	3.65444	,,,,	0.0307718	1.11825e-11	2.67787	47.5459	5.3867e-42	5.41107e-27	1.87243e-11	2.2964e-10	0.719101	0.75	ITI [15 -1] cond=itiSI	-0.318742	0.017143	0.631327	0.0157855	0.155166	0.0208112	2.50544	0.0325742	-0.31651	0.502034	1.03991	0.84839	-1.50453	0.599493	2.54444	0.824901	0.634892	0.463212	NoRew	0.196443	0.0159989	0.905237	0.0216999
WT63	6	ITI [15 -1] cond=itiSI NoRew	1	dLight	0	trials		0	0.3	0.7	0.385102	0.868462	0.534035	3.53418	,,,,	0.224005	1.29765e-17	1.46119	77.4381	4.90323e-37	1.62614e-32	0.00914919	2.29891e-23	0.795455	0.746667	ITI [15 -1] cond=itiSI	0.112113	0.0165944	0.489258	0.0138172	0.13178	0.0204361	2.35339	0.025126	0.113149	0.41689	1.25742	0.66085	-0.937754	0.469891	2.19517	0.671418	0.48893	0.323225	NoRew	0.562253	0.0226005	0.839955	0.0311978
WT64	6	ITI [15 -1] cond=itiSI NoRew	1	dLight	0	trials		0	0.3	0.7	0.247886	1.12597	0.424202	3.44554	,,,,	0.832252	2.7129e-08	0.366924	31.6028	7.17785e-59	6.69033e-40	4.43084e-21	4.3251e-11	0.792208	0.727273	ITI [15 -1] cond=itiSI	-0.0521151	0.0165986	0.7919	0.0188055	0.0675813	0.0180287	2.3205	0.0225018	-0.0530505	0.443588	1.3861	0.763082	-1.39988	0.570181	2.78599	0.866974	0.793089	0.538231	NoRew	0.506995	0.0175408	1.05832	0.0315771
WT65	6	ITI [15 -1] cond=itiSI NoRew	1	dLight	0	trials		0	0.3	0.7	0.360684	0.88206	0.517844	3.14181	,,,,	0.756629	1.84856e-31	0.471584	149.142	1.26757e-59	1.05836e-46	0.287461	3.56329e-44	0.829493	0.865591	ITI [15 -1] cond=itiSI	0.0558209	0.0135113	0.466201	0.0127718	0.283157	0.0213846	2.41476	0.0310193	0.0548877	0.418213	1.19991	0.759687	-0.894161	0.419222	2.09407	0.769187	0.466988	0.372889	NoRew	0.567898	0.0190729	0.878527	0.0288534
WT66	6	ITI [15 -1] cond=itiSI NoRew	1	dLight	0	trials		0	0.3	0.7	0.248133	1.01634	0.527718	3.58786	,,,,	0.0886858	2.46168e-10	2.18308	41.1905	1.66223e-12	5.1576e-15	0.0582072	1.14302e-10	0.699495	0.617647	ITI [15 -1] cond=itiSI	0.0932103	0.0179773	0.679812	0.020469	0.15981	0.0236733	2.45747	0.0306915	0.0941637	0.4557	1.4945	0.799728	-1.1346	0.536052	2.62909	0.814581	0.682388	0.493136	NoRew	0.339025	0.0248188	0.949163	0.033481
WT67	6	ITI [15 -1] cond=itiSI NoRew	1	dLight	0	trials		0	0.3	0.7	0.265226	1.0858	0.492795	3.30364	,,,,	0.0220846	3.3057e-10	3.22562	40.5901	6.08735e-33	8.70095e-25	8.27395e-09	1.38348e-09	0.727979	0.756098	ITI [15 -1] cond=itiSI	0.0115294	0.0163026	0.755893	0.0206992	0.114605	0.0215542	2.41282	0.0255329	0.0111443	0.430678	1.45483	0.776339	-1.31837	0.541348	2.7732	0.865151	0.757485	0.521625	NoRew	0.413975	0.0202209	1.03383	0.035418
WT68	6	ITI [15 -1] cond=itiSI NoRew	1	dLight	0	trials		0	0.3	0.7	0.110288	1.01018	0.495798	3.58084	,,,,	0.126462	1.77593e-12	1.91026	51.4586	5.59549e-27	2.61796e-18	0.00087693	1.99468e-09	0.728889	0.697917	ITI [15 -1] cond=itiSI	-0.0246059	0.0170188	0.777418	0.0209497	0.105523	0.0219248	2.49731	0.0288053	-0.024155	0.362664	1.49833	0.748381	-1.43376	0.492371	2.93209	0.835658	0.778185	0.467337	NoRew	0.286703	0.015912	1.07213	0.0262714
WT69	6	ITI [15 -1] cond=itiSI NoRew	1	dLight	0	trials		0	0.3	0.7	0.102938	0.983166	0.410137	3.14551	,,,,	0.0296664	0.00131191	3.01027	10.4222	7.32362e-39	1.05079e-22	2.67531e-19	0.000184591	0.74183	0.776923	ITI [15 -1] cond=itiSI	-0.220853	0.0211208	0.699257	0.0219943	0.0570649	0.0178382	2.30959	0.0274181	-0.219853	0.414259	1.10498	0.790628	-1.47564	0.468917	2.58062	0.915575	0.703724	0.51667	NoRew	0.280205	0.0251222	0.847047	0.0362546
WT8	6	ITI [15 -1] cond=itiSI NoRew	1	dLight	0	trials		0	0.3	0.7	0.142971	1.12238	0.426315	3.26282	,,,,	0.0125925	4.76829e-20	2.56142	86.1113	1.40274e-99	4.37581e-68	9.9001e-33	5.89327e-19	0.75226	0.742616	ITI [15 -1] cond=itiSI	-0.112822	0.0148269	0.689996	0.013654	0.184806	0.0123651	2.43521	0.0228504	-0.111214	0.52048	1.27126	0.800393	-1.31704	0.618066	2.5883	0.854381	0.692907	0.502516	NoRew	0.464779	0.0123501	0.949674	0.0161876
WT9	6	ITI [15 -1] cond=itiSI NoRew	1	dLight	0	trials		0	0.3	0.7	0.020053	1.26812	0.321398	3.17586	,,,,	0.0124044	2.01613e-05	3.21269	18.3547	4.72187e-60	1.34858e-32	1.30125e-32	0.00324856	0.753666	0.732877	ITI [15 -1] cond=itiSI	-0.284672	0.016622	0.859319	0.0161116	0.189256	0.0168738	2.4658	0.0216608	-0.28551	0.549473	1.30359	0.8172	-1.67224	0.619239	2.97583	0.84098	0.857571	0.526592	NoRew	0.325155	0.0174908	1.0275	0.0211789
WT10	7	ITI [-1 15] cond=itiCI itiSI	1	dLight	0	trials		0	0.3	0.7	-0.296568	0.771383	0.401161	4.44564	,,,,	0.863726	6.42005e-10	0.459918	38.8942	1.81939e-36	1.08755e-10	7.20017e-53	7.82984e-06	0.78022	0.75641	ITI [-1 15] cond=itiCI	-0.608691	0.0211181	0.730865	0.0189695	0.0834996	0.0226197	2.32228	0.0292922	-0.61006	0.524809	0.762468	0.809391	-1.87976	0.567474	2.64223	0.794376	0.72907	0.516575	itiSI	-0.196632	0.0256865	0.535038	0.0246274
WT11	7	ITI [-1 15] cond=itiCI itiSI	1	dLight	0	trials		0	0.3	0.7	-0.17682	0.74114	0.367834	4.1315	,,,,	0.000349418	3.1066e-13	5.24912	54.7242	1.71845e-41	0.000107958	1.32668e-61	1.43431e-12	0.778626	0.75	ITI [-1 15] cond=itiCI	-0.56821	0.0245961	0.753422	0.0236513	0.176458	0.0209817	2.41848	0.0301975	-0.567509	0.494087	0.919678	0.850555	-1.87638	0.588773	2.79606	0.838733	0.752533	0.472072	itiSI	-0.0734543	0.0308788	0.515531	0.0290962
WT21	7	ITI [-1 15] cond=itiCI itiSI	1	dLight	0	trials		0	0.3	0.7	-0.21938	0.878159	0.350509	3.69073	,,,,	0.520229	0.0407004	0.6551	4.22975	0.000119082	0.0436422	5.51477e-06	0.307585	0.842857	0.733333	ITI [-1 15] cond=itiCI	-0.434402	0.0516788	0.846205	0.0340637	0.0420841	0.0447959	2.23122	0.0577082	-0.435673	0.515565	1.0429	0.703998	-1.86241	0.557549	2.90532	0.629253	0.843149	0.43007	itiSI	-0.166703	0.0709238	0.688942	0.0713752
WT22	7	ITI [-1 15] cond=itiCI itiSI	1	dLight	0	trials		0	0.3	0.7	-0.203563	0.873986	0.668864	4.51956	,,,,	0.0596826	0.968429	2.28151	0.00156813	6.84438e-28	3.85537e-11	1.15893e-29	0.779956	0.769841	0.87037	ITI [-1 15] cond=itiCI	-0.685605	0.025726	0.689061	0.0388195	0.0733574	0.0367712	2.32059	0.0484993	-0.683524	0.421046	0.683917	0.816494	-1.93324	0.498983	2.61716	0.887463	0.692701	0.52473	itiSI	-0.0795416	0.05228	0.675506	0.0633077
WT63	7	ITI [-1 15] cond=itiCI itiSI	1	dLight	0	trials		0	0.3	0.7	-0.414871	0.741145	0.701939	4.50253	,,,,	0.352401	0.316144	1.09203	1.00757	0.146823	0.703143	0.865374	0.60863	0.75	0.597222	ITI [-1 15] cond=itiCI	-0.362713	0.0285599	0.585969	0.0297658	0.111255	0.0307634	2.24583	0.0318901	-0.363654	0.475725	0.853872	0.796114	-1.45462	0.475238	2.30849	0.804695	0.583554	0.453544	itiSI	-0.43623	0.040814	0.550066	0.0482284
WT64	7	ITI [-1 15] cond=itiCI itiSI	1	dLight	0	trials		0	0.3	0.7	-0.352402	0.636569	0.512601	4.50947	,,,,	0.755751	2.78944e-11	0.472761	46.5084	1.17681e-06	0.773419	2.48991e-19	4.37918e-08	0.644231	0.568182	ITI [-1 15] cond=itiCI	-0.47723	0.0258999	0.721636	0.0282912	0.0779979	0.0199163	2.26606	0.0287342	-0.477063	0.444524	0.899844	0.881506	-1.73929	0.483986	2.63913	0.970639	0.725778	0.605946	itiSI	-0.294408	0.0281294	0.432373	0.0252445
WT65	7	ITI [-1 15] cond=itiCI itiSI	1	dLight	0	trials		0	0.3	0.7	-0.321912	0.660292	0.859232	4.73296	,,,,	0.383802	0.0118477	1.04449	6.38723	0.168271	0.333927	0.16993	0.0578665	0.664835	0.576923	ITI [-1 15] cond=itiCI	-0.273759	0.030162	0.551085	0.0252334	0.157631	0.0345443	2.2732	0.0425242	-0.274745	0.501122	0.91788	0.898364	-1.30325	0.420138	2.22113	0.820793	0.552934	0.437636	itiSI	-0.34049	0.0407406	0.442436	0.0332459
WT66	7	ITI [-1 15] cond=itiCI itiSI	1	dLight	0	trials		0	0.3	0.7	-0.141377	0.830479	0.516273	4.2792	,,,,	0.0362608	3.29185e-08	2.87247	31.8894	0.0121403	0.357449	1.1685e-11	6.9674e-07	0.771186	0.56	ITI [-1 15] cond=itiCI	-0.252337	0.0309822	0.952571	0.0559215	0.138045	0.0404758	2.33341	0.0416621	-0.251653	0.50972	1.32927	0.934782	-1.64547	0.623033	2.97474	0.9806	0.959511	0.678803	itiSI	-0.108695	0.0555579	0.572888	0.0505495
WT67	7	ITI [-1 15] cond=itiCI itiSI	1	dLight	0	trials		0	0.3	0.7	-0.290324	0.89972	0.246254	3.62892	,,,,	0.565217	6.99618e-24	0.679074	114.549	1.78567e-08	0.100762	2.88443e-25	2.10937e-18	0.732456	0.6875	ITI [-1 15] cond=itiCI	-0.447568	0.0282273	1.04548	0.0315243	0.0909883	0.0259715	2.25294	0.0277709	-0.449877	0.525832	1.1977	0.878573	-1.97208	0.605635	3.16978	0.90608	1.04259	0.622368	itiSI	-0.197601	0.027706	0.552176	0.0230301
WT68	7	ITI [-1 15] cond=itiCI itiSI	1	dLight	0	trials		0	0.3	0.7	-0.239649	0.803823	0.439787	3.94086	,,,,	0.0110313	9.07038e-05	3.74467	15.5473	0.00436716	0.647958	0.000110954	0.0610407	0.721649	0.646341	ITI [-1 15] cond=itiCI	-0.317039	0.0239011	0.838832	0.0366807	0.105624	0.0274983	2.36433	0.0400464	-0.316059	0.408026	1.22968	0.803118	-1.71706	0.499098	2.94675	0.95066	0.838983	0.5908	itiSI	-0.218079	0.030274	0.681005	0.0373249
WT69	7	ITI [-1 15] cond=itiCI itiSI	1	dLight	0	trials		0	0.3	0.7	-0.312187	0.741009	0.315002	3.93171	,,,,	0.592309	3.05595e-06	0.635924	22.5302	1.97919e-20	0.000554413	8.4311e-27	0.000154418	0.798851	0.837838	ITI [-1 15] cond=itiCI	-0.582333	0.0252156	0.739076	0.0280273	0.0957931	0.0298624	2.31331	0.032473	-0.584294	0.403903	0.803001	0.724082	-1.84505	0.551501	2.64805	0.888692	0.734928	0.48577	itiSI	-0.152158	0.0308108	0.50755	0.0323212
WT8	7	ITI [-1 15] cond=itiCI itiSI	1	dLight	0	trials		0	0.3	0.7	-0.191042	0.761453	0.371869	3.96935	,,,,	0.000806512	8.20775e-38	3.57845	176.735	4.5468e-34	5.2776e-06	6.41247e-94	1.90293e-23	0.782486	0.802632	ITI [-1 15] cond=itiCI	-0.504394	0.0223305	0.882971	0.02445	0.0532889	0.0207044	2.22478	0.0284086	-0.505502	0.570419	0.952533	0.866779	-1.88652	0.611384	2.83905	0.865047	0.881734	0.610691	itiSI	-0.111314	0.0258556	0.497032	0.0249613
WT9	7	ITI [-1 15] cond=itiCI itiSI	1	dLight	0	trials		0	0.3	0.7	-0.231518	0.800577	0.246005	3.63533	,,,,	0.922846	3.97082e-27	0.22778	128.023	1.11021e-21	0.601614	7.7915e-51	1.20716e-24	0.707071	0.75	ITI [-1 15] cond=itiCI	-0.545614	0.0344178	1.00685	0.0428469	0.118109	0.0259336	2.33706	0.0355611	-0.542373	0.546595	1.12295	0.929607	-2.02371	0.530748	3.14665	0.946503	1.00787	0.739969	itiSI	-0.140441	0.0367568	0.530226	0.0285594
WT10	8	ITI [15 -1] cond=itiCI itiCI	1	dLight	0	trials		0	0.3	0.7	-0.415706	0.840745	0.24784	4.04359	,,,,	4.01617e-10	1	8.70683	0	1	1	1	1	0.538462	0.410256	ITI [15 -1] cond=itiCI	-0.416021	0.0221546	0.615758	0.024126	0.0651924	0.0212343	2.43673	0.0265919	-0.415706	0.517462	0.847058	0.800105	-1.59217	0.660673	2.43923	0.876973	0.614889	0.544524	itiCI	-0.415787	0.0209405	0.613514	0.023188
WT11	8	ITI [15 -1] cond=itiCI itiCI	1	dLight	0	trials		0	0.3	0.7	-0.18085	0.731567	0.440925	4.22524	,,,,	0.00050657	1	5.11521	0	1	1	1	1	0.541985	0.410714	ITI [15 -1] cond=itiCI	-0.183412	0.0244106	0.522519	0.0218675	0.139341	0.0270252	2.5772	0.0418859	-0.18085	0.495026	1.05065	0.792961	-1.28017	0.55776	2.33081	0.863822	0.522525	0.451831	itiCI	-0.180326	0.0266175	0.524256	0.0179634
WT21	8	ITI [15 -1] cond=itiCI itiCI	1	dLight	0	trials		0	0.3	0.7	-0.180093	0.774601	0.0370444	3.04824	,,,,	0.00367627	1	5.93911	7.52889e-15	1	1	1	1	0.5	0.5	ITI [15 -1] cond=itiCI	-0.185629	0.0402245	0.645883	0.0331846	0.0740571	0.0447851	2.48488	0.0691403	-0.180093	0.418979	1.154	0.578379	-1.46633	0.569131	2.62033	0.713552	0.644993	0.402527	itiCI	-0.182979	0.0406825	0.643199	0.0401059
WT22	8	ITI [15 -1] cond=itiCI itiCI	1	dLight	0	trials		0	0.3	0.7	-0.157699	0.623969	0.339507	3.65538	,,,,	0.807566	1	0.401263	0	1	1	1	1	0.5	0.5	ITI [15 -1] cond=itiCI	-0.154802	0.0244063	0.524705	0.0243956	0.0379951	0.041623	2.56313	0.0599486	-0.157699	0.367766	1.02797	0.611204	-1.30786	0.477123	2.33584	0.767006	0.524972	0.362978	itiCI	-0.161373	0.0251716	0.522076	0.0246158
WT63	8	ITI [15 -1] cond=itiCI itiCI	1	dLight	0	trials		0	0.3	0.7	-0.342419	0.554088	0.349995	3.75502	,,,,	0.449459	1	0.885114	0	1	1	1	1	0.5	0.5	ITI [15 -1] cond=itiCI	-0.346559	0.0296067	0.405939	0.0184544	0.105269	0.0357449	2.33507	0.0381443	-0.342419	0.420838	0.665977	0.677553	-1.27696	0.523927	1.94294	0.707572	0.405316	0.313827	itiCI	-0.339108	0.0275446	0.407733	0.0193196
WT64	8	ITI [15 -1] cond=itiCI itiCI	1	dLight	0	trials		0	0.3	0.7	-0.282651	0.660662	0.438243	4.34427	,,,,	0.293182	1	1.24203	4.08226e-15	1	1	1	1	0.5	0.5	ITI [15 -1] cond=itiCI	-0.282306	0.020744	0.541042	0.0236152	0.207345	0.0263612	2.62795	0.0474001	-0.282651	0.398426	0.982828	0.720876	-1.38625	0.514739	2.36907	0.813488	0.538753	0.467206	itiCI	-0.281075	0.0241075	0.536737	0.0253931
WT65	8	ITI [15 -1] cond=itiCI itiCI	1	dLight	0	trials		0	0.3	0.7	-0.299398	0.568279	0.466065	3.97153	,,,,	0.0019896	1	4.35957	0	1	1	1	1	0.5	0.5	ITI [15 -1] cond=itiCI	-0.299753	0.0265356	0.420416	0.0239597	0.032198	0.0352462	2.5023	0.0489296	-0.299398	0.418483	0.692573	0.739531	-1.24744	0.520283	1.94001	0.777545	0.42251	0.410304	itiCI	-0.295675	0.0235214	0.423855	0.0206672
WT66	8	ITI [15 -1] cond=itiCI itiCI	1	dLight	0	trials		0	0.3	0.7	-0.229566	1.01475	0.577111	4.96894	,,,,	0.258743	1	1.35414	0	1	1	1	1	0.5	0.5	ITI [15 -1] cond=itiCI	-0.227628	0.0345343	0.836552	0.0644099	0.144582	0.0353688	2.31224	0.0395354	-0.229566	0.492186	1.22874	0.93879	-1.50445	0.662486	2.73319	1.0588	0.830306	0.926113	itiCI	-0.230751	0.0369833	0.830102	0.0675923
WT67	8	ITI [15 -1] cond=itiCI itiCI	1	dLight	0	trials		0	0.3	0.7	-0.293808	0.887906	0.220781	4.97886	,,,,	0.0154206	1	3.51955	0	1	1	1	1	0.5	0.5	ITI [15 -1] cond=itiCI	-0.292824	0.0247944	0.715756	0.029592	0.0460487	0.0285276	2.51516	0.0315877	-0.293808	0.476041	1.05891	0.822633	-1.59251	0.700334	2.65142	0.980362	0.709822	0.607279	itiCI	-0.291048	0.0249733	0.711064	0.0304781
WT68	8	ITI [15 -1] cond=itiCI itiCI	1	dLight	0	trials		0	0.3	0.7	-0.145009	0.862753	0.406501	3.51665	,,,,	0.00381877	1	4.57504	0	1	1	1	1	0.5	0.5	ITI [15 -1] cond=itiCI	-0.144656	0.0246381	0.726033	0.0279713	0.0908466	0.0224305	2.44869	0.0360832	-0.145009	0.42989	1.32448	0.803386	-1.49995	0.522375	2.82442	0.870366	0.727574	0.458542	itiCI	-0.145381	0.0204336	0.727949	0.0257173
WT69	8	ITI [15 -1] cond=itiCI itiCI	1	dLight	0	trials		0	0.3	0.7	-0.315951	0.80288	0.651158	4.74893	,,,,	0.176365	1	1.65942	0	1	1	1	1	0.5	0.5	ITI [15 -1] cond=itiCI	-0.315774	0.0284115	0.629272	0.0343538	0.135685	0.0326079	2.52822	0.0508682	-0.315951	0.468804	0.982706	0.916178	-1.4742	0.5785	2.45691	0.993568	0.626407	0.587504	itiCI	-0.316441	0.0289932	0.626297	0.0409196
WT8	8	ITI [15 -1] cond=itiCI itiCI	1	dLight	0	trials		0	0.3	0.7	-0.389546	0.924498	0.0422631	3.23889	,,,,	0.107333	1	1.69722	2.65615e-15	1	1	1	1	0.5	0.5	ITI [15 -1] cond=itiCI	-0.388678	0.0213556	0.659678	0.0240294	0.16578	0.0199586	2.36071	0.0313986	-0.389546	0.555936	0.915441	0.768858	-1.53888	0.731561	2.45432	0.931207	0.660566	0.581043	itiCI	-0.390013	0.0207344	0.657474	0.0250003
WT9	8	ITI [15 -1] cond=itiCI itiCI	1	dLight	0	trials		0	0.3	0.7	-0.252302	0.707062	-0.103359	3.27603	,,,,	0.00123334	1	4.63216	1.5937e-14	1	1	1	1	0.5	0.5	ITI [15 -1] cond=itiCI	-0.253786	0.0240347	0.53357	0.0194877	0.0538968	0.0254958	2.38973	0.0448425	-0.252302	0.459467	0.941522	0.613925	-1.38556	0.583137	2.32708	0.725648	0.532792	0.382759	itiCI	-0.254146	0.0250769	0.533163	0.019086
WT10	9	ITI [-1 15] cond=itiCI itiCI	1	dLight	0	trials		0	0.3	0.7	-0.512883	0.907296	0.299481	3.59287	,,,,	0.0175857	0.0133993	2.45284	6.15824	2.42395e-05	0.230389	1.43004e-07	0.00577696	0.678571	0.647436	ITI [-1 15] cond=itiCI	-0.612704	0.0218319	0.728808	0.0233891	0.0835792	0.0213631	2.32459	0.0317556	-0.61006	0.524809	0.762468	0.809391	-1.87976	0.567474	2.64223	0.794376	0.72907	0.516575	itiCI	-0.414609	0.0232594	0.612003	0.0222368
WT11	9	ITI [-1 15] cond=itiCI itiCI	1	dLight	0	trials		0	0.3	0.7	-0.374179	0.875844	0.329795	3.79052	,,,,	0.144617	1.86737e-06	1.72109	23.4719	2.74951e-13	0.123375	2.68447e-21	2.00198e-07	0.736641	0.767857	ITI [-1 15] cond=itiCI	-0.564413	0.0220556	0.751414	0.0199342	0.175472	0.024106	2.42053	0.0272311	-0.567509	0.494087	0.919678	0.850555	-1.87638	0.588773	2.79606	0.838733	0.752533	0.472072	itiCI	-0.183179	0.0226854	0.525828	0.0214314
WT21	9	ITI [-1 15] cond=itiCI itiCI	1	dLight	0	trials		0	0.3	0.7	-0.307883	0.927751	0.107284	2.8561	,,,,	0.0778804	0.016443	2.62024	5.95826	0.00712675	0.385959	0.000588363	0.0348521	0.8	0.7	ITI [-1 15] cond=itiCI	-0.441139	0.0521876	0.842891	0.040019	0.0406449	0.0474753	2.23578	0.0586763	-0.435673	0.515565	1.0429	0.703998	-1.86241	0.557549	2.90532	0.629253	0.843149	0.43007	itiCI	-0.178644	0.0388365	0.642611	0.0410687
WT22	9	ITI [-1 15] cond=itiCI itiCI	1	dLight	0	trials		0	0.3	0.7	-0.420611	0.792209	0.268086	3.51016	,,,,	0.0863094	0.0120348	2.07288	6.43859	3.7531e-16	0.00153117	2.95792e-15	0.0233056	0.825397	0.777778	ITI [-1 15] cond=itiCI	-0.688013	0.0274001	0.689552	0.0346264	0.0670017	0.0345293	2.31894	0.0409039	-0.683524	0.421046	0.683917	0.816494	-1.93324	0.498983	2.61716	0.887463	0.692701	0.52473	itiCI	-0.163038	0.0291036	0.526286	0.0255835
WT63	9	ITI [-1 15] cond=itiCI itiCI	1	dLight	0	trials		0	0.3	0.7	-0.353036	0.66181	0.470566	3.58199	,,,,	0.189327	0.000434891	1.60316	12.7322	0.71337	0.0491775	0.00617542	0.000219498	0.625	0.555556	ITI [-1 15] cond=itiCI	-0.3606	0.0249698	0.579505	0.0294319	0.113907	0.0264518	2.24761	0.0330249	-0.363654	0.475725	0.853872	0.796114	-1.45462	0.475238	2.30849	0.804695	0.583554	0.453544	itiCI	-0.339892	0.0260913	0.410516	0.0191969
WT64	9	ITI [-1 15] cond=itiCI itiCI	1	dLight	0	trials		0	0.3	0.7	-0.379857	0.776714	0.479865	4.01369	,,,,	0.146735	0.00295119	1.71452	8.98807	8.83549e-05	0.374437	3.32363e-09	0.00970929	0.692308	0.602273	ITI [-1 15] cond=itiCI	-0.478471	0.0233924	0.725885	0.0299159	0.0770152	0.0206744	2.26812	0.0273224	-0.477063	0.444524	0.899844	0.881506	-1.73929	0.483986	2.63913	0.970639	0.725778	0.605946	itiCI	-0.282157	0.0204307	0.53912	0.0262122
WT65	9	ITI [-1 15] cond=itiCI itiCI	1	dLight	0	trials		0	0.3	0.7	-0.287072	0.667028	0.658336	3.76829	,,,,	0.778769	0.0138706	0.441202	6.1388	0.665958	0.0275449	0.340375	0.0047826	0.648352	0.538462	ITI [-1 15] cond=itiCI	-0.276455	0.0304867	0.552233	0.0241729	0.15628	0.0379775	2.28041	0.0384751	-0.274745	0.501122	0.91788	0.898364	-1.30325	0.420138	2.22113	0.820793	0.552934	0.437636	itiCI	-0.299324	0.0247704	0.423261	0.023157
WT66	9	ITI [-1 15] cond=itiCI itiCI	1	dLight	0	trials		0	0.3	0.7	-0.24061	1.08387	0.517561	4.13152	,,,,	0.234845	0.299199	1.43368	1.08458	0.774171	0.485141	0.154672	0.124667	0.669492	0.46	ITI [-1 15] cond=itiCI	-0.255812	0.0394983	0.956327	0.0527247	0.142905	0.0391688	2.32215	0.0492733	-0.251653	0.50972	1.32927	0.934782	-1.64547	0.623033	2.97474	0.9806	0.959511	0.678803	itiCI	-0.231166	0.0373402	0.830469	0.0664585
WT67	9	ITI [-1 15] cond=itiCI itiCI	1	dLight	0	trials		0	0.3	0.7	-0.371843	1.07411	0.280232	3.87566	,,,,	0.852242	1.76263e-06	0.26271	23.7078	0.00526877	0.141946	2.98862e-07	1.15418e-06	0.644737	0.635417	ITI [-1 15] cond=itiCI	-0.451968	0.0264144	1.03512	0.0309399	0.0848131	0.0235413	2.25218	0.0323204	-0.449877	0.525832	1.1977	0.878573	-1.97208	0.605635	3.16978	0.90608	1.04259	0.622368	itiCI	-0.29489	0.0224705	0.702257	0.0347711
WT68	9	ITI [-1 15] cond=itiCI itiCI	1	dLight	0	trials		0	0.3	0.7	-0.230534	0.912976	0.42555	3.45969	,,,,	0.0301884	0.0769282	3.02149	3.15243	0.000766631	0.326066	0.000464326	0.264156	0.623711	0.634146	ITI [-1 15] cond=itiCI	-0.318754	0.0241751	0.839816	0.0333432	0.109049	0.0251509	2.3667	0.0398523	-0.316059	0.408026	1.22968	0.803118	-1.71706	0.499098	2.94675	0.95066	0.838983	0.5908	itiCI	-0.145125	0.0222873	0.730961	0.0253049
WT69	9	ITI [-1 15] cond=itiCI itiCI	1	dLight	0	trials		0	0.3	0.7	-0.450122	0.843443	0.429559	4.10337	,,,,	0.325266	0.112419	1.16099	2.53808	2.1984e-06	0.0865869	4.43177e-07	0.110184	0.758621	0.675676	ITI [-1 15] cond=itiCI	-0.587007	0.0216628	0.736725	0.0251101	0.0980917	0.0290096	2.32087	0.0351293	-0.584294	0.403903	0.803001	0.724082	-1.84505	0.551501	2.64805	0.888692	0.734928	0.48577	itiCI	-0.315457	0.0268752	0.629882	0.0346772
WT8	9	ITI [-1 15] cond=itiCI itiCI	1	dLight	0	trials		0	0.3	0.7	-0.447524	1.03921	0.222868	3.25237	,,,,	0.107467	3.13905e-05	1.69666	17.6541	0.0207303	0.61013	1.09768e-08	1.86263e-06	0.663842	0.585526	ITI [-1 15] cond=itiCI	-0.500304	0.0244143	0.881797	0.0250639	0.0511896	0.0194946	2.22307	0.0297693	-0.505502	0.570419	0.952533	0.866779	-1.88652	0.611384	2.83905	0.865047	0.881734	0.610691	itiCI	-0.387132	0.020165	0.663666	0.0252885
WT9	9	ITI [-1 15] cond=itiCI itiCI	1	dLight	0	trials		0	0.3	0.7	-0.397338	0.993385	0.274844	3.52466	,,,,	0.966273	8.40321e-11	0.142287	45.6139	2.13368e-06	0.0532962	3.31122e-19	9.23454e-15	0.747475	0.77381	ITI [-1 15] cond=itiCI	-0.545325	0.0311858	1.00537	0.0409884	0.119086	0.0275419	2.33795	0.0404863	-0.542373	0.546595	1.12295	0.929607	-2.02371	0.530748	3.14665	0.946503	1.00787	0.739969	itiCI	-0.251013	0.0274522	0.534584	0.021347
WT10	10	ITI [-1 15] cond=itiSI itiSI	1	dLight	0	trials		0	0.3	0.7	-0.242054	0.814965	0.468064	4.05704	,,,,	0.231872	1.09085e-13	1.33022	56.1546	0.00018582	0.702272	1.02496e-19	2.55679e-09	0.710938	0.680894	ITI [-1 15] cond=itiSI	-0.196285	0.0102508	0.535062	0.00912281	0.294935	0.0132386	2.66151	0.0196211	-0.197149	0.415094	1.12987	0.788308	-1.26854	0.520207	2.39841	0.754352	0.535711	0.38755	itiSI	-0.287385	0.0132977	0.699324	0.0116823
WT11	10	ITI [-1 15] cond=itiSI itiSI	1	dLight	0	trials		0	0.3	0.7	-0.1322	0.702541	0.395973	3.7021	,,,,	0.00210952	1.92654e-07	4.22217	27.3641	6.38051e-07	0.913523	2.60173e-19	6.12066e-09	0.684615	0.679372	ITI [-1 15] cond=itiSI	-0.077504	0.0109739	0.513051	0.00913175	0.177166	0.016079	2.53885	0.0163336	-0.0780978	0.402695	1.16852	0.766243	-1.16746	0.456629	2.33598	0.770991	0.513485	0.369981	itiSI	-0.186584	0.00997579	0.613213	0.00929374
WT21	10	ITI [-1 15] cond=itiSI itiSI	1	dLight	0	trials		0	0.3	0.7	-0.176968	0.857304	0.334022	3.54667	,,,,	0.352501	0.346936	1.04522	0.886564	0.69586	0.706714	0.124394	0.163477	0.651316	0.569231	ITI [-1 15] cond=itiSI	-0.169042	0.0184099	0.698741	0.0164364	0.131307	0.0205901	2.51626	0.0267739	-0.168779	0.419785	1.29651	0.82567	-1.47708	0.528595	2.77358	0.867913	0.695731	0.444195	itiSI	-0.184724	0.0206705	0.732819	0.0188031
WT22	10	ITI [-1 15] cond=itiSI itiSI	1	dLight	0	trials		0	0.3	0.7	-0.202868	0.844112	0.583734	4.39268	,,,,	0.0024179	0.31075	4.16438	1.02886	5.27493e-11	4.10712e-08	2.03542e-10	0.102189	0.726592	0.701754	ITI [-1 15] cond=itiSI	-0.0897684	0.0144652	0.669675	0.0173979	0.323441	0.0210191	2.67189	0.0273826	-0.0892268	0.439291	1.39448	0.918422	-1.25179	0.477345	2.64627	0.893818	0.670534	0.514712	itiSI	-0.313998	0.0173335	0.635232	0.0152879
WT63	10	ITI [-1 15] cond=itiSI itiSI	1	dLight	0	trials		0	0.3	0.7	-0.163157	0.753998	0.454249	3.86152	,,,,	0.733514	0.125085	0.427311	2.36039	1.02401e-37	3.2236e-09	9.82393e-26	0.348644	0.795455	0.76	ITI [-1 15] cond=itiSI	-0.434562	0.0197402	0.54549	0.0159583	0.229386	0.0270673	2.51604	0.0303104	-0.439464	0.469389	0.815542	0.95787	-1.4447	0.552496	2.26024	0.872702	0.54237	0.446513	itiSI	0.111765	0.0173773	0.48885	0.0130955
WT64	10	ITI [-1 15] cond=itiSI itiSI	1	dLight	0	trials		0	0.3	0.7	-0.174668	0.742845	0.457619	3.90633	,,,,	0.414019	4.12929e-23	0.986764	105.815	7.37166e-15	1.67373e-17	0.0231503	3.32101e-20	0.777056	0.737374	ITI [-1 15] cond=itiSI	-0.296954	0.0123298	0.436402	0.0118056	0.181899	0.0199631	2.67962	0.0307552	-0.296286	0.334789	0.877668	0.730388	-1.3085	0.456405	2.18617	0.750684	0.436952	0.327149	itiSI	-0.0529329	0.0174701	0.79661	0.019964
WT65	10	ITI [-1 15] cond=itiSI itiSI	1	dLight	0	trials		0	0.3	0.7	-0.143478	0.65174	0.736797	4.38605	,,,,	0.358285	0.384745	1.09452	0.756568	2.89119e-27	7.86265e-08	8.26707e-19	0.571568	0.764977	0.774194	ITI [-1 15] cond=itiSI	-0.341909	0.0185435	0.443124	0.0139786	0.310698	0.0231431	2.63979	0.0278416	-0.341844	0.45124	0.823316	0.954356	-1.23447	0.503171	2.05779	0.825658	0.440879	0.37474	itiSI	0.0558221	0.0167502	0.468216	0.0152312
WT66	10	ITI [-1 15] cond=itiSI itiSI	1	dLight	0	trials		0	0.3	0.7	-0.00710425	0.796879	0.476069	4.164	,,,,	0.693495	0.00547192	0.484047	7.77654	1.1794e-07	0.00017307	0.413658	0.00148601	0.719697	0.652941	ITI [-1 15] cond=itiSI	-0.104096	0.0152422	0.574279	0.015959	0.310294	0.0227139	2.59223	0.0334011	-0.108372	0.443874	1.22737	0.882194	-1.17096	0.523254	2.39833	0.905406	0.570968	0.457108	itiSI	0.0938592	0.0157745	0.681277	0.0209274
WT67	10	ITI [-1 15] cond=itiSI itiSI	1	dLight	0	trials		0	0.3	0.7	-0.0924756	0.791717	0.42196	3.63541	,,,,	0.471027	7.24094e-08	0.842398	29.8095	6.53088e-09	2.17924e-09	0.284284	1.53652e-06	0.665803	0.640244	ITI [-1 15] cond=itiSI	-0.197108	0.0155359	0.553736	0.0126621	0.102333	0.0221548	2.4774	0.027792	-0.196095	0.39445	1.07274	0.69668	-1.36682	0.520535	2.43956	0.743275	0.551726	0.345772	itiSI	0.0137993	0.018446	0.762341	0.0216553
WT68	10	ITI [-1 15] cond=itiSI itiSI	1	dLight	0	trials		0	0.3	0.7	-0.119377	0.814781	0.443588	3.82342	,,,,	2.09125e-06	0.00089873	9.87773	11.1044	1.60963e-14	5.9982e-06	0.00451629	0.0135249	0.650338	0.61811	ITI [-1 15] cond=itiSI	-0.212834	0.0113458	0.678539	0.0125779	0.156608	0.0193537	2.66749	0.0291239	-0.2146	0.346648	1.2638	0.750882	-1.5298	0.489886	2.7936	0.793365	0.679175	0.409494	itiSI	-0.023699	0.0114011	0.778722	0.0151266
WT69	10	ITI [-1 15] cond=itiSI itiSI	1	dLight	0	trials		0	0.3	0.7	-0.188364	0.721652	0.510505	3.76084	,,,,	0.232436	8.00809e-06	1.43325	20.426	0.0960731	0.804592	3.3561e-09	0.000561242	0.650327	0.707692	ITI [-1 15] cond=itiSI	-0.155789	0.0154751	0.50816	0.0175032	0.19871	0.0285264	2.63347	0.0363357	-0.156875	0.375045	1.08699	0.72828	-1.21443	0.435989	2.30143	0.758356	0.507267	0.384826	itiSI	-0.217872	0.0159727	0.70464	0.0226036
WT8	10	ITI [-1 15] cond=itiSI itiSI	1	dLight	0	trials		0	0.3	0.7	-0.111272	0.774815	0.467178	3.68603	,,,,	0.00256227	8.41235e-24	3.15316	103.813	0.995626	0.0217236	6.83762e-19	1.3806e-16	0.768902	0.731667	ITI [-1 15] cond=itiSI	-0.112219	0.00785845	0.49748	0.0069666	0.390987	0.011338	2.68419	0.0169242	-0.111329	0.410587	1.19329	0.71671	-1.09726	0.469038	2.29055	0.740006	0.496953	0.347686	itiSI	-0.113351	0.0114022	0.693954	0.0100792
WT9	10	ITI [-1 15] cond=itiSI itiSI	1	dLight	0	trials		0	0.3	0.7	-0.213287	0.874666	0.247776	3.3362	,,,,	0.253074	9.311e-31	1.34024	142.56	2.10187e-06	0.00186898	2.50279e-30	3.77973e-30	0.708211	0.69863	ITI [-1 15] cond=itiSI	-0.141991	0.00987311	0.527538	0.00971981	0.231142	0.0156225	2.57904	0.0247925	-0.141064	0.381028	1.15814	0.627308	-1.2522	0.47996	2.41034	0.64245	0.527351	0.310642	itiSI	-0.286359	0.0160175	0.857801	0.0136835
[truncated: 78 more columns]

## Sheet: ED4d
pre side entry
mouseID	condition	conditionString	channel	channelVirus	channelSwapped	analysisMode	modelType	randomShuffle	testFraction	trainFraction	mean	var	skew	kurtosis	anovan	session_p	condition_p	session_F	condition_F	ttest_mean_p	ttest_max_p	ttest_min_p	ttest_delta_p	LDA_hyp_trainPred	LDA_hyp_testPred	cond1	moment1_bootstrap_cond1_avg	moment1_bootstrap_cond1_sd	moment2_bootstrap_cond1_avg	moment2_bootstrap_cond1_sd	moment3_bootstrap_cond1_avg	moment3_bootstrap_cond1_sd	moment4_bootstrap_cond1_avg	moment4_bootstrap_cond1_sd	mean_cond1_avg	mean_cond1_sd	max_cond1_avg	max_cond1_sd	min_cond1_avg	min_cond1_sd	delta_cond1_avg	delta_cond1_sd	var_cond1_avg	var_cond1_sd	cond2	moment1_bootstrap_cond2_avg	moment1_bootstrap_cond2_sd	moment2_bootstrap_cond2_avg	moment2_bootstrap_cond2_sd
WT10	1	SI [18 0] cond=w_aA w_AA	1	dLight	1	trials		0	0.3	0.7	0.345473	1.18101	0.376318	3.03091	,,,,	0.0483974	0.173577	2.03185	1.85432	0.108014	0.0951504	0.915619	0.13495	0.637363	0.641026	SI [18 0] cond=w_aA	0.282954	0.0248646	0.943231	0.0322991	0.150831	0.0270022	2.29836	0.0339801	0.285743	0.420455	1.97512	0.834421	-1.21335	0.457981	3.18848	0.840257	0.949417	0.5675	w_AA	0.354437	0.0445609	1.03282	0.0633229
WT11	1	SI [18 0] cond=w_aA w_AA	1	dLight	1	trials		0	0.3	0.7	0.256812	0.845289	0.215134	3.03899	,,,,	0.0219999	0.603101	2.88566	0.270656	0.512399	0.946755	0.463585	0.611085	0.651899	0.455882	SI [18 0] cond=w_aA	0.276687	0.0208969	0.730158	0.0299876	0.131638	0.033124	2.49028	0.0510295	0.276801	0.326801	1.78201	0.64649	-1.10675	0.499722	2.88876	0.828789	0.727655	0.476414	w_AA	0.259703	0.0326073	0.763284	0.0514227
WT21	1	SI [18 0] cond=w_aA w_AA	1	dLight	1	trials		0	0.3	0.7	0.255672	1.16218	0.454265	3.18313	,,,,	0.177406	0.620066	1.7374	0.246188	0.949058	0.958106	0.710169	0.803602	0.5	0.5	SI [18 0] cond=w_aA	0.25698	0.0465356	1.07364	0.0718263	0.268737	0.0643555	2.63221	0.0869501	0.251942	0.325449	2.21113	0.80106	-1.38092	0.425962	3.59205	0.879157	1.07218	0.57307	w_AA	0.2671	0.0709145	1.14821	0.123256
WT22	1	SI [18 0] cond=w_aA w_AA	1	dLight	1	trials		0	0.3	0.7	0.144978	1.09959	0.435607	3.37192	,,,,	0.000101404	0.370706	5.94209	0.80211	2.61025e-06	0.00231194	0.00323389	0.274676	0.682692	0.681818	SI [18 0] cond=w_aA	0.34527	0.0281175	1.10933	0.0510009	0.198087	0.0320457	2.30127	0.0495048	0.34498	0.357047	2.18552	0.878313	-1.22568	0.522116	3.41119	1.08463	1.09688	0.737714	w_AA	0.130766	0.0513137	1.0034	0.086037
WT63	1	SI [18 0] cond=w_aA w_AA	1	dLight	0	trials		0	0.3	0.7	0.292803	1.04911	0.491418	3.21309	,,,,	0.0124492	0.894788	3.65056	0.0175031	1.71894e-06	0.0493727	6.93984e-05	0.999673	0.695652	0.672414	SI [18 0] cond=w_aA	0.43922	0.0156657	0.996398	0.0341766	0.158982	0.0339888	2.37511	0.0401341	0.43778	0.274145	2.16477	0.697603	-1.11826	0.385394	3.28304	0.768916	0.994873	0.514031	w_AA	0.266881	0.0352613	0.987798	0.0597733
WT64	1	SI [18 0] cond=w_aA w_AA	1	dLight	0	trials		0	0.3	0.7	0.354075	1.21614	0.494592	3.23989	,,,,	0.0175312	0.395458	3.01335	0.722899	0.136387	0.510376	0.0416803	0.69148	0.690789	0.609375	SI [18 0] cond=w_aA	0.397695	0.0184007	1.10567	0.0346285	0.260723	0.0271164	2.43244	0.0380593	0.399624	0.281062	2.3472	0.720087	-1.22322	0.434815	3.57042	0.922786	1.10926	0.570711	w_AA	0.344206	0.038879	1.15172	0.0808912
WT65	1	SI [18 0] cond=w_aA w_AA	1	dLight	0	trials		0	0.3	0.7	0.361642	1.09679	0.225786	2.70344	,,,,	0.00303942	0.357057	4.03316	0.84925	0.000902262	0.275344	0.020702	0.773123	0.617188	0.611111	SI [18 0] cond=w_aA	0.469706	0.0246283	1.00866	0.0311615	-0.0401296	0.0343422	2.28041	0.0347785	0.464151	0.327909	2.09879	0.653216	-1.20647	0.40486	3.30525	0.728762	1.00913	0.458878	w_AA	0.346723	0.0362999	1.06267	0.0637052
WT66	1	SI [18 0] cond=w_aA w_AA	1	dLight	0	trials		0	0.3	0.7	0.211864	1.05355	0.583926	3.49084	,,,,	9.82593e-07	0.864726	10.5181	0.0290504	0.0135298	0.203302	0.123902	0.756868	0.649123	0.5	SI [18 0] cond=w_aA	0.306086	0.0271626	0.963021	0.0484207	0.26181	0.0331254	2.43884	0.0374986	0.306375	0.325954	2.10243	0.729341	-1.18452	0.495984	3.28695	0.894335	0.967468	0.60713	w_AA	0.194768	0.0494977	0.952298	0.0667178
WT67	1	SI [18 0] cond=w_aA w_AA	1	dLight	0	trials		0	0.3	0.7	0.360042	1.22325	0.389637	3.05769	,,,,	0.059343	0.00287721	2.48599	8.93233	0.0767933	0.411057	1.66734e-06	0.000834973	0.647619	0.488889	SI [18 0] cond=w_aA	0.400131	0.0144916	1.05404	0.0295457	0.249132	0.0236319	2.38906	0.0292818	0.400883	0.270498	2.25854	0.750916	-1.15819	0.476443	3.41672	0.929005	1.05031	0.605115	w_AA	0.353937	0.0288736	1.22252	0.0608331
WT68	1	SI [18 0] cond=w_aA w_AA	1	dLight	0	trials		0	0.3	0.7	0.281621	1.18456	0.510322	3.32316	,,,,	7.08822e-05	0.0427074	7.38738	4.12232	0.0362353	0.0746949	0.683577	0.177943	0.746154	0.642857	SI [18 0] cond=w_aA	0.216628	0.0166452	1.02845	0.0340257	0.241497	0.0380093	2.5829	0.0520702	0.218768	0.264198	2.1253	0.674853	-1.41592	0.461506	3.54122	0.817521	1.02856	0.48303	w_AA	0.291632	0.0388645	1.17491	0.0714783
WT69	1	SI [18 0] cond=w_aA w_AA	1	dLight	0	trials		0	0.3	0.7	0.198506	0.995484	0.409202	3.05082	,,,,	0.065646	0.66825	2.41113	0.183795	0.000112321	0.0923988	0.000419217	0.664534	0.607692	0.648148	SI [18 0] cond=w_aA	0.329464	0.0210937	0.890466	0.0280588	0.216451	0.0293784	2.31899	0.03813	0.330345	0.311755	2.02273	0.644241	-1.12454	0.386776	3.14727	0.727195	0.890236	0.438113	w_AA	0.181153	0.0394621	0.917982	0.0636094
WT8	1	SI [18 0] cond=w_aA w_AA	1	dLight	1	trials		0	0.3	0.7	0.494385	1.19411	0.3661	2.94828	,,,,	0.00373853	0.0106309	3.02352	6.54685	4.48535e-05	0.000844091	0.262015	0.0217148	0.587662	0.560606	SI [18 0] cond=w_aA	0.383138	0.0182517	0.969784	0.0263216	0.173507	0.0212831	2.26418	0.0252824	0.38628	0.440271	2.06856	0.806513	-1.0983	0.472548	3.16686	0.864308	0.964703	0.607928	w_AA	0.521653	0.0302999	1.08157	0.0455058
WT9	1	SI [18 0] cond=w_aA w_AA	1	dLight	1	trials		0	0.3	0.7	0.305521	1.16185	0.257095	3.05271	,,,,	0.00167804	0.00693421	4.36521	7.32292	3.15224e-05	5.07181e-05	0.197916	0.00815253	0.715789	0.575	SI [18 0] cond=w_aA	0.449438	0.022001	1.14653	0.0343815	0.132225	0.0264292	2.33743	0.0310653	0.448168	0.388008	2.32029	0.790269	-1.24187	0.537863	3.56216	0.928044	1.1491	0.656194	w_AA	0.280183	0.0383914	1.00984	0.0585411
WT10	2	SI [18 0] cond=w_aa w_Aa	1	dLight	1	trials		0	0.3	0.7	0.339629	1.12176	0.337397	3.17636	,,,,	0.0117253	0.473367	2.61321	0.514887	0.0635859	0.20862	0.427895	0.56992	0.578788	0.578571	SI [18 0] cond=w_aa	0.300823	0.0158268	0.966051	0.0269874	0.176084	0.0204137	2.32048	0.024777	0.30135	0.387105	1.97658	0.783363	-1.2015	0.505973	3.17808	0.958482	0.971535	0.658828	w_Aa	0.373766	0.0218673	0.99753	0.0297956
WT11	2	SI [18 0] cond=w_aa w_Aa	1	dLight	1	trials		0	0.3	0.7	0.241163	0.835367	0.30834	2.99364	,,,,	0.161652	0.486884	1.64695	0.484308	0.661924	0.35647	0.364722	0.823543	0.588235	0.588235	SI [18 0] cond=w_aa	0.231604	0.0211961	0.73831	0.0256442	0.114811	0.0287039	2.43539	0.0400906	0.23477	0.321765	1.77747	0.61135	-1.17747	0.407711	2.95493	0.699528	0.744584	0.408199	w_Aa	0.251728	0.0192499	0.777214	0.0205008
WT21	2	SI [18 0] cond=w_aa w_Aa	1	dLight	1	trials		0	0.3	0.7	0.276285	1.11628	0.370512	3.02993	,,,,	0.556066	0.563327	0.590039	0.336029	0.721672	0.884453	0.643327	0.695833	0.6875	0.346154	SI [18 0] cond=w_aa	0.284708	0.0326225	1.05424	0.0656753	0.152929	0.062225	2.40884	0.0759247	0.285368	0.286512	2.13475	0.735208	-1.36829	0.424609	3.50303	0.771391	1.05098	0.512638	w_Aa	0.25909	0.0407089	1.09312	0.0616101
WT22	2	SI [18 0] cond=w_aa w_Aa	1	dLight	1	trials		0	0.3	0.7	0.161042	1.0581	0.540353	3.43954	,,,,	0.00184751	0.981374	4.4084	0.00054616	0.0039193	0.0843954	0.229672	0.382408	0.659091	0.662162	SI [18 0] cond=w_aa	0.228281	0.021817	0.983579	0.0365775	0.182379	0.0264484	2.42155	0.0457318	0.22784	0.38303	1.97703	0.846507	-1.32123	0.504073	3.29826	0.972564	0.983029	0.643231	w_Aa	0.0952151	0.0220259	0.969199	0.0354103
WT63	2	SI [18 0] cond=w_aa w_Aa	1	dLight	0	trials		0	0.3	0.7	0.3635	1.05526	0.497326	3.28425	,,,,	0.0326059	0.0981691	2.96468	2.75456	0.00711115	0.00838332	0.170666	0.093183	0.716216	0.532258	SI [18 0] cond=w_aa	0.42902	0.0182731	1.07527	0.0380099	0.208441	0.038452	2.4047	0.0352615	0.428435	0.286973	2.2665	0.743582	-1.15663	0.446953	3.42313	0.936248	1.07412	0.625799	w_Aa	0.320586	0.0290557	0.956186	0.0510375
WT64	2	SI [18 0] cond=w_aa w_Aa	1	dLight	0	trials		0	0.3	0.7	0.359046	1.20755	0.548514	3.34952	,,,,	0.157154	0.0130881	1.66954	6.23574	0.661502	0.143701	0.00493102	0.0159554	0.605882	0.555556	SI [18 0] cond=w_aa	0.369742	0.0164394	1.0537	0.0390959	0.220763	0.0274184	2.43569	0.0330354	0.368279	0.272599	2.2355	0.817191	-1.22761	0.396293	3.46311	0.969939	1.05376	0.665613	w_Aa	0.355731	0.0239601	1.26674	0.0557623
WT65	2	SI [18 0] cond=w_aa w_Aa	1	dLight	0	trials		0	0.3	0.7	0.438409	1.07528	0.340258	2.89085	,,,,	0.194926	0.00211843	1.52399	9.60138	0.593144	0.0841518	0.000577649	0.00102137	0.626168	0.488889	SI [18 0] cond=w_aa	0.450096	0.0150725	0.931391	0.0271737	0.0327525	0.0309443	2.31848	0.0330952	0.448553	0.328695	2.04186	0.760634	-1.08488	0.405463	3.12674	0.840044	0.929334	0.536106	w_Aa	0.424999	0.0180459	1.09987	0.031572
WT66	2	SI [18 0] cond=w_aa w_Aa	1	dLight	0	trials		0	0.3	0.7	0.317008	1.11827	0.555373	3.3023	,,,,	0.00120742	0.365923	5.41063	0.819732	0.0204916	0.579328	0.0719662	0.661782	0.71875	0.512195	SI [18 0] cond=w_aa	0.361469	0.0285747	1.02022	0.0448544	0.245096	0.0337292	2.40706	0.0440584	0.357207	0.35066	2.17011	0.798722	-1.17346	0.474012	3.34358	0.895554	1.02234	0.605998	w_Aa	0.262655	0.0215664	1.05125	0.0375616
WT67	2	SI [18 0] cond=w_aa w_Aa	1	dLight	0	trials		0	0.3	0.7	0.34158	1.21146	0.426402	3.18199	,,,,	0.0688676	0.018435	2.3856	5.60466	0.478514	0.93575	0.000203266	0.0362968	0.642857	0.577778	SI [18 0] cond=w_aa	0.355334	0.0154854	1.06377	0.0293951	0.312179	0.0262665	2.51698	0.028656	0.356721	0.324544	2.27875	0.828192	-1.19663	0.489477	3.47538	0.990457	1.06524	0.611991	w_Aa	0.32861	0.025198	1.22107	0.0419713
WT68	2	SI [18 0] cond=w_aa w_Aa	1	dLight	0	trials		0	0.3	0.7	0.238513	1.16239	0.454863	3.27466	,,,,	0.40179	0.112889	0.982458	2.53295	0.321611	0.159271	0.747479	0.175161	0.631944	0.6	SI [18 0] cond=w_aa	0.212252	0.0192141	1.04086	0.0318694	0.16118	0.0279077	2.45934	0.0395297	0.215398	0.314743	2.04607	0.713439	-1.44878	0.45069	3.49486	0.836353	1.04055	0.51659	w_Aa	0.255662	0.0227748	1.19484	0.0523677
WT69	2	SI [18 0] cond=w_aa w_Aa	1	dLight	0	trials		0	0.3	0.7	0.199009	0.988724	0.437789	3.1434	,,,,	0.0233437	0.0977569	3.21815	2.76145	0.319092	0.597906	0.0229321	0.122149	0.674603	0.611111	SI [18 0] cond=w_aa	0.227155	0.0219132	0.823002	0.0346522	0.20888	0.0290537	2.45202	0.039834	0.227958	0.307891	1.85539	0.6845	-1.20203	0.403247	3.05742	0.832377	0.831553	0.48613	w_Aa	0.185312	0.033585	0.97245	0.0625863
WT8	2	SI [18 0] cond=w_aa w_Aa	1	dLight	1	trials		0	0.3	0.7	0.429136	1.17574	0.361583	3.16868	,,,,	0.358642	0.0863222	1.10445	2.95211	3.06267e-05	0.000192231	0.0546073	0.0340443	0.611979	0.591463	SI [18 0] cond=w_aa	0.351874	0.0153405	0.98992	0.0247882	0.131298	0.0168752	2.29357	0.0214694	0.351467	0.402086	2.03552	0.801151	-1.16413	0.532183	3.19964	0.920553	0.990001	0.68745	w_Aa	0.50528	0.0171525	1.09023	0.0250883
WT9	2	SI [18 0] cond=w_aa w_Aa	1	dLight	1	trials		0	0.3	0.7	0.29587	1.1723	0.274882	3.18671	,,,,	0.584668	0.0754028	0.711246	3.17981	0.000625251	0.00516441	0.258615	0.0971784	0.694915	0.617647	SI [18 0] cond=w_aa	0.375739	0.0205675	1.09506	0.0286023	0.14866	0.0234509	2.39872	0.0295111	0.376368	0.417676	2.22364	0.784606	-1.26737	0.546021	3.49101	0.855121	1.09962	0.596845	w_Aa	0.224498	0.0212642	1.00934	0.0315644
WT10	3	SI [18 0] cond=w_aB w_AB	1	dLight	1	trials		0	0.3	0.7	0.430239	1.27655	0.496289	3.11378	,,,,	0.0875544	0.00338828	1.78915	8.67859	3.82935e-09	8.86772e-07	0.000774279	0.00686477	0.691667	0.596154	SI [18 0] cond=w_aB	0.486752	0.0567579	1.17425	0.085766	0.23117	0.0492415	2.2187	0.0681279	0.490873	0.443295	2.36205	0.847241	-1.0815	0.515263	3.44354	0.897033	1.16828	0.677503	w_AB	0.172578	0.0297102	0.936406	0.0389785
WT11	3	SI [18 0] cond=w_aB w_AB	1	dLight	1	trials		0	0.3	0.7	0.3233	0.857038	0.202013	3.06877	,,,,	0.00313226	0.0955206	4.09979	2.80136	0.0367237	0.0427115	0.356635	0.279956	0.671875	0.615385	SI [18 0] cond=w_aB	0.347142	0.0505044	0.774779	0.0870737	0.0209634	0.0724768	2.4298	0.109236	0.347282	0.336443	1.84899	0.683991	-1.11307	0.509098	2.96205	0.877775	0.777684	0.510854	w_AB	0.226075	0.0472808	0.70494	0.0440659
WT21	3	SI [18 0] cond=w_aB w_AB	1	dLight	1	trials		0	0.3	0.7	0.322017	1.03396	0.20803	2.95565	,,,,	0.863543	0.0333047	0.146922	4.65533	0.691249	0.379634	0.0469977	0.0535146	0.888889	0.375	SI [18 0] cond=w_aB	0.31412	0.111167	0.884083	0.133275	0.0345401	0.145603	2.50369	0.227414	0.327502	0.36301	2.00689	0.708094	-1.32471	0.504142	3.3316	0.826321	0.908136	0.44469	w_AB	0.297845	0.0696627	1.25625	0.200126
WT22	3	SI [18 0] cond=w_aB w_AB	1	dLight	1	trials		0	0.3	0.7	0.268358	1.14783	0.49988	3.19091	,,,,	0.219824	0.124109	1.4515	2.39108	3.73332e-07	0.000384549	0.066206	0.01828	0.944444	0.333333	SI [18 0] cond=w_aB	0.305829	0.133196	1.07928	0.240204	0.148252	0.137461	2.45628	0.214886	0.316327	0.378369	2.12636	0.803374	-1.30796	0.441863	3.43432	0.878674	1.06454	0.681239	w_AB	-0.265716	0.0764182	0.697273	0.0727864
WT63	3	SI [18 0] cond=w_aB w_AB	1	dLight	0	trials		0	0.3	0.7	0.487467	1.0597	0.268623	2.95292	,,,,	0.559926	0.0505519	0.690071	3.90521	0.109626	0.0326582	0.534651	0.1495	0.5	0.5	SI [18 0] cond=w_aB	0.499878	0.0897731	1.05519	0.175272	0.0241763	0.155374	2.32951	0.187863	0.503689	0.283909	2.20806	0.682337	-1.21085	0.420991	3.41891	0.842092	1.05728	0.539896	w_AB	0.357698	0.0763768	0.758067	0.0870397
WT64	3	SI [18 0] cond=w_aB w_AB	1	dLight	0	trials		0	0.3	0.7	0.380041	1.10451	0.404237	3.03109	,,,,	0.407416	0.584962	1.00606	0.299971	0.00543559	0.166242	0.0066109	0.878736	0.85	0.625	SI [18 0] cond=w_aB	0.429267	0.0915642	1.05437	0.163604	0.136778	0.142925	2.4113	0.182164	0.41207	0.332069	2.24219	0.748317	-1.26027	0.399376	3.50246	0.782839	1.03703	0.513703	w_AB	0.157115	0.057231	1.08822	0.0826754
WT65	3	SI [18 0] cond=w_aB w_AB	1	dLight	0	trials		0	0.3	0.7	0.435604	1.02586	0.160523	2.79451	,,,,	0.0159023	0.0118832	3.14805	6.4728	0.00180425	0.000875311	0.927822	0.00328157	0.6875	0.666667	SI [18 0] cond=w_aB	0.458885	0.0760568	1.01589	0.113705	-0.0558554	0.138381	2.35168	0.148924	0.464493	0.302907	2.09205	0.664916	-1.23808	0.427547	3.33012	0.744123	1.01803	0.479042	w_AB	0.24858	0.041389	0.766163	0.0602535
WT66	3	SI [18 0] cond=w_aB w_AB	1	dLight	0	trials		0	0.3	0.7	0.41883	1.15885	0.571995	3.37365	,,,,	0.28422	0.0327121	1.27941	4.65988	0.0157652	0.0124673	0.902628	0.0317628	0.727273	0.5	SI [18 0] cond=w_aB	0.441593	0.111864	1.08768	0.169751	0.269118	0.146601	2.46928	0.181282	0.448129	0.378459	2.33372	0.832582	-1.13182	0.485191	3.46553	0.949576	1.10588	0.635367	w_AB	0.196826	0.0674575	0.788386	0.0770672
WT67	3	SI [18 0] cond=w_aB w_AB	1	dLight	0	trials		0	0.3	0.7	0.477918	1.15854	0.444159	2.91581	,,,,	0.172864	0.270259	1.69467	1.22874	0.300229	0.152458	0.392282	0.0902172	0.5	0.5	SI [18 0] cond=w_aB	0.476987	0.212938	1.13796	0.360923	0.222151	0.24044	2.27934	0.282864	0.485604	0.35104	2.34696	0.754395	-1.13713	0.459009	3.48409	0.856621	1.11214	0.606325	w_AB	0.320876	0.0387701	0.79081	0.147754
WT68	3	SI [18 0] cond=w_aB w_AB	1	dLight	0	trials		0	0.3	0.7	0.287629	1.14621	0.521085	3.39839	,,,,	0.0891163	0.601972	2.23682	0.273901	0.822674	0.966134	0.642088	0.837274	0.5	0.5	SI [18 0] cond=w_aB	0.28617	0.100492	1.04317	0.171697	0.268667	0.158211	2.60189	0.208632	0.29115	0.343814	2.20673	0.834361	-1.33263	0.483418	3.53936	0.927272	1.05608	0.578906	w_AB	0.278732	0.0880688	1.15547	0.114979
WT69	3	SI [18 0] cond=w_aB w_AB	1	dLight	0	trials		0	0.3	0.7	0.23879	0.960556	0.348703	2.94547	,,,,	0.312308	0.406077	1.19894	0.694189	0.0105016	0.25744	0.719167	0.462352	1	0.8	SI [18 0] cond=w_aB	0.281437	0.0853496	0.92776	0.136592	0.104246	0.12307	2.34295	0.168415	0.263552	0.325415	1.88826	0.689063	-1.25711	0.448699	3.14537	0.84792	0.909823	0.522822	w_AB	0.0572643	0.057974	0.802507	0.0815824
WT8	3	SI [18 0] cond=w_aB w_AB	1	dLight	1	trials		0	0.3	0.7	0.441393	1.27289	0.478105	3.0808	,,,,	0.0118904	0.00087963	2.64592	11.3532	2.43521e-05	3.81102e-05	0.489141	0.000546209	0.65625	0.769231	SI [18 0] cond=w_aB	0.497685	0.073344	1.17307	0.112378	0.113701	0.070821	2.25629	0.097746	0.502126	0.465575	2.31758	0.892461	-1.14397	0.514899	3.46155	0.975642	1.17736	0.696926	w_AB	0.178523	0.0454749	0.79954	0.0481698
WT9	3	SI [18 0] cond=w_aB w_AB	1	dLight	1	trials		0	0.3	0.7	0.422754	1.30046	0.331492	2.9668	,,,,	0.838839	0.30273	0.356995	1.06962	0.000114903	0.00192124	0.00129346	0.403125	0.85	0.6875	SI [18 0] cond=w_aB	0.485453	0.0914025	1.12664	0.160802	0.154852	0.0949603	2.35037	0.107075	0.494059	0.44142	2.33541	0.837559	-1.15981	0.565123	3.49523	0.994688	1.16138	0.736291	w_AB	0.122029	0.0664128	0.989423	0.0603457
WT10	4	SI [18 0] cond=w_ab w_Ab	1	dLight	1	trials		0	0.3	0.7	0.219973	1.16392	0.528982	3.3262	,,,,	0.123867	0.00142701	1.63578	10.322	1.91926e-10	1.87457e-06	0.000301243	0.0152446	0.685841	0.65625	SI [18 0] cond=w_ab	0.385367	0.0228828	1.16248	0.0439018	0.1986	0.0237139	2.24058	0.029982	0.383287	0.41909	2.21441	0.918317	-1.18799	0.457013	3.40241	1.00683	1.16178	0.766372	w_Ab	0.0984748	0.0289981	0.928364	0.0382727
WT11	4	SI [18 0] cond=w_ab w_Ab	1	dLight	1	trials		0	0.3	0.7	0.186613	0.853635	0.372215	3.36656	,,,,	0.0333263	0.779612	2.66244	0.0784796	0.000384341	0.138841	0.204512	0.585663	0.662162	0.65625	SI [18 0] cond=w_ab	0.290183	0.0273289	0.748988	0.0365382	-0.0120184	0.0330721	2.57293	0.0416267	0.287965	0.407778	1.7964	0.735589	-1.21395	0.470196	3.01035	0.826008	0.747938	0.462818	w_Ab	0.111777	0.0308777	0.723368	0.0325459
WT21	4	SI [18 0] cond=w_ab w_Ab	1	dLight	1	trials		0	0.3	0.7	0.230141	1.15708	0.36874	3.27135	,,,,	0.86581	0.0566811	0.144309	3.7221	0.133063	0.502414	0.0979937	0.15113	0.833333	0.642857	SI [18 0] cond=w_ab	0.322155	0.0452805	0.878994	0.0528937	0.0260592	0.0585402	2.49325	0.0789709	0.325405	0.356552	2.02099	0.690122	-1.33535	0.391732	3.35633	0.721111	0.89024	0.37332	w_Ab	0.197646	0.0772737	1.13994	0.134038
WT22	4	SI [18 0] cond=w_ab w_Ab	1	dLight	1	trials		0	0.3	0.7	0.0481645	1.04144	0.492488	3.46683	,,,,	0.0403402	0.0735354	2.57615	3.25234	0.0141981	0.012577	0.0381065	0.201255	0.671875	0.535714	SI [18 0] cond=w_ab	0.173439	0.0399163	0.963353	0.0527693	0.238759	0.0531126	2.42695	0.0770009	0.183118	0.40674	1.96693	0.822634	-1.32436	0.51095	3.29129	0.932268	0.966352	0.538647	w_Ab	-0.0391232	0.0723806	0.810432	0.0832731
WT63	4	SI [18 0] cond=w_ab w_Ab	1	dLight	0	trials		0	0.3	0.7	0.38065	0.968683	0.387888	3.12507	,,,,	0.375326	0.877975	1.04577	0.0236823	0.0302139	0.669633	0.0640821	0.603976	0.758621	0.375	SI [18 0] cond=w_ab	0.433984	0.0390405	0.887553	0.0723368	-0.0185605	0.0702952	2.32351	0.0989204	0.433537	0.307957	1.98223	0.755927	-1.10462	0.396697	3.08685	0.855759	0.894155	0.529467	w_Ab	0.285028	0.0435634	0.886363	0.0468679
WT64	4	SI [18 0] cond=w_ab w_Ab	1	dLight	0	trials		0	0.3	0.7	0.283022	1.07532	0.382349	3.07958	,,,,	0.967646	0.689858	0.13835	0.160246	0.00792369	0.758741	0.198047	0.623795	0.71875	0.607143	SI [18 0] cond=w_ab	0.371991	0.0347748	0.966522	0.0520222	0.114298	0.054857	2.41214	0.0584466	0.375431	0.318583	2.1261	0.624205	-1.23951	0.457992	3.36561	0.81797	0.968106	0.469495	w_Ab	0.182637	0.0435102	1.02885	0.0576932
WT65	4	SI [18 0] cond=w_ab w_Ab	1	dLight	0	trials		0	0.3	0.7	0.402371	1.11646	0.217367	2.81383	,,,,	0.208326	0.351082	1.49233	0.875928	5.78314e-06	0.0455677	0.00301608	0.899803	0.706522	0.815789	SI [18 0] cond=w_ab	0.527425	0.0249154	1.12141	0.046504	-0.0503828	0.0347678	2.28275	0.0444882	0.525408	0.302554	2.22019	0.729494	-1.23566	0.435096	3.45585	0.867961	1.11284	0.591344	w_Ab	0.281553	0.0242593	1.02413	0.0423131
WT66	4	SI [18 0] cond=w_ab w_Ab	1	dLight	0	trials		0	0.3	0.7	0.245111	1.07452	0.471796	3.24156	,,,,	0.819735	0.910208	0.307766	0.0127709	0.00755094	0.156521	0.00119576	0.647753	0.704545	0.527778	SI [18 0] cond=w_ab	0.338926	0.0364647	0.921975	0.0459515	0.283213	0.0421161	2.50696	0.0446841	0.342168	0.407703	2.12585	0.84357	-1.11033	0.423378	3.23619	0.88042	0.927191	0.5376	w_Ab	0.147503	0.0311233	0.971608	0.047672
WT67	4	SI [18 0] cond=w_ab w_Ab	1	dLight	0	trials		0	0.3	0.7	0.22268	0.995227	0.426886	3.0063	,,,,	0.0052777	0.66179	4.52203	0.1926	0.0739658	0.439158	0.358135	0.868714	0.625	0.55	SI [18 0] cond=w_ab	0.267523	0.0617209	0.894031	0.0735434	0.194896	0.0561641	2.35615	0.079612	0.273713	0.372074	1.96815	0.719786	-1.2499	0.463339	3.21805	0.780733	0.899068	0.478378	w_Ab	0.130519	0.037643	0.907407	0.061218
WT68	4	SI [18 0] cond=w_ab w_Ab	1	dLight	0	trials		0	0.3	0.7	0.185997	1.06718	0.444399	3.59871	,,,,	0.270112	0.119843	1.32999	2.46938	0.0899585	0.511938	0.013901	0.0651151	0.810345	0.458333	SI [18 0] cond=w_ab	0.253177	0.0296261	0.89024	0.043352	0.0936912	0.0423441	2.505	0.0652967	0.249267	0.263595	1.97588	0.60047	-1.34068	0.506283	3.31656	0.834493	0.892146	0.460931	w_Ab	0.133591	0.0427137	1.11459	0.0811235
WT69	4	SI [18 0] cond=w_ab w_Ab	1	dLight	0	trials		0	0.3	0.7	0.0676345	0.918419	0.454181	3.13989	,,,,	0.0764142	0.233287	2.34233	1.43468	0.0286839	0.814018	0.0099207	0.12584	0.702703	0.533333	SI [18 0] cond=w_ab	0.119054	0.0453667	0.77407	0.0521308	0.0972943	0.0558609	2.29766	0.062754	0.126451	0.34276	1.6265	0.624663	-1.26831	0.392026	2.89481	0.680025	0.775922	0.452312	w_Ab	-0.0206534	0.0362252	0.903812	0.0612323
WT8	4	SI [18 0] cond=w_ab w_Ab	1	dLight	1	trials		0	0.3	0.7	0.230893	1.18248	0.461763	3.12229	,,,,	0.197467	0.00168801	1.42263	10.1172	0.00702492	0.00519971	0.648441	0.0175971	0.623077	0.607143	SI [18 0] cond=w_ab	0.341782	0.0395982	1.12772	0.0541923	0.115844	0.026096	2.13643	0.0303058	0.339439	0.517137	2.06836	0.931764	-1.24004	0.579344	3.3084	1.06945	1.12791	0.790127	w_Ab	0.152727	0.0399624	0.848878	0.0417444
WT9	4	SI [18 0] cond=w_ab w_Ab	1	dLight	1	trials		0	0.3	0.7	0.238645	1.2943	0.430006	3.41999	,,,,	0.0665531	0.0571264	2.26133	3.69016	3.88253e-07	7.62799e-05	0.00224535	0.0837737	0.682927	0.617647	SI [18 0] cond=w_ab	0.478715	0.0432298	1.25359	0.0714131	0.0711456	0.0439612	2.32702	0.0544776	0.477018	0.484197	2.33349	0.961528	-1.23612	0.53093	3.56961	1.04082	1.24077	0.907099	w_Ab	0.027316	0.0461906	0.933564	0.0548759
[truncated: 78 more columns]

## Sheet: ED4e
pre side entry
mouseID	condition	conditionString	channel	channelVirus	channelSwapped	analysisMode	modelType	randomShuffle	testFraction	trainFraction	mean	var	skew	kurtosis	anovan	session_p	condition_p	session_F	condition_F	ttest_mean_p	ttest_max_p	ttest_min_p	ttest_delta_p	LDA_hyp_trainPred	LDA_hyp_testPred	cond1	moment1_bootstrap_cond1_avg	moment1_bootstrap_cond1_sd	moment2_bootstrap_cond1_avg	moment2_bootstrap_cond1_sd	moment3_bootstrap_cond1_avg	moment3_bootstrap_cond1_sd	moment4_bootstrap_cond1_avg	moment4_bootstrap_cond1_sd	mean_cond1_avg	mean_cond1_sd	max_cond1_avg	max_cond1_sd	min_cond1_avg	min_cond1_sd	delta_cond1_avg	delta_cond1_sd	var_cond1_avg	var_cond1_sd	cond2	moment1_bootstrap_cond2_avg	moment1_bootstrap_cond2_sd	moment2_bootstrap_cond2_avg	moment2_bootstrap_cond2_sd
WT23	1	SI [18 0] cond=w_aA w_AA	5		0	trials		0	0.3	0.7	-0.476924	0.756669	0.658871	3.75252	,,,,	0.0211019	0.605378	5.37479	0.267524	0.746089	0.784821	0.840137	0.881123	0.75	0.45	SI [18 0] cond=w_aA	-0.492127	0.0299469	0.662998	0.0303663	0.329609	0.0632811	2.48766	0.100896	-0.492568	0.248309	1.00769	0.431471	-1.66832	0.362594	2.67601	0.580232	0.666371	0.29825	w_AA	-0.47912	0.0634068	0.700674	0.108899
WT32	1	SI [18 0] cond=w_aA w_AA	5		0	trials		0	0.3	0.7	-0.263188	0.836175	0.501543	3.51476	,,,,	1.53776e-05	0.00178471	11.4044	9.89504	0.252637	0.0743867	0.00446459	0.00273033	0.7	0.55	SI [18 0] cond=w_aA	-0.210541	0.0378903	0.532575	0.030714	0.101693	0.0680296	2.54001	0.0816816	-0.207103	0.325426	1.08035	0.645912	-1.35883	0.504521	2.43919	0.755034	0.534394	0.298241	w_AA	-0.270417	0.0618404	0.800674	0.100701
WT33	1	SI [18 0] cond=w_aA w_AA	5		0	trials		0	0.3	0.7	-0.0925349	1.5841	0.910788	3.74878	,,,,	6.56809e-06	0.00892374	12.5715	6.95547	0.000155988	0.510475	1.19584e-05	0.0860479	0.866667	0.833333	SI [18 0] cond=w_aA	0.201098	0.0374641	1.19384	0.0611736	1.01456	0.0854984	3.72909	0.187463	0.204823	0.262558	2.7906	0.817504	-1.10608	0.341516	3.89668	0.848412	1.18452	0.474437	w_AA	-0.115882	0.0992462	1.51982	0.173281
WT34	1	SI [18 0] cond=w_aA w_AA	5		0	trials		0	0.3	0.7	-0.301772	0.957619	0.918623	4.13664	,,,,	0.28596	0.301705	1.25566	1.06929	0.975484	0.497394	0.357418	0.329877	0.857143	0.458333	SI [18 0] cond=w_aA	-0.299344	0.0330805	0.769488	0.0491252	0.31926	0.0603669	2.33671	0.0940918	-0.303501	0.35276	1.24312	0.772587	-1.50862	0.363237	2.75173	0.804823	0.759679	0.447665	w_AA	-0.28957	0.0678635	0.884032	0.123198
WT41	1	SI [18 0] cond=w_aA w_AA	5		0	trials		0	0.3	0.7	-0.105648	0.917222	0.166586	2.91695	,,,,	0.1158	0.281817	1.97729	1.15972	0.542891	0.753522	0.00931678	0.169927	0.66	0.5	SI [18 0] cond=w_aA	-0.0871294	0.0182037	0.857377	0.0214162	0.197876	0.0273165	2.44634	0.0328129	-0.0911146	0.281282	1.64948	0.576401	-1.60347	0.426605	3.25296	0.643945	0.855975	0.326903	w_AA	-0.105548	0.031254	0.898115	0.043004
WT42	1	SI [18 0] cond=w_aA w_AA	5		0	trials		0	0.3	0.7	-0.256277	0.999137	0.599211	3.42637	,,,,	0.0599399	0.876901	2.82804	0.0240149	0.0299534	0.119894	0.232798	0.404984	0.797619	0.527778	SI [18 0] cond=w_aA	-0.158177	0.0307897	0.923762	0.0590596	0.362722	0.0568961	2.71092	0.103336	-0.160422	0.33815	1.66909	0.833832	-1.52458	0.462732	3.19368	0.974745	0.923219	0.625836	w_AA	-0.259406	0.059296	0.922297	0.109454
WT44	1	SI [18 0] cond=w_aA w_AA	5		0	trials		0	0.3	0.7	-0.260731	0.962633	0.168002	2.80973	,,,,	3.14813e-10	0.146044	22.7255	2.11877	0.0295083	0.988541	0.00343794	0.0495517	0.705128	0.676471	SI [18 0] cond=w_aA	-0.171473	0.0372812	0.809276	0.0331706	0.0780267	0.0385226	2.43195	0.045826	-0.166217	0.3986	1.4366	0.562077	-1.67197	0.518656	3.10857	0.672397	0.802994	0.352984	w_AA	-0.276357	0.0458456	0.894921	0.067012
WT58	1	SI [18 0] cond=w_aA w_AA	5	Grab-Ach	0	trials		0	0.3	0.7	-0.193251	0.878658	0.0853029	3.32711	,,,,	5.36437e-14	0.0340907	17.8051	4.50605	0.083441	0.0393711	0.343999	0.0296097	0.625	0.5	SI [18 0] cond=w_aA	-0.143405	0.0219689	0.972374	0.045526	0.00978369	0.0333532	2.35154	0.0366555	-0.143106	0.319859	1.55957	0.681285	-1.76283	0.523119	3.32239	0.843102	0.970046	0.543345	w_AA	-0.195425	0.0308804	0.830821	0.0565969
WT60	1	SI [18 0] cond=w_aA w_AA	5	Grab-Ach	1	trials		0	0.3	0.7	-0.358024	0.974072	0.371798	2.93054	,,,,	3.15981e-05	0.953165	6.58004	0.00345131	0.000552399	0.517168	0.0347305	0.560528	0.612245	0.619048	SI [18 0] cond=w_aA	-0.280171	0.0162353	0.902002	0.026187	0.244738	0.025851	2.33905	0.0317997	-0.280469	0.304066	1.44034	0.585704	-1.66134	0.448161	3.10168	0.768568	0.898051	0.466608	w_AA	-0.370185	0.024477	0.956211	0.048051
WT61	1	SI [18 0] cond=w_aA w_AA	5	Grab-Ach	1	trials		0	0.3	0.7	-0.146141	0.88567	0.642221	3.43022	,,,,	0.194324	0.902889	1.51969	0.0148954	3.43029e-08	0.488504	0.00208346	0.349359	0.625	0.633333	SI [18 0] cond=w_aA	-0.00798796	0.0151762	0.85163	0.0239768	0.514778	0.0337704	2.81447	0.0734433	-0.0103056	0.228884	1.87238	0.532184	-1.30898	0.349453	3.18136	0.699399	0.849074	0.409647	w_AA	-0.165351	0.0296555	0.852349	0.0446062
WT63	1	SI [18 0] cond=w_aA w_AA	5	Grab-Ach	0	trials		0	0.3	0.7	-0.199332	1.15772	0.431026	2.95135	,,,,	0.572069	0.501547	0.667716	0.452158	0.000119261	0.152978	0.0770313	0.812767	0.630435	0.586207	SI [18 0] cond=w_aA	-0.0966197	0.0176083	1.17227	0.033021	0.305759	0.0268415	2.37257	0.0415565	-0.0956653	0.263575	1.93363	0.693382	-1.6877	0.439502	3.62132	0.886686	1.16883	0.542079	w_AA	-0.2204	0.0357429	1.12694	0.0633347
WT64	1	SI [18 0] cond=w_aA w_AA	5	Grab-Ach	0	trials		0	0.3	0.7	-0.299735	1.01577	0.357497	3.01116	,,,,	0.06765	0.709053	2.19716	0.139327	5.55622e-18	5.44288e-06	2.51083e-15	0.683228	0.723684	0.625	SI [18 0] cond=w_aA	0.00631179	0.0194323	0.879394	0.0333682	0.216566	0.0315668	2.4109	0.0489311	0.00561467	0.322433	1.69103	0.703674	-1.42098	0.486401	3.11202	0.853299	0.875792	0.477678	w_AA	-0.349071	0.0457927	0.907916	0.0537763
WT65	1	SI [18 0] cond=w_aA w_AA	5	Grab-Ach	0	trials		0	0.3	0.7	-0.0803372	1.49176	0.559822	2.89524	,,,,	4.71199e-07	0.176406	8.93449	1.83105	0.993061	0.26809	0.0162997	0.0348308	0.5	0.5	SI [18 0] cond=w_aA	-0.0793038	0.022199	1.39727	0.0469372	0.57481	0.0309929	2.57585	0.0512416	-0.080104	0.289788	2.25195	0.6826	-1.63819	0.420342	3.89015	0.837952	1.39392	0.602244	w_AA	-0.0830286	0.0372801	1.51903	0.0827762
WT23	2	SI [18 0] cond=w_aa w_Aa	5		0	trials		0	0.3	0.7	-0.426552	0.916502	0.652328	3.47087	,,,,	0.531869	0.0202801	0.393371	5.55199	0.716221	0.123515	0.152008	0.0483114	0.702703	0.71875	SI [18 0] cond=w_aa	-0.416487	0.0322205	0.960327	0.0530653	0.328776	0.0511549	2.28761	0.0635679	-0.414645	0.33563	1.34692	0.800612	-1.70963	0.399803	3.05655	0.933339	0.958985	0.566589	w_Aa	-0.44255	0.0333854	0.719792	0.0435265
WT32	2	SI [18 0] cond=w_aa w_Aa	5		0	trials		0	0.3	0.7	-0.221571	0.7234	0.355454	3.75044	,,,,	0.036682	0.199561	3.3903	1.66233	0.00120705	0.37326	0.000814729	0.188488	0.723684	0.625	SI [18 0] cond=w_aa	-0.138251	0.0419495	0.588178	0.0521328	0.247352	0.0628414	2.57734	0.0803648	-0.142409	0.349661	1.22078	0.618992	-1.27504	0.533857	2.49582	0.802887	0.595326	0.461156	w_Aa	-0.338731	0.0286774	0.700058	0.0389989
WT33	2	SI [18 0] cond=w_aa w_Aa	5		0	trials		0	0.3	0.7	-0.122316	1.26067	0.948608	4.2927	,,,,	0.0114345	0.00480771	4.67297	8.31041	0.000272156	0.995298	0.0050526	0.158612	0.909091	0.722222	SI [18 0] cond=w_aa	-0.0440412	0.0677668	1.06597	0.0930309	0.889418	0.140837	3.73957	0.317244	-0.0316877	0.385024	2.35289	0.993733	-1.32535	0.530298	3.67825	1.03435	1.06703	0.561529	w_Aa	-0.331596	0.0411652	1.38232	0.0964945
WT34	2	SI [18 0] cond=w_aa w_Aa	5		0	trials		0	0.3	0.7	-0.268004	0.940305	1.00607	4.41318	,,,,	0.980729	0.658854	0.0194623	0.195962	0.405838	0.960327	0.385085	0.771241	0.723684	0.625	SI [18 0] cond=w_aa	-0.229494	0.0380186	0.776437	0.0595608	0.357878	0.0524917	2.55689	0.0710004	-0.232657	0.409975	1.34075	0.986503	-1.41958	0.36472	2.76033	0.95457	0.767647	0.703815	w_Aa	-0.298159	0.0407868	0.826239	0.0608128
WT41	2	SI [18 0] cond=w_aa w_Aa	5		0	trials		0	0.3	0.7	-0.0606224	0.91232	0.157536	2.82844	,,,,	0.131427	0.765729	1.88724	0.0889247	0.00767575	0.496968	0.116361	0.65535	0.63964	0.617021	SI [18 0] cond=w_aa	-0.0255404	0.0188495	0.887462	0.0219501	0.082348	0.030444	2.47106	0.0470482	-0.0245964	0.288367	1.66976	0.581503	-1.62437	0.466362	3.29412	0.71209	0.887217	0.375064	w_Aa	-0.104863	0.0137941	0.881428	0.0192221
WT42	2	SI [18 0] cond=w_aa w_Aa	5		0	trials		0	0.3	0.7	-0.234178	0.943741	0.453714	3.28093	,,,,	0.0668379	0.67154	2.73609	0.180247	8.49882e-05	0.0114035	0.00447685	0.421321	0.753846	0.732143	SI [18 0] cond=w_aa	-0.166653	0.0303613	0.861692	0.0448925	0.359672	0.0490968	2.6449	0.0943598	-0.168248	0.332924	1.60153	0.73965	-1.49908	0.444056	3.10061	0.825235	0.856895	0.437991	w_Aa	-0.336619	0.0233299	0.910465	0.049331
WT44	2	SI [18 0] cond=w_aa w_Aa	5		0	trials		0	0.3	0.7	-0.228546	0.957164	0.134322	2.87429	,,,,	0.000455626	0.189691	8.06172	1.7342	7.34483e-05	0.0636411	0.00258784	0.480507	0.732143	0.5625	SI [18 0] cond=w_aa	-0.115391	0.0217967	0.850578	0.0290138	0.162527	0.0364032	2.54109	0.0578103	-0.1179	0.312676	1.61185	0.61147	-1.65665	0.527693	3.2685	0.765316	0.852373	0.374176	w_Aa	-0.321942	0.0283475	0.912885	0.0330547
WT58	2	SI [18 0] cond=w_aa w_Aa	5	Grab-Ach	0	trials		0	0.3	0.7	-0.176379	0.838645	0.119819	2.95795	,,,,	0.000115682	0.514938	6.04748	0.42521	0.00260615	0.000115605	0.154914	0.0736235	0.681818	0.567568	SI [18 0] cond=w_aa	-0.122234	0.0157331	0.842514	0.0221377	0.198062	0.0255046	2.49042	0.0358838	-0.124103	0.273095	1.56954	0.583132	-1.59793	0.467037	3.16748	0.780825	0.841229	0.414825	w_Aa	-0.224187	0.0163577	0.775599	0.0268841
WT60	2	SI [18 0] cond=w_aa w_Aa	5	Grab-Ach	1	trials		0	0.3	0.7	-0.31273	0.943282	0.279364	2.7869	,,,,	0.101196	0.961635	1.95102	0.00231659	4.65317e-13	0.0133867	6.06893e-06	0.510746	0.707143	0.675	SI [18 0] cond=w_aa	-0.202911	0.016397	0.880085	0.0234664	0.206149	0.0222933	2.25083	0.0260218	-0.202437	0.337055	1.44543	0.586787	-1.55673	0.49052	3.00216	0.783354	0.880522	0.48464	w_Aa	-0.432051	0.0124299	0.876501	0.0248882
WT61	2	SI [18 0] cond=w_aa w_Aa	5	Grab-Ach	1	trials		0	0.3	0.7	-0.0846296	0.933373	0.642663	3.75894	,,,,	0.567561	0.136206	0.736596	2.23138	3.49973e-20	0.00604405	2.12475e-11	0.317378	0.778761	0.75	SI [18 0] cond=w_aa	0.0591766	0.0136001	0.85262	0.0193629	0.634832	0.0291781	3.15979	0.0708768	0.0590398	0.251642	2.06877	0.589603	-1.2359	0.385997	3.30467	0.698644	0.851457	0.386941	w_Aa	-0.221694	0.0143336	0.934806	0.0312659
WT63	2	SI [18 0] cond=w_aa w_Aa	5	Grab-Ach	0	trials		0	0.3	0.7	-0.213434	1.05734	0.391757	2.88117	,,,,	0.188572	0.777053	1.60509	0.0803457	0.0338721	0.795584	0.0604689	0.490178	0.601351	0.548387	SI [18 0] cond=w_aa	-0.176054	0.0138128	1.0324	0.0283015	0.307214	0.0246536	2.41986	0.0634561	-0.172805	0.254206	1.75758	0.658595	-1.68565	0.379275	3.44323	0.815832	1.0347	0.45854	w_Aa	-0.24119	0.0208714	1.05675	0.0386501
WT64	2	SI [18 0] cond=w_aa w_Aa	5	Grab-Ach	0	trials		0	0.3	0.7	-0.221152	1.05823	0.28533	3.04601	,,,,	0.0449587	0.0171288	2.46971	5.75081	1.17399e-15	0.00239876	2.4955e-15	0.0356949	0.747059	0.597222	SI [18 0] cond=w_aa	0.00521035	0.0157855	0.822184	0.027402	0.290699	0.0269491	2.51638	0.0481348	0.00517067	0.302168	1.67688	0.69029	-1.37035	0.526895	3.04722	0.907079	0.8223	0.497475	w_Aa	-0.388105	0.0298689	0.98602	0.0521246
WT65	2	SI [18 0] cond=w_aa w_Aa	5	Grab-Ach	0	trials		0	0.3	0.7	-0.0558514	1.47713	0.51539	2.91125	,,,,	0.314618	0.305886	1.19107	1.05175	0.0256486	0.618036	0.0209106	0.44007	0.649533	0.6	SI [18 0] cond=w_aa	-0.0156765	0.0164049	1.42359	0.0294429	0.499196	0.0250946	2.58613	0.0459976	-0.0161444	0.314396	2.33355	0.743769	-1.66541	0.439061	3.99896	0.872108	1.42119	0.640911	w_Aa	-0.0912256	0.017646	1.4964	0.0363435
WT23	3	SI [18 0] cond=w_aB w_AB	5		0	trials		0	0.3	0.7	-0.375578	0.858313	0.431802	3.37896	,,,,	0.49037	0.0947853	0.483431	2.90984	0.401125	0.150671	0.544827	0.140286	0.5	NaN	SI [18 0] cond=w_aB	-0.377215	0.266794	0.741866	0.312832	0.341014	0.444901	2.52385	0.717129	-0.388163	0.404693	1.15007	0.748983	-1.54765	0.536534	2.69772	0.917873	0.703702	0.445305	w_AB	-0.22246	0.168027	1.19554	0.428238
WT32	3	SI [18 0] cond=w_aB w_AB	5		0	trials		0	0.3	0.7	-0.196549	0.792415	0.576035	3.45641	,,,,	0.000430391	0.034307	8.54215	4.63469	0.470259	0.186582	0.261504	0.0765381	1	0.333333	SI [18 0] cond=w_aB	-0.17014	0.138876	0.732133	0.175762	0.292312	0.243658	2.45952	0.320951	-0.184856	0.390874	1.35512	0.811807	-1.35914	0.492028	2.71426	0.914139	0.716243	0.474487	w_AB	-0.274652	0.0792306	0.450248	0.0679774
WT33	3	SI [18 0] cond=w_aB w_AB	5		0	trials		0	0.3	0.7	0.0188117	1.38722	0.790494	3.63238	,,,,	0.746783	0.876732	0.293802	0.0243236	0.0934814	0.223921	0.221423	0.639968	1	0.5	SI [18 0] cond=w_aB	0.0449666	0.171293	1.27829	0.262965	0.739295	0.223883	3.09173	0.379491	0.0672862	0.424995	2.50429	0.933711	-1.35609	0.51551	3.86038	1.04708	1.27341	0.722945	w_AB	-0.199685	0.122472	1.18043	0.150069
WT34	3	SI [18 0] cond=w_aB w_AB	5		0	trials		0	0.3	0.7	-0.230774	0.919648	0.568972	3.32038	,,,,	0.220397	0.135126	1.56205	2.31142	0.125519	0.0333859	0.3742	0.123546	0.5	0.5	SI [18 0] cond=w_aB	-0.290846	0.262165	0.78594	0.320019	0.366464	0.352009	2.45236	0.601194	-0.255398	0.389681	1.3906	0.732959	-1.49925	0.463556	2.88985	0.785927	0.783377	0.454731	w_AB	0.0583707	0.176791	1.11619	0.269716
WT41	3	SI [18 0] cond=w_aB w_AB	5		0	trials		0	0.3	0.7	0.0033332	0.865477	0.205497	3.00909	,,,,	0.0078039	0.327894	4.21475	0.96793	0.658186	0.516828	0.091872	0.144922	0.5	0.5	SI [18 0] cond=w_aB	0.00926547	0.0929027	0.877346	0.113298	0.109682	0.155946	2.53334	0.232992	-0.00019422	0.23584	1.77394	0.542687	-1.59372	0.374994	3.36766	0.637295	0.864275	0.291877	w_AB	0.0336259	0.0469804	0.797796	0.144162
WT42	3	SI [18 0] cond=w_aB w_AB	5		0	trials		0	0.3	0.7	0.0109643	0.890651	0.384171	3.02876	,,,,	0.112839	0.262013	2.2381	1.27477	0.328215	0.118204	0.8769	0.19687	0.928571	0.5	SI [18 0] cond=w_aB	-0.0171735	0.112587	0.790572	0.169912	0.279407	0.196449	2.54096	0.381747	-0.00206712	0.339325	1.60527	0.672135	-1.30026	0.422464	2.90552	0.779943	0.792435	0.449779	w_AB	0.112693	0.0983988	0.925609	0.0863105
WT44	3	SI [18 0] cond=w_aB w_AB	5		0	trials		0	0.3	0.7	-0.0400843	0.953288	0.0692341	2.7072	,,,,	0.016464	0.830273	4.37303	0.0463124	0.0961634	0.442251	0.750286	0.740795	0.5	0.5	SI [18 0] cond=w_aB	-0.0862827	0.164009	0.880803	0.216453	0.132233	0.223756	2.43957	0.326172	-0.0585765	0.331169	1.6824	0.53309	-1.62578	0.508331	3.30818	0.719467	0.880585	0.383382	w_AB	0.19561	0.115689	0.978722	0.232548
WT58	3	SI [18 0] cond=w_aB w_AB	5	Grab-Ach	0	trials		0	0.3	0.7	-0.0737963	0.771747	0.339751	3.33794	,,,,	0.0127985	0.292629	3.29839	1.11569	0.000233774	0.0221317	0.160534	0.267559	0.9	0.75	SI [18 0] cond=w_aB	-0.0909587	0.082548	0.728694	0.122177	0.157006	0.127432	2.53097	0.215318	-0.099932	0.251788	1.4721	0.648079	-1.47916	0.421047	2.95126	0.81091	0.73105	0.403939	w_AB	0.155483	0.0494618	0.842463	0.0849921
WT60	3	SI [18 0] cond=w_aB w_AB	5	Grab-Ach	1	trials		0	0.3	0.7	-0.149707	0.76254	0.361463	2.99372	,,,,	0.08545	0.870602	2.09351	0.0266417	0.790702	0.375191	0.749662	0.377335	0.5	0.5	SI [18 0] cond=w_aB	-0.155833	0.113238	0.698484	0.14612	0.221239	0.171339	2.27398	0.201304	-0.147661	0.287336	1.3481	0.611839	-1.37915	0.398485	2.72725	0.764423	0.710439	0.416009	w_AB	-0.171089	0.0864861	0.741354	0.0829644
WT61	3	SI [18 0] cond=w_aB w_AB	5	Grab-Ach	1	trials		0	0.3	0.7	0.0755545	0.832463	0.530106	3.12236	,,,,	0.546312	0.985275	0.769857	0.000341696	0.19191	0.63634	0.203331	0.72195	0.8	0.375	SI [18 0] cond=w_aB	0.0609628	0.0845446	0.778045	0.107208	0.616767	0.167598	3.11009	0.432743	0.0664351	0.284336	1.95599	0.571019	-1.16572	0.401104	3.12171	0.696815	0.793419	0.357051	w_AB	0.162364	0.0541926	0.778598	0.0508506
WT63	3	SI [18 0] cond=w_aB w_AB	5	Grab-Ach	0	trials		0	0.3	0.7	-0.0923726	0.967246	0.344039	2.8082	,,,,	0.252141	0.00410053	1.38119	8.58246	0.915479	0.240596	0.0180626	0.0149486	0.5	0.5	SI [18 0] cond=w_aB	-0.0954307	0.0848342	0.989118	0.122856	0.266574	0.106469	2.30674	0.184406	-0.0913918	0.262819	1.75535	0.570973	-1.59894	0.377835	3.35429	0.652421	0.973053	0.351781	w_AB	-0.108854	0.0692265	0.701496	0.070789
WT64	3	SI [18 0] cond=w_aB w_AB	5	Grab-Ach	0	trials		0	0.3	0.7	0.173599	0.818419	0.205517	2.95262	,,,,	0.21864	0.492299	1.46104	0.474529	0.395223	0.572229	0.862617	0.737327	0.85	0.375	SI [18 0] cond=w_aB	0.182409	0.101165	0.756286	0.116826	0.231866	0.145224	2.53218	0.21048	0.183	0.318748	1.80467	0.570403	-1.18257	0.496093	2.98724	0.731402	0.765386	0.420884	w_AB	0.115989	0.0668018	0.682478	0.0491913
WT65	3	SI [18 0] cond=w_aB w_AB	5	Grab-Ach	0	trials		0	0.3	0.7	-0.00857948	1.29005	0.67621	3.2024	,,,,	0.00237197	0.14716	4.325	2.12159	0.0486811	0.0961855	0.944403	0.178206	0.5	0.5	SI [18 0] cond=w_aB	-0.0356253	0.0665729	1.23501	0.126313	0.597503	0.109798	2.70343	0.205423	-0.0250576	0.268664	2.26697	0.738921	-1.51758	0.448918	3.78455	0.905737	1.25566	0.60477	w_AB	0.088455	0.0396294	1.43814	0.0840977
WT23	4	SI [18 0] cond=w_ab w_Ab	5		0	trials		0	0.3	0.7	-0.197925	0.754328	0.168337	2.75954	,,,,	0.674983	0.407605	0.178371	0.700088	0.235114	0.217325	0.926729	0.439843	0.916667	0.4	SI [18 0] cond=w_ab	-0.275133	0.0419925	0.613605	0.0633032	0.351246	0.0942045	2.57573	0.168631	-0.276529	0.290337	1.17644	0.554468	-1.39971	0.486676	2.57615	0.785402	0.606807	0.362304	w_Ab	-0.146563	0.085945	0.691294	0.0871329
WT32	4	SI [18 0] cond=w_ab w_Ab	5		0	trials		0	0.3	0.7	-0.124297	0.661605	0.230419	3.20658	,,,,	0.568425	0.153919	0.56922	2.0753	0.381402	0.302137	0.4714	0.197144	0.5	0.5	SI [18 0] cond=w_ab	-0.17274	0.0503153	0.695786	0.0622243	0.331699	0.068034	2.57594	0.10712	-0.170389	0.367734	1.40542	0.64869	-1.35465	0.549192	2.76007	0.869791	0.690809	0.445452	w_Ab	-0.109261	0.054658	0.568986	0.0796983
WT33	4	SI [18 0] cond=w_ab w_Ab	5		0	trials		0	0.3	0.7	0.116696	1.17351	0.930016	4.38964	,,,,	0.450306	0.340176	0.813555	0.931329	0.22853	0.477904	0.988837	0.502215	0.833333	0.625	SI [18 0] cond=w_ab	0.00809086	0.0505621	1.20129	0.169345	0.949368	0.097814	3.48606	0.266841	0.0173998	0.250801	2.5353	1.00712	-1.23544	0.392284	3.77074	1.26784	1.21869	0.813276	w_Ab	0.185728	0.123584	1.07622	0.148422
WT34	4	SI [18 0] cond=w_ab w_Ab	5		0	trials		0	0.3	0.7	-0.00547227	1.03387	0.615975	3.50463	,,,,	0.527747	0.932592	0.650952	0.0072582	0.446082	0.938044	0.956525	0.961384	0.75	1	SI [18 0] cond=w_ab	-0.11027	0.122895	0.898451	0.185538	0.487957	0.146034	2.55926	0.147445	-0.108704	0.525461	1.65804	1.33515	-1.30215	0.47515	2.96019	1.32143	0.909808	0.758638	w_Ab	0.0395995	0.170899	0.844097	0.156726
WT41	4	SI [18 0] cond=w_ab w_Ab	5		0	trials		0	0.3	0.7	-0.0628624	0.807431	0.102481	2.86776	,,,,	0.336722	0.206744	1.14912	1.62911	0.0182234	0.591995	0.0937436	0.468704	0.785714	0.5	SI [18 0] cond=w_ab	-0.13686	0.0306493	0.818384	0.0362532	0.00920069	0.0421059	2.36207	0.0512696	-0.139797	0.248218	1.50053	0.617664	-1.72633	0.367376	3.22686	0.628397	0.818888	0.278492	w_Ab	0.00883838	0.0321812	0.751455	0.0338902
WT42	4	SI [18 0] cond=w_ab w_Ab	5		0	trials		0	0.3	0.7	0.030014	0.933122	0.518159	3.30787	,,,,	0.520533	0.788311	0.658942	0.0726413	0.557219	0.796707	0.363661	0.808656	0.5	0.5	SI [18 0] cond=w_ab	-0.000913861	0.0421874	0.811377	0.0428914	0.371376	0.0877715	2.70908	0.184878	-0.00476812	0.317663	1.76982	0.706552	-1.34477	0.454933	3.11459	0.765182	0.80901	0.337317	w_Ab	0.0388418	0.0721694	0.837045	0.0890683
WT44	4	SI [18 0] cond=w_ab w_Ab	5		0	trials		0	0.3	0.7	0.0695168	0.9998	0.212608	2.94664	,,,,	0.562573	0.482495	0.582999	0.501888	0.624336	0.257113	0.726064	0.476696	1	0.5	SI [18 0] cond=w_ab	0.111667	0.0586337	1.00944	0.0587225	0.277475	0.0893427	2.56942	0.197183	0.108074	0.29445	2.08834	0.746427	-1.44085	0.476425	3.52919	0.847985	1.00109	0.302475	w_Ab	0.0512539	0.101333	0.895206	0.114356
WT58	4	SI [18 0] cond=w_ab w_Ab	5	Grab-Ach	0	trials		0	0.3	0.7	-0.0939394	0.861862	0.239728	3.41347	,,,,	0.0902287	0.594851	2.06324	0.28443	0.424498	0.468953	0.77203	0.468741	0.740741	0.727273	SI [18 0] cond=w_ab	-0.121777	0.0301723	0.765211	0.0432659	0.301989	0.051164	2.61745	0.116958	-0.126763	0.2599	1.5288	0.522975	-1.49857	0.499501	3.02737	0.784449	0.763743	0.427138	w_Ab	-0.0652468	0.0545692	0.838829	0.0742741
WT60	4	SI [18 0] cond=w_ab w_Ab	5	Grab-Ach	1	trials		0	0.3	0.7	-0.159359	0.803901	0.31778	3.23652	,,,,	0.111809	0.76379	1.92568	0.0907886	0.413403	0.188846	0.63567	0.45175	0.6875	0.714286	SI [18 0] cond=w_ab	-0.183317	0.0240813	0.75925	0.0378362	0.212509	0.0592687	2.42136	0.0946821	-0.18254	0.234279	1.34506	0.563376	-1.48612	0.44786	2.83117	0.712731	0.761961	0.377516	w_Ab	-0.141541	0.0350093	0.798058	0.0614258
WT61	4	SI [18 0] cond=w_ab w_Ab	5	Grab-Ach	1	trials		0	0.3	0.7	0.0391043	0.821108	0.805093	4.03176	,,,,	0.286302	0.168065	1.26679	1.92116	0.606108	0.224115	0.534169	0.172507	0.5	0.5	SI [18 0] cond=w_ab	0.0237575	0.0232605	0.857962	0.0343566	0.78936	0.0586039	3.48198	0.166183	0.0251798	0.234809	2.15516	0.748508	-1.20854	0.374888	3.3637	0.835138	0.861268	0.343035	w_Ab	0.0458299	0.0349182	0.767506	0.0504863
WT63	4	SI [18 0] cond=w_ab w_Ab	5	Grab-Ach	0	trials		0	0.3	0.7	-0.0289734	1.00947	0.462522	2.9996	,,,,	0.222774	0.812266	1.48418	0.0566774	0.396334	0.246801	0.124602	0.862749	0.724138	0.583333	SI [18 0] cond=w_ab	-0.041517	0.0360827	0.981693	0.0473938	0.334238	0.0682084	2.4406	0.0965085	-0.0454483	0.253691	1.85498	0.56893	-1.51503	0.359646	3.37001	0.613679	0.988465	0.365913	w_Ab	-0.00213848	0.0329893	0.976385	0.0564233
WT64	4	SI [18 0] cond=w_ab w_Ab	5	Grab-Ach	0	trials		0	0.3	0.7	0.122873	0.872122	0.210681	3.06016	,,,,	0.459316	0.724286	0.913967	0.125186	0.0903029	0.210965	0.0333641	0.643709	0.671875	0.678571	SI [18 0] cond=w_ab	0.181228	0.0367849	0.756001	0.040077	0.262343	0.0485831	2.40557	0.0633337	0.182564	0.310685	1.80411	0.636162	-1.14901	0.444637	2.95312	0.651784	0.756528	0.364922	w_Ab	0.0580554	0.0403541	0.806579	0.0480636
WT65	4	SI [18 0] cond=w_ab w_Ab	5	Grab-Ach	0	trials		0	0.3	0.7	-0.0099108	1.45929	0.526487	2.82328	,,,,	0.594112	0.0707102	0.698854	3.32158	0.244761	0.0517515	0.509209	0.0400523	0.673913	0.5	SI [18 0] cond=w_ab	-0.0417898	0.0228048	1.34914	0.0423988	0.541312	0.0438604	2.64504	0.0772119	-0.0381062	0.274513	2.28389	0.591308	-1.62379	0.438982	3.90768	0.725717	1.35465	0.524539	w_Ab	0.0188543	0.0243451	1.56533	0.0581292
[truncated: 78 more columns]
