# Supplementary material for: Dopamine and glutamate regulate striatal acetylcholine in decision-making
Source: Nature. 2023 Aug 9;621(7979):577–85. doi: 10.1038/s41586-023-06492-9 (PMC10511323; doi:10.1038/s41586-023-06492-9)
Supplement: Supplementary file 14 — Source Data Extended Data Fig. 5 [file 41586_2023_6492_MOESM14_ESM.xlsx]

## Sheet: ED5c
base GLM: DA kernels
	CI_mean	CI_sem	CI_size	CI_std	CO_mean	CO_sem	CO_size	CO_std	SI_mean	SI_sem	SI_size	SI_std	SIr_mean	SIr_sem	SIr_size	SIr_std	SO_mean	SO_sem	SO_size	SO_std	sl_mean	sl_sem	sl_size	sl_std	spnnrOff_mean	spnnrOff_sem	spnnrOff_size	spnnrOff_std
-20	0.0734564	0.00329543	10	0.0104211	-0.0442771	0.00297327	10	0.0094023	0.0995868	0.00447009	10	0.0141357	-0.042694	0.00468626	10	0.0148193	-0.100672	0.00158586	10	0.00501492	0.0223776	0.00102222	10	0.00323255	0.0416183	0.00601653	10	0.0190259
-19	-0.0212945	0.00285184	10	0.00901831	-0.0551245	0.00261452	10	0.00826784	0.11506	0.00333952	10	0.0105605	-0.0366358	0.00317795	10	0.0100496	-0.133997	0.00141899	10	0.00448724	0.0319527	0.00121342	10	0.00383718	0.0991072	0.00471635	10	0.0149144
-18	-0.00537075	0.00225524	10	0.00713171	-0.0454722	0.00273351	10	0.00864413	0.138624	0.00351916	10	0.0111286	-0.0476669	0.00471182	10	0.0149001	-0.166354	0.00173685	10	0.0054924	0.0221035	0.00081754	10	0.00258529	0.0800401	0.00369593	10	0.0116875
-17	-0.00158247	0.00209813	10	0.00663488	-0.0334545	0.00315483	10	0.00997646	0.16067	0.00534411	10	0.0168996	-0.0722838	0.00719886	10	0.0227648	-0.183498	0.00185596	10	0.00586906	0.017665	0.00108375	10	0.00342711	0.0952813	0.00425544	10	0.0134569
-16	0.0169613	0.00331638	10	0.0104873	-0.0167952	0.002971	10	0.00939513	0.185893	0.00458503	10	0.0144991	-0.114205	0.00537835	10	0.0170078	-0.190117	0.00236668	10	0.00748409	0.0299698	0.00126503	10	0.00400036	0.0858962	0.00734838	10	0.0232376
-15	0.0227633	0.00433663	10	0.0137136	0.00434937	0.00389726	10	0.0123242	0.207248	0.00466971	10	0.0147669	-0.152765	0.00666678	10	0.0210822	-0.18282	0.00255436	10	0.00807758	0.0454457	0.00131518	10	0.00415896	0.0836282	0.00726899	10	0.0229866
-14	0.022682	0.00449943	10	0.0142284	0.0209261	0.00425109	10	0.0134431	0.200657	0.00507465	10	0.0160474	-0.166831	0.00709113	10	0.0224241	-0.160118	0.00245056	10	0.00774935	0.0590826	0.00157999	10	0.00499637	0.0760266	0.00384142	10	0.0121476
-13	0.00425962	0.00446095	10	0.0141068	0.0383832	0.00451905	10	0.0142905	0.189978	0.00492631	10	0.0155784	-0.215633	0.00744148	10	0.023532	-0.138317	0.00272149	10	0.0086061	0.0701303	0.0014782	10	0.00467447	0.0711355	0.00437376	10	0.013831
-12	-0.0102409	0.00447873	10	0.014163	0.05769	0.00460645	10	0.0145669	0.135906	0.00417383	10	0.0131988	-0.272409	0.00776406	10	0.0245521	-0.107342	0.00323087	10	0.0102169	0.0789214	0.0013304	10	0.0042071	0.0904042	0.00252345	10	0.00797985
-11	-0.0517664	0.00458336	10	0.0144939	0.0649137	0.00456841	10	0.0144466	0.015242	0.00399212	10	0.0126242	-0.33745	0.00749643	10	0.0237058	-0.089469	0.00362336	10	0.0114581	0.0806692	0.0011459	10	0.00362366	0.057829	0.00367325	10	0.0116158
-10	-0.0913158	0.00479822	10	0.0151733	0.0709699	0.00441383	10	0.0139578	-0.1584	0.00361801	10	0.0114411	-0.397327	0.00769832	10	0.0243442	-0.0825508	0.00372535	10	0.0117806	0.075321	0.0013335	10	0.0042169	0.0797688	0.00375017	10	0.0118591
-9	-0.134346	0.00523094	10	0.0165417	0.0628772	0.00523397	10	0.0165513	-0.344662	0.00422356	10	0.0133561	-0.453035	0.00683446	10	0.0216125	-0.0770103	0.00368083	10	0.0116398	0.0539178	0.00151821	10	0.004801	0.0661814	0.00541171	10	0.0171133
-8	-0.16618	0.00586033	10	0.018532	0.0496955	0.00609448	10	0.0192725	-0.499891	0.00523723	10	0.0165616	-0.499608	0.00605659	10	0.0191526	-0.0812227	0.00387849	10	0.0122649	0.0343291	0.00153824	10	0.00486434	0.0975706	0.00615556	10	0.0194656
-7	-0.16297	0.00651184	10	0.0205923	0.0280043	0.00709439	10	0.0224344	-0.591109	0.00636416	10	0.0201252	-0.510478	0.00497191	10	0.0157225	-0.0827281	0.00404253	10	0.0127836	0.0283381	0.00193661	10	0.00612409	0.0750781	0.00598087	10	0.0189132
-6	-0.144164	0.00791118	10	0.0250173	8.50307e-05	0.00742521	10	0.0234806	-0.593527	0.00618731	10	0.019566	-0.524387	0.00587753	10	0.0185864	-0.075508	0.00437302	10	0.0138287	0.0127475	0.00212845	10	0.00673074	0.0794977	0.0100419	10	0.0317553
-5	-0.118574	0.00874176	10	0.0276439	-0.0329407	0.00812527	10	0.0256944	-0.513138	0.00625444	10	0.0197783	-0.530208	0.00566871	10	0.017926	-0.0687423	0.00415291	10	0.0131327	0.0513768	0.00243157	10	0.00768931	-0.0195086	0.00775548	10	0.024525
-4	-0.088136	0.00845035	10	0.0267223	-0.0622944	0.0080195	10	0.0253599	-0.350331	0.0057574	10	0.0182065	-0.542678	0.00551094	10	0.0174271	-0.0128409	0.00305698	10	0.00966703	0.0877373	0.00268148	10	0.0084796	-0.0419111	0.00428186	10	0.0135404
-3	-0.0380581	0.00792622	10	0.0250649	-0.0854451	0.00840134	10	0.0265674	-0.129563	0.00770542	10	0.0243667	-0.561682	0.00655034	10	0.020714	0.00652303	0.0030808	10	0.00974236	0.156229	0.00274807	10	0.00869016	-0.102825	0.00642478	10	0.0203169
-2	0.0224104	0.00738443	10	0.0233516	-0.097945	0.00859044	10	0.0271653	0.164844	0.00815686	10	0.0257943	-0.597339	0.00795984	10	0.0251712	-0.017263	0.00366334	10	0.0115845	0.276883	0.00237317	10	0.00750461	-0.0304229	0.00784984	10	0.0248234
-1	0.0775283	0.00740135	10	0.0234051	-0.0700208	0.00773277	10	0.0244532	0.59402	0.00750106	10	0.0237204	-0.614293	0.00718776	10	0.0227297	-0.167467	0.00392568	10	0.0124141	0.263397	0.00266749	10	0.00843535	0.189745	0.0088745	10	0.0280636
0	0.176107	0.00682818	10	0.0215926	-0.0653439	0.00754686	10	0.0238653	0.929689	0.00693616	10	0.0219341	-0.692958	0.00904314	10	0.0285969	-0.472641	0.00306332	10	0.00968707	0.322093	0.00264705	10	0.00837071	0.555574	0.007539	10	0.0238404
1	0.223739	0.00670508	10	0.0212033	-0.119388	0.00832596	10	0.026329	0.580007	0.00617045	10	0.0195127	-0.481512	0.00780059	10	0.0246676	-0.643005	0.00306707	10	0.00969894	0.0448753	0.00261659	10	0.00827439	0.667961	0.00683458	10	0.0216128
2	0.152241	0.00824016	10	0.0260577	-0.186109	0.00894905	10	0.0282994	-0.0359104	0.00579067	10	0.0183117	0.257571	0.00743964	10	0.0235262	-0.638799	0.0028675	10	0.00906784	-0.146844	0.00247358	10	0.00782215	0.399641	0.00564687	10	0.017857
3	0.0777086	0.0100817	10	0.0318812	-0.190265	0.00850297	10	0.0268887	-0.42649	0.0054507	10	0.0172366	0.195567	0.00801101	10	0.025333	-0.505702	0.00241393	10	0.00763353	-0.27839	0.00216465	10	0.00684522	0.0128136	0.00588942	10	0.018624
4	0.0710258	0.0094518	10	0.0298892	-0.122292	0.00766196	10	0.0242293	-0.43078	0.00646833	10	0.0204547	-0.150183	0.00949535	10	0.0300269	-0.355832	0.00298845	10	0.0094503	-0.307335	0.00209628	10	0.00662903	-0.258314	0.00698411	10	0.0220857
5	0.120364	0.00819339	10	0.0259098	-0.034605	0.00758363	10	0.0239816	0.053799	0.00473709	10	0.01498	-0.781812	0.0075148	10	0.0237639	-0.245247	0.00354986	10	0.0112257	-0.203419	0.00193413	10	0.00611624	-0.264172	0.00715553	10	0.0226278
6	0.172724	0.00819131	10	0.0259032	0.0349568	0.00807413	10	0.0255326	0.897868	0.00681824	10	0.0215612	-1.56601	0.00807857	10	0.0255467	-0.245277	0.00394431	10	0.012473	-0.111636	0.00180304	10	0.00570172	-0.0655049	0.00705573	10	0.0223122
7	0.150804	0.00887085	10	0.0280521	0.0476723	0.0072526	10	0.0229347	1.54005	0.00861169	10	0.0272325	-1.95762	0.0103743	10	0.0328065	-0.312347	0.00414068	10	0.013094	-0.0186328	0.00173119	10	0.00547452	0.253219	0.0054829	10	0.0173384
8	0.042313	0.00854349	10	0.0270169	0.0305707	0.00608237	10	0.0192341	1.74339	0.00772295	10	0.0244221	-1.8834	0.0101762	10	0.0321801	-0.382286	0.00447856	10	0.0141625	0.0311657	0.00115182	10	0.00364237	0.368834	0.00544001	10	0.0172028
9	-0.06236	0.0079772	10	0.0252261	0.0061777	0.00612828	10	0.0193793	1.61026	0.00486931	10	0.0153981	-1.54079	0.0075256	10	0.023798	-0.42388	0.00407045	10	0.0128719	0.0437292	0.000912255	10	0.00288481	0.419943	0.0058229	10	0.0184136
10	-0.139406	0.00801362	10	0.0253413	-0.0200157	0.00684789	10	0.0216549	1.33335	0.00494703	10	0.0156439	-1.25464	0.00636719	10	0.0201348	-0.427964	0.00382559	10	0.0120976	0.0389934	0.00179126	10	0.00566447	0.347	0.00618493	10	0.0195585
11	-0.170377	0.00878301	10	0.0277743	-0.035519	0.00733468	10	0.0231943	1.08258	0.00656114	10	0.0207482	-1.10923	0.00730245	10	0.0230924	-0.414136	0.00297978	10	0.00942289	0.00766525	0.00218518	10	0.00691015	0.248947	0.0060589	10	0.0191599
12	-0.153728	0.00759599	10	0.0240206	-0.068449	0.00710833	10	0.0224785	0.90211	0.00636705	10	0.0201344	-0.96586	0.0067345	10	0.0212964	-0.404518	0.00307916	10	0.00973717	-0.0228638	0.00160716	10	0.00508228	0.17101	0.00481613	10	0.0152299
13	-0.116918	0.00670807	10	0.0212128	-0.119057	0.00702036	10	0.0222003	0.75735	0.0053624	10	0.0169574	-0.781342	0.00595077	10	0.018818	-0.41075	0.00322836	10	0.010209	-0.0275989	0.0012649	10	0.00399997	0.0957015	0.00393938	10	0.0124574
14	-0.0696936	0.00550189	10	0.0173985	-0.156607	0.00735376	10	0.0232546	0.653675	0.00491212	10	0.0155335	-0.587032	0.00489821	10	0.0154895	-0.423256	0.00302689	10	0.00957187	-0.0213912	0.00100632	10	0.00318225	0.0651409	0.00426579	10	0.0134896
15	-0.0215326	0.00549244	10	0.0173686	-0.161274	0.0078172	10	0.0247201	0.564485	0.00556335	10	0.0175929	-0.425264	0.00502364	10	0.0158861	-0.433298	0.00179424	10	0.00567388	-0.00166713	0.000829519	10	0.00262317	0.00111737	0.00480194	10	0.0151851
16	0.0208213	0.00582051	10	0.0184061	-0.11462	0.00771629	10	0.024401	0.496559	0.00480403	10	0.0151917	-0.312003	0.00553313	10	0.0174973	-0.434996	0.00125437	10	0.00396665	0.008727	0.00104831	10	0.00331504	-0.0445485	0.00584621	10	0.0184873
17	0.0425003	0.00578984	10	0.0183091	-0.0532651	0.00674009	10	0.021314	0.436276	0.00421786	10	0.013338	-0.248436	0.0061497	10	0.019447	-0.395347	0.00183896	10	0.00581529	0.0121222	0.00107195	10	0.00338979	-0.106549	0.00552085	10	0.0174585
18	0.0488471	0.00497008	10	0.0157168	-0.00573671	0.00538287	10	0.0170221	0.402136	0.00510288	10	0.0161367	-0.235589	0.00653267	10	0.0206581	-0.347924	0.00193589	10	0.00612181	-0.00330913	0.00148926	10	0.00470946	-0.160425	0.00546961	10	0.0172964
19	0.0309008	0.00368974	10	0.011668	0.0330463	0.00423959	10	0.0134068	0.373825	0.00451893	10	0.0142901	-0.263615	0.00636686	10	0.0201338	-0.284283	0.0025582	10	0.00808973	-0.0244187	0.00177784	10	0.00562204	-0.221057	0.0063265	10	0.0200061
20	0.00278469	0.00257518	10	0.00814342	0.0444261	0.00288813	10	0.00913306	0.339173	0.00474315	10	0.0149992	-0.265616	0.0060541	10	0.0191447	-0.21687	0.00272132	10	0.00860556	-0.0227975	0.00123981	10	0.00392063	-0.260892	0.00513737	10	0.0162458

## Sheet: ED5d
base GLM: Ach kernels
	CI_mean	CI_sem	CI_size	CI_std	CO_mean	CO_sem	CO_size	CO_std	SI_mean	SI_sem	SI_size	SI_std	SIr_mean	SIr_sem	SIr_size	SIr_std	SO_mean	SO_sem	SO_size	SO_std	sl_mean	sl_sem	sl_size	sl_std	spnnrOff_mean	spnnrOff_sem	spnnrOff_size	spnnrOff_std
-20	0.0734564	0.00329543	10	0.0104211	-0.0442771	0.00297327	10	0.0094023	0.0995868	0.00447009	10	0.0141357	-0.042694	0.00468626	10	0.0148193	-0.100672	0.00158586	10	0.00501492	0.0223776	0.00102222	10	0.00323255	0.0416183	0.00601653	10	0.0190259
-19	-0.0212945	0.00285184	10	0.00901831	-0.0551245	0.00261452	10	0.00826784	0.11506	0.00333952	10	0.0105605	-0.0366358	0.00317795	10	0.0100496	-0.133997	0.00141899	10	0.00448724	0.0319527	0.00121342	10	0.00383718	0.0991072	0.00471635	10	0.0149144
-18	-0.00537075	0.00225524	10	0.00713171	-0.0454722	0.00273351	10	0.00864413	0.138624	0.00351916	10	0.0111286	-0.0476669	0.00471182	10	0.0149001	-0.166354	0.00173685	10	0.0054924	0.0221035	0.00081754	10	0.00258529	0.0800401	0.00369593	10	0.0116875
-17	-0.00158247	0.00209813	10	0.00663488	-0.0334545	0.00315483	10	0.00997646	0.16067	0.00534411	10	0.0168996	-0.0722838	0.00719886	10	0.0227648	-0.183498	0.00185596	10	0.00586906	0.017665	0.00108375	10	0.00342711	0.0952813	0.00425544	10	0.0134569
-16	0.0169613	0.00331638	10	0.0104873	-0.0167952	0.002971	10	0.00939513	0.185893	0.00458503	10	0.0144991	-0.114205	0.00537835	10	0.0170078	-0.190117	0.00236668	10	0.00748409	0.0299698	0.00126503	10	0.00400036	0.0858962	0.00734838	10	0.0232376
-15	0.0227633	0.00433663	10	0.0137136	0.00434937	0.00389726	10	0.0123242	0.207248	0.00466971	10	0.0147669	-0.152765	0.00666678	10	0.0210822	-0.18282	0.00255436	10	0.00807758	0.0454457	0.00131518	10	0.00415896	0.0836282	0.00726899	10	0.0229866
-14	0.022682	0.00449943	10	0.0142284	0.0209261	0.00425109	10	0.0134431	0.200657	0.00507465	10	0.0160474	-0.166831	0.00709113	10	0.0224241	-0.160118	0.00245056	10	0.00774935	0.0590826	0.00157999	10	0.00499637	0.0760266	0.00384142	10	0.0121476
-13	0.00425962	0.00446095	10	0.0141068	0.0383832	0.00451905	10	0.0142905	0.189978	0.00492631	10	0.0155784	-0.215633	0.00744148	10	0.023532	-0.138317	0.00272149	10	0.0086061	0.0701303	0.0014782	10	0.00467447	0.0711355	0.00437376	10	0.013831
-12	-0.0102409	0.00447873	10	0.014163	0.05769	0.00460645	10	0.0145669	0.135906	0.00417383	10	0.0131988	-0.272409	0.00776406	10	0.0245521	-0.107342	0.00323087	10	0.0102169	0.0789214	0.0013304	10	0.0042071	0.0904042	0.00252345	10	0.00797985
-11	-0.0517664	0.00458336	10	0.0144939	0.0649137	0.00456841	10	0.0144466	0.015242	0.00399212	10	0.0126242	-0.33745	0.00749643	10	0.0237058	-0.089469	0.00362336	10	0.0114581	0.0806692	0.0011459	10	0.00362366	0.057829	0.00367325	10	0.0116158
-10	-0.0913158	0.00479822	10	0.0151733	0.0709699	0.00441383	10	0.0139578	-0.1584	0.00361801	10	0.0114411	-0.397327	0.00769832	10	0.0243442	-0.0825508	0.00372535	10	0.0117806	0.075321	0.0013335	10	0.0042169	0.0797688	0.00375017	10	0.0118591
-9	-0.134346	0.00523094	10	0.0165417	0.0628772	0.00523397	10	0.0165513	-0.344662	0.00422356	10	0.0133561	-0.453035	0.00683446	10	0.0216125	-0.0770103	0.00368083	10	0.0116398	0.0539178	0.00151821	10	0.004801	0.0661814	0.00541171	10	0.0171133
-8	-0.16618	0.00586033	10	0.018532	0.0496955	0.00609448	10	0.0192725	-0.499891	0.00523723	10	0.0165616	-0.499608	0.00605659	10	0.0191526	-0.0812227	0.00387849	10	0.0122649	0.0343291	0.00153824	10	0.00486434	0.0975706	0.00615556	10	0.0194656
-7	-0.16297	0.00651184	10	0.0205923	0.0280043	0.00709439	10	0.0224344	-0.591109	0.00636416	10	0.0201252	-0.510478	0.00497191	10	0.0157225	-0.0827281	0.00404253	10	0.0127836	0.0283381	0.00193661	10	0.00612409	0.0750781	0.00598087	10	0.0189132
-6	-0.144164	0.00791118	10	0.0250173	8.50307e-05	0.00742521	10	0.0234806	-0.593527	0.00618731	10	0.019566	-0.524387	0.00587753	10	0.0185864	-0.075508	0.00437302	10	0.0138287	0.0127475	0.00212845	10	0.00673074	0.0794977	0.0100419	10	0.0317553
-5	-0.118574	0.00874176	10	0.0276439	-0.0329407	0.00812527	10	0.0256944	-0.513138	0.00625444	10	0.0197783	-0.530208	0.00566871	10	0.017926	-0.0687423	0.00415291	10	0.0131327	0.0513768	0.00243157	10	0.00768931	-0.0195086	0.00775548	10	0.024525
-4	-0.088136	0.00845035	10	0.0267223	-0.0622944	0.0080195	10	0.0253599	-0.350331	0.0057574	10	0.0182065	-0.542678	0.00551094	10	0.0174271	-0.0128409	0.00305698	10	0.00966703	0.0877373	0.00268148	10	0.0084796	-0.0419111	0.00428186	10	0.0135404
-3	-0.0380581	0.00792622	10	0.0250649	-0.0854451	0.00840134	10	0.0265674	-0.129563	0.00770542	10	0.0243667	-0.561682	0.00655034	10	0.020714	0.00652303	0.0030808	10	0.00974236	0.156229	0.00274807	10	0.00869016	-0.102825	0.00642478	10	0.0203169
-2	0.0224104	0.00738443	10	0.0233516	-0.097945	0.00859044	10	0.0271653	0.164844	0.00815686	10	0.0257943	-0.597339	0.00795984	10	0.0251712	-0.017263	0.00366334	10	0.0115845	0.276883	0.00237317	10	0.00750461	-0.0304229	0.00784984	10	0.0248234
-1	0.0775283	0.00740135	10	0.0234051	-0.0700208	0.00773277	10	0.0244532	0.59402	0.00750106	10	0.0237204	-0.614293	0.00718776	10	0.0227297	-0.167467	0.00392568	10	0.0124141	0.263397	0.00266749	10	0.00843535	0.189745	0.0088745	10	0.0280636
0	0.176107	0.00682818	10	0.0215926	-0.0653439	0.00754686	10	0.0238653	0.929689	0.00693616	10	0.0219341	-0.692958	0.00904314	10	0.0285969	-0.472641	0.00306332	10	0.00968707	0.322093	0.00264705	10	0.00837071	0.555574	0.007539	10	0.0238404
1	0.223739	0.00670508	10	0.0212033	-0.119388	0.00832596	10	0.026329	0.580007	0.00617045	10	0.0195127	-0.481512	0.00780059	10	0.0246676	-0.643005	0.00306707	10	0.00969894	0.0448753	0.00261659	10	0.00827439	0.667961	0.00683458	10	0.0216128
2	0.152241	0.00824016	10	0.0260577	-0.186109	0.00894905	10	0.0282994	-0.0359104	0.00579067	10	0.0183117	0.257571	0.00743964	10	0.0235262	-0.638799	0.0028675	10	0.00906784	-0.146844	0.00247358	10	0.00782215	0.399641	0.00564687	10	0.017857
3	0.0777086	0.0100817	10	0.0318812	-0.190265	0.00850297	10	0.0268887	-0.42649	0.0054507	10	0.0172366	0.195567	0.00801101	10	0.025333	-0.505702	0.00241393	10	0.00763353	-0.27839	0.00216465	10	0.00684522	0.0128136	0.00588942	10	0.018624
4	0.0710258	0.0094518	10	0.0298892	-0.122292	0.00766196	10	0.0242293	-0.43078	0.00646833	10	0.0204547	-0.150183	0.00949535	10	0.0300269	-0.355832	0.00298845	10	0.0094503	-0.307335	0.00209628	10	0.00662903	-0.258314	0.00698411	10	0.0220857
5	0.120364	0.00819339	10	0.0259098	-0.034605	0.00758363	10	0.0239816	0.053799	0.00473709	10	0.01498	-0.781812	0.0075148	10	0.0237639	-0.245247	0.00354986	10	0.0112257	-0.203419	0.00193413	10	0.00611624	-0.264172	0.00715553	10	0.0226278
6	0.172724	0.00819131	10	0.0259032	0.0349568	0.00807413	10	0.0255326	0.897868	0.00681824	10	0.0215612	-1.56601	0.00807857	10	0.0255467	-0.245277	0.00394431	10	0.012473	-0.111636	0.00180304	10	0.00570172	-0.0655049	0.00705573	10	0.0223122
7	0.150804	0.00887085	10	0.0280521	0.0476723	0.0072526	10	0.0229347	1.54005	0.00861169	10	0.0272325	-1.95762	0.0103743	10	0.0328065	-0.312347	0.00414068	10	0.013094	-0.0186328	0.00173119	10	0.00547452	0.253219	0.0054829	10	0.0173384
8	0.042313	0.00854349	10	0.0270169	0.0305707	0.00608237	10	0.0192341	1.74339	0.00772295	10	0.0244221	-1.8834	0.0101762	10	0.0321801	-0.382286	0.00447856	10	0.0141625	0.0311657	0.00115182	10	0.00364237	0.368834	0.00544001	10	0.0172028
9	-0.06236	0.0079772	10	0.0252261	0.0061777	0.00612828	10	0.0193793	1.61026	0.00486931	10	0.0153981	-1.54079	0.0075256	10	0.023798	-0.42388	0.00407045	10	0.0128719	0.0437292	0.000912255	10	0.00288481	0.419943	0.0058229	10	0.0184136
10	-0.139406	0.00801362	10	0.0253413	-0.0200157	0.00684789	10	0.0216549	1.33335	0.00494703	10	0.0156439	-1.25464	0.00636719	10	0.0201348	-0.427964	0.00382559	10	0.0120976	0.0389934	0.00179126	10	0.00566447	0.347	0.00618493	10	0.0195585
11	-0.170377	0.00878301	10	0.0277743	-0.035519	0.00733468	10	0.0231943	1.08258	0.00656114	10	0.0207482	-1.10923	0.00730245	10	0.0230924	-0.414136	0.00297978	10	0.00942289	0.00766525	0.00218518	10	0.00691015	0.248947	0.0060589	10	0.0191599
12	-0.153728	0.00759599	10	0.0240206	-0.068449	0.00710833	10	0.0224785	0.90211	0.00636705	10	0.0201344	-0.96586	0.0067345	10	0.0212964	-0.404518	0.00307916	10	0.00973717	-0.0228638	0.00160716	10	0.00508228	0.17101	0.00481613	10	0.0152299
13	-0.116918	0.00670807	10	0.0212128	-0.119057	0.00702036	10	0.0222003	0.75735	0.0053624	10	0.0169574	-0.781342	0.00595077	10	0.018818	-0.41075	0.00322836	10	0.010209	-0.0275989	0.0012649	10	0.00399997	0.0957015	0.00393938	10	0.0124574
14	-0.0696936	0.00550189	10	0.0173985	-0.156607	0.00735376	10	0.0232546	0.653675	0.00491212	10	0.0155335	-0.587032	0.00489821	10	0.0154895	-0.423256	0.00302689	10	0.00957187	-0.0213912	0.00100632	10	0.00318225	0.0651409	0.00426579	10	0.0134896
15	-0.0215326	0.00549244	10	0.0173686	-0.161274	0.0078172	10	0.0247201	0.564485	0.00556335	10	0.0175929	-0.425264	0.00502364	10	0.0158861	-0.433298	0.00179424	10	0.00567388	-0.00166713	0.000829519	10	0.00262317	0.00111737	0.00480194	10	0.0151851
16	0.0208213	0.00582051	10	0.0184061	-0.11462	0.00771629	10	0.024401	0.496559	0.00480403	10	0.0151917	-0.312003	0.00553313	10	0.0174973	-0.434996	0.00125437	10	0.00396665	0.008727	0.00104831	10	0.00331504	-0.0445485	0.00584621	10	0.0184873
17	0.0425003	0.00578984	10	0.0183091	-0.0532651	0.00674009	10	0.021314	0.436276	0.00421786	10	0.013338	-0.248436	0.0061497	10	0.019447	-0.395347	0.00183896	10	0.00581529	0.0121222	0.00107195	10	0.00338979	-0.106549	0.00552085	10	0.0174585
18	0.0488471	0.00497008	10	0.0157168	-0.00573671	0.00538287	10	0.0170221	0.402136	0.00510288	10	0.0161367	-0.235589	0.00653267	10	0.0206581	-0.347924	0.00193589	10	0.00612181	-0.00330913	0.00148926	10	0.00470946	-0.160425	0.00546961	10	0.0172964
19	0.0309008	0.00368974	10	0.011668	0.0330463	0.00423959	10	0.0134068	0.373825	0.00451893	10	0.0142901	-0.263615	0.00636686	10	0.0201338	-0.284283	0.0025582	10	0.00808973	-0.0244187	0.00177784	10	0.00562204	-0.221057	0.0063265	10	0.0200061
20	0.00278469	0.00257518	10	0.00814342	0.0444261	0.00288813	10	0.00913306	0.339173	0.00474315	10	0.0149992	-0.265616	0.0060541	10	0.0191447	-0.21687	0.00272132	10	0.00860556	-0.0227975	0.00123981	10	0.00392063	-0.260892	0.00513737	10	0.0162458

## Sheet: ED5e
	mouse_id	channel	name	model_version	run_num	mse_tr	mse_cv	mse_te
0	63_64_65_66_67_68_69_57_58_59_60_61_53_55_56	gACH	base_simple	base_simple_max_iter10000__fit_interceptFalse__alpha0____01__l1_ratio0____01	num=0	0.823706	0.824196	0.826877
1	63_64_65_66_67_68_69_57_58_59_60_61_53_55_56	gACH	base_simple	base_simple_max_iter10000__fit_interceptFalse__alpha0____01__l1_ratio0____01	num=1	0.825421	0.825777	0.826026
2	63_64_65_66_67_68_69_57_58_59_60_61_53_55_56	gACH	base_simple	base_simple_max_iter10000__fit_interceptFalse__alpha0____01__l1_ratio0____01	num=2	0.824761	0.824677	0.824929
6	63_64_65_66_67_68_69_57_58_59_60_61_53_55_56	gACH	base_simple	base_simple_max_iter10000__fit_interceptFalse__alpha0____01__l1_ratio0____1	num=0	0.837816	0.839391	0.840728
7	63_64_65_66_67_68_69_57_58_59_60_61_53_55_56	gACH	base_simple	base_simple_max_iter10000__fit_interceptFalse__alpha0____01__l1_ratio0____1	num=1	0.839373	0.842276	0.840153
8	63_64_65_66_67_68_69_57_58_59_60_61_53_55_56	gACH	base_simple	base_simple_max_iter10000__fit_interceptFalse__alpha0____01__l1_ratio0____1	num=2	0.839165	0.840961	0.838493
9	63_64_65_66_67_68_69_57_58_59_60_61_53_55_56	gACH	base_simple	base_simple_max_iter10000__fit_interceptFalse__alpha0____01__l1_ratio1____0	num=0	0.921084	0.918269	0.923708
10	63_64_65_66_67_68_69_57_58_59_60_61_53_55_56	gACH	base_simple	base_simple_max_iter10000__fit_interceptFalse__alpha0____01__l1_ratio1____0	num=1	0.922047	0.920761	0.923093
11	63_64_65_66_67_68_69_57_58_59_60_61_53_55_56	gACH	base_simple	base_simple_max_iter10000__fit_interceptFalse__alpha0____01__l1_ratio1____0	num=2	0.923411	0.922404	0.921031
12	63_64_65_66_67_68_69_57_58_59_60_61_53_55_56	gACH	base_simple	base_simple_max_iter10000__fit_interceptFalse__alpha0____0__l1_ratio0____01	num=0	0.773708	0.775471	0.777824
13	63_64_65_66_67_68_69_57_58_59_60_61_53_55_56	gACH	base_simple	base_simple_max_iter10000__fit_interceptFalse__alpha0____0__l1_ratio0____01	num=1	0.776346	0.779262	0.775168
14	63_64_65_66_67_68_69_57_58_59_60_61_53_55_56	gACH	base_simple	base_simple_max_iter10000__fit_interceptFalse__alpha0____0__l1_ratio0____01	num=2	0.773798	0.772072	0.777729
15	63_64_65_66_67_68_69_57_58_59_60_61_53_55_56	gACH	base_simple	base_simple_max_iter10000__fit_interceptFalse__alpha0____0__l1_ratio0____0	num=0	0.773708	0.774739	0.777824
16	63_64_65_66_67_68_69_57_58_59_60_61_53_55_56	gACH	base_simple	base_simple_max_iter10000__fit_interceptFalse__alpha0____0__l1_ratio0____0	num=1	0.776346	0.778526	0.775168
17	63_64_65_66_67_68_69_57_58_59_60_61_53_55_56	gACH	base_simple	base_simple_max_iter10000__fit_interceptFalse__alpha0____0__l1_ratio0____0	num=2	0.773798	0.776084	0.777729
18	63_64_65_66_67_68_69_57_58_59_60_61_53_55_56	gACH	base_simple	base_simple_max_iter10000__fit_interceptFalse__alpha0____0__l1_ratio0____1	num=0	0.773708	0.775063	0.777824
19	63_64_65_66_67_68_69_57_58_59_60_61_53_55_56	gACH	base_simple	base_simple_max_iter10000__fit_interceptFalse__alpha0____0__l1_ratio0____1	num=1	0.776346	0.776128	0.775168
20	63_64_65_66_67_68_69_57_58_59_60_61_53_55_56	gACH	base_simple	base_simple_max_iter10000__fit_interceptFalse__alpha0____0__l1_ratio0____1	num=2	0.773798	0.778054	0.777729
21	63_64_65_66_67_68_69_57_58_59_60_61_53_55_56	gACH	base_simple	base_simple_max_iter10000__fit_interceptFalse__alpha0____0__l1_ratio1____0	num=0	0.773708	0.771626	0.777824
22	63_64_65_66_67_68_69_57_58_59_60_61_53_55_56	gACH	base_simple	base_simple_max_iter10000__fit_interceptFalse__alpha0____0__l1_ratio1____0	num=1	0.776346	0.776006	0.775168
23	63_64_65_66_67_68_69_57_58_59_60_61_53_55_56	gACH	base_simple	base_simple_max_iter10000__fit_interceptFalse__alpha0____0__l1_ratio1____0	num=2	0.773798	0.772706	0.777729
24	63_64_65_66_67_68_69_57_58_59_60_61_53_55_56	gACH	base_simple	base_simple_max_iter10000__fit_interceptFalse__alpha0____1__l1_ratio0____01	num=0	0.894108	0.895337	0.89652
25	63_64_65_66_67_68_69_57_58_59_60_61_53_55_56	gACH	base_simple	base_simple_max_iter10000__fit_interceptFalse__alpha0____1__l1_ratio0____01	num=1	0.894779	0.897478	0.896139
26	63_64_65_66_67_68_69_57_58_59_60_61_53_55_56	gACH	base_simple	base_simple_max_iter10000__fit_interceptFalse__alpha0____1__l1_ratio0____01	num=2	0.896321	0.896166	0.894194
27	63_64_65_66_67_68_69_57_58_59_60_61_53_55_56	gACH	base_simple	base_simple_max_iter10000__fit_interceptFalse__alpha0____1__l1_ratio0____0	num=0	0.773708	0.777053	0.777824
28	63_64_65_66_67_68_69_57_58_59_60_61_53_55_56	gACH	base_simple	base_simple_max_iter10000__fit_interceptFalse__alpha0____1__l1_ratio0____0	num=1	0.776346	0.777072	0.775168
29	63_64_65_66_67_68_69_57_58_59_60_61_53_55_56	gACH	base_simple	base_simple_max_iter10000__fit_interceptFalse__alpha0____1__l1_ratio0____0	num=2	0.773798	0.773059	0.777728
30	63_64_65_66_67_68_69_57_58_59_60_61_53_55_56	gACH	base_simple	base_simple_max_iter10000__fit_interceptFalse__alpha0____1__l1_ratio0____1	num=0	0.939639	0.936684	0.941979
31	63_64_65_66_67_68_69_57_58_59_60_61_53_55_56	gACH	base_simple	base_simple_max_iter10000__fit_interceptFalse__alpha0____1__l1_ratio0____1	num=1	0.940349	0.938287	0.941474
32	63_64_65_66_67_68_69_57_58_59_60_61_53_55_56	gACH	base_simple	base_simple_max_iter10000__fit_interceptFalse__alpha0____1__l1_ratio0____1	num=2	0.942437	0.949351	0.940125
33	63_64_65_66_67_68_69_57_58_59_60_61_53_55_56	gACH	base_simple	base_simple_max_iter10000__fit_interceptFalse__alpha0____1__l1_ratio1____0	num=0	0.984809	0.984017	0.986633
34	63_64_65_66_67_68_69_57_58_59_60_61_53_55_56	gACH	base_simple	base_simple_max_iter10000__fit_interceptFalse__alpha0____1__l1_ratio1____0	num=1	0.985179	0.985303	0.986264
35	63_64_65_66_67_68_69_57_58_59_60_61_53_55_56	gACH	base_simple	base_simple_max_iter10000__fit_interceptFalse__alpha0____1__l1_ratio1____0	num=2	0.986312	0.98813	0.985132
36	63_64_65_66_67_68_69_57_58_59_60_61_53_55_56	gACH	base_simple	base_simple_max_iter10000__fit_interceptFalse__alpha1____0__l1_ratio0____01	num=0	0.969432	0.968049	0.971396
37	63_64_65_66_67_68_69_57_58_59_60_61_53_55_56	gACH	base_simple	base_simple_max_iter10000__fit_interceptFalse__alpha1____0__l1_ratio0____01	num=1	0.969906	0.970306	0.971033
38	63_64_65_66_67_68_69_57_58_59_60_61_53_55_56	gACH	base_simple	base_simple_max_iter10000__fit_interceptFalse__alpha1____0__l1_ratio0____01	num=2	0.971517	0.973876	0.970011
39	63_64_65_66_67_68_69_57_58_59_60_61_53_55_56	gACH	base_simple	base_simple_max_iter10000__fit_interceptFalse__alpha1____0__l1_ratio0____0	num=0	0.773708	0.773745	0.777822
40	63_64_65_66_67_68_69_57_58_59_60_61_53_55_56	gACH	base_simple	base_simple_max_iter10000__fit_interceptFalse__alpha1____0__l1_ratio0____0	num=1	0.776346	0.775678	0.775169
41	63_64_65_66_67_68_69_57_58_59_60_61_53_55_56	gACH	base_simple	base_simple_max_iter10000__fit_interceptFalse__alpha1____0__l1_ratio0____0	num=2	0.773798	0.774578	0.777725
42	63_64_65_66_67_68_69_57_58_59_60_61_53_55_56	gACH	base_simple	base_simple_max_iter10000__fit_interceptFalse__alpha1____0__l1_ratio0____1	num=0	0.984809	0.983611	0.986633
43	63_64_65_66_67_68_69_57_58_59_60_61_53_55_56	gACH	base_simple	base_simple_max_iter10000__fit_interceptFalse__alpha1____0__l1_ratio0____1	num=1	0.985179	0.988526	0.986264
44	63_64_65_66_67_68_69_57_58_59_60_61_53_55_56	gACH	base_simple	base_simple_max_iter10000__fit_interceptFalse__alpha1____0__l1_ratio0____1	num=2	0.986312	0.983484	0.985132
45	63_64_65_66_67_68_69_57_58_59_60_61_53_55_56	gACH	base_simple	base_simple_max_iter10000__fit_interceptFalse__alpha1____0__l1_ratio1____0	num=0	0.984809	0.983539	0.986633
46	63_64_65_66_67_68_69_57_58_59_60_61_53_55_56	gACH	base_simple	base_simple_max_iter10000__fit_interceptFalse__alpha1____0__l1_ratio1____0	num=1	0.985179	0.982157	0.986264
47	63_64_65_66_67_68_69_57_58_59_60_61_53_55_56	gACH	base_simple	base_simple_max_iter10000__fit_interceptFalse__alpha1____0__l1_ratio1____0	num=2	0.986312	0.985761	0.985132
48	63_64_65_66_67_68_69_57_58_59_60_61_53_55_56	rDA	base_simple	base_simple_max_iter10000__fit_interceptFalse__alpha0____01__l1_ratio0____01	num=0	0.830329	0.831587	0.840569
49	63_64_65_66_67_68_69_57_58_59_60_61_53_55_56	rDA	base_simple	base_simple_max_iter10000__fit_interceptFalse__alpha0____01__l1_ratio0____01	num=1	0.840568	0.845481	0.830193
50	63_64_65_66_67_68_69_57_58_59_60_61_53_55_56	rDA	base_simple	base_simple_max_iter10000__fit_interceptFalse__alpha0____01__l1_ratio0____01	num=2	0.83253	0.830087	0.839746
54	63_64_65_66_67_68_69_57_58_59_60_61_53_55_56	rDA	base_simple	base_simple_max_iter10000__fit_interceptFalse__alpha0____01__l1_ratio0____1	num=0	0.842205	0.846614	0.851746
55	63_64_65_66_67_68_69_57_58_59_60_61_53_55_56	rDA	base_simple	base_simple_max_iter10000__fit_interceptFalse__alpha0____01__l1_ratio0____1	num=1	0.852627	0.852493	0.841278
56	63_64_65_66_67_68_69_57_58_59_60_61_53_55_56	rDA	base_simple	base_simple_max_iter10000__fit_interceptFalse__alpha0____01__l1_ratio0____1	num=2	0.844227	0.842862	0.852189
57	63_64_65_66_67_68_69_57_58_59_60_61_53_55_56	rDA	base_simple	base_simple_max_iter10000__fit_interceptFalse__alpha0____01__l1_ratio1____0	num=0	0.905416	0.906146	0.91395
58	63_64_65_66_67_68_69_57_58_59_60_61_53_55_56	rDA	base_simple	base_simple_max_iter10000__fit_interceptFalse__alpha0____01__l1_ratio1____0	num=1	0.916325	0.914642	0.902997
59	63_64_65_66_67_68_69_57_58_59_60_61_53_55_56	rDA	base_simple	base_simple_max_iter10000__fit_interceptFalse__alpha0____01__l1_ratio1____0	num=2	0.905443	0.895546	0.915078
60	63_64_65_66_67_68_69_57_58_59_60_61_53_55_56	rDA	base_simple	base_simple_max_iter10000__fit_interceptFalse__alpha0____0__l1_ratio0____01	num=0	0.795092	0.801047	0.806129
61	63_64_65_66_67_68_69_57_58_59_60_61_53_55_56	rDA	base_simple	base_simple_max_iter10000__fit_interceptFalse__alpha0____0__l1_ratio0____01	num=1	0.806252	0.809008	0.795141
62	63_64_65_66_67_68_69_57_58_59_60_61_53_55_56	rDA	base_simple	base_simple_max_iter10000__fit_interceptFalse__alpha0____0__l1_ratio0____01	num=2	0.796976	0.799743	0.804383
63	63_64_65_66_67_68_69_57_58_59_60_61_53_55_56	rDA	base_simple	base_simple_max_iter10000__fit_interceptFalse__alpha0____0__l1_ratio0____0	num=0	0.795092	0.801892	0.806129
64	63_64_65_66_67_68_69_57_58_59_60_61_53_55_56	rDA	base_simple	base_simple_max_iter10000__fit_interceptFalse__alpha0____0__l1_ratio0____0	num=1	0.806252	0.803102	0.795141
65	63_64_65_66_67_68_69_57_58_59_60_61_53_55_56	rDA	base_simple	base_simple_max_iter10000__fit_interceptFalse__alpha0____0__l1_ratio0____0	num=2	0.796976	0.799549	0.804383
66	63_64_65_66_67_68_69_57_58_59_60_61_53_55_56	rDA	base_simple	base_simple_max_iter10000__fit_interceptFalse__alpha0____0__l1_ratio0____1	num=0	0.795092	0.795362	0.806129
67	63_64_65_66_67_68_69_57_58_59_60_61_53_55_56	rDA	base_simple	base_simple_max_iter10000__fit_interceptFalse__alpha0____0__l1_ratio0____1	num=1	0.806252	0.812925	0.795141
68	63_64_65_66_67_68_69_57_58_59_60_61_53_55_56	rDA	base_simple	base_simple_max_iter10000__fit_interceptFalse__alpha0____0__l1_ratio0____1	num=2	0.796976	0.801512	0.804383
69	63_64_65_66_67_68_69_57_58_59_60_61_53_55_56	rDA	base_simple	base_simple_max_iter10000__fit_interceptFalse__alpha0____0__l1_ratio1____0	num=0	0.795092	0.799518	0.806129
70	63_64_65_66_67_68_69_57_58_59_60_61_53_55_56	rDA	base_simple	base_simple_max_iter10000__fit_interceptFalse__alpha0____0__l1_ratio1____0	num=1	0.806252	0.810034	0.795141
71	63_64_65_66_67_68_69_57_58_59_60_61_53_55_56	rDA	base_simple	base_simple_max_iter10000__fit_interceptFalse__alpha0____0__l1_ratio1____0	num=2	0.796976	0.797458	0.804383
72	63_64_65_66_67_68_69_57_58_59_60_61_53_55_56	rDA	base_simple	base_simple_max_iter10000__fit_interceptFalse__alpha0____1__l1_ratio0____01	num=0	0.884395	0.885652	0.893299
73	63_64_65_66_67_68_69_57_58_59_60_61_53_55_56	rDA	base_simple	base_simple_max_iter10000__fit_interceptFalse__alpha0____1__l1_ratio0____01	num=1	0.895014	0.895011	0.882298
74	63_64_65_66_67_68_69_57_58_59_60_61_53_55_56	rDA	base_simple	base_simple_max_iter10000__fit_interceptFalse__alpha0____1__l1_ratio0____01	num=2	0.884947	0.881179	0.893952
75	63_64_65_66_67_68_69_57_58_59_60_61_53_55_56	rDA	base_simple	base_simple_max_iter10000__fit_interceptFalse__alpha0____1__l1_ratio0____0	num=0	0.795092	0.799685	0.806129
76	63_64_65_66_67_68_69_57_58_59_60_61_53_55_56	rDA	base_simple	base_simple_max_iter10000__fit_interceptFalse__alpha0____1__l1_ratio0____0	num=1	0.806252	0.817472	0.795143
77	63_64_65_66_67_68_69_57_58_59_60_61_53_55_56	rDA	base_simple	base_simple_max_iter10000__fit_interceptFalse__alpha0____1__l1_ratio0____0	num=2	0.796976	0.794229	0.804382
78	63_64_65_66_67_68_69_57_58_59_60_61_53_55_56	rDA	base_simple	base_simple_max_iter10000__fit_interceptFalse__alpha0____1__l1_ratio0____1	num=0	0.910598	0.910354	0.918818
79	63_64_65_66_67_68_69_57_58_59_60_61_53_55_56	rDA	base_simple	base_simple_max_iter10000__fit_interceptFalse__alpha0____1__l1_ratio0____1	num=1	0.921567	0.920385	0.907687
80	63_64_65_66_67_68_69_57_58_59_60_61_53_55_56	rDA	base_simple	base_simple_max_iter10000__fit_interceptFalse__alpha0____1__l1_ratio0____1	num=2	0.910499	0.910079	0.91999
81	63_64_65_66_67_68_69_57_58_59_60_61_53_55_56	rDA	base_simple	base_simple_max_iter10000__fit_interceptFalse__alpha0____1__l1_ratio1____0	num=0	0.973592	0.977232	0.979695
82	63_64_65_66_67_68_69_57_58_59_60_61_53_55_56	rDA	base_simple	base_simple_max_iter10000__fit_interceptFalse__alpha0____1__l1_ratio1____0	num=1	0.985241	0.9823	0.968036
83	63_64_65_66_67_68_69_57_58_59_60_61_53_55_56	rDA	base_simple	base_simple_max_iter10000__fit_interceptFalse__alpha0____1__l1_ratio1____0	num=2	0.972421	0.968878	0.980944
84	63_64_65_66_67_68_69_57_58_59_60_61_53_55_56	rDA	base_simple	base_simple_max_iter10000__fit_interceptFalse__alpha1____0__l1_ratio0____01	num=0	0.932385	0.93355	0.939769
85	63_64_65_66_67_68_69_57_58_59_60_61_53_55_56	rDA	base_simple	base_simple_max_iter10000__fit_interceptFalse__alpha1____0__l1_ratio0____01	num=1	0.943576	0.938745	0.928286
86	63_64_65_66_67_68_69_57_58_59_60_61_53_55_56	rDA	base_simple	base_simple_max_iter10000__fit_interceptFalse__alpha1____0__l1_ratio0____01	num=2	0.931956	0.936486	0.941081
87	63_64_65_66_67_68_69_57_58_59_60_61_53_55_56	rDA	base_simple	base_simple_max_iter10000__fit_interceptFalse__alpha1____0__l1_ratio0____0	num=0	0.795092	0.794744	0.806136
88	63_64_65_66_67_68_69_57_58_59_60_61_53_55_56	rDA	base_simple	base_simple_max_iter10000__fit_interceptFalse__alpha1____0__l1_ratio0____0	num=1	0.806252	0.804808	0.795155
89	63_64_65_66_67_68_69_57_58_59_60_61_53_55_56	rDA	base_simple	base_simple_max_iter10000__fit_interceptFalse__alpha1____0__l1_ratio0____0	num=2	0.796977	0.802626	0.80437
90	63_64_65_66_67_68_69_57_58_59_60_61_53_55_56	rDA	base_simple	base_simple_max_iter10000__fit_interceptFalse__alpha1____0__l1_ratio0____1	num=0	0.973592	0.965537	0.979695
91	63_64_65_66_67_68_69_57_58_59_60_61_53_55_56	rDA	base_simple	base_simple_max_iter10000__fit_interceptFalse__alpha1____0__l1_ratio0____1	num=1	0.985241	0.990032	0.968036
92	63_64_65_66_67_68_69_57_58_59_60_61_53_55_56	rDA	base_simple	base_simple_max_iter10000__fit_interceptFalse__alpha1____0__l1_ratio0____1	num=2	0.972421	0.970245	0.980944
93	63_64_65_66_67_68_69_57_58_59_60_61_53_55_56	rDA	base_simple	base_simple_max_iter10000__fit_interceptFalse__alpha1____0__l1_ratio1____0	num=0	0.973592	0.973451	0.979695
94	63_64_65_66_67_68_69_57_58_59_60_61_53_55_56	rDA	base_simple	base_simple_max_iter10000__fit_interceptFalse__alpha1____0__l1_ratio1____0	num=1	0.985241	0.988038	0.968036
95	63_64_65_66_67_68_69_57_58_59_60_61_53_55_56	rDA	base_simple	base_simple_max_iter10000__fit_interceptFalse__alpha1____0__l1_ratio1____0	num=2	0.972421	0.971376	0.980944
96	63_64_65_66_67_68_69_57_58_59_60_61_53_55_56	gDA	base_simple	base_simple_max_iter10000__fit_interceptFalse__alpha0____01__l1_ratio0____01	num=0	0.818597	0.820428	0.816765
97	63_64_65_66_67_68_69_57_58_59_60_61_53_55_56	gDA	base_simple	base_simple_max_iter10000__fit_interceptFalse__alpha0____01__l1_ratio0____01	num=1	0.814905	0.815577	0.820739
98	63_64_65_66_67_68_69_57_58_59_60_61_53_55_56	gDA	base_simple	base_simple_max_iter10000__fit_interceptFalse__alpha0____01__l1_ratio0____01	num=2	0.818098	0.819257	0.815632
102	63_64_65_66_67_68_69_57_58_59_60_61_53_55_56	gDA	base_simple	base_simple_max_iter10000__fit_interceptFalse__alpha0____01__l1_ratio0____1	num=0	0.828914	0.830658	0.827465
103	63_64_65_66_67_68_69_57_58_59_60_61_53_55_56	gDA	base_simple	base_simple_max_iter10000__fit_interceptFalse__alpha0____01__l1_ratio0____1	num=1	0.82515	0.827296	0.831628
104	63_64_65_66_67_68_69_57_58_59_60_61_53_55_56	gDA	base_simple	base_simple_max_iter10000__fit_interceptFalse__alpha0____01__l1_ratio0____1	num=2	0.828478	0.827169	0.825453
105	63_64_65_66_67_68_69_57_58_59_60_61_53_55_56	gDA	base_simple	base_simple_max_iter10000__fit_interceptFalse__alpha0____01__l1_ratio1____0	num=0	0.913584	0.914672	0.914568
106	63_64_65_66_67_68_69_57_58_59_60_61_53_55_56	gDA	base_simple	base_simple_max_iter10000__fit_interceptFalse__alpha0____01__l1_ratio1____0	num=1	0.910534	0.907653	0.919403
107	63_64_65_66_67_68_69_57_58_59_60_61_53_55_56	gDA	base_simple	base_simple_max_iter10000__fit_interceptFalse__alpha0____01__l1_ratio1____0	num=2	0.916144	0.912878	0.910392
108	63_64_65_66_67_68_69_57_58_59_60_61_53_55_56	gDA	base_simple	base_simple_max_iter10000__fit_interceptFalse__alpha0____0__l1_ratio0____01	num=0	0.775099	0.77554	0.771907
109	63_64_65_66_67_68_69_57_58_59_60_61_53_55_56	gDA	base_simple	base_simple_max_iter10000__fit_interceptFalse__alpha0____0__l1_ratio0____01	num=1	0.772171	0.775809	0.774856
110	63_64_65_66_67_68_69_57_58_59_60_61_53_55_56	gDA	base_simple	base_simple_max_iter10000__fit_interceptFalse__alpha0____0__l1_ratio0____01	num=2	0.77391	0.773672	0.773108
111	63_64_65_66_67_68_69_57_58_59_60_61_53_55_56	gDA	base_simple	base_simple_max_iter10000__fit_interceptFalse__alpha0____0__l1_ratio0____0	num=0	0.775099	0.776056	0.771907
112	63_64_65_66_67_68_69_57_58_59_60_61_53_55_56	gDA	base_simple	base_simple_max_iter10000__fit_interceptFalse__alpha0____0__l1_ratio0____0	num=1	0.772171	0.772221	0.774856
113	63_64_65_66_67_68_69_57_58_59_60_61_53_55_56	gDA	base_simple	base_simple_max_iter10000__fit_interceptFalse__alpha0____0__l1_ratio0____0	num=2	0.77391	0.775316	0.773108
114	63_64_65_66_67_68_69_57_58_59_60_61_53_55_56	gDA	base_simple	base_simple_max_iter10000__fit_interceptFalse__alpha0____0__l1_ratio0____1	num=0	0.775099	0.776968	0.771907
115	63_64_65_66_67_68_69_57_58_59_60_61_53_55_56	gDA	base_simple	base_simple_max_iter10000__fit_interceptFalse__alpha0____0__l1_ratio0____1	num=1	0.772171	0.779053	0.774856
116	63_64_65_66_67_68_69_57_58_59_60_61_53_55_56	gDA	base_simple	base_simple_max_iter10000__fit_interceptFalse__alpha0____0__l1_ratio0____1	num=2	0.77391	0.770117	0.773108
117	63_64_65_66_67_68_69_57_58_59_60_61_53_55_56	gDA	base_simple	base_simple_max_iter10000__fit_interceptFalse__alpha0____0__l1_ratio1____0	num=0	0.775099	0.772794	0.771907
118	63_64_65_66_67_68_69_57_58_59_60_61_53_55_56	gDA	base_simple	base_simple_max_iter10000__fit_interceptFalse__alpha0____0__l1_ratio1____0	num=1	0.772171	0.773966	0.774856
119	63_64_65_66_67_68_69_57_58_59_60_61_53_55_56	gDA	base_simple	base_simple_max_iter10000__fit_interceptFalse__alpha0____0__l1_ratio1____0	num=2	0.77391	0.776573	0.773108
120	63_64_65_66_67_68_69_57_58_59_60_61_53_55_56	gDA	base_simple	base_simple_max_iter10000__fit_interceptFalse__alpha0____1__l1_ratio0____01	num=0	0.892724	0.893804	0.892817
121	63_64_65_66_67_68_69_57_58_59_60_61_53_55_56	gDA	base_simple	base_simple_max_iter10000__fit_interceptFalse__alpha0____1__l1_ratio0____01	num=1	0.888684	0.885704	0.896967
122	63_64_65_66_67_68_69_57_58_59_60_61_53_55_56	gDA	base_simple	base_simple_max_iter10000__fit_interceptFalse__alpha0____1__l1_ratio0____01	num=2	0.894322	0.895617	0.889255
123	63_64_65_66_67_68_69_57_58_59_60_61_53_55_56	gDA	base_simple	base_simple_max_iter10000__fit_interceptFalse__alpha0____1__l1_ratio0____0	num=0	0.775099	0.773408	0.771907
124	63_64_65_66_67_68_69_57_58_59_60_61_53_55_56	gDA	base_simple	base_simple_max_iter10000__fit_interceptFalse__alpha0____1__l1_ratio0____0	num=1	0.772171	0.777065	0.774856
125	63_64_65_66_67_68_69_57_58_59_60_61_53_55_56	gDA	base_simple	base_simple_max_iter10000__fit_interceptFalse__alpha0____1__l1_ratio0____0	num=2	0.77391	0.775487	0.773108
126	63_64_65_66_67_68_69_57_58_59_60_61_53_55_56	gDA	base_simple	base_simple_max_iter10000__fit_interceptFalse__alpha0____1__l1_ratio0____1	num=0	0.932828	0.929021	0.933684
127	63_64_65_66_67_68_69_57_58_59_60_61_53_55_56	gDA	base_simple	base_simple_max_iter10000__fit_interceptFalse__alpha0____1__l1_ratio0____1	num=1	0.928917	0.926181	0.938184
128	63_64_65_66_67_68_69_57_58_59_60_61_53_55_56	gDA	base_simple	base_simple_max_iter10000__fit_interceptFalse__alpha0____1__l1_ratio0____1	num=2	0.935914	0.937267	0.929567
129	63_64_65_66_67_68_69_57_58_59_60_61_53_55_56	gDA	base_simple	base_simple_max_iter10000__fit_interceptFalse__alpha0____1__l1_ratio1____0	num=0	0.974789	0.968734	0.974951
130	63_64_65_66_67_68_69_57_58_59_60_61_53_55_56	gDA	base_simple	base_simple_max_iter10000__fit_interceptFalse__alpha0____1__l1_ratio1____0	num=1	0.970156	0.968289	0.979559
131	63_64_65_66_67_68_69_57_58_59_60_61_53_55_56	gDA	base_simple	base_simple_max_iter10000__fit_interceptFalse__alpha0____1__l1_ratio1____0	num=2	0.978865	0.975697	0.970867
132	63_64_65_66_67_68_69_57_58_59_60_61_53_55_56	gDA	base_simple	base_simple_max_iter10000__fit_interceptFalse__alpha1____0__l1_ratio0____01	num=0	0.954316	0.95376	0.954969
133	63_64_65_66_67_68_69_57_58_59_60_61_53_55_56	gDA	base_simple	base_simple_max_iter10000__fit_interceptFalse__alpha1____0__l1_ratio0____01	num=1	0.950112	0.945807	0.959497
134	63_64_65_66_67_68_69_57_58_59_60_61_53_55_56	gDA	base_simple	base_simple_max_iter10000__fit_interceptFalse__alpha1____0__l1_ratio0____01	num=2	0.958058	0.960139	0.950832
135	63_64_65_66_67_68_69_57_58_59_60_61_53_55_56	gDA	base_simple	base_simple_max_iter10000__fit_interceptFalse__alpha1____0__l1_ratio0____0	num=0	0.775099	0.778633	0.771907
136	63_64_65_66_67_68_69_57_58_59_60_61_53_55_56	gDA	base_simple	base_simple_max_iter10000__fit_interceptFalse__alpha1____0__l1_ratio0____0	num=1	0.772171	0.777269	0.774862
137	63_64_65_66_67_68_69_57_58_59_60_61_53_55_56	gDA	base_simple	base_simple_max_iter10000__fit_interceptFalse__alpha1____0__l1_ratio0____0	num=2	0.77391	0.768724	0.773106
138	63_64_65_66_67_68_69_57_58_59_60_61_53_55_56	gDA	base_simple	base_simple_max_iter10000__fit_interceptFalse__alpha1____0__l1_ratio0____1	num=0	0.974789	0.975582	0.974951
139	63_64_65_66_67_68_69_57_58_59_60_61_53_55_56	gDA	base_simple	base_simple_max_iter10000__fit_interceptFalse__alpha1____0__l1_ratio0____1	num=1	0.970156	0.96517	0.979559
140	63_64_65_66_67_68_69_57_58_59_60_61_53_55_56	gDA	base_simple	base_simple_max_iter10000__fit_interceptFalse__alpha1____0__l1_ratio0____1	num=2	0.978865	0.983805	0.970867
141	63_64_65_66_67_68_69_57_58_59_60_61_53_55_56	gDA	base_simple	base_simple_max_iter10000__fit_interceptFalse__alpha1____0__l1_ratio1____0	num=0	0.974789	0.974361	0.974951
142	63_64_65_66_67_68_69_57_58_59_60_61_53_55_56	gDA	base_simple	base_simple_max_iter10000__fit_interceptFalse__alpha1____0__l1_ratio1____0	num=1	0.970156	0.967629	0.979559
143	63_64_65_66_67_68_69_57_58_59_60_61_53_55_56	gDA	base_simple	base_simple_max_iter10000__fit_interceptFalse__alpha1____0__l1_ratio1____0	num=2	0.978865	0.97854	0.970867
6	63_64_65_66_67_68_69_57_58_59_60_61_53_55_56	gACH	base_simple	base_simple_max_iter10000__fit_interceptFalse__alpha0____0__l1_ratio0____0	num=0	0.773617	0.77542	0.777865
7	63_64_65_66_67_68_69_57_58_59_60_61_53_55_56	gACH	base_simple	base_simple_max_iter10000__fit_interceptFalse__alpha0____0__l1_ratio0____0	num=1	0.774857	0.775553	0.776584
8	63_64_65_66_67_68_69_57_58_59_60_61_53_55_56	gACH	base_simple	base_simple_max_iter10000__fit_interceptFalse__alpha0____0__l1_ratio0____0	num=2	0.776475	0.779673	0.774944
9	63_64_65_66_67_68_69_57_58_59_60_61_53_55_56	gACH	base_simple	base_simple_max_iter10000__fit_interceptFalse__alpha0____1__l1_ratio0____0	num=0	0.773617	0.775815	0.777865
10	63_64_65_66_67_68_69_57_58_59_60_61_53_55_56	gACH	base_simple	base_simple_max_iter10000__fit_interceptFalse__alpha0____1__l1_ratio0____0	num=1	0.774857	0.770824	0.776584
11	63_64_65_66_67_68_69_57_58_59_60_61_53_55_56	gACH	base_simple	base_simple_max_iter10000__fit_interceptFalse__alpha0____1__l1_ratio0____0	num=2	0.776475	0.77903	0.774944
15	63_64_65_66_67_68_69_57_58_59_60_61_53_55_56	gACH	base_simple	base_simple_max_iter10000__fit_interceptFalse__alpha100000____0__l1_ratio0____0	num=0	0.904186	0.909902	0.90819
16	63_64_65_66_67_68_69_57_58_59_60_61_53_55_56	gACH	base_simple	base_simple_max_iter10000__fit_interceptFalse__alpha100000____0__l1_ratio0____0	num=1	0.905922	0.918263	0.906044
17	63_64_65_66_67_68_69_57_58_59_60_61_53_55_56	gACH	base_simple	base_simple_max_iter10000__fit_interceptFalse__alpha100000____0__l1_ratio0____0	num=2	0.907708	0.911835	0.905275
30	63_64_65_66_67_68_69_57_58_59_60_61_53_55_56	gACH	base_simple	base_simple_max_iter10000__fit_interceptFalse__alpha1____0__l1_ratio0____0	num=0	0.773617	0.774427	0.777865
31	63_64_65_66_67_68_69_57_58_59_60_61_53_55_56	gACH	base_simple	base_simple_max_iter10000__fit_interceptFalse__alpha1____0__l1_ratio0____0	num=1	0.774857	0.776747	0.776583
32	63_64_65_66_67_68_69_57_58_59_60_61_53_55_56	gACH	base_simple	base_simple_max_iter10000__fit_interceptFalse__alpha1____0__l1_ratio0____0	num=2	0.776476	0.775425	0.774941
39	63_64_65_66_67_68_69_57_58_59_60_61_53_55_56	rDA	base_simple	base_simple_max_iter10000__fit_interceptFalse__alpha0____0__l1_ratio0____0	num=0	0.802619	0.812872	0.798724
40	63_64_65_66_67_68_69_57_58_59_60_61_53_55_56	rDA	base_simple	base_simple_max_iter10000__fit_interceptFalse__alpha0____0__l1_ratio0____0	num=1	0.801618	0.810988	0.799545
41	63_64_65_66_67_68_69_57_58_59_60_61_53_55_56	rDA	base_simple	base_simple_max_iter10000__fit_interceptFalse__alpha0____0__l1_ratio0____0	num=2	0.797762	0.80536	0.803852
42	63_64_65_66_67_68_69_57_58_59_60_61_53_55_56	rDA	base_simple	base_simple_max_iter10000__fit_interceptFalse__alpha0____1__l1_ratio0____0	num=0	0.802619	0.810344	0.798722
43	63_64_65_66_67_68_69_57_58_59_60_61_53_55_56	rDA	base_simple	base_simple_max_iter10000__fit_interceptFalse__alpha0____1__l1_ratio0____0	num=1	0.801618	0.799532	0.799544
44	63_64_65_66_67_68_69_57_58_59_60_61_53_55_56	rDA	base_simple	base_simple_max_iter10000__fit_interceptFalse__alpha0____1__l1_ratio0____0	num=2	0.797762	0.797693	0.803851
48	63_64_65_66_67_68_69_57_58_59_60_61_53_55_56	rDA	base_simple	base_simple_max_iter10000__fit_interceptFalse__alpha100000____0__l1_ratio0____0	num=0	0.917167	0.919961	0.910484
49	63_64_65_66_67_68_69_57_58_59_60_61_53_55_56	rDA	base_simple	base_simple_max_iter10000__fit_interceptFalse__alpha100000____0__l1_ratio0____0	num=1	0.914002	0.92496	0.913924
50	63_64_65_66_67_68_69_57_58_59_60_61_53_55_56	rDA	base_simple	base_simple_max_iter10000__fit_interceptFalse__alpha100000____0__l1_ratio0____0	num=2	0.915999	0.923212	0.912001
63	63_64_65_66_67_68_69_57_58_59_60_61_53_55_56	rDA	base_simple	base_simple_max_iter10000__fit_interceptFalse__alpha1____0__l1_ratio0____0	num=0	0.80262	0.807955	0.798713
64	63_64_65_66_67_68_69_57_58_59_60_61_53_55_56	rDA	base_simple	base_simple_max_iter10000__fit_interceptFalse__alpha1____0__l1_ratio0____0	num=1	0.801619	0.80782	0.799535
65	63_64_65_66_67_68_69_57_58_59_60_61_53_55_56	rDA	base_simple	base_simple_max_iter10000__fit_interceptFalse__alpha1____0__l1_ratio0____0	num=2	0.797763	0.803242	0.803845
72	63_64_65_66_67_68_69_57_58_59_60_61_53_55_56	gDA	base_simple	base_simple_max_iter10000__fit_interceptFalse__alpha0____0__l1_ratio0____0	num=0	0.771129	0.772044	0.775962
73	63_64_65_66_67_68_69_57_58_59_60_61_53_55_56	gDA	base_simple	base_simple_max_iter10000__fit_interceptFalse__alpha0____0__l1_ratio0____0	num=1	0.77151	0.775032	0.775495
74	63_64_65_66_67_68_69_57_58_59_60_61_53_55_56	gDA	base_simple	base_simple_max_iter10000__fit_interceptFalse__alpha0____0__l1_ratio0____0	num=2	0.775675	0.781134	0.771445
75	63_64_65_66_67_68_69_57_58_59_60_61_53_55_56	gDA	base_simple	base_simple_max_iter10000__fit_interceptFalse__alpha0____1__l1_ratio0____0	num=0	0.771129	0.769223	0.775963
76	63_64_65_66_67_68_69_57_58_59_60_61_53_55_56	gDA	base_simple	base_simple_max_iter10000__fit_interceptFalse__alpha0____1__l1_ratio0____0	num=1	0.77151	0.77154	0.775495
77	63_64_65_66_67_68_69_57_58_59_60_61_53_55_56	gDA	base_simple	base_simple_max_iter10000__fit_interceptFalse__alpha0____1__l1_ratio0____0	num=2	0.775675	0.774141	0.771445
81	63_64_65_66_67_68_69_57_58_59_60_61_53_55_56	gDA	base_simple	base_simple_max_iter10000__fit_interceptFalse__alpha100000____0__l1_ratio0____0	num=0	0.909021	0.914676	0.917135
82	63_64_65_66_67_68_69_57_58_59_60_61_53_55_56	gDA	base_simple	base_simple_max_iter10000__fit_interceptFalse__alpha100000____0__l1_ratio0____0	num=1	0.910784	0.917715	0.914683
83	63_64_65_66_67_68_69_57_58_59_60_61_53_55_56	gDA	base_simple	base_simple_max_iter10000__fit_interceptFalse__alpha100000____0__l1_ratio0____0	num=2	0.913466	0.92495	0.912473
96	63_64_65_66_67_68_69_57_58_59_60_61_53_55_56	gDA	base_simple	base_simple_max_iter10000__fit_interceptFalse__alpha1____0__l1_ratio0____0	num=0	0.771129	0.771729	0.775965
97	63_64_65_66_67_68_69_57_58_59_60_61_53_55_56	gDA	base_simple	base_simple_max_iter10000__fit_interceptFalse__alpha1____0__l1_ratio0____0	num=1	0.77151	0.769802	0.775492
98	63_64_65_66_67_68_69_57_58_59_60_61_53_55_56	gDA	base_simple	base_simple_max_iter10000__fit_interceptFalse__alpha1____0__l1_ratio0____0	num=2	0.775675	0.776064	0.771444

## Sheet: ED5f
mouse_id	channel	name	run_num	mse_tr	mse_cv	mse_te
63_64_65_66_67_68_69_57_58_59_60_61_53_55_56	gACH	base_simple	num=0	0.774505	0.77638	0.776964
63_64_65_66_67_68_69_57_58_59_60_61_53_55_56	gACH	base_simple	num=1	0.778351	0.778646	0.773173
63_64_65_66_67_68_69_57_58_59_60_61_53_55_56	gACH	base_simple	num=2	0.77419	0.777442	0.777347
63_64_65_66_67_68_69_57_58_59_60_61_53_55_56	gACH	base_simple	num=3	0.774493	0.775338	0.777033
63_64_65_66_67_68_69_57_58_59_60_61_53_55_56	gACH	base_simple	num=4	0.771829	0.774565	0.779731
63_64_65_66_67_68_69_57_58_59_60_61_53_55_56	gACH	base_simple	num=5	0.775862	0.780002	0.775704
63_64_65_66_67_68_69_57_58_59_60_61_53_55_56	gACH	base_simple	num=6	0.771873	0.771789	0.779669
63_64_65_66_67_68_69_57_58_59_60_61_53_55_56	gACH	base_simple	num=7	0.775594	0.780744	0.775972
63_64_65_66_67_68_69_57_58_59_60_61_53_55_56	gACH	base_simple	num=8	0.774514	0.775854	0.776986
63_64_65_66_67_68_69_57_58_59_60_61_53_55_56	gACH	base_simple	num=9	0.776991	0.774632	0.774482
63_64_65_66_67_68_69_57_58_59_60_61_53_55_56	gACH	no_CI	num=0	0.775386	0.77945	0.777921
63_64_65_66_67_68_69_57_58_59_60_61_53_55_56	gACH	no_CI	num=1	0.779518	0.785677	0.773812
63_64_65_66_67_68_69_57_58_59_60_61_53_55_56	gACH	no_CI	num=2	0.775156	0.773003	0.778234
63_64_65_66_67_68_69_57_58_59_60_61_53_55_56	gACH	no_CI	num=3	0.775443	0.775618	0.777943
63_64_65_66_67_68_69_57_58_59_60_61_53_55_56	gACH	no_CI	num=4	0.772732	0.773147	0.780682
63_64_65_66_67_68_69_57_58_59_60_61_53_55_56	gACH	no_CI	num=5	0.776988	0.777795	0.776423
63_64_65_66_67_68_69_57_58_59_60_61_53_55_56	gACH	no_CI	num=6	0.772793	0.773864	0.780575
63_64_65_66_67_68_69_57_58_59_60_61_53_55_56	gACH	no_CI	num=7	0.776726	0.778691	0.776689
63_64_65_66_67_68_69_57_58_59_60_61_53_55_56	gACH	no_CI	num=8	0.77556	0.777687	0.777788
63_64_65_66_67_68_69_57_58_59_60_61_53_55_56	gACH	no_CI	num=9	0.777863	0.780143	0.775439
63_64_65_66_67_68_69_57_58_59_60_61_53_55_56	gACH	no_CO	num=0	0.774966	0.776552	0.777466
63_64_65_66_67_68_69_57_58_59_60_61_53_55_56	gACH	no_CO	num=1	0.778954	0.778689	0.773486
63_64_65_66_67_68_69_57_58_59_60_61_53_55_56	gACH	no_CO	num=2	0.774669	0.776913	0.777844
63_64_65_66_67_68_69_57_58_59_60_61_53_55_56	gACH	no_CO	num=3	0.77503	0.777812	0.777454
63_64_65_66_67_68_69_57_58_59_60_61_53_55_56	gACH	no_CO	num=4	0.772436	0.776803	0.780089
63_64_65_66_67_68_69_57_58_59_60_61_53_55_56	gACH	no_CO	num=5	0.776436	0.77629	0.776115
63_64_65_66_67_68_69_57_58_59_60_61_53_55_56	gACH	no_CO	num=6	0.772487	0.771137	0.779986
63_64_65_66_67_68_69_57_58_59_60_61_53_55_56	gACH	no_CO	num=7	0.776103	0.775183	0.776441
63_64_65_66_67_68_69_57_58_59_60_61_53_55_56	gACH	no_CO	num=8	0.775095	0.777797	0.777377
63_64_65_66_67_68_69_57_58_59_60_61_53_55_56	gACH	no_CO	num=9	0.777531	0.778732	0.774907
63_64_65_66_67_68_69_57_58_59_60_61_53_55_56	gACH	no_SI	num=0	0.815684	0.814156	0.815469
63_64_65_66_67_68_69_57_58_59_60_61_53_55_56	gACH	no_SI	num=1	0.818493	0.81891	0.812685
63_64_65_66_67_68_69_57_58_59_60_61_53_55_56	gACH	no_SI	num=2	0.814283	0.812539	0.816913
63_64_65_66_67_68_69_57_58_59_60_61_53_55_56	gACH	no_SI	num=3	0.813719	0.814433	0.8174
63_64_65_66_67_68_69_57_58_59_60_61_53_55_56	gACH	no_SI	num=4	0.81084	0.810701	0.820384
63_64_65_66_67_68_69_57_58_59_60_61_53_55_56	gACH	no_SI	num=5	0.816169	0.820196	0.814984
63_64_65_66_67_68_69_57_58_59_60_61_53_55_56	gACH	no_SI	num=6	0.812327	0.809848	0.818846
63_64_65_66_67_68_69_57_58_59_60_61_53_55_56	gACH	no_SI	num=7	0.815977	0.818178	0.815236
63_64_65_66_67_68_69_57_58_59_60_61_53_55_56	gACH	no_SI	num=8	0.813844	0.813596	0.817323
63_64_65_66_67_68_69_57_58_59_60_61_53_55_56	gACH	no_SI	num=9	0.816259	0.818327	0.814817
63_64_65_66_67_68_69_57_58_59_60_61_53_55_56	gACH	no_SIr	num=0	0.801357	0.803601	0.803405
63_64_65_66_67_68_69_57_58_59_60_61_53_55_56	gACH	no_SIr	num=1	0.806285	0.807673	0.798464
63_64_65_66_67_68_69_57_58_59_60_61_53_55_56	gACH	no_SIr	num=2	0.800028	0.797436	0.804751
63_64_65_66_67_68_69_57_58_59_60_61_53_55_56	gACH	no_SIr	num=3	0.801239	0.802104	0.803536
63_64_65_66_67_68_69_57_58_59_60_61_53_55_56	gACH	no_SIr	num=4	0.798259	0.79775	0.806532
63_64_65_66_67_68_69_57_58_59_60_61_53_55_56	gACH	no_SIr	num=5	0.802512	0.803694	0.8023
63_64_65_66_67_68_69_57_58_59_60_61_53_55_56	gACH	no_SIr	num=6	0.799038	0.798896	0.805798
63_64_65_66_67_68_69_57_58_59_60_61_53_55_56	gACH	no_SIr	num=7	0.80311	0.800747	0.801687
63_64_65_66_67_68_69_57_58_59_60_61_53_55_56	gACH	no_SIr	num=8	0.80148	0.806974	0.803272
63_64_65_66_67_68_69_57_58_59_60_61_53_55_56	gACH	no_SIr	num=9	0.802754	0.801271	0.802006
63_64_65_66_67_68_69_57_58_59_60_61_53_55_56	gACH	no_SO	num=0	0.791326	0.792763	0.794027
63_64_65_66_67_68_69_57_58_59_60_61_53_55_56	gACH	no_SO	num=1	0.795146	0.796537	0.790269
63_64_65_66_67_68_69_57_58_59_60_61_53_55_56	gACH	no_SO	num=2	0.791196	0.789786	0.794193
63_64_65_66_67_68_69_57_58_59_60_61_53_55_56	gACH	no_SO	num=3	0.791748	0.790241	0.793667
63_64_65_66_67_68_69_57_58_59_60_61_53_55_56	gACH	no_SO	num=4	0.78825	0.789007	0.797161
63_64_65_66_67_68_69_57_58_59_60_61_53_55_56	gACH	no_SO	num=5	0.792892	0.794664	0.79251
63_64_65_66_67_68_69_57_58_59_60_61_53_55_56	gACH	no_SO	num=6	0.788748	0.788873	0.7966
63_64_65_66_67_68_69_57_58_59_60_61_53_55_56	gACH	no_SO	num=7	0.792361	0.795856	0.793065
63_64_65_66_67_68_69_57_58_59_60_61_53_55_56	gACH	no_SO	num=8	0.791384	0.791187	0.794012
63_64_65_66_67_68_69_57_58_59_60_61_53_55_56	gACH	no_SO	num=9	0.793765	0.794391	0.791606
63_64_65_66_67_68_69_57_58_59_60_61_53_55_56	gACH	no_sl	num=0	0.792566	0.793873	0.795823
63_64_65_66_67_68_69_57_58_59_60_61_53_55_56	gACH	no_sl	num=1	0.797825	0.800477	0.79061
63_64_65_66_67_68_69_57_58_59_60_61_53_55_56	gACH	no_sl	num=2	0.792906	0.795645	0.795482
63_64_65_66_67_68_69_57_58_59_60_61_53_55_56	gACH	no_sl	num=3	0.792701	0.793144	0.795742
63_64_65_66_67_68_69_57_58_59_60_61_53_55_56	gACH	no_sl	num=4	0.79063	0.790953	0.797872
63_64_65_66_67_68_69_57_58_59_60_61_53_55_56	gACH	no_sl	num=5	0.793777	0.797905	0.794672
63_64_65_66_67_68_69_57_58_59_60_61_53_55_56	gACH	no_sl	num=6	0.791032	0.794503	0.79742
63_64_65_66_67_68_69_57_58_59_60_61_53_55_56	gACH	no_sl	num=7	0.793976	0.793335	0.794516
63_64_65_66_67_68_69_57_58_59_60_61_53_55_56	gACH	no_sl	num=8	0.793259	0.791745	0.795164
63_64_65_66_67_68_69_57_58_59_60_61_53_55_56	gACH	no_sl	num=9	0.795735	0.79478	0.792683
63_64_65_66_67_68_69_57_58_59_60_61_53_55_56	gACH	no_spnnrOff	num=0	0.778889	0.777361	0.781333
63_64_65_66_67_68_69_57_58_59_60_61_53_55_56	gACH	no_spnnrOff	num=1	0.782956	0.782727	0.77736
63_64_65_66_67_68_69_57_58_59_60_61_53_55_56	gACH	no_spnnrOff	num=2	0.778581	0.778163	0.781747
63_64_65_66_67_68_69_57_58_59_60_61_53_55_56	gACH	no_spnnrOff	num=3	0.778871	0.781914	0.781421
63_64_65_66_67_68_69_57_58_59_60_61_53_55_56	gACH	no_spnnrOff	num=4	0.776483	0.777632	0.783815
63_64_65_66_67_68_69_57_58_59_60_61_53_55_56	gACH	no_spnnrOff	num=5	0.780005	0.782672	0.780294
63_64_65_66_67_68_69_57_58_59_60_61_53_55_56	gACH	no_spnnrOff	num=6	0.776243	0.780927	0.784083
63_64_65_66_67_68_69_57_58_59_60_61_53_55_56	gACH	no_spnnrOff	num=7	0.780285	0.780958	0.780017
63_64_65_66_67_68_69_57_58_59_60_61_53_55_56	gACH	no_spnnrOff	num=8	0.779128	0.781056	0.781121
63_64_65_66_67_68_69_57_58_59_60_61_53_55_56	gACH	no_spnnrOff	num=9	0.781575	0.782927	0.778669
63_64_65_66_67_68_69_57_58_59_60_61_53_55_56	gACH	base_words	num=0	0.766744	0.767463	0.769979
63_64_65_66_67_68_69_57_58_59_60_61_53_55_56	gACH	base_words	num=1	0.770073	0.766823	0.766752
63_64_65_66_67_68_69_57_58_59_60_61_53_55_56	gACH	base_words	num=2	0.766935	0.771157	0.76995
63_64_65_66_67_68_69_57_58_59_60_61_53_55_56	gACH	base_words	num=3	0.766968	0.769698	0.769731
63_64_65_66_67_68_69_57_58_59_60_61_53_55_56	gACH	base_words	num=4	0.763777	0.767303	0.773086
63_64_65_66_67_68_69_57_58_59_60_61_53_55_56	gACH	base_words	num=5	0.768328	0.76774	0.768466
63_64_65_66_67_68_69_57_58_59_60_61_53_55_56	gACH	base_words	num=6	0.764594	0.765796	0.772205
63_64_65_66_67_68_69_57_58_59_60_61_53_55_56	gACH	base_words	num=7	0.767669	0.770669	0.769224
63_64_65_66_67_68_69_57_58_59_60_61_53_55_56	gACH	base_words	num=8	0.766757	0.771927	0.770012
63_64_65_66_67_68_69_57_58_59_60_61_53_55_56	gACH	base_words	num=9	0.769398	0.773438	0.767368
63_64_65_66_67_68_69_57_58_59_60_61_53_55_56	gDA	base_simple	num=0	0.776122	0.777894	0.771
63_64_65_66_67_68_69_57_58_59_60_61_53_55_56	gDA	base_simple	num=1	0.776161	0.778644	0.770846
63_64_65_66_67_68_69_57_58_59_60_61_53_55_56	gDA	base_simple	num=2	0.76856	0.771739	0.778483
63_64_65_66_67_68_69_57_58_59_60_61_53_55_56	gDA	base_simple	num=3	0.771332	0.770413	0.775733
63_64_65_66_67_68_69_57_58_59_60_61_53_55_56	gDA	base_simple	num=4	0.77766	0.779033	0.769234
63_64_65_66_67_68_69_57_58_59_60_61_53_55_56	gDA	base_simple	num=5	0.768147	0.767459	0.778937
63_64_65_66_67_68_69_57_58_59_60_61_53_55_56	gDA	base_simple	num=6	0.771475	0.767435	0.775545
63_64_65_66_67_68_69_57_58_59_60_61_53_55_56	gDA	base_simple	num=7	0.771787	0.771906	0.775229
63_64_65_66_67_68_69_57_58_59_60_61_53_55_56	gDA	base_simple	num=8	0.772641	0.775344	0.774238
63_64_65_66_67_68_69_57_58_59_60_61_53_55_56	gDA	base_simple	num=9	0.773902	0.774503	0.773048
63_64_65_66_67_68_69_57_58_59_60_61_53_55_56	gDA	no_CI	num=0	0.776821	0.779953	0.771805
63_64_65_66_67_68_69_57_58_59_60_61_53_55_56	gDA	no_CI	num=1	0.777061	0.779451	0.771501
63_64_65_66_67_68_69_57_58_59_60_61_53_55_56	gDA	no_CI	num=2	0.769404	0.774269	0.779199
63_64_65_66_67_68_69_57_58_59_60_61_53_55_56	gDA	no_CI	num=3	0.772146	0.774674	0.77648
63_64_65_66_67_68_69_57_58_59_60_61_53_55_56	gDA	no_CI	num=4	0.778438	0.779324	0.770041
63_64_65_66_67_68_69_57_58_59_60_61_53_55_56	gDA	no_CI	num=5	0.768743	0.770221	0.779885
63_64_65_66_67_68_69_57_58_59_60_61_53_55_56	gDA	no_CI	num=6	0.772433	0.774073	0.776144
63_64_65_66_67_68_69_57_58_59_60_61_53_55_56	gDA	no_CI	num=7	0.772671	0.770135	0.775905
63_64_65_66_67_68_69_57_58_59_60_61_53_55_56	gDA	no_CI	num=8	0.773548	0.773198	0.774885
63_64_65_66_67_68_69_57_58_59_60_61_53_55_56	gDA	no_CI	num=9	0.774826	0.771838	0.773664
63_64_65_66_67_68_69_57_58_59_60_61_53_55_56	gDA	no_CO	num=0	0.776971	0.781033	0.771493
63_64_65_66_67_68_69_57_58_59_60_61_53_55_56	gDA	no_CO	num=1	0.776878	0.773904	0.771525
63_64_65_66_67_68_69_57_58_59_60_61_53_55_56	gDA	no_CO	num=2	0.769484	0.770445	0.778892
63_64_65_66_67_68_69_57_58_59_60_61_53_55_56	gDA	no_CO	num=3	0.77207	0.777111	0.776383
63_64_65_66_67_68_69_57_58_59_60_61_53_55_56	gDA	no_CO	num=4	0.778346	0.779699	0.769934
63_64_65_66_67_68_69_57_58_59_60_61_53_55_56	gDA	no_CO	num=5	0.76898	0.770867	0.779463
63_64_65_66_67_68_69_57_58_59_60_61_53_55_56	gDA	no_CO	num=6	0.772203	0.774919	0.776191
63_64_65_66_67_68_69_57_58_59_60_61_53_55_56	gDA	no_CO	num=7	0.772543	0.772204	0.775854
63_64_65_66_67_68_69_57_58_59_60_61_53_55_56	gDA	no_CO	num=8	0.773326	0.770503	0.774934
63_64_65_66_67_68_69_57_58_59_60_61_53_55_56	gDA	no_CO	num=9	0.774495	0.774958	0.773827
63_64_65_66_67_68_69_57_58_59_60_61_53_55_56	gDA	no_SI	num=0	0.79268	0.789727	0.787068
63_64_65_66_67_68_69_57_58_59_60_61_53_55_56	gDA	no_SI	num=1	0.791228	0.788521	0.788436
63_64_65_66_67_68_69_57_58_59_60_61_53_55_56	gDA	no_SI	num=2	0.78483	0.784499	0.794879
63_64_65_66_67_68_69_57_58_59_60_61_53_55_56	gDA	no_SI	num=3	0.787574	0.788726	0.792084
63_64_65_66_67_68_69_57_58_59_60_61_53_55_56	gDA	no_SI	num=4	0.7942	0.796298	0.785314
63_64_65_66_67_68_69_57_58_59_60_61_53_55_56	gDA	no_SI	num=5	0.785003	0.7866	0.794667
63_64_65_66_67_68_69_57_58_59_60_61_53_55_56	gDA	no_SI	num=6	0.788786	0.793581	0.79077
63_64_65_66_67_68_69_57_58_59_60_61_53_55_56	gDA	no_SI	num=7	0.788211	0.789583	0.791431
63_64_65_66_67_68_69_57_58_59_60_61_53_55_56	gDA	no_SI	num=8	0.788462	0.78914	0.791095
63_64_65_66_67_68_69_57_58_59_60_61_53_55_56	gDA	no_SI	num=9	0.789762	0.787432	0.789827
63_64_65_66_67_68_69_57_58_59_60_61_53_55_56	gDA	no_SIr	num=0	0.821194	0.823021	0.815243
63_64_65_66_67_68_69_57_58_59_60_61_53_55_56	gDA	no_SIr	num=1	0.819833	0.821353	0.816451
63_64_65_66_67_68_69_57_58_59_60_61_53_55_56	gDA	no_SIr	num=2	0.813027	0.811672	0.82337
63_64_65_66_67_68_69_57_58_59_60_61_53_55_56	gDA	no_SIr	num=3	0.816138	0.817637	0.820311
63_64_65_66_67_68_69_57_58_59_60_61_53_55_56	gDA	no_SIr	num=4	0.821709	0.818734	0.8145
63_64_65_66_67_68_69_57_58_59_60_61_53_55_56	gDA	no_SIr	num=5	0.812465	0.813906	0.823872
63_64_65_66_67_68_69_57_58_59_60_61_53_55_56	gDA	no_SIr	num=6	0.81623	0.814577	0.820097
63_64_65_66_67_68_69_57_58_59_60_61_53_55_56	gDA	no_SIr	num=7	0.815591	0.817231	0.820694
63_64_65_66_67_68_69_57_58_59_60_61_53_55_56	gDA	no_SIr	num=8	0.816124	0.816996	0.820082
63_64_65_66_67_68_69_57_58_59_60_61_53_55_56	gDA	no_SIr	num=9	0.818178	0.818079	0.818066
63_64_65_66_67_68_69_57_58_59_60_61_53_55_56	gDA	no_SO	num=0	0.779879	0.77683	0.774384
63_64_65_66_67_68_69_57_58_59_60_61_53_55_56	gDA	no_SO	num=1	0.779832	0.785443	0.774325
63_64_65_66_67_68_69_57_58_59_60_61_53_55_56	gDA	no_SO	num=2	0.772167	0.771873	0.78205
63_64_65_66_67_68_69_57_58_59_60_61_53_55_56	gDA	no_SO	num=3	0.774882	0.778151	0.779332
63_64_65_66_67_68_69_57_58_59_60_61_53_55_56	gDA	no_SO	num=4	0.781438	0.781632	0.772541
63_64_65_66_67_68_69_57_58_59_60_61_53_55_56	gDA	no_SO	num=5	0.771992	0.770645	0.782244
63_64_65_66_67_68_69_57_58_59_60_61_53_55_56	gDA	no_SO	num=6	0.775187	0.772719	0.778964
63_64_65_66_67_68_69_57_58_59_60_61_53_55_56	gDA	no_SO	num=7	0.775509	0.777087	0.778674
63_64_65_66_67_68_69_57_58_59_60_61_53_55_56	gDA	no_SO	num=8	0.776369	0.778987	0.777652
63_64_65_66_67_68_69_57_58_59_60_61_53_55_56	gDA	no_SO	num=9	0.777276	0.776278	0.776753
63_64_65_66_67_68_69_57_58_59_60_61_53_55_56	gDA	no_sl	num=0	0.777064	0.777311	0.771842
63_64_65_66_67_68_69_57_58_59_60_61_53_55_56	gDA	no_sl	num=1	0.777074	0.779057	0.771712
63_64_65_66_67_68_69_57_58_59_60_61_53_55_56	gDA	no_sl	num=2	0.769521	0.770475	0.779313
63_64_65_66_67_68_69_57_58_59_60_61_53_55_56	gDA	no_sl	num=3	0.772315	0.774207	0.77652
63_64_65_66_67_68_69_57_58_59_60_61_53_55_56	gDA	no_sl	num=4	0.778632	0.781347	0.770017
63_64_65_66_67_68_69_57_58_59_60_61_53_55_56	gDA	no_sl	num=5	0.769154	0.770127	0.779711
63_64_65_66_67_68_69_57_58_59_60_61_53_55_56	gDA	no_sl	num=6	0.772591	0.772857	0.776186
63_64_65_66_67_68_69_57_58_59_60_61_53_55_56	gDA	no_sl	num=7	0.772952	0.774951	0.775802
63_64_65_66_67_68_69_57_58_59_60_61_53_55_56	gDA	no_sl	num=8	0.773653	0.773586	0.775001
63_64_65_66_67_68_69_57_58_59_60_61_53_55_56	gDA	no_sl	num=9	0.774828	0.774752	0.773879
63_64_65_66_67_68_69_57_58_59_60_61_53_55_56	gDA	no_spnnrOff	num=0	0.776999	0.779734	0.771925
63_64_65_66_67_68_69_57_58_59_60_61_53_55_56	gDA	no_spnnrOff	num=1	0.777271	0.780743	0.771544
63_64_65_66_67_68_69_57_58_59_60_61_53_55_56	gDA	no_spnnrOff	num=2	0.769477	0.773298	0.77936
63_64_65_66_67_68_69_57_58_59_60_61_53_55_56	gDA	no_spnnrOff	num=3	0.772142	0.770973	0.77675
63_64_65_66_67_68_69_57_58_59_60_61_53_55_56	gDA	no_spnnrOff	num=4	0.778895	0.77998	0.769822
63_64_65_66_67_68_69_57_58_59_60_61_53_55_56	gDA	no_spnnrOff	num=5	0.769122	0.77281	0.779758
63_64_65_66_67_68_69_57_58_59_60_61_53_55_56	gDA	no_spnnrOff	num=6	0.772541	0.771826	0.776304
63_64_65_66_67_68_69_57_58_59_60_61_53_55_56	gDA	no_spnnrOff	num=7	0.772819	0.774922	0.77599
63_64_65_66_67_68_69_57_58_59_60_61_53_55_56	gDA	no_spnnrOff	num=8	0.773756	0.774325	0.774988
63_64_65_66_67_68_69_57_58_59_60_61_53_55_56	gDA	no_spnnrOff	num=9	0.77475	0.77564	0.774058
63_64_65_66_67_68_69_57_58_59_60_61_53_55_56	gDA	base_words	num=0	0.767034	0.769565	0.764162
63_64_65_66_67_68_69_57_58_59_60_61_53_55_56	gDA	base_words	num=1	0.767856	0.770343	0.763326
63_64_65_66_67_68_69_57_58_59_60_61_53_55_56	gDA	base_words	num=2	0.760079	0.762057	0.770747
63_64_65_66_67_68_69_57_58_59_60_61_53_55_56	gDA	base_words	num=3	0.76285	0.763139	0.768038
63_64_65_66_67_68_69_57_58_59_60_61_53_55_56	gDA	base_words	num=4	0.768826	0.771353	0.761947
63_64_65_66_67_68_69_57_58_59_60_61_53_55_56	gDA	base_words	num=5	0.759482	0.762436	0.771584
63_64_65_66_67_68_69_57_58_59_60_61_53_55_56	gDA	base_words	num=6	0.763303	0.764341	0.767464
63_64_65_66_67_68_69_57_58_59_60_61_53_55_56	gDA	base_words	num=7	0.763819	0.764986	0.767055
63_64_65_66_67_68_69_57_58_59_60_61_53_55_56	gDA	base_words	num=8	0.763652	0.764463	0.767204
63_64_65_66_67_68_69_57_58_59_60_61_53_55_56	gDA	base_words	num=9	0.7653	0.76206	0.765649

## Sheet: ED5g
DA
	CI_mean	CI_sem	CI_size	CI_std	CO_mean	CO_sem	CO_size	CO_std	SIAA_mean	SIAA_sem	SIAA_size	SIAA_std	SIAB_mean	SIAB_sem	SIAB_size	SIAB_std	SIAa_mean	SIAa_sem	SIAa_size	SIAa_std	SIAb_mean	SIAb_sem	SIAb_size	SIAb_std	SIaA_mean	SIaA_sem	SIaA_size	SIaA_std	SIaB_mean	SIaB_sem	SIaB_size	SIaB_std	SIaa_mean	SIaa_sem	SIaa_size	SIaa_std	SIab_mean	SIab_sem	SIab_size	SIab_std	SO_mean	SO_sem	SO_size	SO_std	sl_mean	sl_sem	sl_size	sl_std	spnnrOff_mean
-20	-0.0964376	0.00381116	10	0.012052	-0.0601773	0.0034194	10	0.0108131	-0.0638465	0.00465732	10	0.0147277	0.0124258	0.0143107	10	0.0452544	-0.0891312	0.0069586	10	0.022005	0.000678991	0.0174005	10	0.0550253	-0.0260205	0.00449504	10	0.0142146	-0.0326298	0.00936647	10	0.0296194	0.0246429	0.00608969	10	0.0192573	-0.0435092	0.01205	10	0.0381055	0.0665662	0.00240548	10	0.00760679	0.0368585	0.00135262	10	0.00427736	-0.0832195
-19	-0.175852	0.00554352	10	0.0175301	-0.0795056	0.00471809	10	0.0149199	-0.0638831	0.00550356	10	0.0174038	0.00995073	0.0169248	10	0.0535209	-0.0895856	0.00791713	10	0.0250362	-0.0176398	0.0195265	10	0.0617481	-0.0097067	0.0053711	10	0.0169849	-0.0071174	0.00802282	10	0.0253704	0.0358332	0.00860847	10	0.0272224	-0.000440295	0.0120753	10	0.0381855	0.0914503	0.00189329	10	0.0059871	0.0551622	0.00201175	10	0.0063617	-0.0574324
-18	-0.171985	0.00773951	10	0.0244745	-0.0808541	0.00657303	10	0.0207858	-0.0566841	0.00583063	10	0.0184381	0.00490009	0.0254942	10	0.0806198	-0.0585945	0.0101011	10	0.0319425	0.0558681	0.0211035	10	0.0667352	0.0309221	0.0101842	10	0.0322054	0.0560092	0.0102002	10	0.0322558	0.0870318	0.00742235	10	0.0234715	0.0474149	0.0161608	10	0.0511048	0.117484	0.00214833	10	0.00679361	0.0438097	0.00229126	10	0.00724561	-0.0345933
-17	-0.151244	0.00908873	10	0.0287411	-0.0903792	0.00775178	10	0.0245133	-0.020103	0.00490644	10	0.0155155	0.0223293	0.0231301	10	0.0731438	-0.000137807	0.0108548	10	0.0343258	0.0340408	0.0231021	10	0.0730552	0.0577232	0.0118747	10	0.0375512	0.0994486	0.0108254	10	0.0342328	0.115353	0.0103983	10	0.0328823	0.0676806	0.0173376	10	0.0548262	0.13482	0.00278603	10	0.0088102	0.0302049	0.00240207	10	0.00759602	-0.0871691
-16	-0.14642	0.00939055	10	0.0296955	-0.0843739	0.00775595	10	0.0245265	0.0520204	0.00526802	10	0.0166589	0.0582347	0.032662	10	0.103286	0.0590311	0.0105045	10	0.0332182	0.094242	0.0181444	10	0.0573778	0.111079	0.0122034	10	0.0385905	0.177196	0.0118348	10	0.037425	0.166267	0.0122537	10	0.0387495	0.128948	0.0190124	10	0.0601225	0.143375	0.00322945	10	0.0102124	0.0200659	0.00215486	10	0.00681426	-0.0828359
-15	-0.153531	0.00866052	10	0.027387	-0.0722355	0.00822386	10	0.0260061	0.141647	0.00574737	10	0.0181748	0.0328389	0.0308619	10	0.0975939	0.14191	0.0107578	10	0.0340192	0.146485	0.0151187	10	0.0478094	0.186055	0.0121843	10	0.03853	0.285402	0.0134627	10	0.0425727	0.253404	0.0139366	10	0.0440715	0.261507	0.0144687	10	0.0457539	0.13046	0.00303563	10	0.00959952	0.00898571	0.00146296	10	0.00462627	-0.081668
-14	-0.160675	0.0087036	10	0.0275232	-0.0597932	0.00754846	10	0.0238703	0.258786	0.00679573	10	0.02149	0.168681	0.0221536	10	0.0700559	0.260443	0.0106075	10	0.0335439	0.259311	0.0233061	10	0.0737002	0.340753	0.0145711	10	0.0460779	0.380384	0.0181345	10	0.0573463	0.333231	0.0128846	10	0.0407448	0.353165	0.016957	10	0.0536227	0.109114	0.00385742	10	0.0121982	0.00528904	0.00136743	10	0.0043242	-0.120569
-13	-0.145842	0.00861868	10	0.0272547	-0.0689886	0.0073637	10	0.0232861	0.389945	0.0100047	10	0.0316376	0.323202	0.0320458	10	0.101338	0.410114	0.0121172	10	0.0383178	0.261786	0.0217029	10	0.0686307	0.508005	0.0172347	10	0.054501	0.572281	0.0199425	10	0.0630636	0.413585	0.0135421	10	0.0428238	0.467818	0.0106937	10	0.0338163	0.089249	0.00339815	10	0.0107459	0.00294556	0.00129601	10	0.00409835	-0.147784
-12	-0.123128	0.00746415	10	0.0236037	-0.0738356	0.00701887	10	0.0221956	0.481711	0.0104791	10	0.0331379	0.401206	0.0446939	10	0.141334	0.532397	0.0144371	10	0.0456541	0.248673	0.012976	10	0.0410336	0.615191	0.020136	10	0.0636756	0.68387	0.0188372	10	0.0595685	0.531116	0.011841	10	0.0374445	0.508448	0.0130447	10	0.0412509	0.0784649	0.00328711	10	0.0103948	0.00171487	0.00163235	10	0.00516195	-0.140416
-11	-0.108151	0.0063384	10	0.0200438	-0.0784928	0.00626775	10	0.0198204	0.49621	0.0130409	10	0.0412389	0.415413	0.0408304	10	0.129117	0.547542	0.0160004	10	0.0505978	0.172389	0.0142666	10	0.0451148	0.615281	0.0149386	10	0.0472398	0.589969	0.0188348	10	0.0595608	0.526004	0.0100675	10	0.0318364	0.480298	0.0144543	10	0.0457084	0.0514171	0.00285288	10	0.0090216	-0.00309751	0.00265068	10	0.00838218	-0.132204
-10	-0.101993	0.00546646	10	0.0172865	-0.089427	0.00698533	10	0.0220896	0.4295	0.010765	10	0.034042	0.270144	0.0427956	10	0.135331	0.493079	0.0146039	10	0.0461816	0.083104	0.0151531	10	0.0479183	0.498057	0.0172897	10	0.054675	0.519637	0.0195218	10	0.0617333	0.442432	0.0126069	10	0.0398666	0.391598	0.0108396	10	0.0342779	0.0484883	0.00398578	10	0.0126041	0.0053048	0.00313467	10	0.0099127	-0.0995944
-9	-0.0927293	0.00621838	10	0.0196642	-0.100103	0.00765994	10	0.0242229	0.300149	0.00976691	10	0.0308857	0.189521	0.0352906	10	0.111599	0.329043	0.0130072	10	0.0411325	0.0130479	0.0142281	10	0.0449931	0.32968	0.01749	10	0.0553081	0.437426	0.0153741	10	0.0486172	0.320473	0.0131936	10	0.0417217	0.282633	0.0105991	10	0.0335172	0.039613	0.00403018	10	0.0127446	0.00723405	0.00297515	10	0.00940824	-0.0785017
-8	-0.0864943	0.0072318	10	0.022869	-0.11203	0.00699768	10	0.0221286	0.162494	0.0109826	10	0.0347299	0.111374	0.0296037	10	0.093615	0.160916	0.00965056	10	0.0305177	0.0253826	0.0179034	10	0.0566154	0.179243	0.0193	10	0.061032	0.322802	0.0138108	10	0.0436735	0.18425	0.0103552	10	0.0327459	0.203951	0.00912987	10	0.0288712	0.0307293	0.00355495	10	0.0112417	0.00462801	0.00280613	10	0.00887375	-0.111497
-7	-0.0763652	0.00758334	10	0.0239806	-0.105521	0.00683414	10	0.0216115	0.0423656	0.00954497	10	0.0301838	0.0385384	0.0295462	10	0.0934333	0.0838837	0.00617166	10	0.0195165	-0.0238999	0.0150871	10	0.0477096	0.0258721	0.0180481	10	0.0570731	0.225917	0.0129076	10	0.0408175	0.0768554	0.00813773	10	0.0257338	0.147051	0.00948928	10	0.0300077	0.0125076	0.00497978	10	0.0157475	-0.00423797	0.00216276	10	0.00683925	-0.0932204
-6	-0.0717301	0.00813301	10	0.0257188	-0.103733	0.00800537	10	0.0253152	0.00172431	0.00830256	10	0.026255	0.0426366	0.0184698	10	0.0584067	0.0767869	0.0064208	10	0.0203044	-0.0293996	0.0149494	10	0.0472741	0.00735569	0.0153889	10	0.0486641	0.202351	0.0120475	10	0.0380976	0.00417695	0.0102831	10	0.0325181	0.15616	0.0101931	10	0.0322335	-0.0224704	0.00465328	10	0.014715	-0.0293427	0.00160266	10	0.00506804	-0.0821702
-5	-0.0607834	0.00854859	10	0.027033	-0.125512	0.00754773	10	0.023868	0.054328	0.00920467	10	0.0291077	0.0330487	0.01428	10	0.0451572	0.130509	0.00580362	10	0.0183527	0.063223	0.0114719	10	0.0362775	0.0706116	0.0114315	10	0.0361495	0.245215	0.0114895	10	0.0363329	0.0686257	0.0109767	10	0.0347113	0.19573	0.0140954	10	0.0445735	-0.0686531	0.0047893	10	0.0151451	-0.0507768	0.00136593	10	0.00431946	-0.0416698
-4	-0.0469748	0.00797988	10	0.0252346	-0.155271	0.00700889	10	0.022164	0.138156	0.0103814	10	0.0328288	0.138289	0.0193693	10	0.0612511	0.221653	0.00824229	10	0.0260644	0.0985706	0.01314	10	0.0415523	0.201159	0.0134886	10	0.0426547	0.281173	0.00822881	10	0.0260218	0.218047	0.0125967	10	0.0398343	0.291482	0.0153419	10	0.0485154	-0.113436	0.00453946	10	0.014355	-0.0633741	0.00180095	10	0.00569509	-0.0390964
-3	-0.0512089	0.00768448	10	0.0243004	-0.201438	0.0073656	10	0.0232921	0.185061	0.0100712	10	0.031848	0.171398	0.0219098	10	0.0692849	0.286542	0.00752021	10	0.023781	0.122557	0.0148365	10	0.0469171	0.255459	0.0148687	10	0.047019	0.240131	0.00909941	10	0.0287749	0.306143	0.0139604	10	0.0441467	0.279794	0.0143037	10	0.0452322	-0.155606	0.00366454	10	0.0115883	-0.0699453	0.00195684	10	0.00618808	-0.1033
-2	-0.0812871	0.00686129	10	0.0216973	-0.254177	0.00858246	10	0.0271401	0.0339515	0.0101479	10	0.0320904	-0.0613648	0.0216379	10	0.068425	0.138411	0.0101005	10	0.0319405	-0.114563	0.0182373	10	0.0576715	0.128988	0.0184209	10	0.058252	-0.018532	0.0105086	10	0.033231	0.185752	0.0146959	10	0.0464726	0.0602162	0.0155285	10	0.0491053	-0.170921	0.00291694	10	0.00922417	-0.0183475	0.00231821	10	0.00733081	-0.0719303
-1	-0.135858	0.00784203	10	0.0247987	-0.264931	0.00946391	10	0.0299275	-0.343733	0.00976553	10	0.0308813	-0.488524	0.014995	10	0.0474182	-0.246649	0.0110345	10	0.0348942	-0.444528	0.0125071	10	0.0395508	-0.22851	0.0178478	10	0.0564396	-0.434343	0.0103776	10	0.0328169	-0.11313	0.0112341	10	0.0355253	-0.314767	0.0164936	10	0.0521572	-0.0811646	0.00347258	10	0.0109813	0.0110872	0.00232941	10	0.00736624	-0.158989
0	-0.131876	0.00913045	10	0.028873	-0.183414	0.01048	10	0.0331407	-0.644941	0.00936877	10	0.0296267	-0.809609	0.0102628	10	0.0324537	-0.541794	0.00981237	10	0.0310295	-0.637096	0.0124759	10	0.0394522	-0.49418	0.018896	10	0.0597545	-0.694177	0.0111421	10	0.0352343	-0.32801	0.0122482	10	0.0387324	-0.542417	0.0159592	10	0.0504675	0.124867	0.00450216	10	0.0142371	0.0803245	0.00144472	10	0.00456862	-0.199913
1	-0.038809	0.0105388	10	0.0333266	-0.0625959	0.0101156	10	0.0319882	-0.882045	0.00863296	10	0.0272998	-0.971956	0.0210867	10	0.0666821	-0.773611	0.0102924	10	0.0325475	-0.72256	0.0145694	10	0.0460726	-0.66846	0.0156974	10	0.0496395	-0.851386	0.0123653	10	0.0391025	-0.449441	0.0100878	10	0.0319003	-0.637144	0.0155008	10	0.0490179	0.22331	0.00492592	10	0.0155771	0.122743	0.00152907	10	0.00483534	-0.210646
2	0.0172158	0.00891175	10	0.0281814	-0.00158563	0.0101309	10	0.0320368	-0.911603	0.00836303	10	0.0264462	-0.357436	0.0362287	10	0.114565	-1.16692	0.00787728	10	0.0249101	-0.828801	0.0194793	10	0.0615989	-0.250943	0.019214	10	0.0607601	-0.319566	0.0171441	10	0.0542145	-0.581666	0.010336	10	0.0326854	-0.71687	0.015429	10	0.0487909	0.178941	0.00636541	10	0.0201292	0.0575123	0.00158152	10	0.00500119	-0.225701
3	0.0703426	0.00834225	10	0.0263805	-0.0247803	0.00923347	10	0.0291988	0.212283	0.00769999	10	0.0243495	1.16115	0.0410409	10	0.129783	-1.57055	0.00516715	10	0.01634	-0.897152	0.0203001	10	0.0641945	1.36679	0.0199338	10	0.0630361	1.21062	0.0147569	10	0.0466653	-0.638152	0.0135882	10	0.0429697	-0.705168	0.0151959	10	0.0480536	0.117867	0.00620521	10	0.0196226	-0.0183753	0.00171947	10	0.00543745	-0.160196
4	0.117285	0.0084021	10	0.0265698	-0.000619528	0.00710675	10	0.0224735	1.37097	0.0078112	10	0.0247012	2.26043	0.0430046	10	0.135992	-1.74836	0.00636125	10	0.020116	-0.99303	0.016778	10	0.0530566	2.3849	0.0135166	10	0.0427433	2.21592	0.0144034	10	0.0455474	-0.749749	0.0107477	10	0.0339871	-0.743614	0.0136136	10	0.0430501	0.121304	0.0059898	10	0.0189414	-0.0677719	0.00233733	10	0.00739129	-0.155264
5	0.175117	0.00713066	10	0.0225491	0.0742695	0.00464379	10	0.014685	1.58175	0.00841668	10	0.0266159	2.09285	0.0492059	10	0.155603	-1.63548	0.00809356	10	0.0255941	-0.949535	0.0135884	10	0.0429702	2.19891	0.00913851	10	0.0288985	2.04969	0.0166203	10	0.052558	-0.813339	0.00693939	10	0.0219443	-0.83837	0.0121925	10	0.0385562	0.112452	0.00616111	10	0.0194831	-0.0421528	0.00252379	10	0.00798093	-0.130286
6	0.217209	0.00556936	10	0.0176119	0.161687	0.00469001	10	0.0148311	1.26293	0.00788742	10	0.0249422	1.33802	0.0486121	10	0.153725	-1.2728	0.0110094	10	0.0348147	-0.78139	0.0119937	10	0.0379275	1.44022	0.0107852	10	0.0341058	1.29509	0.0156053	10	0.0493484	-0.668427	0.00752333	10	0.0237909	-0.732295	0.0137893	10	0.0436055	0.0638163	0.00532196	10	0.0168295	-0.0167677	0.00214472	10	0.0067822	-0.0791693
7	0.254467	0.00571583	10	0.018075	0.217311	0.00550804	10	0.017418	0.925523	0.00833054	10	0.0263435	0.810215	0.0395476	10	0.125061	-0.859215	0.0092153	10	0.0291413	-0.551764	0.0107823	10	0.0340966	0.846945	0.0107466	10	0.0339837	0.771214	0.0129852	10	0.0410628	-0.458384	0.0070678	10	0.0223503	-0.554719	0.0114282	10	0.0361392	0.0165384	0.0054786	10	0.0173248	-0.0165245	0.00225522	10	0.00713164	-0.00352272
8	0.216215	0.00692201	10	0.0218893	0.208854	0.00736623	10	0.0232941	0.7121	0.00775555	10	0.0245252	0.786245	0.0316551	10	0.100102	-0.533665	0.00690725	10	0.0218426	-0.353258	0.00902045	10	0.0285252	0.587718	0.0146547	10	0.0463424	0.586119	0.0104846	10	0.0331551	-0.343183	0.00480593	10	0.0151977	-0.390013	0.00736785	10	0.0232992	-0.00632847	0.0062331	10	0.0197108	-0.00859499	0.00238507	10	0.00754225	0.0300691
9	0.14567	0.00761217	10	0.0240718	0.187837	0.00849256	10	0.0268558	0.597815	0.00772709	10	0.0244352	0.956269	0.0322921	10	0.102116	-0.349168	0.00812893	10	0.0257059	-0.250074	0.00679198	10	0.0214781	0.573766	0.0134376	10	0.0424936	0.61999	0.0108194	10	0.034214	-0.307934	0.00546472	10	0.017281	-0.3819	0.0110201	10	0.0348485	-0.0014764	0.00603048	10	0.01907	-0.0122998	0.00205038	10	0.00648386	0.0326846
10	0.0525382	0.00923255	10	0.0291959	0.182889	0.00973034	10	0.03077	0.481424	0.00832234	10	0.0263176	0.764864	0.0265096	10	0.0838307	-0.232605	0.00872073	10	0.0275774	-0.277454	0.00884935	10	0.0279841	0.476398	0.012418	10	0.0392691	0.544366	0.0133283	10	0.0421478	-0.27028	0.00539616	10	0.0170642	-0.32618	0.0116436	10	0.0368204	0.0300959	0.00499055	10	0.0157815	-0.00120726	0.00155305	10	0.00491118	0.0208158
11	-0.0070545	0.010565	10	0.0334095	0.161609	0.0101649	10	0.0321442	0.327041	0.00852381	10	0.0269547	0.556091	0.0230633	10	0.0729327	-0.191651	0.0066507	10	0.0210314	-0.249474	0.00702744	10	0.0222227	0.298068	0.0126903	10	0.0401301	0.37154	0.011408	10	0.0360753	-0.282827	0.00661591	10	0.0209213	-0.29397	0.00859381	10	0.027176	0.0806553	0.00444875	10	0.0140682	-0.00581142	0.00179385	10	0.00567264	0.00822871
12	-0.0205782	0.0108837	10	0.0344173	0.144736	0.0102011	10	0.0322587	0.156067	0.0070665	10	0.0223462	0.278479	0.0334764	10	0.105862	-0.152305	0.00588541	10	0.0186113	-0.213345	0.00914603	10	0.0289223	0.159171	0.0162221	10	0.0512989	0.229176	0.00722856	10	0.0228587	-0.295245	0.00812568	10	0.0256956	-0.308997	0.00681001	10	0.0215352	0.124291	0.00466258	10	0.0147444	-0.011343	0.00191939	10	0.00606966	0.000282143
13	-0.0263525	0.0100408	10	0.0317517	0.112497	0.0107085	10	0.0338634	0.0588924	0.00669758	10	0.0211796	0.178579	0.0342391	10	0.108274	-0.163244	0.00978169	10	0.0309324	-0.194714	0.00923765	10	0.029212	0.0100236	0.0161652	10	0.0511189	0.0596221	0.00748656	10	0.0236746	-0.307382	0.00819072	10	0.0259013	-0.299848	0.00904842	10	0.0286136	0.118628	0.00405545	10	0.0128244	0.00525126	0.00169741	10	0.00536769	-0.000237293
14	-0.012952	0.00932272	10	0.029481	0.0708962	0.0107522	10	0.0340014	-0.0210107	0.00492459	10	0.0155729	0.0684193	0.0328656	10	0.10393	-0.14872	0.0109882	10	0.0347478	-0.240892	0.0106361	10	0.0336344	-0.0787495	0.0165166	10	0.0522301	-0.0424175	0.0069549	10	0.0219933	-0.321296	0.0101236	10	0.0320136	-0.325443	0.00756047	10	0.0239083	0.113436	0.00463403	10	0.0146541	0.0190585	0.00139325	10	0.00440585	0.0206181
15	0.00536415	0.00886513	10	0.028034	0.0334049	0.00925685	10	0.0292727	-0.0652102	0.00289653	10	0.00915964	-0.0864076	0.0342117	10	0.108187	-0.131155	0.0112404	10	0.0355451	-0.240769	0.0140931	10	0.0445664	-0.0894935	0.0169837	10	0.0537072	-0.100881	0.00761113	10	0.0240685	-0.31571	0.0108125	10	0.0341921	-0.348027	0.00579255	10	0.0183177	0.0777876	0.00314735	10	0.0099528	0.0212372	0.0012046	10	0.00380928	0.0753236
16	0.0185512	0.00799802	10	0.025292	0.00960585	0.00848579	10	0.0268344	-0.0649923	0.00394307	10	0.0124691	-0.045645	0.0227021	10	0.0717902	-0.162327	0.00856182	10	0.0270749	-0.181718	0.010778	10	0.0340829	-0.145044	0.0161933	10	0.0512076	-0.142464	0.00949783	10	0.0300348	-0.263147	0.0106995	10	0.0338347	-0.36865	0.00972157	10	0.0307423	0.0450267	0.00253532	10	0.00801738	0.00946263	0.00178263	10	0.00563717	0.0766583
17	0.023993	0.00772341	10	0.0244236	-0.00359602	0.00715077	10	0.0226127	-0.04544	0.00423673	10	0.0133977	0.00053192	0.0183394	10	0.0579941	-0.154727	0.00580483	10	0.0183565	-0.172513	0.006808	10	0.0215288	-0.131528	0.010592	10	0.033495	-0.130234	0.00901543	10	0.0285093	-0.276673	0.00812047	10	0.0256792	-0.412462	0.00724242	10	0.0229025	-0.0134746	0.00302692	10	0.00957195	-0.00310656	0.00192622	10	0.00609124	0.0835361
18	0.0312126	0.00791099	10	0.0250168	-0.00195118	0.00595987	10	0.0188467	-0.052277	0.00542809	10	0.0171651	0.148621	0.0263656	10	0.0833755	-0.145709	0.0041381	10	0.0130858	-0.122518	0.010963	10	0.0346681	-0.107534	0.00632705	10	0.0200079	-0.0952086	0.0113846	10	0.0360013	-0.28414	0.00806142	10	0.0254924	-0.408245	0.010109	10	0.0319675	-0.080649	0.00185694	10	0.00587217	-0.0153291	0.00229189	10	0.0072476	0.0546582
19	0.0392776	0.00639392	10	0.0202193	-0.00836816	0.00468581	10	0.0148178	-0.0330462	0.00580031	10	0.0183422	0.181241	0.0303185	10	0.0958756	-0.115535	0.00259292	10	0.00819953	-0.0929643	0.0164714	10	0.052087	-0.0386372	0.00608311	10	0.0192365	-0.0926439	0.0108311	10	0.0342508	-0.274635	0.00835541	10	0.0264221	-0.288251	0.00893298	10	0.0282486	-0.130086	0.00165248	10	0.0052256	-0.0215244	0.00262495	10	0.00830083	0.0860493
20	0.0310878	0.00475391	10	0.0150332	-0.00335933	0.00261421	10	0.00826685	-0.034127	0.00478486	10	0.0151311	-0.0176412	0.0292103	10	0.092371	-0.126566	0.00385256	10	0.0121829	-0.0980425	0.00772922	10	0.0244419	-0.0519619	0.00679005	10	0.021472	-0.0589487	0.009237	10	0.0292099	-0.241071	0.0113323	10	0.0358358	-0.263468	0.00822698	10	0.026016	-0.177657	0.0027197	10	0.00860044	-0.012569	0.0016321	10	0.00516115	0.110564
[truncated: 3 more columns]

## Sheet: ED5h
Ach
	CI_mean	CI_sem	CI_size	CI_std	CO_mean	CO_sem	CO_size	CO_std	SIAA_mean	SIAA_sem	SIAA_size	SIAA_std	SIAB_mean	SIAB_sem	SIAB_size	SIAB_std	SIAa_mean	SIAa_sem	SIAa_size	SIAa_std	SIAb_mean	SIAb_sem	SIAb_size	SIAb_std	SIaA_mean	SIaA_sem	SIaA_size	SIaA_std	SIaB_mean	SIaB_sem	SIaB_size	SIaB_std	SIaa_mean	SIaa_sem	SIaa_size	SIaa_std	SIab_mean	SIab_sem	SIab_size	SIab_std	SO_mean	SO_sem	SO_size	SO_std	sl_mean	sl_sem	sl_size	sl_std	spnnrOff_mean
-20	0.0728261	0.00323634	10	0.0102342	-0.0454329	0.00306024	10	0.00967734	-0.000106316	0.00338585	10	0.010707	-0.0193606	0.0191771	10	0.0606434	0.018369	0.00682474	10	0.0215817	0.0266183	0.0109876	10	0.0347457	0.213383	0.0137771	10	0.0435672	0.226137	0.00533414	10	0.016868	0.163351	0.00890817	10	0.0281701	0.188119	0.0128192	10	0.0405377	-0.102646	0.00157076	10	0.00496718	0.0218387	0.00101194	10	0.00320004	0.0403643
-19	-0.0181216	0.00279173	10	0.00882823	-0.0575202	0.00288199	10	0.00911365	0.0221113	0.00407073	10	0.0128728	-0.0460904	0.01769	10	0.0559408	0.0121841	0.00775994	10	0.0245391	0.0347228	0.0104697	10	0.0331081	0.244277	0.012528	10	0.039617	0.235568	0.00523904	10	0.0165673	0.19291	0.00760229	10	0.0240406	0.233552	0.0121908	10	0.0385508	-0.136461	0.00133912	10	0.00423468	0.0310167	0.00119958	10	0.0037934	0.0974972
-18	-0.00112414	0.00244828	10	0.00774214	-0.0492701	0.00300857	10	0.00951393	0.0327814	0.00481946	10	0.0152405	0.066542	0.0227553	10	0.0719586	0.0319832	0.00553594	10	0.0175062	0.0812328	0.0108186	10	0.0342115	0.24496	0.0114724	10	0.0362788	0.253063	0.00866483	10	0.0274006	0.20343	0.00769998	10	0.0243495	0.275326	0.0150521	10	0.047599	-0.169179	0.00162834	10	0.00514928	0.0208874	0.000793456	10	0.00250913	0.0779673
-17	0.00382298	0.00259764	10	0.00821446	-0.0387461	0.00351783	10	0.0111244	0.0380233	0.00520484	10	0.0164591	0.0516523	0.0285427	10	0.0902598	0.0422375	0.00653102	10	0.0206529	0.144253	0.0110732	10	0.0350165	0.212455	0.00884993	10	0.0279859	0.22661	0.00766636	10	0.0242432	0.229075	0.00732046	10	0.0231493	0.26738	0.0123098	10	0.0389271	-0.186459	0.00174334	10	0.00551292	0.0160461	0.00107886	10	0.00341164	0.092514
-16	0.0235602	0.00385265	10	0.0121831	-0.0237702	0.00338044	10	0.0106899	0.0261661	0.00416997	10	0.0131866	0.0470856	0.0362015	10	0.114479	0.0730666	0.00454421	10	0.01437	0.151444	0.0109009	10	0.0344716	0.154344	0.00842282	10	0.0266353	0.212455	0.00854758	10	0.0270298	0.259525	0.0061059	10	0.0193086	0.293875	0.0139002	10	0.0439564	-0.192837	0.00225531	10	0.00713193	0.0277649	0.00131255	10	0.00415063	0.0830487
-15	0.0301527	0.00495864	10	0.0156806	-0.00432137	0.00429054	10	0.0135679	0.0171551	0.00533478	10	0.0168701	0.0549664	0.029769	10	0.0941379	0.107162	0.00533467	10	0.0168697	0.177867	0.0100928	10	0.0319163	0.108757	0.0108839	10	0.0344179	0.169688	0.00787625	10	0.0249069	0.272021	0.00429514	10	0.0135824	0.302865	0.0150257	10	0.0475156	-0.185615	0.00243059	10	0.00768621	0.0426838	0.00134139	10	0.00424184	0.0815061
-14	0.0306525	0.00512632	10	0.0162108	0.0106785	0.00451303	10	0.0142715	-0.000957191	0.0057228	10	0.0180971	0.0386852	0.0283546	10	0.0896653	0.121781	0.00382567	10	0.0120978	0.179676	0.0125823	10	0.0397886	0.0990149	0.0102395	10	0.0323802	0.132289	0.010603	10	0.0335297	0.251742	0.00506154	10	0.016006	0.266236	0.0120725	10	0.0381767	-0.163427	0.00242642	10	0.00767301	0.0557973	0.00158575	10	0.00501459	0.0749821
-13	0.0124888	0.00499351	10	0.0157909	0.0269958	0.0047916	10	0.0151524	-0.0577328	0.00603234	10	0.0190759	0.102505	0.0243422	10	0.0769767	0.131336	0.00591731	10	0.0187122	0.154596	0.0120655	10	0.0381544	0.0339834	0.0111607	10	0.0352933	0.0569178	0.0132112	10	0.0417776	0.23729	0.00430364	10	0.0136093	0.22572	0.00787429	10	0.0249007	-0.142714	0.00276533	10	0.00874476	0.0664957	0.00149865	10	0.00473915	0.0704909
-12	-0.00181604	0.00506655	10	0.0160218	0.0454703	0.00473217	10	0.0149644	-0.170063	0.00634314	10	0.0200588	0.114677	0.0221728	10	0.0701165	0.0832586	0.00617277	10	0.01952	0.10978	0.0140518	10	0.0444357	-0.0543761	0.00805182	10	0.0254621	-0.063548	0.0142796	10	0.045156	0.170149	0.00649437	10	0.020537	0.178341	0.0111816	10	0.0353592	-0.113084	0.00333182	10	0.0105361	0.075259	0.00131051	10	0.00414419	0.0900345
-11	-0.04309	0.00510494	10	0.0161432	0.052187	0.00455529	10	0.0144051	-0.347106	0.0075046	10	0.0237316	-0.131246	0.022983	10	0.0726787	-0.0592739	0.00655165	10	0.0207181	0.0238525	0.0128562	10	0.040655	-0.282909	0.00793042	10	0.0250782	-0.251595	0.0124971	10	0.0395195	0.0451344	0.00740081	10	0.0234034	0.0868952	0.0177605	10	0.0561637	-0.0963512	0.00371747	10	0.0117557	0.0771539	0.00110607	10	0.00349771	0.0585849
-10	-0.082218	0.00512389	10	0.0162031	0.0579476	0.00430259	10	0.013606	-0.577443	0.00780605	10	0.0246849	-0.450836	0.0282519	10	0.0893403	-0.256624	0.00536314	10	0.0169597	-0.0692717	0.0106465	10	0.0336672	-0.524146	0.012412	10	0.0392503	-0.476344	0.0108415	10	0.0342837	-0.130675	0.00820336	10	0.0259413	-0.122461	0.0141139	10	0.0446322	-0.0901757	0.00378921	10	0.0119825	0.0719961	0.00132766	10	0.00419844	0.0815882
-9	-0.124774	0.00535809	10	0.0169438	0.0498449	0.00498647	10	0.0157686	-0.823759	0.00760241	10	0.0240409	-0.644784	0.0254456	10	0.0804661	-0.479987	0.00517302	10	0.0163585	-0.185878	0.00706007	10	0.0223259	-0.770667	0.0118318	10	0.0374153	-0.680521	0.0128414	10	0.0406082	-0.313139	0.00858378	10	0.0271443	-0.30325	0.00935177	10	0.0295729	-0.0858184	0.00372957	10	0.0117939	0.0507101	0.00154783	10	0.00489467	0.0687934
-8	-0.156113	0.0057793	10	0.0182758	0.0368233	0.00583521	10	0.0184525	-1.03089	0.00655472	10	0.0207278	-0.755053	0.0244007	10	0.0771619	-0.655742	0.00572282	10	0.0180972	-0.29561	0.0120504	10	0.0381066	-0.982174	0.0111585	10	0.0352863	-0.83926	0.013973	10	0.0441865	-0.469246	0.00894096	10	0.0282738	-0.450838	0.0108126	10	0.0341924	-0.0917332	0.00387144	10	0.0122426	0.0314783	0.00158133	10	0.00500061	0.100503
-7	-0.152586	0.00635393	10	0.0200929	0.0154562	0.00689298	10	0.0217975	-1.13143	0.00594708	10	0.0188063	-0.82217	0.0184406	10	0.0583142	-0.75027	0.00669029	10	0.0211565	-0.370777	0.0130145	10	0.0411555	-1.0754	0.0107926	10	0.0341293	-0.944385	0.0119247	10	0.0377094	-0.567282	0.00826758	10	0.0261444	-0.526065	0.0118082	10	0.0373407	-0.0953199	0.00394981	10	0.0124904	0.0260342	0.0020225	10	0.00639571	0.0776696
-6	-0.133173	0.0077525	10	0.0245156	-0.0111144	0.00726579	10	0.0229764	-1.14818	0.00477877	10	0.0151118	-0.782845	0.0203607	10	0.0643862	-0.747757	0.00601643	10	0.0190256	-0.35975	0.00947464	10	0.0299615	-1.09606	0.0112026	10	0.0354258	-0.944229	0.00889282	10	0.0281216	-0.579387	0.00806267	10	0.0254964	-0.520274	0.0115283	10	0.0364557	-0.0904463	0.00421078	10	0.0133156	0.0110647	0.00219379	10	0.00693737	0.0823265
-5	-0.106795	0.00863211	10	0.0272971	-0.0422943	0.00802838	10	0.025388	-1.07937	0.00446389	10	0.0141161	-0.680147	0.0164234	10	0.0519353	-0.681956	0.00665001	10	0.0210292	-0.289425	0.0093325	10	0.029512	-0.97943	0.00961545	10	0.0304067	-0.853158	0.0112274	10	0.0355043	-0.480441	0.0074786	10	0.0236494	-0.422201	0.0099407	10	0.0314352	-0.08581	0.00406863	10	0.0128661	0.0499596	0.00239004	10	0.00755797	-0.0165991
-4	-0.0756955	0.00838903	10	0.0265284	-0.0697371	0.00801277	10	0.0253386	-0.924721	0.00530893	10	0.0167883	-0.533359	0.0160865	10	0.0508699	-0.524508	0.00882615	10	0.0279107	-0.121998	0.00771101	10	0.0243844	-0.829927	0.0101372	10	0.0320568	-0.712934	0.0102975	10	0.0325634	-0.302539	0.00788552	10	0.0249362	-0.27706	0.00579553	10	0.0183271	-0.0308253	0.00297877	10	0.00941969	0.0864498	0.00255969	10	0.00809444	-0.0393237
-3	-0.02475	0.00797145	10	0.0252079	-0.0920749	0.00849306	10	0.0268574	-0.717134	0.0059344	10	0.0187662	-0.370248	0.0145176	10	0.0459088	-0.300239	0.0100646	10	0.0318272	0.0682756	0.0130577	10	0.041292	-0.632702	0.0112234	10	0.0354915	-0.526084	0.013265	10	0.0419476	-0.0696309	0.00938487	10	0.0296776	-0.0380007	0.011381	10	0.0359899	-0.0129625	0.00302975	10	0.0095809	0.155748	0.00262773	10	0.00830962	-0.0998414
-2	0.0365059	0.00745402	10	0.0235717	-0.104606	0.00869878	10	0.027508	-0.464732	0.00599717	10	0.0189647	0.0429479	0.0230053	10	0.072749	-0.0266827	0.00937539	10	0.0296476	0.38166	0.016065	10	0.0508021	-0.355872	0.0104985	10	0.0331992	-0.24684	0.0130432	10	0.0412463	0.245142	0.00832214	10	0.0263169	0.258147	0.0109268	10	0.0345536	-0.0397889	0.00356098	10	0.0112608	0.278326	0.00234925	10	0.00742898	-0.0273969
-1	0.0915686	0.00743813	10	0.0235214	-0.0761303	0.00781021	10	0.024698	-0.0566064	0.00668839	10	0.0211506	0.474326	0.0300265	10	0.0949522	0.413685	0.00774456	10	0.0244904	0.772844	0.0163636	10	0.0517462	0.114734	0.0130097	10	0.0411402	0.156325	0.0124729	10	0.0394428	0.66243	0.0101972	10	0.0322463	0.768668	0.0123166	10	0.0389486	-0.191514	0.00367519	10	0.011622	0.267557	0.00270586	10	0.00855668	0.191024
0	0.189833	0.00686482	10	0.0217085	-0.0712451	0.0075503	10	0.0238762	0.206286	0.00698744	10	0.0220962	0.682837	0.0351858	10	0.111267	0.802106	0.00809201	10	0.0255892	1.11963	0.0127369	10	0.0402775	0.3769	0.0121919	10	0.038554	0.387122	0.00934261	10	0.0295439	0.944967	0.0105924	10	0.0334962	1.10978	0.0138333	10	0.0437448	-0.495401	0.00290357	10	0.00918188	0.328223	0.00263724	10	0.00833967	0.554641
1	0.237268	0.00670887	10	0.0212153	-0.125034	0.00819688	10	0.0259208	0.0484345	0.00689109	10	0.0217915	0.675428	0.0261413	10	0.0826659	0.391059	0.00663345	10	0.0209768	0.917406	0.0124099	10	0.0392434	0.257248	0.0120011	10	0.0379509	0.335087	0.0103476	10	0.0327218	0.590556	0.0108605	10	0.0343438	0.779848	0.0141717	10	0.0448149	-0.662345	0.0027678	10	0.00875256	0.0502829	0.00258189	10	0.00816466	0.666318
2	0.165746	0.00816917	10	0.0258332	-0.191105	0.00872673	10	0.0275964	0.108239	0.00785294	10	0.0248332	0.955774	0.0525002	10	0.16602	-0.237872	0.00533209	10	0.0168616	0.360594	0.0132968	10	0.0420482	0.517484	0.0147812	10	0.0467424	0.699677	0.0122558	10	0.0387562	-0.0164653	0.00933147	10	0.0295087	0.118661	0.00956567	10	0.0302493	-0.653654	0.00248246	10	0.00785023	-0.144292	0.00245209	10	0.0077542	0.397661
3	0.0912075	0.00997942	10	0.0315577	-0.194344	0.00823702	10	0.0260477	-0.306815	0.00534574	10	0.0169047	0.181001	0.0402795	10	0.127375	-0.565804	0.00607393	10	0.0192074	-0.132057	0.0126167	10	0.0398975	-0.0557323	0.0085066	10	0.0269002	0.125871	0.0119353	10	0.0377426	-0.418	0.00950082	10	0.0300442	-0.271883	0.00888047	10	0.0280825	-0.51511	0.00205932	10	0.00651214	-0.278709	0.00219635	10	0.00694545	0.00998766
4	0.0841942	0.0093127	10	0.0294493	-0.12512	0.00742198	10	0.0234704	-0.567907	0.00377168	10	0.0119271	-0.614425	0.031195	10	0.0986473	-0.436828	0.0112792	10	0.035668	-0.288487	0.0105606	10	0.0333955	-0.645944	0.00845871	10	0.0267488	-0.544212	0.0143176	10	0.0452763	-0.483268	0.00961491	10	0.030405	-0.281873	0.0194671	10	0.0615604	-0.360399	0.00273591	10	0.00865171	-0.309148	0.00211658	10	0.0066932	-0.261638
5	0.133186	0.00805885	10	0.0254843	-0.0361208	0.00741433	10	0.0234462	-0.629616	0.00574473	10	0.0181664	-1.12307	0.0189811	10	0.0600234	0.214545	0.0120398	10	0.0380731	0.0618276	0.0149143	10	0.0471631	-1.02865	0.0115402	10	0.0364933	-0.992682	0.0124728	10	0.0394424	-0.068279	0.00741585	10	0.023451	0.0783769	0.0176232	10	0.0557295	-0.246569	0.00343541	10	0.0108637	-0.20511	0.00192651	10	0.00609216	-0.267707
6	0.185433	0.00808366	10	0.0255628	0.0348862	0.00789975	10	0.0249812	-0.528491	0.00483144	10	0.0152784	-1.18059	0.0196801	10	0.0622341	1.26688	0.012031	10	0.0380454	0.799458	0.0235164	10	0.0743655	-1.06412	0.0109178	10	0.034525	-1.0921	0.0114605	10	0.0362412	0.694919	0.0081497	10	0.0257716	0.654788	0.0212033	10	0.0670507	-0.24477	0.00394959	10	0.0124897	-0.112427	0.00176697	10	0.00558764	-0.0682694
7	0.163347	0.00876962	10	0.027732	0.0489212	0.00712288	10	0.0225245	-0.30304	0.00425415	10	0.0134528	-0.771031	0.013776	10	0.0435634	2.08049	0.0119501	10	0.0377896	1.2944	0.0232405	10	0.0734929	-0.773844	0.00969816	10	0.0306683	-0.733171	0.0114896	10	0.0363334	1.28486	0.00568411	10	0.0179747	1.10842	0.0154203	10	0.0487632	-0.311307	0.00425816	10	0.0134655	-0.0186164	0.00169876	10	0.00537194	0.251252
8	0.0547639	0.00843872	10	0.0266856	0.0328762	0.00592524	10	0.0187373	-0.0836878	0.00480336	10	0.0151896	-0.277996	0.0225805	10	0.0714057	2.34331	0.0111653	10	0.0353077	1.42776	0.018881	10	0.059707	-0.352267	0.00816654	10	0.0258249	-0.234718	0.0145029	10	0.0458622	1.46558	0.00589047	10	0.0186273	1.26775	0.011115	10	0.0351487	-0.3808	0.00459642	10	0.0145352	0.0314123	0.00111594	10	0.00352892	0.367543
9	-0.0501791	0.00785412	10	0.0248369	0.00930876	0.00604963	10	0.0191306	0.0752848	0.00582505	10	0.0184204	0.061218	0.0170161	10	0.0538097	2.18933	0.00898187	10	0.0284032	1.28073	0.0117481	10	0.0371508	-0.0103168	0.00757707	10	0.0239608	0.16338	0.0121492	10	0.0384191	1.32802	0.00469793	10	0.0148562	1.20869	0.0114281	10	0.0361388	-0.422113	0.00415922	10	0.0131526	0.0438149	0.000920832	10	0.00291192	0.419134
10	-0.127804	0.00790826	10	0.0250081	-0.0160661	0.00680897	10	0.0215319	0.0596036	0.00710967	10	0.0224827	0.063601	0.0132919	10	0.0420328	1.82849	0.0079602	10	0.0251724	1.05864	0.0120184	10	0.0380055	0.0891939	0.00857559	10	0.0271184	0.252544	0.00784981	10	0.0248233	1.06567	0.00767564	10	0.0242725	1.04953	0.00963205	10	0.0304592	-0.426713	0.00389249	10	0.0123091	0.0389475	0.00176979	10	0.00559657	0.346411
11	-0.15982	0.00877405	10	0.027746	-0.0311129	0.00730027	10	0.0230855	-0.0456887	0.00774359	10	0.0244874	-0.10015	0.0130376	10	0.0412285	1.47616	0.00919193	10	0.0290675	0.816591	0.0132605	10	0.0419334	0.0131116	0.00853454	10	0.0269886	0.130635	0.00947099	10	0.0299499	0.878792	0.00703963	10	0.0222613	0.890333	0.0113427	10	0.0358689	-0.413344	0.00298544	10	0.00944077	0.00788784	0.00214888	10	0.00679536	0.248517
12	-0.144473	0.00760942	10	0.0240631	-0.0637774	0.00701272	10	0.0221762	-0.0793456	0.00767949	10	0.0242847	-0.146863	0.0214624	10	0.0678701	1.24241	0.0107131	10	0.0338776	0.647602	0.0074301	10	0.023496	0.00809152	0.00927427	10	0.0293278	0.0507494	0.0109756	10	0.0347079	0.733377	0.00810244	10	0.0256222	0.742024	0.0102553	10	0.03243	-0.404031	0.00296592	10	0.00937908	-0.0221605	0.00156287	10	0.00494222	0.170497
13	-0.109007	0.00673893	10	0.0213104	-0.114398	0.00689013	10	0.0217885	-0.0356667	0.0051339	10	0.0162348	-0.127203	0.0220717	10	0.0697967	0.996129	0.00940176	10	0.029731	0.5362	0.00954886	10	0.0301961	0.0439281	0.00951606	10	0.0300924	0.0721742	0.0122401	10	0.0387067	0.650704	0.0053972	10	0.0170674	0.667968	0.0110231	10	0.0348581	-0.410674	0.00312171	10	0.00987172	-0.0262393	0.0012279	10	0.00388295	0.095447
14	-0.0629442	0.00550619	10	0.0174121	-0.151849	0.00724296	10	0.0229043	0.059977	0.00486301	10	0.0153782	-0.125858	0.0161639	10	0.0511147	0.812458	0.0102044	10	0.0322693	0.461306	0.0106997	10	0.0338354	0.146069	0.0123495	10	0.0390525	0.133141	0.0110929	10	0.0350788	0.596768	0.00475476	10	0.0150359	0.615998	0.00782147	10	0.0247337	-0.423165	0.0030147	10	0.00953333	-0.0195039	0.000966176	10	0.00305532	0.0645461
15	-0.0158553	0.00551744	10	0.0174477	-0.156743	0.00774741	10	0.0244995	0.139869	0.00328522	10	0.0103888	-0.160299	0.0169717	10	0.0536693	0.662846	0.0113429	10	0.0358693	0.368617	0.00991195	10	0.0313443	0.174525	0.0114655	10	0.0362571	0.20093	0.00719824	10	0.0227628	0.569211	0.00626032	10	0.0197969	0.527469	0.00872056	10	0.0275768	-0.432549	0.00181202	10	0.00573012	0.000577243	0.000823237	10	0.0026033	0.000107136
16	0.0259123	0.00587649	10	0.0185831	-0.109814	0.0076758	10	0.024273	0.195515	0.00233883	10	0.00739604	-0.141608	0.0256655	10	0.0811613	0.547078	0.0109536	10	0.0346384	0.333692	0.00982279	10	0.0310624	0.170785	0.00861482	10	0.0272424	0.218046	0.00872084	10	0.0275777	0.539429	0.00641276	10	0.0202789	0.440282	0.0102382	10	0.032376	-0.433502	0.00128299	10	0.00405717	0.0114101	0.00106535	10	0.00336895	-0.0459081
17	0.0470928	0.00578315	10	0.0182879	-0.0484855	0.00677554	10	0.0214261	0.205888	0.00311881	10	0.00986254	-0.12275	0.0308487	10	0.097552	0.45079	0.00899941	10	0.0284586	0.28298	0.0102908	10	0.0325422	0.142164	0.00938544	10	0.0296794	0.193132	0.00861483	10	0.0272425	0.504659	0.00577429	10	0.0182599	0.392253	0.010095	10	0.0319233	-0.392655	0.00194842	10	0.00616143	0.0150467	0.00105331	10	0.00333086	-0.10737
18	0.0521159	0.00508322	10	0.0160746	-0.00248769	0.0054982	10	0.0173868	0.191971	0.00359741	10	0.011376	-0.0680787	0.028538	10	0.0902451	0.398267	0.00993692	10	0.0314233	0.275108	0.00923913	10	0.0292167	0.0875116	0.00930826	10	0.0294353	0.135768	0.0101869	10	0.0322138	0.474882	0.00550864	10	0.0174199	0.35473	0.0063868	10	0.0201968	-0.344192	0.00197812	10	0.00625536	-5.91038e-05	0.00144261	10	0.00456195	-0.161165
19	0.0322527	0.00388496	10	0.0122853	0.0315449	0.00436809	10	0.0138131	0.137266	0.00319112	10	0.0100912	-0.134968	0.0280788	10	0.0887929	0.359221	0.00868297	10	0.027458	0.24726	0.0089305	10	0.0282407	0.0387382	0.00811452	10	0.0256604	0.0541373	0.00666748	10	0.0210844	0.438391	0.00419369	10	0.0132616	0.372177	0.00823605	10	0.0260447	-0.279662	0.00254559	10	0.00804987	-0.0210153	0.00178284	10	0.00563785	-0.221815
20	0.00263695	0.00273966	10	0.00866357	0.0368048	0.00293853	10	0.00929245	0.101995	0.00295108	10	0.00933215	-0.120367	0.0254581	10	0.0805055	0.310021	0.00757552	10	0.0239559	0.214007	0.00718111	10	0.0227087	0.0110401	0.00911339	10	0.0288191	-0.0145627	0.00737157	10	0.023311	0.399615	0.00515153	10	0.0162906	0.386027	0.0102186	10	0.032314	-0.209968	0.00279798	10	0.00884799	-0.0207315	0.001269	10	0.00401292	-0.260924
[truncated: 3 more columns]

## Sheet: ED5i
	mouse_id	channel	name	model_version	run_num	mse_tr	mse_cv	mse_te
0	63_64_65_66_67_68_69_57_58_59_60_61_53_55_56	gACH	base_words	base_words_max_iter10000__fit_interceptFalse__alpha0____01__l1_ratio0____01	num=0	0.835553	0.836647	0.844109
1	63_64_65_66_67_68_69_57_58_59_60_61_53_55_56	gACH	base_words	base_words_max_iter10000__fit_interceptFalse__alpha0____01__l1_ratio0____01	num=1	0.842391	0.844486	0.837436
2	63_64_65_66_67_68_69_57_58_59_60_61_53_55_56	gACH	base_words	base_words_max_iter10000__fit_interceptFalse__alpha0____01__l1_ratio0____01	num=2	0.837984	0.834263	0.842197
6	63_64_65_66_67_68_69_57_58_59_60_61_53_55_56	gACH	base_words	base_words_max_iter10000__fit_interceptFalse__alpha0____01__l1_ratio0____1	num=0	0.851134	0.851682	0.859573
7	63_64_65_66_67_68_69_57_58_59_60_61_53_55_56	gACH	base_words	base_words_max_iter10000__fit_interceptFalse__alpha0____01__l1_ratio0____1	num=1	0.858005	0.85651	0.853125
8	63_64_65_66_67_68_69_57_58_59_60_61_53_55_56	gACH	base_words	base_words_max_iter10000__fit_interceptFalse__alpha0____01__l1_ratio0____1	num=2	0.853321	0.849594	0.857903
9	63_64_65_66_67_68_69_57_58_59_60_61_53_55_56	gACH	base_words	base_words_max_iter10000__fit_interceptFalse__alpha0____01__l1_ratio1____0	num=0	0.918201	0.922582	0.926936
10	63_64_65_66_67_68_69_57_58_59_60_61_53_55_56	gACH	base_words	base_words_max_iter10000__fit_interceptFalse__alpha0____01__l1_ratio1____0	num=1	0.924416	0.926354	0.92049
11	63_64_65_66_67_68_69_57_58_59_60_61_53_55_56	gACH	base_words	base_words_max_iter10000__fit_interceptFalse__alpha0____01__l1_ratio1____0	num=2	0.920332	0.917008	0.925061
12	63_64_65_66_67_68_69_57_58_59_60_61_53_55_56	gACH	base_words	base_words_max_iter10000__fit_interceptFalse__alpha0____0__l1_ratio0____01	num=0	0.764837	0.768108	0.772108
13	63_64_65_66_67_68_69_57_58_59_60_61_53_55_56	gACH	base_words	base_words_max_iter10000__fit_interceptFalse__alpha0____0__l1_ratio0____01	num=1	0.770075	0.76906	0.766758
14	63_64_65_66_67_68_69_57_58_59_60_61_53_55_56	gACH	base_words	base_words_max_iter10000__fit_interceptFalse__alpha0____0__l1_ratio0____01	num=2	0.767557	0.768803	0.7693
15	63_64_65_66_67_68_69_57_58_59_60_61_53_55_56	gACH	base_words	base_words_max_iter10000__fit_interceptFalse__alpha0____0__l1_ratio0____0	num=0	0.764837	0.764646	0.772108
16	63_64_65_66_67_68_69_57_58_59_60_61_53_55_56	gACH	base_words	base_words_max_iter10000__fit_interceptFalse__alpha0____0__l1_ratio0____0	num=1	0.770075	0.771403	0.766758
17	63_64_65_66_67_68_69_57_58_59_60_61_53_55_56	gACH	base_words	base_words_max_iter10000__fit_interceptFalse__alpha0____0__l1_ratio0____0	num=2	0.767557	0.767929	0.7693
18	63_64_65_66_67_68_69_57_58_59_60_61_53_55_56	gACH	base_words	base_words_max_iter10000__fit_interceptFalse__alpha0____0__l1_ratio0____1	num=0	0.764837	0.768522	0.772108
19	63_64_65_66_67_68_69_57_58_59_60_61_53_55_56	gACH	base_words	base_words_max_iter10000__fit_interceptFalse__alpha0____0__l1_ratio0____1	num=1	0.770075	0.772067	0.766758
20	63_64_65_66_67_68_69_57_58_59_60_61_53_55_56	gACH	base_words	base_words_max_iter10000__fit_interceptFalse__alpha0____0__l1_ratio0____1	num=2	0.767557	0.770268	0.7693
21	63_64_65_66_67_68_69_57_58_59_60_61_53_55_56	gACH	base_words	base_words_max_iter10000__fit_interceptFalse__alpha0____0__l1_ratio1____0	num=0	0.764837	0.767505	0.772108
22	63_64_65_66_67_68_69_57_58_59_60_61_53_55_56	gACH	base_words	base_words_max_iter10000__fit_interceptFalse__alpha0____0__l1_ratio1____0	num=1	0.770075	0.774476	0.766758
23	63_64_65_66_67_68_69_57_58_59_60_61_53_55_56	gACH	base_words	base_words_max_iter10000__fit_interceptFalse__alpha0____0__l1_ratio1____0	num=2	0.767557	0.770542	0.7693
24	63_64_65_66_67_68_69_57_58_59_60_61_53_55_56	gACH	base_words	base_words_max_iter10000__fit_interceptFalse__alpha0____1__l1_ratio0____01	num=0	0.897921	0.899966	0.906452
25	63_64_65_66_67_68_69_57_58_59_60_61_53_55_56	gACH	base_words	base_words_max_iter10000__fit_interceptFalse__alpha0____1__l1_ratio0____01	num=1	0.904274	0.903628	0.900012
26	63_64_65_66_67_68_69_57_58_59_60_61_53_55_56	gACH	base_words	base_words_max_iter10000__fit_interceptFalse__alpha0____1__l1_ratio0____01	num=2	0.899579	0.89868	0.90495
27	63_64_65_66_67_68_69_57_58_59_60_61_53_55_56	gACH	base_words	base_words_max_iter10000__fit_interceptFalse__alpha0____1__l1_ratio0____0	num=0	0.764837	0.766375	0.772109
28	63_64_65_66_67_68_69_57_58_59_60_61_53_55_56	gACH	base_words	base_words_max_iter10000__fit_interceptFalse__alpha0____1__l1_ratio0____0	num=1	0.770075	0.773607	0.766757
29	63_64_65_66_67_68_69_57_58_59_60_61_53_55_56	gACH	base_words	base_words_max_iter10000__fit_interceptFalse__alpha0____1__l1_ratio0____0	num=2	0.767557	0.771389	0.769299
30	63_64_65_66_67_68_69_57_58_59_60_61_53_55_56	gACH	base_words	base_words_max_iter10000__fit_interceptFalse__alpha0____1__l1_ratio0____1	num=0	0.936678	0.936287	0.945472
31	63_64_65_66_67_68_69_57_58_59_60_61_53_55_56	gACH	base_words	base_words_max_iter10000__fit_interceptFalse__alpha0____1__l1_ratio0____1	num=1	0.942901	0.943589	0.938747
32	63_64_65_66_67_68_69_57_58_59_60_61_53_55_56	gACH	base_words	base_words_max_iter10000__fit_interceptFalse__alpha0____1__l1_ratio0____1	num=2	0.938384	0.940042	0.943581
33	63_64_65_66_67_68_69_57_58_59_60_61_53_55_56	gACH	base_words	base_words_max_iter10000__fit_interceptFalse__alpha0____1__l1_ratio1____0	num=0	0.981244	0.982072	0.990219
34	63_64_65_66_67_68_69_57_58_59_60_61_53_55_56	gACH	base_words	base_words_max_iter10000__fit_interceptFalse__alpha0____1__l1_ratio1____0	num=1	0.988021	0.991617	0.983429
35	63_64_65_66_67_68_69_57_58_59_60_61_53_55_56	gACH	base_words	base_words_max_iter10000__fit_interceptFalse__alpha0____1__l1_ratio1____0	num=2	0.983124	0.983854	0.988322
36	63_64_65_66_67_68_69_57_58_59_60_61_53_55_56	gACH	base_words	base_words_max_iter10000__fit_interceptFalse__alpha1____0__l1_ratio0____01	num=0	0.966085	0.966552	0.975007
37	63_64_65_66_67_68_69_57_58_59_60_61_53_55_56	gACH	base_words	base_words_max_iter10000__fit_interceptFalse__alpha1____0__l1_ratio0____01	num=1	0.97273	0.971989	0.968198
38	63_64_65_66_67_68_69_57_58_59_60_61_53_55_56	gACH	base_words	base_words_max_iter10000__fit_interceptFalse__alpha1____0__l1_ratio0____01	num=2	0.967802	0.970227	0.973072
39	63_64_65_66_67_68_69_57_58_59_60_61_53_55_56	gACH	base_words	base_words_max_iter10000__fit_interceptFalse__alpha1____0__l1_ratio0____0	num=0	0.764838	0.764044	0.772114
40	63_64_65_66_67_68_69_57_58_59_60_61_53_55_56	gACH	base_words	base_words_max_iter10000__fit_interceptFalse__alpha1____0__l1_ratio0____0	num=1	0.770076	0.771528	0.766751
41	63_64_65_66_67_68_69_57_58_59_60_61_53_55_56	gACH	base_words	base_words_max_iter10000__fit_interceptFalse__alpha1____0__l1_ratio0____0	num=2	0.767558	0.762829	0.769299
42	63_64_65_66_67_68_69_57_58_59_60_61_53_55_56	gACH	base_words	base_words_max_iter10000__fit_interceptFalse__alpha1____0__l1_ratio0____1	num=0	0.981244	0.981963	0.990219
43	63_64_65_66_67_68_69_57_58_59_60_61_53_55_56	gACH	base_words	base_words_max_iter10000__fit_interceptFalse__alpha1____0__l1_ratio0____1	num=1	0.988021	0.98662	0.983429
44	63_64_65_66_67_68_69_57_58_59_60_61_53_55_56	gACH	base_words	base_words_max_iter10000__fit_interceptFalse__alpha1____0__l1_ratio0____1	num=2	0.983124	0.984889	0.988322
45	63_64_65_66_67_68_69_57_58_59_60_61_53_55_56	gACH	base_words	base_words_max_iter10000__fit_interceptFalse__alpha1____0__l1_ratio1____0	num=0	0.981244	0.985677	0.990219
46	63_64_65_66_67_68_69_57_58_59_60_61_53_55_56	gACH	base_words	base_words_max_iter10000__fit_interceptFalse__alpha1____0__l1_ratio1____0	num=1	0.988021	0.987321	0.983429
47	63_64_65_66_67_68_69_57_58_59_60_61_53_55_56	gACH	base_words	base_words_max_iter10000__fit_interceptFalse__alpha1____0__l1_ratio1____0	num=2	0.983124	0.982915	0.988322
48	63_64_65_66_67_68_69_57_58_59_60_61_53_55_56	rDA	base_words	base_words_max_iter10000__fit_interceptFalse__alpha0____01__l1_ratio0____01	num=0	0.839009	0.839724	0.843513
49	63_64_65_66_67_68_69_57_58_59_60_61_53_55_56	rDA	base_words	base_words_max_iter10000__fit_interceptFalse__alpha0____01__l1_ratio0____01	num=1	0.846066	0.849874	0.836185
50	63_64_65_66_67_68_69_57_58_59_60_61_53_55_56	rDA	base_words	base_words_max_iter10000__fit_interceptFalse__alpha0____01__l1_ratio0____01	num=2	0.840261	0.841404	0.842068
54	63_64_65_66_67_68_69_57_58_59_60_61_53_55_56	rDA	base_words	base_words_max_iter10000__fit_interceptFalse__alpha0____01__l1_ratio0____1	num=0	0.853671	0.854143	0.857823
55	63_64_65_66_67_68_69_57_58_59_60_61_53_55_56	rDA	base_words	base_words_max_iter10000__fit_interceptFalse__alpha0____01__l1_ratio0____1	num=1	0.860763	0.862243	0.850284
56	63_64_65_66_67_68_69_57_58_59_60_61_53_55_56	rDA	base_words	base_words_max_iter10000__fit_interceptFalse__alpha0____01__l1_ratio0____1	num=2	0.854978	0.846514	0.855658
57	63_64_65_66_67_68_69_57_58_59_60_61_53_55_56	rDA	base_words	base_words_max_iter10000__fit_interceptFalse__alpha0____01__l1_ratio1____0	num=0	0.908317	0.908892	0.911659
58	63_64_65_66_67_68_69_57_58_59_60_61_53_55_56	rDA	base_words	base_words_max_iter10000__fit_interceptFalse__alpha0____01__l1_ratio1____0	num=1	0.915879	0.91474	0.904135
59	63_64_65_66_67_68_69_57_58_59_60_61_53_55_56	rDA	base_words	base_words_max_iter10000__fit_interceptFalse__alpha0____01__l1_ratio1____0	num=2	0.911208	0.914192	0.909453
60	63_64_65_66_67_68_69_57_58_59_60_61_53_55_56	rDA	base_words	base_words_max_iter10000__fit_interceptFalse__alpha0____0__l1_ratio0____01	num=0	0.788231	0.791364	0.799007
61	63_64_65_66_67_68_69_57_58_59_60_61_53_55_56	rDA	base_words	base_words_max_iter10000__fit_interceptFalse__alpha0____0__l1_ratio0____01	num=1	0.795179	0.797237	0.792331
62	63_64_65_66_67_68_69_57_58_59_60_61_53_55_56	rDA	base_words	base_words_max_iter10000__fit_interceptFalse__alpha0____0__l1_ratio0____01	num=2	0.788975	0.791286	0.798242
63	63_64_65_66_67_68_69_57_58_59_60_61_53_55_56	rDA	base_words	base_words_max_iter10000__fit_interceptFalse__alpha0____0__l1_ratio0____0	num=0	0.788231	0.791918	0.799007
64	63_64_65_66_67_68_69_57_58_59_60_61_53_55_56	rDA	base_words	base_words_max_iter10000__fit_interceptFalse__alpha0____0__l1_ratio0____0	num=1	0.795179	0.795371	0.792331
65	63_64_65_66_67_68_69_57_58_59_60_61_53_55_56	rDA	base_words	base_words_max_iter10000__fit_interceptFalse__alpha0____0__l1_ratio0____0	num=2	0.788975	0.788476	0.798242
66	63_64_65_66_67_68_69_57_58_59_60_61_53_55_56	rDA	base_words	base_words_max_iter10000__fit_interceptFalse__alpha0____0__l1_ratio0____1	num=0	0.788231	0.784083	0.799007
67	63_64_65_66_67_68_69_57_58_59_60_61_53_55_56	rDA	base_words	base_words_max_iter10000__fit_interceptFalse__alpha0____0__l1_ratio0____1	num=1	0.795179	0.794853	0.792331
68	63_64_65_66_67_68_69_57_58_59_60_61_53_55_56	rDA	base_words	base_words_max_iter10000__fit_interceptFalse__alpha0____0__l1_ratio0____1	num=2	0.788975	0.794094	0.798242
69	63_64_65_66_67_68_69_57_58_59_60_61_53_55_56	rDA	base_words	base_words_max_iter10000__fit_interceptFalse__alpha0____0__l1_ratio1____0	num=0	0.788231	0.79252	0.799007
70	63_64_65_66_67_68_69_57_58_59_60_61_53_55_56	rDA	base_words	base_words_max_iter10000__fit_interceptFalse__alpha0____0__l1_ratio1____0	num=1	0.795179	0.806123	0.792331
71	63_64_65_66_67_68_69_57_58_59_60_61_53_55_56	rDA	base_words	base_words_max_iter10000__fit_interceptFalse__alpha0____0__l1_ratio1____0	num=2	0.788975	0.788798	0.798242
72	63_64_65_66_67_68_69_57_58_59_60_61_53_55_56	rDA	base_words	base_words_max_iter10000__fit_interceptFalse__alpha0____1__l1_ratio0____01	num=0	0.892355	0.897953	0.895895
73	63_64_65_66_67_68_69_57_58_59_60_61_53_55_56	rDA	base_words	base_words_max_iter10000__fit_interceptFalse__alpha0____1__l1_ratio0____01	num=1	0.900189	0.897829	0.888518
74	63_64_65_66_67_68_69_57_58_59_60_61_53_55_56	rDA	base_words	base_words_max_iter10000__fit_interceptFalse__alpha0____1__l1_ratio0____01	num=2	0.894245	0.891298	0.893532
75	63_64_65_66_67_68_69_57_58_59_60_61_53_55_56	rDA	base_words	base_words_max_iter10000__fit_interceptFalse__alpha0____1__l1_ratio0____0	num=0	0.788231	0.792594	0.799002
76	63_64_65_66_67_68_69_57_58_59_60_61_53_55_56	rDA	base_words	base_words_max_iter10000__fit_interceptFalse__alpha0____1__l1_ratio0____0	num=1	0.795179	0.793886	0.792324
77	63_64_65_66_67_68_69_57_58_59_60_61_53_55_56	rDA	base_words	base_words_max_iter10000__fit_interceptFalse__alpha0____1__l1_ratio0____0	num=2	0.788975	0.795964	0.798236
78	63_64_65_66_67_68_69_57_58_59_60_61_53_55_56	rDA	base_words	base_words_max_iter10000__fit_interceptFalse__alpha0____1__l1_ratio0____1	num=0	0.913494	0.915102	0.916624
79	63_64_65_66_67_68_69_57_58_59_60_61_53_55_56	rDA	base_words	base_words_max_iter10000__fit_interceptFalse__alpha0____1__l1_ratio0____1	num=1	0.921033	0.917813	0.909277
80	63_64_65_66_67_68_69_57_58_59_60_61_53_55_56	rDA	base_words	base_words_max_iter10000__fit_interceptFalse__alpha0____1__l1_ratio0____1	num=2	0.916178	0.919023	0.915013
81	63_64_65_66_67_68_69_57_58_59_60_61_53_55_56	rDA	base_words	base_words_max_iter10000__fit_interceptFalse__alpha0____1__l1_ratio1____0	num=0	0.975283	0.973915	0.978013
82	63_64_65_66_67_68_69_57_58_59_60_61_53_55_56	rDA	base_words	base_words_max_iter10000__fit_interceptFalse__alpha0____1__l1_ratio1____0	num=1	0.98207	0.981277	0.971259
83	63_64_65_66_67_68_69_57_58_59_60_61_53_55_56	rDA	base_words	base_words_max_iter10000__fit_interceptFalse__alpha0____1__l1_ratio1____0	num=2	0.975604	0.98035	0.977687
84	63_64_65_66_67_68_69_57_58_59_60_61_53_55_56	rDA	base_words	base_words_max_iter10000__fit_interceptFalse__alpha1____0__l1_ratio0____01	num=0	0.934989	0.939392	0.937927
85	63_64_65_66_67_68_69_57_58_59_60_61_53_55_56	rDA	base_words	base_words_max_iter10000__fit_interceptFalse__alpha1____0__l1_ratio0____01	num=1	0.94243	0.945968	0.930953
86	63_64_65_66_67_68_69_57_58_59_60_61_53_55_56	rDA	base_words	base_words_max_iter10000__fit_interceptFalse__alpha1____0__l1_ratio0____01	num=2	0.937281	0.941349	0.937225
87	63_64_65_66_67_68_69_57_58_59_60_61_53_55_56	rDA	base_words	base_words_max_iter10000__fit_interceptFalse__alpha1____0__l1_ratio0____0	num=0	0.788235	0.793245	0.798967
88	63_64_65_66_67_68_69_57_58_59_60_61_53_55_56	rDA	base_words	base_words_max_iter10000__fit_interceptFalse__alpha1____0__l1_ratio0____0	num=1	0.795184	0.797768	0.792263
89	63_64_65_66_67_68_69_57_58_59_60_61_53_55_56	rDA	base_words	base_words_max_iter10000__fit_interceptFalse__alpha1____0__l1_ratio0____0	num=2	0.788978	0.795168	0.798183
90	63_64_65_66_67_68_69_57_58_59_60_61_53_55_56	rDA	base_words	base_words_max_iter10000__fit_interceptFalse__alpha1____0__l1_ratio0____1	num=0	0.975283	0.974512	0.978013
91	63_64_65_66_67_68_69_57_58_59_60_61_53_55_56	rDA	base_words	base_words_max_iter10000__fit_interceptFalse__alpha1____0__l1_ratio0____1	num=1	0.98207	0.985165	0.971259
92	63_64_65_66_67_68_69_57_58_59_60_61_53_55_56	rDA	base_words	base_words_max_iter10000__fit_interceptFalse__alpha1____0__l1_ratio0____1	num=2	0.975604	0.976267	0.977687
93	63_64_65_66_67_68_69_57_58_59_60_61_53_55_56	rDA	base_words	base_words_max_iter10000__fit_interceptFalse__alpha1____0__l1_ratio1____0	num=0	0.975283	0.978475	0.978013
94	63_64_65_66_67_68_69_57_58_59_60_61_53_55_56	rDA	base_words	base_words_max_iter10000__fit_interceptFalse__alpha1____0__l1_ratio1____0	num=1	0.98207	0.986432	0.971259
95	63_64_65_66_67_68_69_57_58_59_60_61_53_55_56	rDA	base_words	base_words_max_iter10000__fit_interceptFalse__alpha1____0__l1_ratio1____0	num=2	0.975604	0.977374	0.977687
96	63_64_65_66_67_68_69_57_58_59_60_61_53_55_56	gDA	base_words	base_words_max_iter10000__fit_interceptFalse__alpha0____01__l1_ratio0____01	num=0	0.836282	0.837577	0.828064
97	63_64_65_66_67_68_69_57_58_59_60_61_53_55_56	gDA	base_words	base_words_max_iter10000__fit_interceptFalse__alpha0____01__l1_ratio0____01	num=1	0.829466	0.829528	0.835225
98	63_64_65_66_67_68_69_57_58_59_60_61_53_55_56	gDA	base_words	base_words_max_iter10000__fit_interceptFalse__alpha0____01__l1_ratio0____01	num=2	0.830777	0.832475	0.833469
102	63_64_65_66_67_68_69_57_58_59_60_61_53_55_56	gDA	base_words	base_words_max_iter10000__fit_interceptFalse__alpha0____01__l1_ratio0____1	num=0	0.851612	0.858173	0.842806
103	63_64_65_66_67_68_69_57_58_59_60_61_53_55_56	gDA	base_words	base_words_max_iter10000__fit_interceptFalse__alpha0____01__l1_ratio0____1	num=1	0.844688	0.842986	0.849946
104	63_64_65_66_67_68_69_57_58_59_60_61_53_55_56	gDA	base_words	base_words_max_iter10000__fit_interceptFalse__alpha0____01__l1_ratio0____1	num=2	0.846033	0.843452	0.848414
105	63_64_65_66_67_68_69_57_58_59_60_61_53_55_56	gDA	base_words	base_words_max_iter10000__fit_interceptFalse__alpha0____01__l1_ratio1____0	num=0	0.930063	0.931759	0.918378
106	63_64_65_66_67_68_69_57_58_59_60_61_53_55_56	gDA	base_words	base_words_max_iter10000__fit_interceptFalse__alpha0____01__l1_ratio1____0	num=1	0.922822	0.922921	0.926897
107	63_64_65_66_67_68_69_57_58_59_60_61_53_55_56	gDA	base_words	base_words_max_iter10000__fit_interceptFalse__alpha0____01__l1_ratio1____0	num=2	0.924847	0.924769	0.924434
108	63_64_65_66_67_68_69_57_58_59_60_61_53_55_56	gDA	base_words	base_words_max_iter10000__fit_interceptFalse__alpha0____0__l1_ratio0____01	num=0	0.769316	0.775521	0.761603
109	63_64_65_66_67_68_69_57_58_59_60_61_53_55_56	gDA	base_words	base_words_max_iter10000__fit_interceptFalse__alpha0____0__l1_ratio0____01	num=1	0.761817	0.76621	0.76926
110	63_64_65_66_67_68_69_57_58_59_60_61_53_55_56	gDA	base_words	base_words_max_iter10000__fit_interceptFalse__alpha0____0__l1_ratio0____01	num=2	0.763314	0.764975	0.767477
111	63_64_65_66_67_68_69_57_58_59_60_61_53_55_56	gDA	base_words	base_words_max_iter10000__fit_interceptFalse__alpha0____0__l1_ratio0____0	num=0	0.769316	0.773104	0.761603
112	63_64_65_66_67_68_69_57_58_59_60_61_53_55_56	gDA	base_words	base_words_max_iter10000__fit_interceptFalse__alpha0____0__l1_ratio0____0	num=1	0.761817	0.760585	0.76926
113	63_64_65_66_67_68_69_57_58_59_60_61_53_55_56	gDA	base_words	base_words_max_iter10000__fit_interceptFalse__alpha0____0__l1_ratio0____0	num=2	0.763314	0.769211	0.767477
114	63_64_65_66_67_68_69_57_58_59_60_61_53_55_56	gDA	base_words	base_words_max_iter10000__fit_interceptFalse__alpha0____0__l1_ratio0____1	num=0	0.769316	0.765676	0.761603
115	63_64_65_66_67_68_69_57_58_59_60_61_53_55_56	gDA	base_words	base_words_max_iter10000__fit_interceptFalse__alpha0____0__l1_ratio0____1	num=1	0.761817	0.766591	0.76926
116	63_64_65_66_67_68_69_57_58_59_60_61_53_55_56	gDA	base_words	base_words_max_iter10000__fit_interceptFalse__alpha0____0__l1_ratio0____1	num=2	0.763314	0.766135	0.767477
117	63_64_65_66_67_68_69_57_58_59_60_61_53_55_56	gDA	base_words	base_words_max_iter10000__fit_interceptFalse__alpha0____0__l1_ratio1____0	num=0	0.769316	0.770171	0.761603
118	63_64_65_66_67_68_69_57_58_59_60_61_53_55_56	gDA	base_words	base_words_max_iter10000__fit_interceptFalse__alpha0____0__l1_ratio1____0	num=1	0.761817	0.761838	0.76926
119	63_64_65_66_67_68_69_57_58_59_60_61_53_55_56	gDA	base_words	base_words_max_iter10000__fit_interceptFalse__alpha0____0__l1_ratio1____0	num=2	0.763314	0.767599	0.767477
120	63_64_65_66_67_68_69_57_58_59_60_61_53_55_56	gDA	base_words	base_words_max_iter10000__fit_interceptFalse__alpha0____1__l1_ratio0____01	num=0	0.909059	0.912304	0.898262
121	63_64_65_66_67_68_69_57_58_59_60_61_53_55_56	gDA	base_words	base_words_max_iter10000__fit_interceptFalse__alpha0____1__l1_ratio0____01	num=1	0.901751	0.904192	0.906371
122	63_64_65_66_67_68_69_57_58_59_60_61_53_55_56	gDA	base_words	base_words_max_iter10000__fit_interceptFalse__alpha0____1__l1_ratio0____01	num=2	0.903598	0.903281	0.903919
123	63_64_65_66_67_68_69_57_58_59_60_61_53_55_56	gDA	base_words	base_words_max_iter10000__fit_interceptFalse__alpha0____1__l1_ratio0____0	num=0	0.769316	0.770112	0.761603
124	63_64_65_66_67_68_69_57_58_59_60_61_53_55_56	gDA	base_words	base_words_max_iter10000__fit_interceptFalse__alpha0____1__l1_ratio0____0	num=1	0.761817	0.766032	0.769257
125	63_64_65_66_67_68_69_57_58_59_60_61_53_55_56	gDA	base_words	base_words_max_iter10000__fit_interceptFalse__alpha0____1__l1_ratio0____0	num=2	0.763314	0.763617	0.767477
126	63_64_65_66_67_68_69_57_58_59_60_61_53_55_56	gDA	base_words	base_words_max_iter10000__fit_interceptFalse__alpha0____1__l1_ratio0____1	num=0	0.940203	0.944339	0.928154
127	63_64_65_66_67_68_69_57_58_59_60_61_53_55_56	gDA	base_words	base_words_max_iter10000__fit_interceptFalse__alpha0____1__l1_ratio0____1	num=1	0.932654	0.934973	0.936922
128	63_64_65_66_67_68_69_57_58_59_60_61_53_55_56	gDA	base_words	base_words_max_iter10000__fit_interceptFalse__alpha0____1__l1_ratio0____1	num=2	0.934786	0.933607	0.934444
129	63_64_65_66_67_68_69_57_58_59_60_61_53_55_56	gDA	base_words	base_words_max_iter10000__fit_interceptFalse__alpha0____1__l1_ratio1____0	num=0	0.981219	0.979632	0.96852
130	63_64_65_66_67_68_69_57_58_59_60_61_53_55_56	gDA	base_words	base_words_max_iter10000__fit_interceptFalse__alpha0____1__l1_ratio1____0	num=1	0.972045	0.97	0.977693
131	63_64_65_66_67_68_69_57_58_59_60_61_53_55_56	gDA	base_words	base_words_max_iter10000__fit_interceptFalse__alpha0____1__l1_ratio1____0	num=2	0.975116	0.972925	0.974622
132	63_64_65_66_67_68_69_57_58_59_60_61_53_55_56	gDA	base_words	base_words_max_iter10000__fit_interceptFalse__alpha1____0__l1_ratio0____01	num=0	0.961014	0.964636	0.948551
133	63_64_65_66_67_68_69_57_58_59_60_61_53_55_56	gDA	base_words	base_words_max_iter10000__fit_interceptFalse__alpha1____0__l1_ratio0____01	num=1	0.952698	0.950725	0.957678
134	63_64_65_66_67_68_69_57_58_59_60_61_53_55_56	gDA	base_words	base_words_max_iter10000__fit_interceptFalse__alpha1____0__l1_ratio0____01	num=2	0.955217	0.952022	0.954753
135	63_64_65_66_67_68_69_57_58_59_60_61_53_55_56	gDA	base_words	base_words_max_iter10000__fit_interceptFalse__alpha1____0__l1_ratio0____0	num=0	0.769318	0.772232	0.761605
136	63_64_65_66_67_68_69_57_58_59_60_61_53_55_56	gDA	base_words	base_words_max_iter10000__fit_interceptFalse__alpha1____0__l1_ratio0____0	num=1	0.761819	0.765294	0.769236
137	63_64_65_66_67_68_69_57_58_59_60_61_53_55_56	gDA	base_words	base_words_max_iter10000__fit_interceptFalse__alpha1____0__l1_ratio0____0	num=2	0.763315	0.767472	0.767478
138	63_64_65_66_67_68_69_57_58_59_60_61_53_55_56	gDA	base_words	base_words_max_iter10000__fit_interceptFalse__alpha1____0__l1_ratio0____1	num=0	0.981219	0.982971	0.96852
139	63_64_65_66_67_68_69_57_58_59_60_61_53_55_56	gDA	base_words	base_words_max_iter10000__fit_interceptFalse__alpha1____0__l1_ratio0____1	num=1	0.972045	0.97752	0.977693
140	63_64_65_66_67_68_69_57_58_59_60_61_53_55_56	gDA	base_words	base_words_max_iter10000__fit_interceptFalse__alpha1____0__l1_ratio0____1	num=2	0.975116	0.974702	0.974622
141	63_64_65_66_67_68_69_57_58_59_60_61_53_55_56	gDA	base_words	base_words_max_iter10000__fit_interceptFalse__alpha1____0__l1_ratio1____0	num=0	0.981219	0.980546	0.96852
142	63_64_65_66_67_68_69_57_58_59_60_61_53_55_56	gDA	base_words	base_words_max_iter10000__fit_interceptFalse__alpha1____0__l1_ratio1____0	num=1	0.972045	0.977469	0.977693
143	63_64_65_66_67_68_69_57_58_59_60_61_53_55_56	gDA	base_words	base_words_max_iter10000__fit_interceptFalse__alpha1____0__l1_ratio1____0	num=2	0.975116	0.975135	0.974622
9	63_64_65_66_67_68_69_57_58_59_60_61_53_55_56	gACH	base_words	base_words_max_iter10000__fit_interceptFalse__alpha0____01__l1_ratio1____0	num=0	0.925709	0.926346	0.919795
10	63_64_65_66_67_68_69_57_58_59_60_61_53_55_56	gACH	base_words	base_words_max_iter10000__fit_interceptFalse__alpha0____01__l1_ratio1____0	num=1	0.920786	0.91948	0.923544
11	63_64_65_66_67_68_69_57_58_59_60_61_53_55_56	gACH	base_words	base_words_max_iter10000__fit_interceptFalse__alpha0____01__l1_ratio1____0	num=2	0.919641	0.917756	0.924121
12	63_64_65_66_67_68_69_57_58_59_60_61_53_55_56	gACH	base_words	base_words_max_iter10000__fit_interceptFalse__alpha0____0__l1_ratio0____0	num=0	0.77058	0.771684	0.766188
13	63_64_65_66_67_68_69_57_58_59_60_61_53_55_56	gACH	base_words	base_words_max_iter10000__fit_interceptFalse__alpha0____0__l1_ratio0____0	num=1	0.76745	0.770291	0.769374
14	63_64_65_66_67_68_69_57_58_59_60_61_53_55_56	gACH	base_words	base_words_max_iter10000__fit_interceptFalse__alpha0____0__l1_ratio0____0	num=2	0.763431	0.763752	0.773374
15	63_64_65_66_67_68_69_57_58_59_60_61_53_55_56	gACH	base_words	base_words_max_iter10000__fit_interceptFalse__alpha0____0__l1_ratio1____0	num=0	0.77058	0.770855	0.766188
16	63_64_65_66_67_68_69_57_58_59_60_61_53_55_56	gACH	base_words	base_words_max_iter10000__fit_interceptFalse__alpha0____0__l1_ratio1____0	num=1	0.76745	0.768558	0.769374
17	63_64_65_66_67_68_69_57_58_59_60_61_53_55_56	gACH	base_words	base_words_max_iter10000__fit_interceptFalse__alpha0____0__l1_ratio1____0	num=2	0.763431	0.767269	0.773374
18	63_64_65_66_67_68_69_57_58_59_60_61_53_55_56	gACH	base_words	base_words_max_iter10000__fit_interceptFalse__alpha0____1__l1_ratio0____0	num=0	0.77058	0.775495	0.766187
19	63_64_65_66_67_68_69_57_58_59_60_61_53_55_56	gACH	base_words	base_words_max_iter10000__fit_interceptFalse__alpha0____1__l1_ratio0____0	num=1	0.76745	0.770951	0.769374
20	63_64_65_66_67_68_69_57_58_59_60_61_53_55_56	gACH	base_words	base_words_max_iter10000__fit_interceptFalse__alpha0____1__l1_ratio0____0	num=2	0.763431	0.76286	0.773373
21	63_64_65_66_67_68_69_57_58_59_60_61_53_55_56	gACH	base_words	base_words_max_iter10000__fit_interceptFalse__alpha0____1__l1_ratio1____0	num=0	0.988175	0.985159	0.983275
22	63_64_65_66_67_68_69_57_58_59_60_61_53_55_56	gACH	base_words	base_words_max_iter10000__fit_interceptFalse__alpha0____1__l1_ratio1____0	num=1	0.98466	0.982991	0.986781
23	63_64_65_66_67_68_69_57_58_59_60_61_53_55_56	gACH	base_words	base_words_max_iter10000__fit_interceptFalse__alpha0____1__l1_ratio1____0	num=2	0.984083	0.98329	0.987364
30	63_64_65_66_67_68_69_57_58_59_60_61_53_55_56	gACH	base_words	base_words_max_iter10000__fit_interceptFalse__alpha100000____0__l1_ratio0____0	num=0	0.915205	0.922715	0.909257
31	63_64_65_66_67_68_69_57_58_59_60_61_53_55_56	gACH	base_words	base_words_max_iter10000__fit_interceptFalse__alpha100000____0__l1_ratio0____0	num=1	0.910533	0.919398	0.913224
32	63_64_65_66_67_68_69_57_58_59_60_61_53_55_56	gACH	base_words	base_words_max_iter10000__fit_interceptFalse__alpha100000____0__l1_ratio0____0	num=2	0.909345	0.91416	0.91385
60	63_64_65_66_67_68_69_57_58_59_60_61_53_55_56	gACH	base_words	base_words_max_iter10000__fit_interceptFalse__alpha1____0__l1_ratio0____0	num=0	0.770581	0.771758	0.766184
61	63_64_65_66_67_68_69_57_58_59_60_61_53_55_56	gACH	base_words	base_words_max_iter10000__fit_interceptFalse__alpha1____0__l1_ratio0____0	num=1	0.767451	0.769195	0.769379
62	63_64_65_66_67_68_69_57_58_59_60_61_53_55_56	gACH	base_words	base_words_max_iter10000__fit_interceptFalse__alpha1____0__l1_ratio0____0	num=2	0.763432	0.76366	0.773366
63	63_64_65_66_67_68_69_57_58_59_60_61_53_55_56	gACH	base_words	base_words_max_iter10000__fit_interceptFalse__alpha1____0__l1_ratio1____0	num=0	0.988175	0.984542	0.983275
64	63_64_65_66_67_68_69_57_58_59_60_61_53_55_56	gACH	base_words	base_words_max_iter10000__fit_interceptFalse__alpha1____0__l1_ratio1____0	num=1	0.98466	0.982739	0.986781
65	63_64_65_66_67_68_69_57_58_59_60_61_53_55_56	gACH	base_words	base_words_max_iter10000__fit_interceptFalse__alpha1____0__l1_ratio1____0	num=2	0.984083	0.987916	0.987364
75	63_64_65_66_67_68_69_57_58_59_60_61_53_55_56	rDA	base_words	base_words_max_iter10000__fit_interceptFalse__alpha0____01__l1_ratio1____0	num=0	0.906975	0.906822	0.912832
76	63_64_65_66_67_68_69_57_58_59_60_61_53_55_56	rDA	base_words	base_words_max_iter10000__fit_interceptFalse__alpha0____01__l1_ratio1____0	num=1	0.911686	0.90738	0.909757
77	63_64_65_66_67_68_69_57_58_59_60_61_53_55_56	rDA	base_words	base_words_max_iter10000__fit_interceptFalse__alpha0____01__l1_ratio1____0	num=2	0.910769	0.912376	0.908552
78	63_64_65_66_67_68_69_57_58_59_60_61_53_55_56	rDA	base_words	base_words_max_iter10000__fit_interceptFalse__alpha0____0__l1_ratio0____0	num=0	0.78552	0.790862	0.801856
79	63_64_65_66_67_68_69_57_58_59_60_61_53_55_56	rDA	base_words	base_words_max_iter10000__fit_interceptFalse__alpha0____0__l1_ratio0____0	num=1	0.79048	0.797397	0.796682
80	63_64_65_66_67_68_69_57_58_59_60_61_53_55_56	rDA	base_words	base_words_max_iter10000__fit_interceptFalse__alpha0____0__l1_ratio0____0	num=2	0.793173	0.805417	0.794228
81	63_64_65_66_67_68_69_57_58_59_60_61_53_55_56	rDA	base_words	base_words_max_iter10000__fit_interceptFalse__alpha0____0__l1_ratio1____0	num=0	0.78552	0.785604	0.801856
82	63_64_65_66_67_68_69_57_58_59_60_61_53_55_56	rDA	base_words	base_words_max_iter10000__fit_interceptFalse__alpha0____0__l1_ratio1____0	num=1	0.79048	0.789817	0.796682
83	63_64_65_66_67_68_69_57_58_59_60_61_53_55_56	rDA	base_words	base_words_max_iter10000__fit_interceptFalse__alpha0____0__l1_ratio1____0	num=2	0.793173	0.792747	0.794228
84	63_64_65_66_67_68_69_57_58_59_60_61_53_55_56	rDA	base_words	base_words_max_iter10000__fit_interceptFalse__alpha0____1__l1_ratio0____0	num=0	0.78552	0.784639	0.801851
85	63_64_65_66_67_68_69_57_58_59_60_61_53_55_56	rDA	base_words	base_words_max_iter10000__fit_interceptFalse__alpha0____1__l1_ratio0____0	num=1	0.79048	0.796053	0.796676
86	63_64_65_66_67_68_69_57_58_59_60_61_53_55_56	rDA	base_words	base_words_max_iter10000__fit_interceptFalse__alpha0____1__l1_ratio0____0	num=2	0.793173	0.798576	0.794222
87	63_64_65_66_67_68_69_57_58_59_60_61_53_55_56	rDA	base_words	base_words_max_iter10000__fit_interceptFalse__alpha0____1__l1_ratio1____0	num=0	0.975105	0.976595	0.978204
88	63_64_65_66_67_68_69_57_58_59_60_61_53_55_56	rDA	base_words	base_words_max_iter10000__fit_interceptFalse__alpha0____1__l1_ratio1____0	num=1	0.974708	0.973183	0.978601
89	63_64_65_66_67_68_69_57_58_59_60_61_53_55_56	rDA	base_words	base_words_max_iter10000__fit_interceptFalse__alpha0____1__l1_ratio1____0	num=2	0.979262	0.974299	0.974033
96	63_64_65_66_67_68_69_57_58_59_60_61_53_55_56	rDA	base_words	base_words_max_iter10000__fit_interceptFalse__alpha100000____0__l1_ratio0____0	num=0	0.912663	0.913657	0.91834
97	63_64_65_66_67_68_69_57_58_59_60_61_53_55_56	rDA	base_words	base_words_max_iter10000__fit_interceptFalse__alpha100000____0__l1_ratio0____0	num=1	0.91669	0.917601	0.916199
98	63_64_65_66_67_68_69_57_58_59_60_61_53_55_56	rDA	base_words	base_words_max_iter10000__fit_interceptFalse__alpha100000____0__l1_ratio0____0	num=2	0.916979	0.916598	0.914187
126	63_64_65_66_67_68_69_57_58_59_60_61_53_55_56	rDA	base_words	base_words_max_iter10000__fit_interceptFalse__alpha1____0__l1_ratio0____0	num=0	0.785524	0.786315	0.801812
127	63_64_65_66_67_68_69_57_58_59_60_61_53_55_56	rDA	base_words	base_words_max_iter10000__fit_interceptFalse__alpha1____0__l1_ratio0____0	num=1	0.790484	0.794674	0.796622
128	63_64_65_66_67_68_69_57_58_59_60_61_53_55_56	rDA	base_words	base_words_max_iter10000__fit_interceptFalse__alpha1____0__l1_ratio0____0	num=2	0.793177	0.801517	0.794174
129	63_64_65_66_67_68_69_57_58_59_60_61_53_55_56	rDA	base_words	base_words_max_iter10000__fit_interceptFalse__alpha1____0__l1_ratio1____0	num=0	0.975105	0.972523	0.978204
130	63_64_65_66_67_68_69_57_58_59_60_61_53_55_56	rDA	base_words	base_words_max_iter10000__fit_interceptFalse__alpha1____0__l1_ratio1____0	num=1	0.974708	0.977997	0.978601
131	63_64_65_66_67_68_69_57_58_59_60_61_53_55_56	rDA	base_words	base_words_max_iter10000__fit_interceptFalse__alpha1____0__l1_ratio1____0	num=2	0.979262	0.981396	0.974033
141	63_64_65_66_67_68_69_57_58_59_60_61_53_55_56	gDA	base_words	base_words_max_iter10000__fit_interceptFalse__alpha0____01__l1_ratio1____0	num=0	0.929195	0.931977	0.920456
142	63_64_65_66_67_68_69_57_58_59_60_61_53_55_56	gDA	base_words	base_words_max_iter10000__fit_interceptFalse__alpha0____01__l1_ratio1____0	num=1	0.928203	0.926096	0.921808
143	63_64_65_66_67_68_69_57_58_59_60_61_53_55_56	gDA	base_words	base_words_max_iter10000__fit_interceptFalse__alpha0____01__l1_ratio1____0	num=2	0.924641	0.925588	0.924306
144	63_64_65_66_67_68_69_57_58_59_60_61_53_55_56	gDA	base_words	base_words_max_iter10000__fit_interceptFalse__alpha0____0__l1_ratio0____0	num=0	0.771475	0.773028	0.759297
145	63_64_65_66_67_68_69_57_58_59_60_61_53_55_56	gDA	base_words	base_words_max_iter10000__fit_interceptFalse__alpha0____0__l1_ratio0____0	num=1	0.767105	0.773195	0.763802
146	63_64_65_66_67_68_69_57_58_59_60_61_53_55_56	gDA	base_words	base_words_max_iter10000__fit_interceptFalse__alpha0____0__l1_ratio0____0	num=2	0.762911	0.767392	0.76799
147	63_64_65_66_67_68_69_57_58_59_60_61_53_55_56	gDA	base_words	base_words_max_iter10000__fit_interceptFalse__alpha0____0__l1_ratio1____0	num=0	0.771475	0.777134	0.759297
148	63_64_65_66_67_68_69_57_58_59_60_61_53_55_56	gDA	base_words	base_words_max_iter10000__fit_interceptFalse__alpha0____0__l1_ratio1____0	num=1	0.767105	0.772393	0.763802
149	63_64_65_66_67_68_69_57_58_59_60_61_53_55_56	gDA	base_words	base_words_max_iter10000__fit_interceptFalse__alpha0____0__l1_ratio1____0	num=2	0.762911	0.76556	0.76799
150	63_64_65_66_67_68_69_57_58_59_60_61_53_55_56	gDA	base_words	base_words_max_iter10000__fit_interceptFalse__alpha0____1__l1_ratio0____0	num=0	0.771475	0.775787	0.759299
151	63_64_65_66_67_68_69_57_58_59_60_61_53_55_56	gDA	base_words	base_words_max_iter10000__fit_interceptFalse__alpha0____1__l1_ratio0____0	num=1	0.767105	0.769473	0.763802
152	63_64_65_66_67_68_69_57_58_59_60_61_53_55_56	gDA	base_words	base_words_max_iter10000__fit_interceptFalse__alpha0____1__l1_ratio0____0	num=2	0.762911	0.765977	0.767987
153	63_64_65_66_67_68_69_57_58_59_60_61_53_55_56	gDA	base_words	base_words_max_iter10000__fit_interceptFalse__alpha0____1__l1_ratio1____0	num=0	0.979013	0.975698	0.970711
154	63_64_65_66_67_68_69_57_58_59_60_61_53_55_56	gDA	base_words	base_words_max_iter10000__fit_interceptFalse__alpha0____1__l1_ratio1____0	num=1	0.977362	0.97968	0.972384
155	63_64_65_66_67_68_69_57_58_59_60_61_53_55_56	gDA	base_words	base_words_max_iter10000__fit_interceptFalse__alpha0____1__l1_ratio1____0	num=2	0.974869	0.978083	0.974871
162	63_64_65_66_67_68_69_57_58_59_60_61_53_55_56	gDA	base_words	base_words_max_iter10000__fit_interceptFalse__alpha100000____0__l1_ratio0____0	num=0	0.924188	0.932955	0.915372
163	63_64_65_66_67_68_69_57_58_59_60_61_53_55_56	gDA	base_words	base_words_max_iter10000__fit_interceptFalse__alpha100000____0__l1_ratio0____0	num=1	0.922867	0.929038	0.917124
164	63_64_65_66_67_68_69_57_58_59_60_61_53_55_56	gDA	base_words	base_words_max_iter10000__fit_interceptFalse__alpha100000____0__l1_ratio0____0	num=2	0.920119	0.92719	0.919577
192	63_64_65_66_67_68_69_57_58_59_60_61_53_55_56	gDA	base_words	base_words_max_iter10000__fit_interceptFalse__alpha1____0__l1_ratio0____0	num=0	0.771477	0.771837	0.75931
193	63_64_65_66_67_68_69_57_58_59_60_61_53_55_56	gDA	base_words	base_words_max_iter10000__fit_interceptFalse__alpha1____0__l1_ratio0____0	num=1	0.767107	0.771091	0.763799
194	63_64_65_66_67_68_69_57_58_59_60_61_53_55_56	gDA	base_words	base_words_max_iter10000__fit_interceptFalse__alpha1____0__l1_ratio0____0	num=2	0.762913	0.76542	0.767958
195	63_64_65_66_67_68_69_57_58_59_60_61_53_55_56	gDA	base_words	base_words_max_iter10000__fit_interceptFalse__alpha1____0__l1_ratio1____0	num=0	0.979013	0.97971	0.970711
196	63_64_65_66_67_68_69_57_58_59_60_61_53_55_56	gDA	base_words	base_words_max_iter10000__fit_interceptFalse__alpha1____0__l1_ratio1____0	num=1	0.977362	0.979156	0.972384
197	63_64_65_66_67_68_69_57_58_59_60_61_53_55_56	gDA	base_words	base_words_max_iter10000__fit_interceptFalse__alpha1____0__l1_ratio1____0	num=2	0.974869	0.973301	0.974871
