# Supplementary material for: Dopamine and glutamate regulate striatal acetylcholine in decision-making
Source: Nature. 2023 Aug 9;621(7979):577–85. doi: 10.1038/s41586-023-06492-9 (PMC10511323; doi:10.1038/s41586-023-06492-9)
Supplement: Supplementary file 15 — Source Data Extended Data Fig. 6 [file 41586_2023_6492_MOESM15_ESM.xlsx]

## Sheet: ED6a
Hi_Rew_Ach__time	Hi_Rew_Ach__mean	Hi_Rew_Ach__sem	bl1	Hi_Rew_Ach__processed_WT57_10042021_mean	Hi_Rew_Ach__processed_WT57_10042021_sem	Hi_Rew_Ach__processed_WT57_10082021_mean	Hi_Rew_Ach__processed_WT57_10082021_sem	Hi_Rew_Ach__processed_WT57_10112021_mean	Hi_Rew_Ach__processed_WT57_10112021_sem	Hi_Rew_Ach__processed_WT57_10132021_mean	Hi_Rew_Ach__processed_WT57_10132021_sem	Hi_Rew_Ach__processed_WT57_10152021_mean	Hi_Rew_Ach__processed_WT57_10152021_sem	Hi_Rew_Ach__processed_WT58_10042021_mean	Hi_Rew_Ach__processed_WT58_10042021_sem	Hi_Rew_Ach__processed_WT58_10062021_mean	Hi_Rew_Ach__processed_WT58_10062021_sem	Hi_Rew_Ach__processed_WT58_10082021_mean	Hi_Rew_Ach__processed_WT58_10082021_sem	Hi_Rew_Ach__processed_WT58_10112021_mean	Hi_Rew_Ach__processed_WT58_10112021_sem	Hi_Rew_Ach__processed_WT58_10132021_mean	Hi_Rew_Ach__processed_WT58_10132021_sem	Hi_Rew_Ach__processed_WT58_10152021_mean	Hi_Rew_Ach__processed_WT58_10152021_sem	Hi_Rew_Ach__processed_WT59_10042021_mean	Hi_Rew_Ach__processed_WT59_10042021_sem	Hi_Rew_Ach__processed_WT59_10082021_mean	Hi_Rew_Ach__processed_WT59_10082021_sem	Hi_Rew_Ach__processed_WT59_10112021_mean	Hi_Rew_Ach__processed_WT59_10112021_sem	Hi_Rew_Ach__processed_WT59_10132021_mean	Hi_Rew_Ach__processed_WT59_10132021_sem	Hi_Rew_Ach__processed_WT59_10152021_mean	Hi_Rew_Ach__processed_WT59_10152021_sem	Hi_Rew_Ach__processed_WT60_10042021_mean	Hi_Rew_Ach__processed_WT60_10042021_sem	Hi_Rew_Ach__processed_WT60_10062021_mean	Hi_Rew_Ach__processed_WT60_10062021_sem	Hi_Rew_Ach__processed_WT60_10112021_mean	Hi_Rew_Ach__processed_WT60_10112021_sem	Hi_Rew_Ach__processed_WT60_10132021_mean	Hi_Rew_Ach__processed_WT60_10132021_sem	Hi_Rew_Ach__processed_WT60_10152021_mean	Hi_Rew_Ach__processed_WT60_10152021_sem	Hi_Rew_Ach__processed_WT61_10042021_mean	Hi_Rew_Ach__processed_WT61_10042021_sem	Hi_Rew_Ach__processed_WT61_10062021_mean	Hi_Rew_Ach__processed_WT61_10062021_sem
-2.16	-0.0464919	0.0216098		0.0850353	0.0809661	-0.271902	0.0716573	-0.176172	0.0844225	-0.14545	0.0681844	0.0756289	0.0720609	0.207172	0.0878908	-0.0142948	0.0794477	0.137032	0.0724559	-0.05765	0.0865361	-0.245378	0.0854424	-0.0915986	0.0641367	0.0404209	0.0798729	0.102793	0.077526	0.0661351	0.0746755	0.182356	0.0956758	-0.228345	0.0635557	-0.102682	0.0598083	-0.119869	0.0609818	-0.140806	0.0694478	-0.145655	0.0689823	0.00930935	0.0719063	-0.00930984	0.067478	-0.0142992	0.0768848
-2.106	-0.0493157	0.0215276		0.110399	0.0751428	-0.305651	0.0723454	-0.124874	0.0776917	-0.20752	0.0704712	0.0599673	0.0753448	0.238508	0.0872032	-0.0798737	0.081383	0.0736919	0.0733887	-0.00360885	0.0848611	-0.287374	0.0823494	-0.0945151	0.0630638	0.00313664	0.0804336	0.0765801	0.0787388	-0.015779	0.0774787	0.119993	0.0865076	-0.241189	0.0637199	-0.119254	0.0631567	-0.111379	0.0676009	-0.139051	0.0709298	-0.0901596	0.0705709	0.0169565	0.0708581	-0.0256702	0.0711233	-0.0373173	0.0736106
-2.052	-0.0690773	0.0213785		0.11616	0.0764196	-0.415529	0.0686278	-0.0725712	0.07722	-0.259679	0.0738259	-0.0376485	0.0761091	0.154506	0.0855836	-0.113243	0.0852955	0.0774093	0.0719697	-0.0523269	0.0896538	-0.247013	0.0738966	-0.0901949	0.0575674	0.0391612	0.0865921	0.0370849	0.0849708	-0.0873549	0.0787557	0.0893984	0.0819349	-0.280904	0.0609695	-0.101733	0.0699178	-0.153236	0.0706509	-0.0965857	0.0674531	-0.126272	0.0678538	-0.0543881	0.0739549	-0.0249674	0.0710932	-0.0415433	0.0749491
-1.998	-0.0990122	0.0212991		-0.0546698	0.0801794	-0.402504	0.0680668	-0.0560635	0.0819251	-0.300177	0.07593	-0.10232	0.0780874	0.00880351	0.0826305	-0.139576	0.0843568	0.0365995	0.0851988	-0.169421	0.0840059	-0.240306	0.0736778	-0.106484	0.0611837	0.0694098	0.0887186	-0.0486716	0.0860015	-0.225838	0.072778	0.0647179	0.0781776	-0.30911	0.0605647	-0.151316	0.0702226	-0.190502	0.070067	-0.134321	0.0685152	-0.167187	0.0660934	-0.160066	0.0664321	-0.00772758	0.0688803	0.018621	0.0760135
-1.944	-0.140755	0.0226731		-0.184165	0.0815838	-0.368578	0.069094	-0.110416	0.0846289	-0.271323	0.0784156	-0.156002	0.075472	-0.215151	0.0789443	-0.0700603	0.0864767	-0.0677075	0.0787612	-0.19568	0.082362	-0.246048	0.0761014	-0.222216	0.0605462	-0.0140667	0.089032	-0.202233	0.0839906	-0.334134	0.0696289	0.0570902	0.0818261	-0.371057	0.0614604	-0.129658	0.0742692	-0.224321	0.0715159	-0.154448	0.0723922	-0.188879	0.0629596	-0.291133	0.0604677	0.0675636	0.078139	-0.0162494	0.0769973
-1.89	-0.178286	0.0242676		-0.298239	0.0811524	-0.292927	0.071925	-0.188913	0.0830213	-0.269638	0.0753202	-0.242863	0.0732409	-0.376299	0.0738172	-0.0459936	0.08661	-0.135562	0.0835906	-0.238705	0.0728926	-0.317168	0.0747029	-0.262461	0.0573553	-0.109807	0.0847426	-0.263306	0.0825401	-0.436592	0.0666721	-0.00649111	0.0884217	-0.359133	0.0610673	-0.155644	0.0741686	-0.245102	0.0769905	-0.199447	0.0748353	-0.19796	0.06276	-0.289025	0.062492	0.00403038	0.0786521	-0.030635	0.0774888
-1.836	-0.20485	0.0250374		-0.444178	0.077453	-0.226593	0.073752	-0.276263	0.0755522	-0.22687	0.0743254	-0.226961	0.0703425	-0.492759	0.0730277	-0.108466	0.0786295	-0.227821	0.0749422	-0.223958	0.0724193	-0.331498	0.072732	-0.263417	0.0581697	-0.20699	0.0812631	-0.301192	0.0785281	-0.46138	0.0673344	-0.0540054	0.084788	-0.412819	0.0635945	-0.258397	0.073519	-0.261855	0.0763166	-0.262567	0.0735	-0.226205	0.0576202	-0.194807	0.0699173	-0.113828	0.070158	-0.107454	0.080424
-1.782	-0.220384	0.0235414		-0.407756	0.0833838	-0.205202	0.0744071	-0.294407	0.0738538	-0.270579	0.0770079	-0.211622	0.0683709	-0.591167	0.0721215	-0.233656	0.0682493	-0.261957	0.0730033	-0.249775	0.0704755	-0.296119	0.075015	-0.267359	0.0595874	-0.228678	0.0770423	-0.342646	0.0780833	-0.5078	0.0676179	-0.16126	0.077356	-0.429729	0.0637112	-0.321693	0.0681714	-0.180704	0.0796014	-0.168184	0.0769913	-0.220772	0.0571942	-0.146354	0.0737845	-0.177804	0.0669984	-0.185049	0.0721721
-1.728	-0.222812	0.0248267		-0.343109	0.0833664	-0.181482	0.074427	-0.288937	0.0726623	-0.291202	0.0809494	-0.210806	0.0676687	-0.570223	0.0696457	-0.411748	0.0611379	-0.315965	0.0739341	-0.276986	0.0677657	-0.306034	0.0727395	-0.247816	0.0618876	-0.255497	0.0731411	-0.384362	0.0753711	-0.553744	0.0670422	-0.313597	0.0752257	-0.442159	0.06404	-0.296711	0.0679738	-0.10931	0.0802755	-0.104411	0.0787235	-0.19364	0.0619116	-0.12378	0.0694332	-0.209457	0.0688381	-0.215879	0.0674569
-1.674	-0.224257	0.0283472		-0.257683	0.0865799	-0.142214	0.0711649	-0.259769	0.0664366	-0.292577	0.0766294	-0.236882	0.0677015	-0.539768	0.0634508	-0.602577	0.0571803	-0.477216	0.0634386	-0.279818	0.0664742	-0.365812	0.0665143	-0.220427	0.0606824	-0.294032	0.0713786	-0.451786	0.072655	-0.536615	0.0713593	-0.389384	0.0709778	-0.465937	0.0595777	-0.172247	0.0691782	-0.0761575	0.0747356	-0.113444	0.0783328	-0.1198	0.0659259	-0.160323	0.06385	-0.15	0.0705965	-0.179671	0.0718313
-1.62	-0.23328	0.0309383		-0.190454	0.082648	-0.134839	0.064883	-0.268854	0.0630533	-0.359462	0.0741903	-0.248825	0.0690811	-0.482195	0.0626304	-0.671469	0.0561923	-0.587728	0.0611007	-0.370692	0.0621403	-0.332703	0.0715993	-0.179184	0.0598254	-0.32537	0.0737925	-0.520176	0.068647	-0.508307	0.072683	-0.481354	0.0662699	-0.488322	0.0575546	-0.073581	0.0697452	-0.086611	0.0684797	-0.0897252	0.0781976	-0.105942	0.0662088	-0.166013	0.0656863	-0.0695425	0.067781	-0.164886	0.0661546
-1.566	-0.250414	0.03235		-0.178091	0.0798835	-0.178279	0.0668222	-0.332401	0.0634157	-0.431388	0.0655956	-0.334715	0.0628983	-0.491897	0.0620614	-0.701662	0.0564677	-0.609251	0.0556672	-0.482287	0.0576089	-0.379422	0.0713658	-0.0761189	0.05956	-0.38196	0.0724059	-0.555695	0.0656631	-0.483127	0.0719412	-0.502682	0.0625232	-0.512009	0.0545709	-0.0351196	0.0664322	-0.116655	0.0595214	-0.0341971	0.0768071	-0.117592	0.0620532	-0.150519	0.0626551	-0.0561191	0.0637956	-0.13442	0.0666662
-1.512	-0.270032	0.0307075		-0.147858	0.0738237	-0.206078	0.0654937	-0.345533	0.0643441	-0.429442	0.060868	-0.36519	0.0633788	-0.456484	0.0662949	-0.733529	0.0536066	-0.549148	0.0537319	-0.520781	0.0594081	-0.410105	0.0668439	-0.0780203	0.0611431	-0.341833	0.0686194	-0.580988	0.0651248	-0.518832	0.0694801	-0.4859	0.0589638	-0.561432	0.0545434	-0.106661	0.0637067	-0.156327	0.0536865	-0.0247002	0.0756073	-0.134219	0.0616478	-0.154614	0.0560948	-0.119299	0.0630631	-0.0701062	0.0704207
-1.458	-0.287707	0.0286819		-0.191865	0.0669882	-0.198638	0.0673113	-0.332196	0.071803	-0.439274	0.059153	-0.406832	0.0665461	-0.414122	0.0656215	-0.654215	0.0533748	-0.458499	0.0556024	-0.555215	0.0634285	-0.458979	0.0636621	-0.133827	0.0577342	-0.365339	0.0656801	-0.569676	0.0657206	-0.572059	0.0666233	-0.455741	0.0610966	-0.602083	0.0531309	-0.170699	0.0645638	-0.228143	0.0517894	-0.0346052	0.0682748	-0.110792	0.0638396	-0.160117	0.054269	-0.264217	0.062843	-0.0767953	0.0682741
-1.404	-0.293434	0.0262038		-0.282076	0.0615447	-0.17516	0.0632367	-0.344801	0.0768481	-0.359364	0.0642636	-0.373588	0.0717746	-0.380819	0.0632141	-0.535619	0.0531079	-0.424195	0.0563181	-0.558565	0.0659677	-0.447745	0.0608609	-0.096369	0.0578136	-0.363235	0.0624754	-0.562703	0.0630087	-0.539719	0.0606166	-0.446153	0.0623369	-0.569654	0.0516257	-0.19747	0.0628457	-0.233471	0.0509451	-0.124965	0.0610175	-0.12063	0.0589163	-0.223463	0.0523806	-0.360264	0.0581403	-0.103815	0.0656795
-1.35	-0.288719	0.0254457		-0.388845	0.0590001	-0.237036	0.0629034	-0.324401	0.0785138	-0.224373	0.0633283	-0.384296	0.0635203	-0.371995	0.0604946	-0.419316	0.0524612	-0.399354	0.0566458	-0.415527	0.0771937	-0.345514	0.0624035	0.00279933	0.0630272	-0.354538	0.0621095	-0.536564	0.0638015	-0.490711	0.0628131	-0.535498	0.0670617	-0.512697	0.0542147	-0.238096	0.0581842	-0.252856	0.0507466	-0.233961	0.0548802	-0.07407	0.0574347	-0.285544	0.0529836	-0.38201	0.0616589	-0.202857	0.063664
-1.296	-0.280774	0.0257077		-0.411824	0.0627098	-0.260613	0.064628	-0.246463	0.0781992	-0.152085	0.0614318	-0.362882	0.0562767	-0.323714	0.0620355	-0.316704	0.05459	-0.477132	0.0578886	-0.316207	0.0813592	-0.235516	0.0632945	0.11503	0.0609503	-0.317731	0.0616011	-0.481037	0.0638784	-0.513085	0.0650197	-0.563674	0.063745	-0.449462	0.0558465	-0.330798	0.05205	-0.245923	0.0534244	-0.278316	0.0568744	-0.0446655	0.0574984	-0.32581	0.0528406	-0.371323	0.0597805	-0.294989	0.0613434
-1.242	-0.267124	0.0233252		-0.399208	0.0666362	-0.241431	0.0658818	-0.258108	0.067773	-0.0970626	0.066784	-0.344753	0.0575557	-0.159899	0.0626543	-0.265523	0.0549261	-0.36683	0.056318	-0.206554	0.0739052	-0.206682	0.0596271	0.0759373	0.0561573	-0.313567	0.0622029	-0.394734	0.0664417	-0.460488	0.0684857	-0.532273	0.0652827	-0.323389	0.0556956	-0.386511	0.0562609	-0.225312	0.0530746	-0.318704	0.0581831	-0.0871129	0.0587934	-0.371547	0.0516396	-0.400583	0.0545634	-0.300842	0.0613475
-1.188	-0.237412	0.0220333		-0.371575	0.0664673	-0.179782	0.0713884	-0.274447	0.0626548	-0.00574828	0.0719773	-0.341118	0.0602046	-0.074346	0.0608879	-0.192641	0.0534088	-0.311342	0.0515069	-0.152966	0.0609949	-0.170146	0.0603139	0.0628049	0.0541458	-0.280469	0.0615741	-0.338687	0.065531	-0.412333	0.0672948	-0.491075	0.0704623	-0.184199	0.0550343	-0.372345	0.0593348	-0.148804	0.0573448	-0.261794	0.0623592	-0.105168	0.0633742	-0.400757	0.0607732	-0.37602	0.0586062	-0.247228	0.0608244
-1.134	-0.192709	0.0207041		-0.342361	0.0653813	-0.0708574	0.0734935	-0.287938	0.068772	-0.0392951	0.0708675	-0.303394	0.0591459	-0.0322036	0.0564107	-0.150252	0.053769	-0.190849	0.0492356	-0.113614	0.064371	-0.0829727	0.0640412	0.0503297	0.0577776	-0.243658	0.0650283	-0.25199	0.0618442	-0.287971	0.0698685	-0.419351	0.070822	-0.0544364	0.0541167	-0.316017	0.0592589	-0.047225	0.0609045	-0.181513	0.0638605	-0.0941605	0.0586579	-0.355558	0.0552199	-0.252999	0.0596	-0.0969432	0.0676907
-1.08	-0.155635	0.0208129		-0.338344	0.0679595	-0.078058	0.0767578	-0.262428	0.0780364	-0.0679148	0.0737777	-0.313322	0.0555387	-0.0620378	0.0566952	-0.187944	0.0496356	-0.134627	0.0479771	-0.0207856	0.079691	0.0198993	0.0617656	-0.0131511	0.0617627	-0.215887	0.0666777	-0.175548	0.059487	-0.205166	0.0683372	-0.285044	0.0698097	-0.00279023	0.0539512	-0.25851	0.0603716	0.0863462	0.0588653	-0.116217	0.0620105	-0.0645969	0.0589287	-0.293549	0.0568293	-0.139487	0.0632208	0.0142664	0.0741808
-1.026	-0.118876	0.0236392		-0.366546	0.0721157	-0.137548	0.0678181	-0.202751	0.0836976	-0.0792202	0.0733754	-0.34685	0.0582922	-0.157911	0.0559736	-0.202206	0.0494303	-0.0921163	0.0477851	-0.025141	0.0705455	0.104639	0.0627089	-0.0374151	0.0598299	-0.106836	0.0658168	-0.138042	0.0582969	-0.0617922	0.0680369	-0.170816	0.0650449	-0.00558894	0.0535027	-0.162955	0.0644243	0.239049	0.0617488	-0.0298222	0.0682412	0.0263873	0.0623403	-0.135447	0.0647022	-0.0576364	0.0667386	0.0451718	0.0710412
-0.972	-0.0844141	0.0285037		-0.395815	0.0760585	-0.126585	0.0685182	-0.159522	0.0827971	-0.137758	0.0673691	-0.381101	0.0600277	-0.268385	0.0527468	-0.243872	0.0507558	-0.0611082	0.050125	-0.0903292	0.0588156	0.0560864	0.06322	-0.128016	0.0572548	0.0265809	0.0663254	-0.127585	0.06106	0.00937246	0.0634892	0.0291843	0.0615912	0.0100632	0.0513267	-0.0456528	0.0653568	0.331182	0.0644515	0.0426542	0.0734305	0.175253	0.0639064	0.0134434	0.0632543	-0.00179276	0.0670509	0.122801	0.0718474
-0.918	-0.067144	0.034549		-0.431179	0.0709566	-0.074008	0.073872	-0.0957275	0.0810803	-0.0969173	0.0689102	-0.376897	0.0627496	-0.2642	0.0542763	-0.218638	0.0463841	-0.0926561	0.0489114	-0.141899	0.054179	-0.0541646	0.0527568	-0.175265	0.0501296	0.145616	0.0673115	-0.0478677	0.0580497	0.113456	0.0531132	0.131612	0.0568372	0.0242728	0.0497611	0.0251822	0.0613021	0.327742	0.0638009	0.0807456	0.0754477	0.260089	0.0617989	0.0836343	0.0592092	-0.0148822	0.0610081	0.163238	0.0661388
-0.864	-0.0596403	0.0384464		-0.487292	0.065569	-0.0579387	0.0736741	-0.0712228	0.0833135	-0.139228	0.0648834	-0.316679	0.0631878	-0.149775	0.0542549	-0.167728	0.0449716	-0.122805	0.0524917	-0.110972	0.0534727	-0.0940662	0.0529385	-0.175745	0.0520389	0.198741	0.0654231	0.0113771	0.0534889	0.22136	0.0553498	0.241336	0.052543	0.00863089	0.0517418	-0.0228204	0.0567008	0.25818	0.0633099	0.0503165	0.0697577	0.213875	0.0539168	0.0796867	0.0575044	0.0673793	0.056245	0.195139	0.0595326
-0.81	-0.0577793	0.0420333		-0.436727	0.0620313	-0.0215134	0.074609	-0.0708241	0.0826421	-0.10958	0.069661	-0.195054	0.0693921	-0.0302164	0.0517206	-0.0925117	0.0436766	-0.0979191	0.0587421	-0.0516644	0.0586077	-0.00954333	0.0597139	-0.134788	0.0583092	0.212381	0.0623097	0.0589182	0.0530784	0.177283	0.0558677	0.292574	0.0519129	-0.0750775	0.0491569	-0.0855721	0.0546401	0.104178	0.0612661	-0.00271478	0.0621845	0.0700068	0.0532725	-0.0113085	0.0540176	0.163451	0.0511778	0.203976	0.0546084
-0.756	-0.0545317	0.0439828		-0.268817	0.0662016	-0.00187232	0.082854	-0.11	0.0857173	-0.0487865	0.0750669	-0.107951	0.0771379	0.106773	0.0519984	-0.035773	0.0447153	0.0626503	0.0629984	-0.00207383	0.0592888	0.0517385	0.0633088	-0.140399	0.0611861	0.119975	0.0630861	0.0368007	0.0532045	0.0576195	0.0512271	0.254998	0.0528862	-0.214656	0.0446476	-0.103895	0.0536936	0.030841	0.0579809	-0.0761673	0.0540388	-0.0613673	0.0503489	-0.100508	0.0523407	0.201812	0.0488477	0.208459	0.0538892
-0.702	-0.0569987	0.0479807		-0.0910493	0.0758294	-0.0938325	0.0811093	-0.0338068	0.0875449	-0.0385279	0.0764901	-0.0962258	0.0791948	0.172894	0.0502753	-0.0552507	0.0473652	0.16727	0.0614235	0.0282409	0.0559464	0.042575	0.0624084	-0.223166	0.0673889	0.0166983	0.0650971	-0.0355716	0.0555875	-0.1357	0.052578	0.183762	0.0576009	-0.405851	0.0435258	-0.0442428	0.0556841	0.0776423	0.0616715	-0.0649318	0.0540741	-0.0939413	0.0467109	-0.0522946	0.0566591	0.216997	0.0526491	0.229983	0.058104
-0.648	-0.090203	0.0531964		0.0168986	0.0845171	-0.2526	0.0774374	-0.0607582	0.087142	-0.117094	0.0733507	-0.155	0.0785714	0.11194	0.0529733	-0.12063	0.0514893	0.328601	0.0532544	0.0390996	0.0609512	0.0110466	0.0636533	-0.309507	0.0725986	-0.142664	0.0695969	-0.190369	0.0582768	-0.403006	0.0510514	-0.048318	0.0606157	-0.546588	0.0434037	0.0368337	0.0589502	0.0555935	0.0651901	0.100762	0.0658356	0.0160811	0.055994	0.113863	0.0599178	0.193626	0.0522217	0.250923	0.0618201
-0.594	-0.192803	0.0550988		-0.136561	0.0845436	-0.441588	0.0746179	-0.224485	0.0819578	-0.217177	0.0691226	-0.137801	0.0792945	-0.100607	0.0596114	-0.225672	0.0543177	0.352287	0.0536066	-0.00503748	0.0647342	-0.098192	0.0708626	-0.449541	0.0698866	-0.3157	0.0648542	-0.425429	0.0539051	-0.6449	0.0430211	-0.313265	0.0537217	-0.658815	0.0431033	0.0183171	0.0580022	-0.0878551	0.0597798	0.147097	0.0721873	0.129991	0.0626704	0.19162	0.0573424	0.12022	0.0515425	0.133126	0.0591532
-0.54	-0.371437	0.0522396		-0.332113	0.0838198	-0.676937	0.0756311	-0.388151	0.0738141	-0.378184	0.0647515	-0.199593	0.0818793	-0.382454	0.061464	-0.425122	0.0573672	0.148733	0.0712571	-0.19997	0.0708306	-0.317372	0.0772067	-0.603704	0.0645705	-0.550716	0.0576754	-0.647616	0.0495299	-0.831812	0.0415856	-0.55909	0.0450663	-0.702519	0.0416524	-0.0912073	0.0572288	-0.367934	0.0577491	0.0386516	0.0633063	0.108488	0.0621599	0.078824	0.0575671	-0.106743	0.0554637	-0.0885418	0.0575284
-0.486	-0.588798	0.0453583		-0.566668	0.0754757	-0.830633	0.0685389	-0.467381	0.0728151	-0.513452	0.0599819	-0.323521	0.0756577	-0.644873	0.0629929	-0.61911	0.0575019	-0.254282	0.0725764	-0.560425	0.0685518	-0.637048	0.0765222	-0.706958	0.057715	-0.801843	0.0504878	-0.794847	0.047628	-1.0271	0.0400559	-0.737422	0.0455148	-0.784538	0.0410906	-0.343391	0.0574537	-0.66442	0.0546588	-0.24792	0.0581648	-0.134957	0.0571935	-0.139807	0.0512962	-0.384505	0.0617197	-0.432136	0.0542028
-0.432	-0.778676	0.0385675		-0.665984	0.0689137	-0.832759	0.0637814	-0.495736	0.0706255	-0.589854	0.0614777	-0.557771	0.0683752	-0.82954	0.0575307	-0.754195	0.0525149	-0.648756	0.0602239	-0.759093	0.0608543	-0.895636	0.0686144	-0.715041	0.0542096	-0.999399	0.046085	-0.939551	0.0512978	-1.1105	0.0424812	-0.865231	0.0458352	-0.85736	0.0415066	-0.675642	0.0570759	-0.99901	0.0482561	-0.543473	0.0532617	-0.486733	0.0512111	-0.471476	0.0469316	-0.698803	0.0543652	-0.786229	0.0466351
-0.378	-0.893848	0.0382975		-0.685256	0.0635244	-0.694474	0.0623869	-0.42557	0.0710098	-0.493015	0.0633488	-0.676543	0.0599034	-0.888222	0.0533771	-0.757801	0.0477329	-0.871342	0.055306	-0.882828	0.0553463	-0.945301	0.0573098	-0.627756	0.0553307	-1.11253	0.0446435	-1.0286	0.0490094	-1.12395	0.0488136	-0.975434	0.0486748	-0.900022	0.0413948	-0.992809	0.0525345	-1.22431	0.0413503	-0.861534	0.046282	-0.845009	0.0487705	-0.815134	0.043719	-0.926002	0.0445598	-0.999571	0.0394826
-0.324	-0.930341	0.0412931		-0.59586	0.0597749	-0.525533	0.0580392	-0.361227	0.0716579	-0.46207	0.0671641	-0.630644	0.0579789	-0.793421	0.05215	-0.688406	0.0472924	-0.899562	0.0561473	-0.879539	0.0505554	-0.862393	0.0546774	-0.542909	0.0557267	-1.18461	0.0430525	-1.04479	0.0497273	-1.06775	0.0453347	-1.05824	0.0505456	-0.938464	0.0424308	-1.24475	0.0460246	-1.37004	0.041606	-1.14379	0.0417019	-1.09262	0.0432327	-1.11868	0.0403201	-1.02775	0.0370419	-1.00583	0.039587
-0.27	-0.876225	0.0479421		-0.361688	0.0557565	-0.382326	0.0489971	-0.233224	0.0714079	-0.351062	0.0656619	-0.464829	0.0603452	-0.618822	0.0489977	-0.588142	0.0491389	-0.775115	0.0524032	-0.793499	0.0486327	-0.71329	0.0540526	-0.434313	0.0494503	-1.23275	0.0431018	-1.05871	0.0485509	-1.08041	0.0433027	-1.11034	0.0503382	-0.978598	0.0395975	-1.32395	0.0415742	-1.39525	0.040549	-1.31028	0.0478767	-1.28105	0.0433745	-1.28972	0.0389854	-1.01763	0.0346856	-0.954558	0.0389384
-0.216	-0.750828	0.0563035		-0.157099	0.0554163	-0.263611	0.0469146	-0.166867	0.0651968	-0.226636	0.0583296	-0.272263	0.0567795	-0.39344	0.0455927	-0.357786	0.0474299	-0.529623	0.042528	-0.5083	0.0506501	-0.485911	0.0490313	-0.209325	0.0403878	-1.16727	0.0435421	-1.06426	0.0454757	-1.04214	0.0431124	-1.11517	0.0489579	-0.89618	0.0413142	-1.28775	0.044801	-1.26435	0.0387476	-1.28111	0.0502341	-1.33432	0.0443353	-1.34568	0.0390547	-0.948367	0.0343889	-0.841862	0.0370895
-0.162	-0.560801	0.0617772		-0.0932492	0.0534401	-0.219428	0.0447459	-0.0930514	0.0691437	-0.0358452	0.0560283	-0.0337442	0.0498323	-0.182631	0.0430475	-0.156757	0.0415811	-0.154433	0.0450748	-0.222314	0.0489633	-0.185506	0.0472408	-0.0667314	0.0391405	-1.00301	0.0434254	-0.9797	0.0455894	-0.867163	0.0482488	-0.990108	0.0481603	-0.631603	0.0472352	-1.19279	0.0486421	-1.072	0.0422446	-1.10997	0.0467131	-1.2563	0.0418345	-1.26085	0.0417665	-0.857534	0.034874	-0.612886	0.034934
-0.108	-0.289977	0.0603711		-0.179014	0.0492051	-0.0397294	0.050703	0.0262471	0.0743154	0.230352	0.0664152	0.145638	0.0485974	-0.0831299	0.0429975	-0.0296356	0.0385055	0.115103	0.0497819	-0.0890861	0.0463538	-0.0239128	0.0456349	0.0237247	0.0393753	-0.65462	0.0513807	-0.648753	0.0536649	-0.451478	0.0553055	-0.609889	0.0547864	-0.161498	0.0532643	-0.981961	0.0489042	-0.765189	0.0408994	-0.840413	0.0443055	-0.983482	0.0427789	-1.00273	0.0428661	-0.58402	0.0384272	-0.260399	0.0381717
-0.054	0.234725	0.0711888		-0.0334436	0.0556841	0.584075	0.0652931	0.317153	0.0754214	0.696484	0.0830412	0.543125	0.0696729	0.0446734	0.040914	0.131011	0.0391748	0.492575	0.0511588	0.0442383	0.0495323	0.115789	0.0492365	0.0847349	0.0432327	0.140259	0.0718199	-0.0483249	0.065445	0.389021	0.0594359	0.0672969	0.0651835	0.644585	0.0522344	-0.495693	0.0515958	0.0215206	0.046669	-0.195534	0.0483644	-0.249639	0.0491561	-0.380226	0.0494086	0.0479397	0.0468901	0.345829	0.0534387
0	0.845648	0.116202		0.32105	0.0616666	1.23806	0.0683968	0.588088	0.0676932	1.02421	0.0805886	0.927436	0.0788592	0.396504	0.0468756	0.382143	0.0457316	1.02211	0.0430674	0.229879	0.0582624	0.251044	0.0559313	0.172846	0.0504364	0.866489	0.0689023	0.73438	0.0618861	1.12595	0.0483477	0.867224	0.0614037	1.39659	0.0439943	0.319674	0.0536655	1.04118	0.0524196	0.562203	0.0477662	0.577019	0.0537485	0.465096	0.0505644	1.09834	0.05063	1.28591	0.0590175
0.054	1.02135	0.140361		0.410527	0.0570114	1.04325	0.062511	0.395744	0.0620892	0.709144	0.0693144	0.717477	0.0645762	0.736706	0.0612014	0.589941	0.0486747	1.33688	0.053894	0.372235	0.0646637	0.427791	0.0653087	0.317882	0.0523899	1.14207	0.049603	1.18672	0.053514	1.16501	0.0456035	1.20288	0.0537809	1.54555	0.0435266	0.621379	0.0557926	1.09107	0.0493554	0.69255	0.047881	0.755292	0.0502195	0.662549	0.0436328	1.73184	0.0539176	1.76826	0.0590967
0.108	1.3759	0.157468		0.635341	0.0708668	0.866051	0.06594	0.71004	0.0837706	0.858298	0.0703168	0.716721	0.0615488	1.10278	0.0799331	1.00364	0.0531091	2.37925	0.0864417	1.20445	0.081124	1.29457	0.0754765	1.10785	0.0764163	1.5343	0.062058	1.77536	0.0685163	1.54038	0.0661557	1.7101	0.0651059	1.96991	0.0587035	0.685608	0.0654733	0.911657	0.0498068	0.816866	0.0576158	0.913208	0.0599301	0.740793	0.0513738	2.44614	0.0695683	2.74821	0.082389
0.162	1.1387	0.133139		0.688853	0.0723588	0.765103	0.0705358	0.756937	0.0839582	0.787505	0.0757194	0.682553	0.0610066	1.18537	0.0848329	1.01993	0.0569618	1.80104	0.0808697	1.33823	0.0767345	1.51061	0.0632447	1.23114	0.0693658	1.39756	0.0600269	1.7048	0.0663574	1.63219	0.0757038	1.64952	0.0752049	1.88919	0.0587466	0.17492	0.0518898	0.299758	0.0442909	0.227655	0.0485938	0.403849	0.0489446	0.211034	0.0417863	1.92744	0.0528521	2.39186	0.0690496
0.216	0.758841	0.108638		0.4116	0.0691311	0.247072	0.0658011	0.376402	0.0759546	0.406666	0.0741406	0.194591	0.0538024	1.54065	0.0757305	1.34801	0.0671679	0.940264	0.062688	1.39471	0.0746826	1.55203	0.0728548	1.32291	0.0666797	1.15121	0.0589763	1.24158	0.0610116	1.25846	0.0666163	1.21747	0.0641028	1.53634	0.0552201	-0.202106	0.0468807	-0.202116	0.0385328	-0.28694	0.0388661	-0.0536388	0.0357903	-0.273494	0.0351584	1.22381	0.0537529	1.51361	0.0690203
0.27	0.346791	0.07795		0.172294	0.0720414	-0.276361	0.0616916	-0.162215	0.0734139	-0.177196	0.0659715	-0.239759	0.0495209	1.3083	0.0646715	1.1522	0.0664964	0.385054	0.0546087	0.947524	0.0737052	1.13228	0.0744938	0.964402	0.072142	0.491513	0.0526602	0.601631	0.0531053	0.668567	0.056642	0.594118	0.051931	0.943181	0.0513914	-0.128535	0.0522373	-0.333937	0.0438503	-0.173826	0.0484929	-0.0507529	0.0456812	-0.318975	0.0420855	0.502738	0.0592329	0.592436	0.0665426
0.324	0.0767721	0.0624573		-0.206381	0.0658715	-0.711736	0.0547872	-0.615217	0.0660264	-0.594865	0.0586429	-0.615205	0.0500173	0.845465	0.0616465	0.74161	0.0633354	0.174851	0.0631589	0.486143	0.0622725	0.88349	0.0746983	0.61671	0.0649223	0.00327382	0.0459593	0.206686	0.0448609	0.163681	0.0497577	0.104908	0.0425428	0.393169	0.0406953	0.173152	0.0570967	-0.0415191	0.0540831	0.244513	0.0533293	0.207258	0.051244	0.0279083	0.0462636	-0.0556435	0.0546554	-0.110409	0.0504772
0.378	0.0541814	0.0671995		-0.276054	0.0680128	-0.744476	0.0485878	-0.644874	0.0631808	-0.601458	0.0572901	-0.690683	0.0530648	0.560109	0.0641099	0.448038	0.0550971	-0.00585279	0.0604917	0.433692	0.064331	0.850421	0.077859	0.57261	0.0576006	-0.202756	0.0459459	-0.010664	0.0405949	-0.0939131	0.0412083	-0.0987093	0.0434599	0.0710465	0.0337469	0.475768	0.0586017	0.465563	0.0591868	0.694066	0.0544428	0.524643	0.0514052	0.486014	0.0464065	-0.278156	0.047296	-0.459669	0.0409839
0.432	0.185072	0.075023		-0.155224	0.0690977	-0.357379	0.0520947	-0.329687	0.0697142	-0.249476	0.0655495	-0.355687	0.0600216	0.556196	0.0631992	0.540455	0.0540088	0.119281	0.0540739	0.637235	0.0621594	0.911631	0.0749516	0.781678	0.0592516	-0.151308	0.0483155	-0.0492841	0.0364984	-0.0924293	0.0398107	-0.0736055	0.0430333	-0.0427059	0.0331608	0.727623	0.0586035	0.83008	0.0492882	1.00515	0.054613	0.772742	0.0499465	0.893281	0.0456361	-0.244288	0.0463326	-0.522995	0.0444876
0.486	0.332263	0.0800684		0.12513	0.0684824	0.0563248	0.051644	0.0625887	0.0789618	0.209708	0.0690822	-0.0054475	0.0579769	0.677304	0.0721705	0.691816	0.0645278	0.2358	0.0515342	0.859851	0.0680013	0.968011	0.0747116	0.954691	0.0696463	-0.0366029	0.0500785	-0.0500055	0.039251	0.0352482	0.0429802	0.000727538	0.0445618	-0.056457	0.0356194	1.00504	0.0581663	0.997646	0.0473368	1.26023	0.0537072	0.976822	0.0527979	1.23658	0.0556693	-0.145782	0.0490031	-0.403425	0.0495054
0.54	0.337029	0.0721778		0.552831	0.0714188	0.416657	0.0593175	0.46598	0.0716706	0.508163	0.0664537	0.387567	0.0690047	0.598342	0.0700531	0.594677	0.0662632	0.200262	0.0479285	0.721553	0.0699929	0.59626	0.0701706	0.595833	0.0672825	0.033554	0.0476787	-0.0194372	0.0418808	0.145198	0.0437233	0.115762	0.0437496	-0.0582367	0.0368286	0.899145	0.0563136	0.89194	0.0502145	0.974559	0.051779	0.917421	0.0515432	1.11453	0.0596202	-0.240646	0.047644	-0.395464	0.0467388
0.594	0.251252	0.0605798		0.705655	0.066793	0.448007	0.0541053	0.563542	0.0755475	0.555011	0.0565796	0.511658	0.0624556	0.515435	0.0706607	0.235897	0.0570001	0.0856949	0.0462222	0.381315	0.0650047	0.246418	0.0664272	0.208829	0.0552205	0.148203	0.0458022	0.0102601	0.0445127	0.0259701	0.0442512	0.031452	0.0421836	-0.134567	0.0367742	0.625071	0.0518173	0.62735	0.0492144	0.72563	0.0532949	0.740162	0.048814	0.814356	0.0544149	-0.450389	0.0441329	-0.462473	0.0425462
0.648	0.223834	0.055106		0.675225	0.0680117	0.568399	0.0566801	0.628978	0.0711104	0.586397	0.0595501	0.574142	0.0632936	0.27241	0.0686128	0.142154	0.0546082	0.0300626	0.0427267	0.18296	0.0558417	0.113406	0.063821	0.101016	0.0581613	0.0279189	0.0442776	0.101253	0.0474764	0.00483554	0.0443358	-0.00236616	0.0440119	-0.119338	0.0366195	0.543756	0.0543709	0.463392	0.0493287	0.603326	0.0516815	0.677188	0.0497718	0.698814	0.0490514	-0.35609	0.0425047	-0.433221	0.0469895
0.702	0.28299	0.0522483		0.719808	0.0660555	0.640436	0.0626085	0.652606	0.0730297	0.624622	0.0680739	0.567793	0.0604107	0.10229	0.0667969	0.163948	0.0568177	0.0198094	0.0477783	0.250082	0.0667214	0.241237	0.0704855	0.312216	0.066683	-0.0767565	0.0500232	0.195257	0.0532795	0.0515059	0.0460526	0.0832857	0.0509703	-0.00717204	0.0445337	0.635868	0.0568378	0.389562	0.0526339	0.672511	0.0499223	0.756643	0.0571695	0.694162	0.0551884	-0.130084	0.0488543	-0.269177	0.053286
0.756	0.366514	0.0563768		0.802988	0.0701235	0.822304	0.0674707	0.864154	0.0694137	0.79746	0.0728386	0.627616	0.0597895	0.124628	0.0735593	0.207353	0.0607084	-0.0214042	0.0489292	0.277109	0.0673651	0.181673	0.0709615	0.330928	0.0727272	-0.0774767	0.0556456	0.302481	0.0537247	0.145299	0.0478115	0.131993	0.0552083	0.0509324	0.0466399	0.79276	0.0552853	0.444	0.0559993	0.693779	0.0500091	0.831674	0.0575602	0.782969	0.0547039	0.122657	0.0525223	-0.0709696	0.0512777
0.81	0.403123	0.0566853		0.97237	0.0701858	0.839092	0.0632156	0.847476	0.0705724	0.733325	0.0710717	0.653352	0.0556433	0.158312	0.0752681	0.210251	0.0629787	-0.0766821	0.0484344	0.213834	0.0683668	0.0202761	0.0783694	0.216503	0.0743404	0.0443697	0.0492307	0.3576	0.05822	0.106796	0.0512334	0.0702156	0.0473947	0.0283724	0.0469123	0.826512	0.0540787	0.463558	0.05557	0.706197	0.0525815	0.859969	0.0551224	0.777793	0.0560357	0.227465	0.0490395	0.0477497	0.0513945
0.864	0.413069	0.0601131		0.811528	0.0625918	0.804927	0.0591674	0.901927	0.0734027	0.800553	0.0698337	0.567682	0.0550755	0.0567123	0.061993	0.208598	0.0717904	-0.133566	0.0531873	0.136566	0.0726096	-0.0722456	0.0772213	0.0307733	0.071555	0.225375	0.0536711	0.360371	0.0559893	0.168314	0.0533299	0.0240808	0.0481073	0.0692791	0.0455906	0.836097	0.0560788	0.518008	0.0575375	0.580341	0.0510788	0.873107	0.0611561	0.841185	0.0638007	0.413781	0.0566719	0.169562	0.0606143
0.918	0.379061	0.058526		0.787564	0.0593295	0.7367	0.0589731	0.713907	0.0718759	0.662199	0.0706728	0.581487	0.0574944	-0.0410402	0.0591208	0.120235	0.0679321	-0.145718	0.0500787	0.0256339	0.0766059	-0.139039	0.0773337	-0.162243	0.0751874	0.339612	0.0660719	0.339675	0.0611158	0.107733	0.0605833	-0.0520816	0.054995	0.105225	0.0432742	0.732293	0.0579454	0.486443	0.056506	0.489614	0.0483962	0.632415	0.0588503	0.731238	0.0649747	0.335128	0.0526547	0.0931782	0.0566492
0.972	0.356528	0.0557288		0.599365	0.0619442	0.530901	0.0576528	0.60744	0.0759192	0.601048	0.0708495	0.436923	0.0586161	-0.15747	0.0690295	0.171941	0.0714934	-0.0701388	0.0547923	-0.0179858	0.0810449	-0.0776911	0.0776855	-0.139976	0.0739959	0.424439	0.0709721	0.321944	0.0625428	0.169151	0.0601409	-0.0394304	0.0592588	0.147834	0.0450056	0.631713	0.06098	0.536784	0.0598386	0.471288	0.0526405	0.50255	0.0573435	0.668982	0.0629149	0.473716	0.0607787	0.260322	0.0644271
1.026	0.324493	0.0506803		0.478919	0.0609809	0.482389	0.0591868	0.535257	0.0727716	0.397208	0.07354	0.375249	0.0617478	-0.18307	0.067935	0.268213	0.0802961	-0.11962	0.0574367	-0.0496774	0.0857665	-0.130011	0.0778636	-0.0415803	0.0838282	0.421374	0.0684298	0.288659	0.0662618	0.228627	0.0677764	-0.0265101	0.0624717	0.148159	0.0488893	0.442122	0.0546369	0.474477	0.0666941	0.295338	0.0547693	0.322009	0.0585931	0.521759	0.0640392	0.385856	0.0579434	0.25123	0.0668789
1.08	0.304884	0.0466593		0.36198	0.0560144	0.287296	0.0576498	0.402643	0.0684191	0.317566	0.0694546	0.280546	0.0620424	-0.141295	0.066527	0.307325	0.0791282	-0.124302	0.055096	-0.0183313	0.0808925	0.0575504	0.0845522	0.0944438	0.089969	0.403024	0.0682764	0.332995	0.0705453	0.353128	0.0695388	0.107559	0.0662975	0.170674	0.0538264	0.342904	0.0540403	0.335287	0.0660975	0.2449	0.0542258	0.227629	0.06191	0.373596	0.0559531	0.463428	0.0643736	0.525311	0.0791492
1.134	0.29287	0.0456057		0.254154	0.0559357	0.266127	0.0515688	0.36147	0.0745101	0.214698	0.0622896	0.24208	0.0622777	-0.113198	0.0712322	0.298946	0.0741749	-0.0561281	0.0581825	0.0168705	0.0783879	0.0899617	0.0903501	0.167385	0.0904117	0.272713	0.0666359	0.407946	0.0765539	0.444088	0.0703634	0.192142	0.0768396	0.232361	0.0532371	0.270375	0.0560654	0.311054	0.06667	0.125218	0.0519407	0.187621	0.0628258	0.331138	0.0532541	0.425117	0.0684379	0.516264	0.0712676
1.188	0.268215	0.0471478		0.293291	0.0643839	0.186763	0.053346	0.252802	0.0695762	0.169951	0.0575781	0.197091	0.060372	-0.0722923	0.0746364	0.227358	0.067191	-0.032743	0.0518827	0.221323	0.0888154	0.285027	0.0943756	0.215745	0.0852374	0.264244	0.0712118	0.487037	0.0772435	0.442087	0.0645353	0.307157	0.0752977	0.257637	0.056037	0.168587	0.0545805	0.19174	0.0593577	0.054468	0.0510496	0.0800346	0.0592183	0.196391	0.0567945	0.560851	0.0698409	0.676192	0.0716001
1.242	0.251787	0.0477917		0.190189	0.0604593	0.103072	0.0582835	0.244365	0.0688513	0.259297	0.0617687	0.130125	0.0590981	-0.0559473	0.0714276	0.157228	0.0726817	0.0747642	0.0571798	0.266505	0.0822964	0.454331	0.0971204	0.280996	0.0884058	0.192223	0.0721639	0.57682	0.0768034	0.549684	0.0629875	0.389316	0.0823884	0.316104	0.0570277	0.118421	0.0567886	0.104007	0.0561921	-0.000657645	0.054709	0.0675106	0.0565666	0.157704	0.0625746	0.554394	0.0646815	0.545186	0.0624945
1.296	0.208248	0.0475494		0.254311	0.0626008	0.120188	0.0561694	0.102987	0.0636116	0.19169	0.0658805	0.159364	0.0593752	0.055394	0.0750225	-0.0305472	0.0694145	-0.0253937	0.0618117	0.331931	0.0844739	0.322359	0.0898438	0.233345	0.0879515	0.262615	0.0756221	0.580369	0.0745593	0.578868	0.0682801	0.454906	0.0807784	0.476597	0.0654739	-0.0553899	0.053098	0.0445404	0.0590924	-0.0847303	0.0556104	-0.0232054	0.0546601	0.0745127	0.0595448	0.487721	0.0582474	0.479575	0.0634782
1.35	0.164991	0.0480418		0.275989	0.0721543	-0.00487361	0.0538519	0.0406277	0.0720564	0.28704	0.0594332	0.243587	0.0611123	0.0928566	0.0765259	-0.0832971	0.0743786	-0.122658	0.0592339	0.410848	0.0802507	0.334034	0.0919399	0.194924	0.0870537	0.373418	0.0785701	0.637055	0.0772075	0.642826	0.0727578	0.494896	0.079788	0.546037	0.065247	-0.0817314	0.0494881	-0.0205136	0.0638741	-0.084395	0.0540034	-0.0361909	0.0543738	0.0630775	0.0559727	0.418571	0.0606665	0.266821	0.0659739
1.404	0.131614	0.0460141		0.224656	0.0658493	0.025589	0.0522141	0.0354322	0.0687695	0.201551	0.0606843	0.321722	0.0570137	0.0859108	0.0792429	-0.0813442	0.0773603	-0.18814	0.064769	0.310911	0.0826948	0.145833	0.082989	0.134438	0.0908615	0.415041	0.0747306	0.708639	0.0816098	0.66234	0.0746205	0.477594	0.0780037	0.60179	0.0657339	-0.0801595	0.0550124	0.00253098	0.0693289	-0.159383	0.0527683	-0.0124508	0.0579084	0.10388	0.0584556	0.281313	0.0614613	0.106885	0.0623584
1.458	0.0851472	0.0449995		0.198985	0.0568054	-0.0170366	0.0581013	0.0167876	0.0743295	0.167924	0.0662164	0.328107	0.058597	0.0213645	0.0953629	0.0458479	0.0772343	-0.271224	0.0657569	0.29188	0.0830558	-0.0117786	0.0845304	0.0240468	0.0901709	0.495786	0.0775047	0.765314	0.0849493	0.653285	0.0723416	0.477235	0.082446	0.620338	0.068997	-0.0728253	0.0549468	-0.0717459	0.0688293	-0.121217	0.0546669	-0.0473344	0.056608	0.0572928	0.0545587	0.188363	0.0618578	-0.0161597	0.065661
1.512	0.0579741	0.0452527		0.106388	0.0542867	-0.0545775	0.0587661	0.10717	0.0674133	0.0830007	0.0653961	0.251188	0.0578795	0.0328474	0.100247	0.244878	0.0820604	-0.36777	0.0632086	0.120302	0.0801084	-0.20785	0.0871249	0.0743791	0.0881501	0.538303	0.0779295	0.760147	0.081677	0.6286	0.0763814	0.327148	0.0735255	0.671671	0.0692014	-0.00903473	0.0563966	-0.0884718	0.070865	-0.219536	0.0507152	0.0217689	0.0558429	0.114225	0.0537589	0.00912801	0.0564907	-0.129997	0.0625536
1.566	0.0351394	0.0443379		0.170909	0.0541357	-0.107587	0.0638679	0.107834	0.0599878	0.0166533	0.0627467	0.170657	0.0539321	0.0266205	0.0946612	0.293373	0.0851741	-0.437726	0.0596856	0.0611503	0.0835104	-0.334298	0.082664	0.0746187	0.0871433	0.529242	0.0744728	0.679815	0.0815563	0.540401	0.0724242	0.325519	0.0787494	0.660238	0.063875	-0.0596256	0.0530765	-0.0715085	0.0649667	-0.294537	0.051749	-0.0810155	0.0535679	0.09864	0.0579406	0.027063	0.0600236	-0.0598139	0.0682456
1.62	0.00353497	0.042161		0.15796	0.058202	-0.184901	0.0596857	0.103287	0.065664	0.000683695	0.0655358	0.119867	0.0551099	-0.0609108	0.0902027	0.339169	0.0853051	-0.461642	0.0613538	-0.095842	0.0814339	-0.314579	0.0861315	0.0691408	0.0923939	0.431356	0.0729812	0.588995	0.0826848	0.483652	0.0714841	0.279649	0.081351	0.625136	0.0619321	0.0051746	0.0567885	-0.176764	0.0602313	-0.328822	0.0566366	-0.134398	0.052737	0.0602016	0.0570651	0.00528923	0.0614443	-0.119633	0.0637205
1.674	-0.0292392	0.0407629		0.163707	0.0621283	-0.150984	0.0652812	0.0433086	0.0631976	-0.0715032	0.0528688	0.0632447	0.0541325	-0.153066	0.0935018	0.255987	0.0802372	-0.529802	0.0600984	-0.202748	0.078807	-0.337622	0.081002	0.0260533	0.0890937	0.309134	0.0781833	0.503149	0.0807214	0.424007	0.072726	0.2686	0.0781075	0.596405	0.0636626	0.0622682	0.0569501	-0.262143	0.0575735	-0.4282	0.0590517	-0.179073	0.0491183	0.0268196	0.0531421	0.119139	0.0621847	-0.00386479	0.0642765
1.728	-0.0507957	0.0393414		0.192535	0.0688607	-0.135956	0.0700739	-0.0438282	0.0657384	-0.0710331	0.0547499	0.00222823	0.0552781	-0.296189	0.0951415	0.0875819	0.0780444	-0.552707	0.065058	-0.165106	0.0839258	-0.365251	0.0822793	-0.107806	0.0816986	0.242305	0.090013	0.405944	0.0825339	0.393814	0.0694863	0.298802	0.0791491	0.577731	0.0700938	-0.00188356	0.0581085	-0.353105	0.052806	-0.441871	0.0666832	-0.228301	0.0531108	-0.0639328	0.0511063	0.0740238	0.0608063	-0.0325951	0.0594464
1.782	-0.0760569	0.0393853		0.130992	0.0706405	-0.234772	0.0622126	-0.0352253	0.0664999	-0.153929	0.0559979	-0.00616267	0.0591532	-0.39533	0.0882529	-0.0946306	0.0775258	-0.562092	0.0652179	-0.31701	0.0821552	-0.412518	0.0872695	-0.23881	0.0794233	0.18931	0.0935385	0.369782	0.0798191	0.333398	0.0717923	0.369827	0.0814933	0.445468	0.0651532	0.0133924	0.0575905	-0.435639	0.0514974	-0.494717	0.0602078	-0.231542	0.0561094	-0.0239096	0.0560977	0.114807	0.0598869	0.0221795	0.0632646
1.836	-0.10927	0.0403014		0.107577	0.0711025	-0.239463	0.0631457	-0.0724948	0.0655907	-0.199831	0.054077	0.0483551	0.0569821	-0.493636	0.0798956	-0.315781	0.0696231	-0.551271	0.0612324	-0.399981	0.0797468	-0.539327	0.0858691	-0.302859	0.087134	0.177289	0.097006	0.339437	0.0772389	0.326828	0.0747154	0.397226	0.0868988	0.373039	0.0645453	-0.07883	0.0562675	-0.428113	0.0536702	-0.47553	0.0533627	-0.326712	0.0500985	-0.0402992	0.0568795	-0.0375231	0.0564996	-0.111011	0.0613337
1.89	-0.134176	0.0403235		0.0666265	0.0725877	-0.30423	0.063563	0.0202517	0.0714871	-0.193587	0.0553665	0.0261199	0.0566352	-0.544075	0.0757062	-0.411674	0.0702013	-0.610505	0.0632143	-0.450986	0.0758595	-0.549866	0.0845024	-0.343589	0.0781143	0.247033	0.102895	0.289623	0.0762514	0.293708	0.0718137	0.33697	0.0885759	0.328334	0.0618272	-0.154837	0.0585064	-0.517379	0.0543273	-0.423306	0.0548662	-0.333417	0.0570677	-0.102315	0.0600111	-0.14929	0.05371	-0.14933	0.0650137
1.944	-0.161024	0.0399041		-0.0867683	0.0710626	-0.278086	0.0679614	-0.0233901	0.0738026	-0.266743	0.0562937	-0.0743238	0.058494	-0.604811	0.0663566	-0.381201	0.0792579	-0.638179	0.0580877	-0.535797	0.0791264	-0.590998	0.078796	-0.322842	0.0751064	0.250543	0.102038	0.242857	0.0747179	0.230816	0.0777048	0.307207	0.0908035	0.360253	0.0637419	-0.139018	0.0599117	-0.544109	0.0558287	-0.421105	0.0561118	-0.352001	0.0628604	-0.094445	0.0603841	-0.178284	0.0622496	-0.194691	0.0641402
1.998	-0.17538	0.0394729		-0.195746	0.0724105	-0.336109	0.0681567	-0.114546	0.0680213	-0.211448	0.0559875	-0.0868602	0.0559755	-0.581268	0.0660137	-0.424474	0.0763033	-0.599419	0.0624177	-0.619248	0.0783635	-0.637087	0.0759917	-0.243662	0.074947	0.191768	0.0942683	0.215654	0.0718287	0.169826	0.0782737	0.306458	0.0867426	0.382952	0.0675449	-0.203728	0.0627783	-0.558899	0.0586691	-0.35383	0.057087	-0.36667	0.0648968	-0.132544	0.0594571	-0.213583	0.0626836	-0.200775	0.066566
2.052	-0.187874	0.0385276		-0.208499	0.0750813	-0.390568	0.0687581	-0.126872	0.0630299	-0.256105	0.0674549	-0.124491	0.0624538	-0.573753	0.0718422	-0.43122	0.0785963	-0.604145	0.0602024	-0.577776	0.072718	-0.652054	0.0796669	-0.264848	0.0767149	0.0464559	0.0910108	0.172876	0.0740049	0.118844	0.0723926	0.294011	0.08829	0.431191	0.0682682	-0.183871	0.0675666	-0.537459	0.0591263	-0.3129	0.0608218	-0.316842	0.0599711	-0.0947374	0.0683929	-0.182898	0.0615068	-0.354501	0.0624226
2.106	-0.195362	0.0371112		-0.25944	0.0817969	-0.383228	0.0686508	-0.227768	0.0659771	-0.318719	0.0683379	-0.130001	0.0593051	-0.511551	0.0709719	-0.441164	0.0751878	-0.599042	0.0600833	-0.526199	0.0728349	-0.657096	0.0750763	-0.278397	0.0849565	-0.173813	0.0915659	0.101204	0.0763908	0.140354	0.074055	0.238946	0.0842731	0.45464	0.0690602	-0.210712	0.0647283	-0.498459	0.057404	-0.307674	0.0641871	-0.318135	0.0613452	-0.0496663	0.0694217	-0.173839	0.0617607	-0.306971	0.0674541
2.16	-0.195179	0.0378474		-0.270856	0.0802092	-0.48011	0.0656251	-0.286773	0.0664043	-0.233125	0.0686843	-0.145784	0.0562676	-0.414624	0.0661637	-0.428455	0.0705206	-0.583931	0.0580443	-0.512061	0.0762702	-0.642269	0.0681297	-0.417415	0.0802492	-0.312541	0.0821333	0.0584439	0.0755055	0.269175	0.0764999	0.165878	0.0799425	0.397296	0.0746487	-0.320401	0.0642054	-0.446307	0.0568553	-0.30736	0.0609626	-0.320878	0.0623628	-0.0871322	0.0724379	-0.117009	0.0616958	-0.235522	0.0716044
2.214	-0.190692	0.0404239		-0.292379	0.074997	-0.528273	0.0622719	-0.380026	0.0676154	-0.277712	0.0643309	-0.0694526	0.0590011	-0.40766	0.0649228	-0.455991	0.0692206	-0.587322	0.0624676	-0.609618	0.0738712	-0.617496	0.0646368	-0.515592	0.0683853	-0.34772	0.0834133	0.0758743	0.0768312	0.35502	0.0744514	0.110347	0.084728	0.381238	0.076386	-0.310949	0.0660147	-0.427805	0.0516593	-0.25439	0.0618399	-0.300776	0.0604223	-0.0942843	0.0729993	-0.12863	0.0629609	-0.176508	0.0724889
2.268	-0.187446	0.0388041		-0.294867	0.0708111	-0.552773	0.0589941	-0.382918	0.0665136	-0.326274	0.0599625	-0.0329775	0.0645277	-0.375387	0.0660974	-0.46144	0.0693943	-0.481072	0.0611711	-0.595812	0.0721944	-0.580773	0.0703655	-0.536884	0.0621851	-0.273879	0.083921	0.115667	0.0792916	0.339857	0.0792552	-0.0420823	0.0860385	0.35445	0.0751357	-0.325427	0.0615253	-0.421319	0.0515189	-0.222833	0.0606644	-0.297038	0.0615454	-0.076586	0.0680109	-0.159995	0.0571187	-0.118128	0.0722609
2.322	-0.187014	0.0361692		-0.326959	0.0681114	-0.581033	0.0541493	-0.296584	0.0729641	-0.337454	0.0650604	-0.0507979	0.061766	-0.358319	0.0714881	-0.455042	0.0674625	-0.392279	0.0597122	-0.534166	0.072071	-0.503089	0.0719291	-0.465754	0.0605054	-0.282293	0.0844256	0.155971	0.0813173	0.263378	0.0751445	-0.16661	0.0871437	0.339144	0.073741	-0.308827	0.0579148	-0.375212	0.0550691	-0.22975	0.0582985	-0.313872	0.059959	-0.124135	0.0662466	-0.21684	0.0581315	-0.128821	0.0697971
2.376	-0.184258	0.0340869		-0.346771	0.0710327	-0.481052	0.0568397	-0.313715	0.0736076	-0.339886	0.0680821	-0.0514526	0.0664487	-0.403213	0.0672655	-0.48062	0.0655298	-0.382189	0.0513907	-0.517537	0.0691879	-0.446037	0.0688287	-0.36208	0.0643597	-0.220242	0.0923744	0.159082	0.0779463	0.174192	0.0709158	-0.165026	0.0845688	0.3111	0.0734422	-0.361394	0.055487	-0.330848	0.0613612	-0.231907	0.0582072	-0.318229	0.056177	-0.133158	0.0696795	-0.168459	0.0593195	-0.0825036	0.0713903
2.43	-0.188947	0.034247		-0.35913	0.0707622	-0.416458	0.0632858	-0.362922	0.0689611	-0.395561	0.0611542	-0.0499555	0.069591	-0.429304	0.0655865	-0.558189	0.0618771	-0.32034	0.0523997	-0.496688	0.0705387	-0.361018	0.0664174	-0.35739	0.0625498	-0.256895	0.0898118	0.151138	0.0784614	0.0892064	0.0739898	-0.128199	0.0881152	0.269313	0.0712062	-0.405057	0.0558388	-0.292086	0.0631306	-0.289816	0.0541664	-0.260828	0.0532552	-0.159064	0.073554	-0.180053	0.0680448	-0.182712	0.0716564
2.484	-0.198893	0.0349136		-0.446783	0.0661379	-0.40024	0.0665124	-0.368599	0.0660608	-0.468468	0.0585726	-0.166063	0.0654192	-0.463336	0.0601272	-0.570897	0.0596077	-0.26422	0.0524527	-0.45767	0.0753379	-0.314463	0.06393	-0.355078	0.0667155	-0.259863	0.0866006	0.131529	0.0841676	0.0457129	0.0761674	-0.0823924	0.09364	0.19226	0.0707835	-0.406319	0.0530864	-0.322534	0.0611589	-0.292661	0.0542537	-0.265312	0.0568576	-0.092263	0.0760153	-0.148284	0.0682627	-0.202412	0.0677342
2.538	-0.202629	0.0338201		-0.459986	0.066484	-0.351638	0.0670147	-0.312532	0.0741217	-0.435722	0.065299	-0.123166	0.0640398	-0.365908	0.061609	-0.591505	0.0569427	-0.239745	0.0558925	-0.428955	0.0676178	-0.270031	0.0652312	-0.388464	0.0575276	-0.334799	0.080763	0.144898	0.0817394	-0.000284138	0.075844	-0.0657278	0.0891002	0.1481	0.0755129	-0.44957	0.0525041	-0.282117	0.0579835	-0.283252	0.0564394	-0.268084	0.0585131	-0.0797305	0.0730879	-0.12575	0.0659818	-0.176284	0.0666078
2.592	-0.210355	0.0330784		-0.502636	0.0660297	-0.346511	0.0636842	-0.326846	0.0761848	-0.404985	0.0680889	-0.180734	0.0652053	-0.246883	0.0679077	-0.551972	0.05847	-0.260635	0.0601699	-0.385236	0.060765	-0.223449	0.0649947	-0.333692	0.05786	-0.372431	0.0774447	0.105382	0.0822009	-0.0779161	0.0737186	-0.100853	0.0858538	0.0868601	0.0761937	-0.452237	0.0513271	-0.314228	0.0583668	-0.283159	0.0578827	-0.308771	0.0584179	-0.1816	0.0644434	-0.140718	0.067319	-0.141508	0.0731849
2.646	-0.207442	0.0343865		-0.503107	0.0620109	-0.407061	0.0621028	-0.384588	0.0808709	-0.366266	0.0650457	-0.206955	0.0655983	-0.201989	0.0658616	-0.492597	0.0578393	-0.16285	0.0642857	-0.295423	0.0645472	-0.19066	0.0624779	-0.238245	0.0649329	-0.391077	0.076647	0.0663617	0.0804876	-0.0975971	0.0751418	-0.137936	0.0830707	0.054014	0.072414	-0.438081	0.0564941	-0.330571	0.0587186	-0.207923	0.0599074	-0.349024	0.0532558	-0.173125	0.0655806	-0.136087	0.0715644	-0.260956	0.0629265
2.7	-0.216715	0.0337752		-0.495255	0.0625837	-0.346787	0.0594909	-0.443506	0.0754301	-0.361761	0.0645145	-0.211939	0.0683735	-0.179999	0.0569296	-0.484614	0.0567068	-0.197774	0.0614633	-0.324356	0.0631245	-0.126252	0.0643763	-0.25249	0.0641818	-0.392391	0.0793149	-0.014817	0.0818279	-0.0864387	0.0781652	-0.234068	0.0839943	0.0345637	0.0704542	-0.441426	0.0544876	-0.310914	0.055533	-0.119581	0.0641045	-0.343852	0.0483079	-0.139609	0.068538	-0.0913018	0.0712413	-0.325763	0.0609353
2.754	-0.229184	0.0328023		-0.442383	0.0627125	-0.298806	0.0632829	-0.438599	0.0673593	-0.33302	0.0665253	-0.228511	0.06805	-0.215408	0.0538913	-0.473309	0.0543559	-0.115756	0.0634132	-0.345908	0.0669251	-0.14726	0.0669591	-0.33621	0.0621699	-0.4157	0.0812029	-0.0976566	0.0772413	-0.0312485	0.0787796	-0.29065	0.0821204	0.0384041	0.0694777	-0.454712	0.0546871	-0.305892	0.0519688	-0.100237	0.0621682	-0.374143	0.0467966	-0.151298	0.0702935	-0.158639	0.073245	-0.341989	0.0669216
2.808	-0.244235	0.0307493		-0.40297	0.0610143	-0.252328	0.0637384	-0.424535	0.0687355	-0.294656	0.0672512	-0.217837	0.0642005	-0.221146	0.0522088	-0.439851	0.0546618	-0.145214	0.0607737	-0.32235	0.0749433	-0.135891	0.0687288	-0.396711	0.0619756	-0.395327	0.0813012	-0.110626	0.0729375	-0.0492871	0.0756231	-0.414751	0.0777808	-0.00975512	0.0676246	-0.479416	0.0519957	-0.258854	0.0541941	-0.122199	0.0604605	-0.36581	0.0471583	-0.152372	0.0687406	-0.208952	0.0724307	-0.32679	0.0716234
2.862	-0.247837	0.0315372		-0.467185	0.0571617	-0.279901	0.0628187	-0.466975	0.0680529	-0.345628	0.0684098	-0.208664	0.0604312	-0.223232	0.0542515	-0.434899	0.052868	-0.146423	0.0624637	-0.334093	0.0755973	-0.112488	0.0669974	-0.370731	0.0642529	-0.370354	0.0798558	-0.131503	0.0743174	-0.0481266	0.0765894	-0.384284	0.0765968	-0.00443443	0.0694202	-0.471625	0.0544595	-0.265832	0.0460972	-0.138036	0.0640469	-0.369272	0.0510894	-0.246472	0.0600076	-0.186232	0.0716166	-0.303108	0.0743043
2.916	-0.24431	0.0327033		-0.489244	0.0554195	-0.251962	0.067752	-0.429544	0.0646226	-0.332205	0.0653359	-0.209907	0.0628909	-0.247291	0.0598167	-0.42352	0.0512165	-0.14775	0.0631139	-0.311742	0.0683198	-0.0896904	0.0649636	-0.384121	0.0634626	-0.350469	0.0777183	-0.093139	0.0747159	-0.0233408	0.0828745	-0.345109	0.0794492	0.0711905	0.0702718	-0.482732	0.0536037	-0.254995	0.0434518	-0.150731	0.0656818	-0.349267	0.0500389	-0.33681	0.0632763	-0.198361	0.0710546	-0.327221	0.0698986
2.97	-0.233095	0.0322149		-0.573626	0.0536362	-0.231815	0.0751518	-0.379623	0.0667684	-0.303312	0.0650672	-0.209371	0.0664441	-0.222546	0.0614034	-0.398576	0.0492543	-0.0979707	0.065679	-0.23819	0.0664864	-0.106778	0.0651843	-0.357794	0.0606219	-0.294584	0.0830693	-0.145758	0.0755386	0.0363277	0.0837875	-0.271043	0.0839412	0.0477791	0.0731658	-0.473992	0.0522414	-0.240089	0.0539572	-0.0978792	0.0669606	-0.278771	0.0488641	-0.332072	0.0676825	-0.275316	0.0680058	-0.306184	0.0700987
3.024	-0.210259	0.0313507		-0.578111	0.058145	-0.257195	0.0744698	-0.290891	0.0790126	-0.330861	0.0593061	-0.1951	0.0694999	-0.152866	0.0601407	-0.348473	0.0517118	-0.0262343	0.0664255	-0.149416	0.0666371	-0.0403071	0.0695765	-0.276183	0.0600015	-0.239459	0.0905755	-0.1874	0.0718502	0.0506516	0.0796351	-0.233625	0.0863787	-0.0455162	0.0759101	-0.416535	0.0548008	-0.254399	0.0592563	-0.100327	0.0658445	-0.170715	0.0522327	-0.35157	0.0674114	-0.252492	0.0635407	-0.324995	0.0721406
3.078	-0.18802	0.0314784		-0.537646	0.0685598	-0.166996	0.0870102	-0.302454	0.0832161	-0.342415	0.060939	-0.235898	0.0715411	-0.0816507	0.070418	-0.2951	0.0560149	-0.0441892	0.0664966	-0.0747098	0.0638203	-0.00336249	0.081719	-0.213876	0.0607046	-0.210609	0.092417	-0.180471	0.0723049	0.0199127	0.0740307	-0.221237	0.0832948	-0.0694227	0.0711825	-0.293654	0.0656427	-0.239371	0.0586468	-0.118255	0.064932	-0.068681	0.0544463	-0.328391	0.0691622	-0.243194	0.068496	-0.358548	0.0699909
3.132	-0.182125	0.0289045		-0.435082	0.072839	-0.158889	0.0887889	-0.287554	0.0788486	-0.266937	0.0634035	-0.278437	0.0640309	-0.0659025	0.0740209	-0.192713	0.0521127	-0.057733	0.0695722	-0.0516465	0.0623316	-0.00479474	0.0876004	-0.224209	0.0601986	-0.209754	0.0866739	-0.149292	0.077995	-0.0759843	0.0702109	-0.190265	0.0799231	-0.097629	0.0701084	-0.230843	0.0676901	-0.19802	0.0546938	-0.170603	0.069197	-0.0941854	0.0578219	-0.33766	0.063692	-0.214039	0.0699041	-0.338428	0.0705926
3.186	-0.185149	0.0293444		-0.467113	0.0709977	-0.162449	0.0801505	-0.269096	0.0735602	-0.191857	0.0676168	-0.266651	0.0672258	-0.110768	0.0689946	-0.153147	0.0479689	-0.0576439	0.068964	-0.0731296	0.0707072	-0.0343845	0.0822495	-0.176594	0.0591986	-0.250203	0.08154	-0.160305	0.078995	-0.14449	0.0757828	-0.231116	0.0800632	-0.0909049	0.0715786	-0.226198	0.0645796	-0.194178	0.0516744	-0.233831	0.0715182	-0.0553602	0.0614599	-0.36153	0.0588027	-0.196173	0.0696786	-0.305201	0.071693
3.24	-0.185407	0.029237		-0.413896	0.0659087	-0.142939	0.0766369	-0.222804	0.0780479	-0.160487	0.0687672	-0.268516	0.0707279	-0.16409	0.0655142	-0.16105	0.0501384	-0.0407914	0.0662928	-0.130216	0.0735018	-0.0689923	0.0743293	-0.120251	0.0634831	-0.282399	0.0792298	-0.197547	0.0771917	-0.211743	0.0780401	-0.233544	0.0818593	-0.123219	0.0736403	-0.223113	0.0647374	-0.19113	0.0582473	-0.268785	0.0727645	0.016749	0.0659719	-0.331702	0.0712089	-0.214835	0.068777	-0.259171	0.0718054
[truncated: 242 more columns]

## Sheet: ED6b
x	xcorr
-3.78	0.002251
-3.726	0.00396401
-3.672	0.00642394
-3.618	0.00529623
-3.564	0.00420084
-3.51	0.00372516
-3.456	0.00243197
-3.402	0.00216178
-3.348	0.00198662
-3.294	0.000945492
-3.24	0.00085016
-3.186	0.00103505
-3.132	0.00133451
-3.078	0.0025426
-3.024	0.00261978
-2.97	0.00221639
-2.916	0.000582875
-2.862	0.000549049
-2.808	0.000680201
-2.754	0.000280927
-2.7	-0.000609717
-2.646	-0.0024639
-2.592	-0.00407999
-2.538	-0.00594382
-2.484	-0.00804844
-2.43	-0.00828416
-2.376	-0.00781245
-2.322	-0.00651678
-2.268	-0.00461213
-2.214	-0.00354421
-2.16	-0.00226194
-2.106	-0.00298765
-2.052	-0.00506689
-1.998	-0.00715312
-1.944	-0.00831048
-1.89	-0.00854283
-1.836	-0.00902993
-1.782	-0.00993449
-1.728	-0.0117465
-1.674	-0.0156921
-1.62	-0.019641
-1.566	-0.0222408
-1.512	-0.0213362
-1.458	-0.0194542
-1.404	-0.0174367
-1.35	-0.0146102
-1.296	-0.00990571
-1.242	-0.00517437
-1.188	-0.00116723
-1.134	0.00343314
-1.08	0.00900479
-1.026	0.0118181
-0.972	0.0136491
-0.918	0.0130256
-0.864	0.00979778
-0.81	0.00399616
-0.756	-0.00412329
-0.702	-0.0149705
-0.648	-0.0240219
-0.594	-0.032348
-0.54	-0.0396384
-0.486	-0.0453566
-0.432	-0.0486369
-0.378	-0.0477847
-0.324	-0.0362551
-0.27	-0.00625201
-0.216	0.0541813
-0.162	0.156652
-0.108	0.315497
-0.054	0.514935
0	0.629548
0.054	0.532186
0.108	0.351437
0.162	0.201809
0.216	0.101097
0.27	0.0371189
0.324	0.00153182
0.378	-0.0163499
0.432	-0.0255717
0.486	-0.0295554
0.54	-0.0298055
0.594	-0.0285268
0.648	-0.0250211
0.702	-0.0172887
0.756	-0.00679678
0.81	0.00629318
0.864	0.0196076
0.918	0.0290234
0.972	0.0321396
1.026	0.0310352
1.08	0.027068
1.134	0.0194219
1.188	0.00891992
1.242	-0.000142205
1.296	-0.00767015
1.35	-0.0142531
1.404	-0.018658
1.458	-0.0213971
1.512	-0.0207831
1.566	-0.0190277
1.62	-0.0168553
1.674	-0.0134881
1.728	-0.00981812
1.782	-0.0061266
1.836	-0.00449141
1.89	-0.0037516
1.944	-0.0036087
1.998	-0.00214864
2.052	-0.00100505
2.106	-0.000620209
2.16	-0.000698777
2.214	-0.00225718
2.268	-0.00423843
2.322	-0.00769405
2.376	-0.00818303
2.43	-0.00798011
2.484	-0.00813343
2.538	-0.0069787
2.592	-0.00643068
2.646	-0.00543917
2.7	-0.00329636
2.754	-0.00350997
2.808	-0.0028949
2.862	-0.00263549
2.916	-0.000801025
2.97	-0.000415378
3.024	-0.00121773
3.078	-0.00145705
3.132	-0.000581101
3.186	-0.000930748
3.24	-0.00292634
3.294	-0.0028658
3.348	-0.00337485
3.402	-0.00261368
3.456	-0.00171656
3.51	0.000552209
3.564	0.00173292
3.618	0.00211152
3.672	0.00205396
3.726	0.00193476
3.78	0.00226115

## Sheet: ED6c
x	rewarded xcorr	+SEM	-SEM	unrewarded xcorr	+SEM	-SEM
-2.16	-0.00543157	0.00168606	-0.0125492	0.00438855	0.0108425	-0.00206542
-2.142	-0.00507337	0.00242548	-0.0125722	0.00355893	0.00976666	-0.00264879
-2.124	-0.00482144	0.00288854	-0.0125314	0.00477837	0.010786	-0.00122923
-2.106	-0.00464439	0.00288645	-0.0121752	0.00641655	0.0127489	8.41994e-05
-2.088	-0.0040998	0.0029097	-0.0111093	0.00696702	0.013751	0.000183076
-2.07	-0.00336765	0.0029502	-0.00968551	0.00567111	0.0124707	-0.00112848
-2.052	-0.00231714	0.00357424	-0.00820852	0.00403318	0.0106794	-0.00261306
-2.034	-0.00149685	0.00405437	-0.00704806	0.000951397	0.00722524	-0.00532244
-2.016	-0.00156594	0.00388975	-0.00702164	-0.00237134	0.00312698	-0.00786965
-1.998	-0.00190217	0.00357845	-0.0073828	-0.00491426	0.000177929	-0.0100064
-1.98	-0.00230224	0.00313674	-0.00774122	-0.0053091	-0.000553229	-0.010065
-1.962	-0.0034828	0.00164027	-0.00860587	-0.00560317	-0.00115535	-0.010051
-1.944	-0.00569028	-0.000989527	-0.010391	-0.00632815	-0.00221565	-0.0104407
-1.926	-0.0077595	-0.00336325	-0.0121558	-0.00750366	-0.00357229	-0.011435
-1.908	-0.00893997	-0.00454193	-0.013338	-0.00818936	-0.00368474	-0.012694
-1.89	-0.00982368	-0.00483905	-0.0148083	-0.00800658	-0.00287418	-0.013139
-1.872	-0.00980618	-0.00426503	-0.0153473	-0.00829223	-0.00268336	-0.0139011
-1.854	-0.00921742	-0.0035031	-0.0149318	-0.00701697	-0.00108747	-0.0129465
-1.836	-0.00922114	-0.003937	-0.0145053	-0.00616701	-0.000294347	-0.0120397
-1.818	-0.00841866	-0.00380623	-0.0130311	-0.00421568	0.00119587	-0.00962723
-1.8	-0.00766933	-0.00352334	-0.0118153	-0.00125297	0.00343746	-0.00594339
-1.782	-0.0067352	-0.00227156	-0.0111988	0.00139667	0.00574136	-0.00294802
-1.764	-0.00617597	-0.00126033	-0.0110916	0.00336817	0.00813009	-0.00139375
-1.746	-0.00633121	-0.00118757	-0.0114748	0.00365356	0.0087744	-0.00146727
-1.728	-0.00738898	-0.00221935	-0.0125586	0.00224093	0.00760859	-0.00312674
-1.71	-0.00830968	-0.00296612	-0.0136532	0.00123267	0.00723767	-0.00477233
-1.692	-0.00949484	-0.00391916	-0.0150705	0.00199248	0.00909941	-0.00511446
-1.674	-0.0117979	-0.00585368	-0.0177422	0.00322783	0.0108777	-0.00442202
-1.656	-0.0143343	-0.00848333	-0.0201853	0.00357774	0.0107083	-0.00355285
-1.638	-0.0158842	-0.0104239	-0.0213446	0.004448	0.0111098	-0.00221378
-1.62	-0.0148561	-0.00968283	-0.0200293	0.00608263	0.0132525	-0.00108722
-1.602	-0.0115676	-0.00632159	-0.0168136	0.00794047	0.015838	4.2926e-05
-1.584	-0.0082767	-0.0027149	-0.0138385	0.00879365	0.0173074	0.000279937
-1.566	-0.0062556	-0.000288896	-0.0122223	0.00677318	0.0152008	-0.00165449
-1.548	-0.00510532	0.00122476	-0.0114354	0.0028517	0.0104434	-0.00473996
-1.53	-0.00402567	0.00228905	-0.0103404	-0.000925206	0.00562384	-0.00747426
-1.512	-0.00193042	0.00373665	-0.0075975	-0.00184807	0.00375276	-0.0074489
-1.494	0.00128885	0.00601562	-0.00343792	0.00111858	0.00624643	-0.00400927
-1.476	0.00452669	0.00884303	0.000210347	0.00608164	0.0110649	0.00109841
-1.458	0.00684151	0.0115837	0.00209932	0.0129318	0.0179665	0.00789701
-1.44	0.00803121	0.0131598	0.00290262	0.0205585	0.0257565	0.0153605
-1.422	0.00922296	0.0142722	0.00417374	0.0269254	0.0326748	0.021176
-1.404	0.0105797	0.015339	0.00582047	0.0301846	0.0362816	0.0240876
-1.386	0.0114819	0.0161141	0.00684963	0.0276892	0.0333573	0.0220211
-1.368	0.0135908	0.0183126	0.008869	0.0205521	0.0258649	0.0152393
-1.35	0.0158506	0.0209359	0.0107652	0.0139294	0.0204583	0.00740054
-1.332	0.018457	0.0242467	0.0126673	0.00931931	0.0175626	0.001076
-1.314	0.0197475	0.0265564	0.0129385	0.00961766	0.0190855	0.000149807
-1.296	0.0189929	0.0270905	0.0108954	0.0114083	0.0210573	0.00175936
-1.278	0.0143395	0.023552	0.00512705	0.012905	0.0216427	0.00416738
-1.26	0.00609452	0.0161546	-0.00396559	0.0136696	0.0216273	0.00571194
-1.242	-0.00504755	0.00539218	-0.0154873	0.0137964	0.0216237	0.00596897
-1.224	-0.0184461	-0.00814877	-0.0287434	0.0128304	0.0211034	0.00455751
-1.206	-0.0325431	-0.0225769	-0.0425093	0.0113271	0.0199984	0.00265568
-1.188	-0.0466484	-0.0370409	-0.0562559	0.00980012	0.0187215	0.000878738
-1.17	-0.0568819	-0.0475395	-0.0662244	0.00822813	0.0167733	-0.00031704
-1.152	-0.0596295	-0.0504916	-0.0687674	0.00775285	0.0165312	-0.00102551
-1.134	-0.0523846	-0.0431519	-0.0616173	0.0133609	0.023396	0.00332572
-1.116	-0.0325984	-0.0224963	-0.0427004	0.0240507	0.0360214	0.0120801
-1.098	-0.000507241	0.0110315	-0.0120459	0.0395126	0.0525257	0.0264995
-1.08	0.0417527	0.0552053	0.0283002	0.0554578	0.0685475	0.042368
-1.062	0.0875957	0.103072	0.0721198	0.0687857	0.0813326	0.0562388
-1.044	0.131425	0.148482	0.114369	0.0771952	0.0878024	0.066588
-1.026	0.165078	0.182309	0.147847	0.0811138	0.0894358	0.0727919
-1.008	0.182833	0.198537	0.16713	0.0792969	0.0863275	0.0722664
-0.99	0.17829	0.19395	0.162631	0.076508	0.0835817	0.0694344
-0.972	0.14586	0.167753	0.123967	0.071631	0.0817767	0.0614853
-0.954	0.0958459	0.124183	0.0675085	0.0627219	0.0778468	0.0475969
-0.936	0.0316138	0.0608077	0.00241982	0.0386792	0.057286	0.0200725
-0.918	-0.0665747	-0.0408056	-0.0923439	-0.0351912	-0.0175195	-0.052863
-0.9	-0.21479	-0.192636	-0.236943	-0.177632	-0.164032	-0.191232
-0.882	-0.352234	-0.333599	-0.37087	-0.323015	-0.311736	-0.334295
-0.864	-0.405451	-0.390941	-0.41996	-0.396941	-0.384765	-0.409117
-0.846	-0.379814	-0.370459	-0.389169	-0.396695	-0.384851	-0.408539
-0.828	-0.303371	-0.296126	-0.310617	-0.348392	-0.338062	-0.358722
-0.81	-0.21509	-0.207448	-0.222733	-0.2822	-0.273192	-0.291209
-0.792	-0.133177	-0.12517	-0.141185	-0.214805	-0.20584	-0.223771
-0.774	-0.063856	-0.0556549	-0.0720572	-0.151111	-0.140673	-0.16155
-0.756	-0.00569617	0.00219124	-0.0135836	-0.0892121	-0.0769648	-0.101459
-0.738	0.0417392	0.0487307	0.0347477	-0.0318299	-0.0186997	-0.04496
-0.72	0.0732381	0.080623	0.0658531	0.0133234	0.025311	0.00133579
-0.702	0.0868368	0.0972121	0.0764615	0.0404342	0.0496348	0.0312336
-0.684	0.0816303	0.0952717	0.0679889	0.0480743	0.0546569	0.0414917
-0.666	0.0618963	0.0773498	0.0464429	0.0418853	0.0486906	0.03508
-0.648	0.0357377	0.0517092	0.0197663	0.0275839	0.0358278	0.0193399
-0.63	0.00995372	0.0258671	-0.00595968	0.0138163	0.0224896	0.0051431
-0.612	-0.00955958	0.00620674	-0.0253259	0.00747556	0.0163055	-0.00135441
-0.594	-0.0206758	-0.00519484	-0.0361567	0.00637206	0.0156145	-0.00287034
-0.576	-0.0242168	-0.00896943	-0.0394641	0.00830798	0.0181154	-0.00149948
-0.558	-0.023015	-0.00826438	-0.0377657	0.00864511	0.0189037	-0.00161348
-0.54	-0.0191226	-0.00503315	-0.0332121	0.0083645	0.019175	-0.00244602
-0.522	-0.0148235	-0.00107249	-0.0285744	0.00748074	0.0183757	-0.0034142
-0.504	-0.0125685	0.000975993	-0.026113	0.0047416	0.0150327	-0.00554948
-0.486	-0.0128692	0.000452385	-0.0261907	-0.00217466	0.00714218	-0.0114915
-0.468	-0.0128856	0.000172918	-0.0259441	-0.00942432	-0.000865604	-0.017983
-0.45	-0.0125044	2.45761e-05	-0.0250334	-0.0162039	-0.00848139	-0.0239265
-0.432	-0.0130085	-0.00105459	-0.0249625	-0.020167	-0.0131723	-0.0271617
-0.414	-0.0143573	-0.0030324	-0.0256823	-0.0218066	-0.0156003	-0.0280129
-0.396	-0.0166742	-0.00571985	-0.0276285	-0.0230781	-0.0173312	-0.028825
-0.378	-0.019949	-0.00931351	-0.0305845	-0.0232556	-0.0173971	-0.0291142
-0.36	-0.0235465	-0.0131515	-0.0339416	-0.023164	-0.0173933	-0.0289346
-0.342	-0.0262797	-0.0164581	-0.0361012	-0.0235966	-0.017902	-0.0292911
-0.324	-0.0281035	-0.0190647	-0.0371424	-0.0230671	-0.0172115	-0.0289226
-0.306	-0.029699	-0.0216649	-0.0377331	-0.0227097	-0.0171146	-0.0283048
-0.288	-0.0311822	-0.0236323	-0.038732	-0.0231791	-0.0178043	-0.0285539
-0.27	-0.0324058	-0.0249627	-0.0398489	-0.0255073	-0.0201917	-0.0308228
-0.252	-0.0333735	-0.0257515	-0.0409955	-0.0288158	-0.0236207	-0.0340109
-0.234	-0.0337483	-0.0254092	-0.0420874	-0.0307166	-0.0259803	-0.0354529
-0.216	-0.0348099	-0.0256619	-0.0439578	-0.0307893	-0.0261364	-0.0354421
-0.198	-0.0359485	-0.0262071	-0.0456898	-0.0295287	-0.0241878	-0.0348695
-0.18	-0.036831	-0.0270329	-0.0466291	-0.02613	-0.0201213	-0.0321386
-0.162	-0.0375383	-0.0281104	-0.0469662	-0.0227819	-0.0166349	-0.0289289
-0.144	-0.0377254	-0.0293172	-0.0461336	-0.0207904	-0.0145165	-0.0270642
-0.126	-0.0363528	-0.0292506	-0.043455	-0.0203831	-0.0139677	-0.0267984
-0.108	-0.0341797	-0.0280263	-0.0403331	-0.0189533	-0.0120966	-0.02581
-0.09	-0.0305561	-0.0247757	-0.0363365	-0.0166606	-0.00923822	-0.0240829
-0.072	-0.0270333	-0.0214625	-0.0326041	-0.0145979	-0.00622506	-0.0229707
-0.054	-0.0241908	-0.0186581	-0.0297236	-0.0109363	-0.00211029	-0.0197624
-0.036	-0.0214495	-0.0155058	-0.0273932	-0.00639552	0.00193384	-0.0147249
-0.018	-0.0184832	-0.0116021	-0.0253643	-0.0024762	0.00503175	-0.00998415
0	-0.0149378	-0.00702771	-0.0228479	0.000584927	0.00754747	-0.00637762
0.018	-0.0117801	-0.00272257	-0.0208377	0.000982536	0.00754149	-0.00557641
0.036	-0.0100952	-0.000239138	-0.0199512	0.000450826	0.00660589	-0.00570423
0.054	-0.00968252	0.000748975	-0.020114	-0.00105402	0.00531054	-0.00741857
0.072	-0.00971352	0.00100576	-0.0204328	-0.00347401	0.00350801	-0.010456
0.09	-0.00959391	0.00132336	-0.0205112	-0.00412619	0.00344757	-0.0116999
0.108	-0.00966319	0.0013772	-0.0207036	-0.00407649	0.00339723	-0.0115502
0.126	-0.0104188	0.000658331	-0.0214959	-0.00331013	0.00446043	-0.0110807
0.144	-0.0109358	0.00023029	-0.022102	-0.00175813	0.00599338	-0.00950965
0.162	-0.0109716	-0.000186529	-0.0217567	0.00120685	0.00859033	-0.00617663
0.18	-0.0110861	-0.000510315	-0.0216618	0.00353	0.0103264	-0.00326639
0.198	-0.0107856	-0.000109937	-0.0214613	0.00450231	0.0110671	-0.00206252
0.216	-0.0102709	0.000578692	-0.0211206	0.00468906	0.0113057	-0.0019276
0.234	-0.00915378	0.00183385	-0.0201414	0.00408824	0.0102778	-0.00210131
0.252	-0.00785114	0.00327708	-0.0189794	0.0048333	0.0106379	-0.000971272
0.27	-0.00699312	0.00419655	-0.0181828	0.00544483	0.0105987	0.000290991
0.288	-0.0072232	0.00381734	-0.0182637	0.00559966	0.0100124	0.00118693
0.306	-0.00817201	0.00251384	-0.0188578	0.00581467	0.00965099	0.00197835
0.324	-0.0100582	0.000201316	-0.0203176	0.00479059	0.00871087	0.000870309
0.342	-0.0112717	-0.00150047	-0.021043	0.00444917	0.00870368	0.000194648
0.36	-0.011894	-0.00237355	-0.0214144	0.00406221	0.0086927	-0.000568292

## Sheet: ED6d
mouseID	condition	conditionString	channel	channelVirus	channelSwapped	analysisMode	modelType	randomShuffle	testFraction	trainFraction	mean	var	skew	kurtosis	anovan	session_p	condition_p	session_F	condition_F	ttest_mean_p	ttest_max_p	ttest_min_p	ttest_delta_p	LDA_hyp_trainPred	LDA_hyp_testPred	cond1	moment1_bootstrap_cond1_avg	moment1_bootstrap_cond1_sd	moment2_bootstrap_cond1_avg	moment2_bootstrap_cond1_sd	moment3_bootstrap_cond1_avg	moment3_bootstrap_cond1_sd	moment4_bootstrap_cond1_avg	moment4_bootstrap_cond1_sd	mean_cond1_avg	mean_cond1_sd	max_cond1_avg	max_cond1_sd	min_cond1_avg	min_cond1_sd	delta_cond1_avg	delta_cond1_sd	var_cond1_avg	var_cond1_sd	cond2	moment1_bootstrap_cond2_avg	moment1_bootstrap_cond2_sd	moment2_bootstrap_cond2_avg	moment2_bootstrap_cond2_sd
WT63	1	SI [0 18] cond=Rew NoRew	1	dLight	0	trials		0	0.3	0.7	0.0539043	1.88814	0.858712	4.06035	,,,,	2.04258e-07	4.8886e-101	11.4734	557.173	1.49708e-287	2.32435e-249	4.09946e-40	3.67416e-189	0.994444	0.986957	SI [0 18] cond=Rew	0.45012	0.019306	1.92052	0.0532603	0.351755	0.0241245	2.62376	0.0303089	0.449319	0.422746	3.10064	1.07952	-1.56736	0.447753	4.668	1.09146	1.91814	1.04292	NoRew	-0.752094	0.0116759	0.628856	0.0153938
WT64	1	SI [0 18] cond=Rew NoRew	1	dLight	0	trials		0	0.3	0.7	0.154461	1.56161	0.869684	4.01488	,,,,	0.520816	9.66023e-110	0.806769	604.486	2.93198e-206	1.0889e-210	1.16713e-24	1.43018e-149	0.972527	0.948718	SI [0 18] cond=Rew	0.411672	0.0208534	1.66806	0.0402297	0.428953	0.0237382	2.57887	0.0421587	0.410738	0.410471	2.94583	1.03396	-1.45053	0.44228	4.39636	1.09694	1.67003	0.850909	NoRew	-0.439211	0.00818514	0.567541	0.0139374
WT65	1	SI [0 18] cond=Rew NoRew	1	dLight	0	trials		0	0.3	0.7	0.0986225	1.81437	0.625813	3.36102	,,,,	0.0190131	1.87596e-116	3.32901	668.5	1.26418e-298	1.41035e-258	8.53437e-46	3.56138e-187	0.990272	0.981818	SI [0 18] cond=Rew	0.485913	0.0180437	1.79774	0.0439745	0.161804	0.0258034	2.37061	0.0329046	0.487459	0.40082	2.87783	0.915987	-1.602	0.379357	4.47983	0.944045	1.80022	0.803589	NoRew	-0.72701	0.0105978	0.636304	0.0150844
WT63	2	SI [0 18] cond=w_aA w_AA	1	dLight	0	trials		0	0.3	0.7	0.43526	1.97265	0.669821	3.51362	,,,,	2.64022e-05	0.032967	8.10098	4.56663	2.45184e-08	2.03984e-07	3.30668e-15	0.0530045	0.797101	0.724138	SI [0 18] cond=w_aA	0.644266	0.025794	2.11312	0.0716312	0.618443	0.0313879	2.69097	0.0355831	0.645021	0.435323	3.56757	1.01278	-1.27123	0.42761	4.8388	1.03196	2.10497	1.08878	w_AA	0.40564	0.0482746	1.87762	0.102059
WT64	2	SI [0 18] cond=w_aA w_AA	1	dLight	0	trials		0	0.3	0.7	0.398935	1.72725	0.696683	3.43024	,,,,	0.541807	0.000339337	0.774675	12.9552	2.61357e-06	6.9757e-11	7.42538e-05	8.04059e-06	0.782895	0.65625	SI [0 18] cond=w_aA	0.569872	0.0266658	1.91487	0.0600221	0.6611	0.0310756	2.95534	0.0809695	0.56937	0.408734	3.49674	1.06405	-1.29134	0.445633	4.78808	1.09053	1.91412	0.876734	w_AA	0.366176	0.0468833	1.57893	0.0921406
WT65	2	SI [0 18] cond=w_aA w_AA	1	dLight	0	trials		0	0.3	0.7	0.466123	1.82854	0.375536	2.85173	,,,,	0.122872	0.00821741	1.93357	7.02945	9.33586e-06	5.98139e-08	0.000362134	0.000264055	0.760417	0.575	SI [0 18] cond=w_aA	0.662097	0.0318222	2.01215	0.0772399	0.27284	0.0347591	2.42841	0.0345301	0.65713	0.395486	3.34409	0.975067	-1.46364	0.374911	4.80774	0.960739	2.00437	0.885895	w_AA	0.448088	0.0516188	1.74746	0.121138
WT63	3	SI [0 18] cond=w_aa w_Aa	1	dLight	0	trials		0	0.3	0.7	-0.792231	0.741653	0.0961472	3.88027	,,,,	0.0933671	9.61081e-09	2.15806	35.1375	1.81062e-12	0.805918	7.49058e-24	2.6311e-09	0.722973	0.758065	SI [0 18] cond=w_aa	-0.636822	0.0181287	0.48324	0.0271137	-0.094175	0.0287555	2.25127	0.0349376	-0.638297	0.281804	0.434565	0.744587	-1.72713	0.456036	2.1617	0.81297	0.486036	0.438908	w_Aa	-0.892936	0.0214588	0.819298	0.0405739
WT64	3	SI [0 18] cond=w_aa w_Aa	1	dLight	0	trials		0	0.3	0.7	-0.470093	0.643913	0.0199529	3.46111	,,,,	0.43597	1.04292e-09	0.949087	39.879	7.10615e-12	0.778102	5.64661e-18	1.41933e-09	0.788235	0.75	SI [0 18] cond=w_aa	-0.338893	0.0144005	0.447224	0.0140388	-0.0430709	0.0296864	2.58405	0.0421619	-0.340714	0.257392	0.810733	0.502024	-1.53282	0.4213	2.34355	0.61921	0.445854	0.253974	w_Aa	-0.56544	0.0208108	0.702811	0.0306125
WT65	3	SI [0 18] cond=w_aa w_Aa	1	dLight	0	trials		0	0.3	0.7	-0.727362	0.73015	0.0441947	4.37472	,,,,	0.386124	2.09246e-13	1.01608	60.2755	3.51254e-15	0.998039	8.16506e-31	3.75283e-12	0.845238	0.805556	SI [0 18] cond=w_aa	-0.567958	0.0163075	0.437508	0.0256151	-0.16262	0.0314384	2.41406	0.0387211	-0.566568	0.335506	0.46179	0.786695	-1.65546	0.504385	2.11725	0.83283	0.438792	0.423642	w_Aa	-0.869121	0.0141676	0.854027	0.0267439
WT63	1	SI [0 18] cond=Rew NoRew	6	rGrab-DA	0	trials		0	0.3	0.7	0.0789911	1.45941	0.0715067	2.80008	,,,,	5.03319e-05	3.30296e-43	7.58335	206.332	1.22805737291E-311	4.86969e-240	1.52812e-96	1.56162e-53	0.981481	0.969565	SI [0 18] cond=Rew	0.501754	0.0189299	1.12004	0.0231862	-0.0559961	0.0225839	2.4699	0.031294	0.503522	0.378485	2.33252	0.64028	-1.37254	0.602539	3.70507	0.793449	1.12209	0.484978	NoRew	-0.785709	0.0142592	0.719145	0.0119182
WT64	1	SI [0 18] cond=Rew NoRew	6	rGrab-DA	0	trials		0	0.3	0.7	0.185906	1.40416	0.0131052	2.75066	,,,,	0.00100395	5.44851e-34	4.64414	156.601	0	2.85589e-250	9.43423e-135	5.10076e-33	0.985348	0.982906	SI [0 18] cond=Rew	0.593089	0.022609	1.01001	0.0224145	-0.0719675	0.0265661	2.45206	0.0325725	0.590789	0.386589	2.29287	0.616021	-1.20128	0.569745	3.49415	0.748626	1.01195	0.437884	NoRew	-0.75183	0.0150448	0.695123	0.0103436
WT65	1	SI [0 18] cond=Rew NoRew	6	rGrab-DA	0	trials		0	0.3	0.7	-0.00657032	1.32557	-0.084761	2.90352	,,,,	3.46523e-47	1.45407e-08	80.3785	32.5831	3.38288e-51	1.53381e-52	5.10588e-20	3.30258e-08	0.770428	0.777273	SI [0 18] cond=Rew	0.20001	0.0248218	0.905158	0.0219886	-0.0551445	0.0287745	2.59659	0.0346403	0.201736	0.52984	1.8521	0.691832	-1.49771	0.747671	3.3498	0.888392	0.907961	0.46063	NoRew	-0.449155	0.0312177	0.747036	0.0168436
WT63	2	SI [0 18] cond=w_aA w_AA	6	rGrab-DA	0	trials		0	0.3	0.7	0.486127	1.20751	-0.00672115	2.86648	,,,,	0.000121039	0.790442	7.00661	0.0706735	1.11173e-12	6.2134e-09	1.87034e-09	0.873399	0.804348	0.586207	SI [0 18] cond=w_aA	0.729436	0.025388	1.13257	0.0329341	0.0823258	0.0278392	2.42227	0.0373181	0.729756	0.39717	2.65171	0.640391	-1.06625	0.581738	3.71797	0.758528	1.12878	0.491691	w_AA	0.443086	0.0375115	1.11954	0.057051
WT64	2	SI [0 18] cond=w_aA w_AA	6	rGrab-DA	0	trials		0	0.3	0.7	0.572766	1.09377	-0.020776	2.77978	,,,,	0.0234598	0.0425698	2.84029	4.12602	1.26196e-07	2.74283e-09	4.29718e-05	0.10928	0.723684	0.59375	SI [0 18] cond=w_aA	0.745114	0.0212156	1.07625	0.0253367	0.0678809	0.0308265	2.41674	0.035785	0.749398	0.369484	2.57414	0.611976	-1.01003	0.55418	3.58417	0.702094	1.07626	0.38956	w_AA	0.542055	0.0356208	0.994476	0.0453475
WT65	2	SI [0 18] cond=w_aA w_AA	6	rGrab-DA	0	trials		0	0.3	0.7	0.184073	1.13873	-0.121564	2.95587	,,,,	5.06035e-56	0.727363	106.81	0.121654	0.543489	0.30721	0.852959	0.53251	0.6875	0.6	SI [0 18] cond=w_aA	0.220964	0.0577734	0.92038	0.0377799	-0.0317999	0.0414574	2.68205	0.0545496	0.219906	0.646406	1.9213	0.764398	-1.51094	0.937866	3.43224	0.872052	0.915388	0.516199	w_AA	0.187284	0.0706932	0.912493	0.066442
WT63	3	SI [0 18] cond=w_aa w_Aa	6	rGrab-DA	0	trials		0	0.3	0.7	-0.840052	0.877665	-0.0983852	3.04567	,,,,	0.052216	6.65038e-08	2.60575	30.9039	7.13018e-14	0.0858368	4.51056e-14	7.75442e-06	0.736486	0.677419	SI [0 18] cond=w_aa	-0.623087	0.0224377	0.595203	0.0180593	-0.0547684	0.0333597	2.59165	0.0609238	-0.620404	0.359108	0.697226	0.579736	-2.0032	0.56811	2.70043	0.743527	0.591796	0.311992	w_Aa	-0.980001	0.0315962	0.851698	0.0368252
WT64	3	SI [0 18] cond=w_aa w_Aa	6	rGrab-DA	0	trials		0	0.3	0.7	-0.804611	0.860961	-0.0609137	2.91217	,,,,	0.00259315	2.25984e-06	4.19058	23.31	1.4241e-19	0.000100828	1.38009e-17	5.64303e-05	0.741176	0.625	SI [0 18] cond=w_aa	-0.562784	0.0253724	0.615325	0.0208213	0.014497	0.0278443	2.62445	0.0419812	-0.560945	0.352399	0.836978	0.538073	-1.9429	0.553482	2.77988	0.727468	0.615501	0.339025	w_Aa	-0.986457	0.0291776	0.807232	0.0251945
WT65	3	SI [0 18] cond=w_aa w_Aa	6	rGrab-DA	0	trials		0	0.3	0.7	-0.468305	1.37568	0.213054	3.15555	,,,,	0.000275858	1.68384e-07	6.55898	28.9736	0.000525907	0.504154	1.37898e-06	1.53056e-05	0.690476	0.694444	SI [0 18] cond=w_aa	-0.291236	0.0507251	0.609148	0.0281021	-0.0470809	0.033361	2.81193	0.0673194	-0.285009	0.745299	1.07867	0.965476	-1.71178	0.94141	2.79045	0.974678	0.61246	0.475874	w_Aa	-0.63853	0.0582265	0.904752	0.0279214
[truncated: 14 more columns]

## Sheet: ED6f
Mouse	signal_HiRew	signal_HiRewtime	signal_LowNoRew	signal_LowNoRewtime	noise_HiRew	noise_HiRewtime	noise_LowNoRew	noise_LowNoRewtime
WT63	-0.3888	0.09	-0.3913	0.108	-0.3912	0.09	-0.3728	0.108
WT64	-0.2494	0.108	-0.3334	0.108	-0.3465	0.126	-0.3193	0.108
WT65	-0.2232	0.072	-0.1785	0.108	-0.194	0.09	-0.1692	0.108
WT58	-0.1149	0.144	-0.0682	0.126	-0.0819	0.144	-0.0658	0.162
WT60	-0.3132	0.09	-0.3946	0.126	-0.3377	0.09	-0.3771	0.126
WT61	-0.2386	0.072	-0.2116	0.09	-0.2456	0.09	-0.2209	0.09
ttest	0.902259	0.253123			0.866326	0.413728
