# Supplementary material for: Dopamine and glutamate regulate striatal acetylcholine in decision-making
Source: Nature. 2023 Aug 9;621(7979):577–85. doi: 10.1038/s41586-023-06492-9 (PMC10511323; doi:10.1038/s41586-023-06492-9)
Supplement: Supplementary file 16 — Source Data Extended Data Fig. 7 [file 41586_2023_6492_MOESM16_ESM.xlsx]

## Sheet: ED7a
7a
x	Ach release
1	-0.000274565
2	0.00134873
3	0.00324257
4	-0.00424261
5	-0.00198804
6	0.00324256
7	0.00306221
8	-0.00410734
9	-0.00433279
10	-0.00347606
11	-9.4197e-05
12	0.00802226
13	-0.00230367
14	-0.00437788
15	0.00567751
16	0.00216038
17	-0.00162731
18	0.00103309
19	-0.00243895
20	0.00216037
21	0.00518151
22	0.00446004
23	0.0062637
24	0.000627266
25	-0.00302514
26	-0.00392697
27	0.00306221
28	0.000807634
29	-0.00198804
30	-0.00248404
31	0.00666953
32	-0.00230368
33	-0.00122149
34	0.000987998
35	0.00116837
36	0.000762543
37	-0.00266441
38	0.00477568
39	-0.00167239
40	-0.00500917
41	-0.00158221
42	0.00603824
43	0.0036033
44	0.00265638
45	-4.01091e-06
46	-0.0021684
47	-0.000770569
48	-0.0021684
49	-0.00225859
50	0.00130363
51	-0.00243895
52	-0.000409838
53	0.00031163
54	0.00382876
55	0.000672357
56	-0.000364747
57	-0.00433279
58	0.00315239
59	0.00608333
60	-0.0037917
61	-0.00582081
62	-0.000770565
63	0.000627266
64	0.00351312
65	0.00175455
66	-0.00104111
67	-0.00383679
68	0.00351312
69	-0.000274565
70	-0.00406224
71	0.00788699
72	0.000221439
73	0.000582179
74	0.00261129
75	-0.00243895
76	-0.00158221
77	0.00188982
78	0.0046855
79	0.0057226
80	0.00279166
81	-0.00266441
82	0.000446898
83	0.000491993
84	-0.00541499
85	-0.00081566
86	-0.000139288
87	-0.00464843
88	0.00234074
89	-0.0027095
90	0.00486587
91	0.00545205
92	0.00243092
93	0.00274656
94	0.000491998
95	-0.000409833
96	-0.000319652
97	0.00270147
98	-0.00171749
99	0.0036484
100	-0.00230368
101	-0.00302514
102	-0.00207822
103	-0.00126657
104	0.00134873
105	0.00225056
106	-0.00478371
107	-0.000500024
108	0.000266535
109	-0.00316041
110	0.000717448
111	0.00427967
112	-0.00113129
113	0.000717448
114	0.00297202
115	-0.00424261
116	-0.000500019
117	0.00427968
118	0.00418949
119	-0.000454924
120	0.00031163
121	-0.00451316
122	0.000672361
123	0.00328766
124	-0.00609137
125	-0.00406224
126	-0.00122148
127	0.00396404
128	0.00265639
129	0.00261129
130	-0.000184379
131	0.00247601
132	8.61709e-05
133	0.00265639
134	-0.0027095
135	0.000942911
136	0.000266539
137	0.000852725
138	-0.00442298
139	0.00549714
140	0.00125855
141	0.00319748
142	-0.00189785
143	-0.000409829
144	0.0036484
145	0.00121345
146	0.000537084
147	0.00355821
148	-0.000409838
149	0.00482077
150	0.00062727
151	0.00477568
152	0.00319747
153	0.00080763
154	0.0067597
155	0.00581279
156	-0.000635288
157	-0.00225859
158	-0.00221349
159	0.00351312
160	0.000176353
161	0.00031163
162	0.00252111
163	-0.000770569
164	-0.000319652
165	0.00270147
166	0.00522659
167	-0.000996024
168	-0.00189785
169	0.00306221
170	-0.000184375
171	-0.0042426
172	-0.00252914
173	-0.00225859
174	0.00134873
175	0.000852725
176	-0.0011313
177	-0.0037466
178	0.000176348
179	0.00333276
180	-0.00771465
181	0.0031524
182	-0.00631682
183	-0.00162731
184	0.00806736
185	0.000897816
186	-0.00442298
187	0.00161928
188	0.00527169
189	0.00234074
190	-0.0032506
191	-0.0011313
192	0.00188983
193	0.00373858
194	-0.000139288
195	0.00116837
196	0.0073008
197	0.00179964
198	0.00193492
199	-0.00176258
200	-0.000996024
201	-0.00307023
202	0.00220547
203	0.00216038
204	-0.0011313
205	0.00112327
206	0.00459531
207	-0.00284478
208	0.00125855
209	-4.01517e-06
210	-0.000500015
211	0.00513642
212	-0.00523463
213	0.00409931
214	0.00315239
215	0.00473059
216	0.00567751
217	-0.00104112
218	-0.00207821
219	-0.000454924
220	-0.00343096
221	0.00491096
222	-0.00144694
223	-0.00153713
224	-0.00140185
225	-0.00185276
226	-0.00135675
227	-0.00338587
228	-0.00162731
229	-0.00149204
230	-0.00275459
231	-0.000905842
232	-0.00108621
233	0.00306221
234	-0.00288987
235	-0.00248405
236	0.00125855
237	-0.000860747
238	0.00157418
239	0.00103309
240	8.61667e-05
241	0.00279166
242	-0.00131166
243	-0.0016724
244	0.00337785
245	0.00175455
246	-0.00162731
247	0.0020251
248	0.000717452
249	0.00143892
250	0.00116837
251	-0.00252913
252	-0.000184383
253	0.000762543
254	-0.00316042
255	0.00170947
256	-0.00117638
257	0.000176348
258	-0.00185276
259	0.00175455
260	-0.00288987
261	-4.01943e-06
262	-0.00627172
263	0.00315239
264	0.000446902
265	-0.00884194
266	0.00531678
267	0.00400912
268	-0.00419753
269	-0.00108621
270	-0.0011313
271	-0.00225859
272	-0.00149202
273	-0.00158221
274	-0.00505426
275	0.00319748
276	0.000131262
277	-0.00356624
278	0.00243092
279	0.00369349
280	0.00031163
281	-0.000184379
282	-0.00370151
283	-0.00239386
284	-0.00437788
285	0.0031073
286	-0.00176258
287	-0.00460335
288	-0.00171749
289	-0.00104112
290	-0.00203312
291	0.00026653
292	-0.00252914
293	-0.000545115
294	-0.000905838
295	-0.00108621
296	-0.0017175
297	0.00220547
298	0.00080763
299	-0.000229474
300	-0.00352115
301	0.00342294
302	0.00477568
303	-0.000725474
304	-0.000274561
305	-0.00117639
306	0.00225056
307	-0.00194295
308	0.000672361
309	0.00333276
310	-4.91018e-05
311	-0.000680387
312	0.00648916
313	0.000131262
314	-0.000500019
315	0.000176353
316	0.00062727
317	0.000942911
318	-0.00185276
319	0.00473059
320	0.000537084
321	-0.0037466
322	0.00148401
323	-0.000500024
324	-0.00081566
325	-0.00252913
326	0.00748117
327	0.000401807
328	-0.00140185
329	0.000356716
330	0.007887
331	-0.00897722
332	-0.00717355
333	-0.0037917
334	0.00355821
335	0.00184474
336	-0.00054511
337	-0.000454929
338	0.0041444
339	0.00400913
340	-0.000500015
341	-0.00279968
342	0.00482078
343	0.00491096
344	0.00179965
345	-0.00397206
346	0.00157419
347	-0.00203313
348	0.001484
349	0.000672361
350	0.00355821
351	-0.00185277
352	0.00698516
353	0.00545205
354	0.000672357
355	0.00238583
356	-0.00487389
357	-0.00401716
358	0.0040993
359	-0.00198804
360	-0.00370151
361	-0.00311532
362	0.00116837
363	-0.000770569
364	0.00734589
365	0.000717452
366	0.00274656
367	-0.00604627
368	-0.00194295
369	0.00319749
370	-0.00388188
371	-0.00180767
372	0.00166437
373	0.00441495
374	-0.00401715
375	0.000221444
376	-0.00203312
377	0.000627266
378	4.10757e-05
379	-9.41927e-05
380	0.00157419
381	-0.00108621
382	0.00297202
383	0.00369348
384	-0.00721865
385	-0.00374661
386	0.00157419
387	-0.00388188
388	0.00225056
389	0.00139382
390	0.00391894
391	-0.0048288
392	0.00234075
393	-0.00410734
394	0.00333276
395	-0.00618154
396	-0.000635296
397	0.00432477
398	-0.000139288
399	0.00107818
400	-0.00645209
401	0.00315239
402	0.00121345
403	0.00748117
404	-0.00460334
405	0.00148401
406	0.000672357
407	-4.91061e-05
408	0.00657934
409	-0.00388188
410	0.00116836
411	0.00139382
412	0.000672357
413	0.00337785
414	-0.00180767
415	-0.00122148
416	-0.00361133
417	0.00464041
418	-0.00338587
419	0.000266539
420	-0.00437788
421	0.000852721
422	0.00603824
423	-0.00225858
424	0.000491993
425	0.00184473
426	-0.00884194
427	0.000131262
428	0.000401812
429	0.00387385
430	4.108e-05
431	0.00369349
432	-0.00081566
433	-0.00212331
434	-0.00288986
435	0.00337785
436	0.000221444
437	0.00459531
438	-0.000139288
439	0.00148401
440	0.00130364
441	-0.00541499
442	-0.00135676
443	-0.0053248
444	-0.00198804
445	-0.000725474
446	0.00166437
447	-9.4197e-05
448	-0.000364747
449	-0.000590206
450	-0.000770565
451	-0.00469353
452	0.000266535
453	0.00603824
454	-0.00122149
455	-0.0021684
456	0.00175456
457	-0.00794011
458	-0.00298005
459	-0.00171749
460	0.00369349
461	0.00315239
462	-0.00437788
463	-0.00473862
464	-0.00243895
465	0.00527169
466	-0.000184379
467	0.00405422
468	-0.00122148
469	-0.00221349
470	-0.0048288
471	0.00279166
472	0.00220547
473	0.00495604
474	-0.00252914
475	-0.0043328
476	-0.00316042
477	0.00455022
478	-0.00261932
479	0.00446004
480	0.000672357
481	-0.000454933
482	-0.000860755
483	-0.00374661
484	-0.00482879
485	-0.00140185
486	0.000942907
487	-0.00370152
488	-0.000545119
489	0.000672361
490	0.000852725
491	-0.00230368
492	0.00148401
493	-0.00117639
494	0.00220547
495	-0.006407
496	0.00486586
497	-0.00311532
498	8.61709e-05
499	-0.00126658
500	-0.00162731
501	-0.00334078
502	0.00351312
503	0.0031073
504	-0.00500917
505	0.00369349
506	0.00247602
507	0.00297202
508	-0.00442298
509	-0.00275459
510	-0.00252914
511	-0.00573063
512	0.00382876
513	-0.000184379
514	-0.00379169
515	-0.00126658
516	0.00179964
517	-0.00122148
518	-0.00149203
519	-0.00171749
520	0.00301712
521	-0.00288986
522	-0.00523462
523	-0.00397206
524	0.001484
525	-9.4197e-05
526	0.00590297
527	0.00288184
528	-0.00203313
529	-0.00140185
530	-0.000319656
531	0.00441495
532	-0.00582081
533	-0.0027095
534	0.000131262
535	0.0036033
536	-0.00189785
537	0.00486585
538	0.000717452
539	8.61709e-05
540	0.000807634
541	-0.00397206
542	-4.01091e-06
543	0.00427968
544	-0.00108621
545	0.00179964
546	-0.000770565
547	-0.00383679
548	-0.000635296
549	-0.000545106
550	-0.00365642
551	-0.00735392
552	0.00188983
553	-0.00302514
554	-0.000454929
555	-0.000409833
556	-0.00198804
557	-0.00726374
558	-0.00442297
559	-0.000364747
560	-0.00523463
561	0.00121346
562	0.000717452
563	-0.00329569
564	0.00482077
565	0.00234075
566	-0.00978886
567	-0.00343097
568	-0.0053248
569	0.00427967
570	-0.00185277
571	0.00234074
572	0.00513641
573	-0.00117639
574	-0.000454933
575	-0.000274569
576	0.00220547
577	-0.00406224
578	-0.000274556
579	0.000762543
580	0.00522659
581	-0.00176257
582	0.000852729
583	0.000672357
584	0.000446898
585	-0.00757938
586	0.00666952
587	-0.00252914
588	-0.00117639
589	-0.00203313
590	-0.00212331
591	-0.000319656
592	0.00459532
593	0.0041444
594	-0.00491898
595	0.00504623
596	0.00684989
597	0.000762547
598	0.00396403
599	-0.000184379
600	-0.00140185
601	-0.00122149
602	-0.00131166
603	0.00427968
604	-0.00491898
605	0.00455023
606	-0.00207822
607	0.00184473
608	0.00103309
609	0.00274657
610	0.0036484
611	-0.00500917
612	-0.00234877
613	-0.00478371
614	0.00337785
615	0.00130364
616	-0.0021684
617	-0.00203312
618	-0.00284477
619	0.00270147
620	0.00225056
621	-0.00329569
622	0.00170946
623	-0.00780484
624	-0.00446807
625	-0.00207822
626	-0.00212331
627	0.00594806
628	-0.00383679
629	0.00175455
630	0.00689497
631	-0.00108621
632	-0.00591099
633	0.000672361
634	-0.00496407
635	0.000446894
636	-0.00149203
637	0.000311625
638	-0.000635292
639	-0.00451316
640	-0.00153712
641	-0.00352114
642	0.000537089
643	-0.00117639
644	0.00229565
645	0.00427968
646	-0.00541499
647	0.000356712
648	-0.000950937
649	-0.00185276
650	-0.00505425
651	0.00540696
652	-0.00158221
653	0.000807634
654	0.00545205
655	-0.000409833
656	0.00387385
657	0.00170946
658	-0.000996024
659	-0.00194295
660	-0.0021684
661	-0.000409838
662	0.000131258
663	-0.00546008
664	0.00103309
665	-0.00185276
666	0.00788699
667	0.00328767
668	-0.00527971
669	0.00400913
670	-4.01517e-06
671	-0.00401714
672	-0.0022135
673	0.00288184
674	-0.00230368
675	-0.000364742
676	0.00441495
677	0.00274656
678	0.0036484
679	0.00139382
680	0.00396404
681	-0.00523463
682	0.000446898
683	-0.00361133
684	-0.00320551
685	0.000311625
686	-0.000545115
687	-0.00559535
688	0.00103309
689	0.00261129
690	0.00103309
691	-0.00284477
692	0.00292693
693	0.00684989
694	0.00207019
695	-0.00473862
696	-0.000905838
697	-0.00609136
698	0.00198001
699	-0.00532481
700	0.0040993
701	0.00193492
702	-0.00135676
703	-0.00365642
704	0.00450513
705	-0.00135676
706	0.00193492
707	-0.000635296
708	-0.00374661
709	-0.00392697
710	-0.00307023
711	-0.00266441
712	0.00252111
713	-0.0079852
714	0.000717452
715	0.000852725
716	-0.00338588
717	-0.00284477
718	0.00161928
719	-0.000500019
720	-0.00131166
721	0.00450513
722	-0.00487389
723	0.00143891
724	0.000897816
725	-0.00365642
726	0.00396404
727	-0.00207823
728	-0.0022135
729	0.000582175
730	0.000446902
731	-0.00113131
732	-0.00149203
733	0.00333276
734	-0.00135676
735	-0.000590201
736	0.00608334
737	0.000852725
738	0.00590297
739	0.00116837
740	-0.000680383
741	0.00229566
742	0.000942903
743	0.00130364
744	0.0015291
745	-0.00401715
746	-0.00338587
747	-0.0011313
748	-0.00302515
749	0.00436985
750	0.00130364
751	4.10757e-05
752	-0.000770573
753	-0.000409833
754	0.0015291
755	0.00270147
756	0.000582175
757	0.00152909
758	-0.00446807
759	0.00635389
760	0.000446902
761	0.00161927
762	0.000807634
763	-0.000139288
764	0.000311625
765	-0.00352114
766	-0.00252914
767	0.000401807
768	-0.000364747
769	0.000266539
770	-0.00054511
771	-0.00361133
772	-0.0032055
773	0.00234074
774	0.00360331
775	-0.00573063
776	0.00116837
777	0.00134873
778	-0.00464843
779	-0.00546009
780	0.00382876
781	0.00446004
782	0.00563242
783	-0.000409833
784	0.00644407
785	-0.00356624
786	0.000582175
787	0.00355821
788	-0.00329569
789	0.000401807
790	-0.0022135
791	4.10843e-05
792	0.00125855
793	0.00089782
794	-0.00370151
795	-0.000905838
796	-0.00577572
797	-0.0027095
798	0.00170946
799	-0.00451316
800	-0.000500019
801	0.00198001
802	-0.000725474
803	0.000491989
804	-0.00861648
805	0.00698516
806	0.00152909
807	-0.000635288
808	-0.00140185
809	-0.00185276
810	0.00288184
811	-0.00293496
812	0.00396403
813	0.00297202
814	8.61667e-05
815	0.00450513
816	-0.000319656
817	0.00175456
818	-0.000996028
819	-0.00316042
820	-0.00338587
821	-9.4197e-05
822	0.00103309
823	-0.00117639
824	-0.00140185
825	-0.000364751
826	0.00139382
827	0.00558733
828	0.000582171
829	0.000491993
830	0.00184474
831	-0.00654227
832	-0.00496408
833	0.000762539
834	-0.00803029
835	0.00166437
836	0.00536187
837	-0.00104111
838	0.00143891
839	-0.00455825
840	-0.00149203
841	0.000582175
842	-0.00261932
843	0.00482077
844	-0.00022947
845	0.000221448
846	-0.000364747
847	0.00648916
848	0.00436985
849	0.000221444
850	-0.000905842
851	-0.00234877
852	0.00179965
853	0.000131262
854	0.00441495
855	0.00143891
856	-0.00388188
857	0.00301711
858	-0.000364747
859	-0.000409833
860	-0.0032055
861	-0.0037917
862	-0.00149203
863	0.00166437
864	-0.00144694
865	-0.000409838
866	0.0036033
867	-0.0016724
868	-0.00397206
869	0.00301711
870	-0.00261932
871	0.00166437
872	0.00288184
873	0.00427967
874	-0.000725478
875	-0.000409838
876	-0.000364751
877	-0.00663246
878	-0.00176258
879	-0.00248405
880	0.00166437
881	0.0051815
882	0.00112328
883	-0.00284478
884	-0.000454924
885	-0.00288987
886	-0.00379169
887	0.00188983
888	-0.00257423
889	-0.00257423
890	-0.00117639
891	-0.00595609
892	-0.00316042
893	-0.00104111
894	-0.00185276
895	0.0068048
896	0.00324257
897	0.000221439
898	0.00355821
899	0.00193492
900	-0.0021684
901	-0.000409838
902	0.000942907
903	0.00491095
904	-0.00126657
905	-0.00505426
906	-0.00766956
907	0.00346803
908	-0.000950933
909	0.000266539
910	-0.00298005
911	-0.00383679
912	0.00053708
913	-0.00144695
914	0.00229565
915	-0.00482879
916	-0.00365642
917	0.00116836
918	0.00202511
919	0.001484
920	0.000401807
921	-0.00311532
922	-0.00194295
923	-0.00595609
924	0.00229566
925	-0.0048288
926	0.00175456
927	0.000807634
928	-0.00586591
929	0.00170947
930	-4.91103e-05
931	-0.00383678
932	0.00193492
933	-0.00104112
934	0.00337785
935	0.00328766
936	0.00306221
937	-0.00627173
938	4.10757e-05
939	0.000311625
940	-0.00225859
941	0.00193492
942	-0.00546008
943	-0.00343096
944	-0.00397206
945	-0.000364747
946	0.00847318
947	0.00080763
948	0.00436986
949	0.00270147
950	-0.00185276
951	-0.00730882
952	-0.00757937
953	0.00694007
954	0.00247602
955	-0.000590206
956	0.00112327
957	0.00207019
958	0.00080763
959	-0.00573063
960	0.000897816
961	0.000491998
962	0.00179964
963	-0.00131167
964	-0.00433279
965	-0.00176258
966	0.000717448
967	0.00234075
968	-0.00424262
969	0.000762543
970	-0.00329569
971	-0.00293496
972	0.000131262
973	0.000131262
974	-0.00234877
975	-0.00311532
976	-0.00316041
977	0.000942911
978	-0.00252914
979	0.00531677
980	-0.000409838
981	-0.00293496
982	-0.00703828
983	0.00391895
984	-0.00144694
985	0.00143891
986	-0.00419752
987	-0.0011313
988	-0.00207822
989	-0.00334078
990	-0.00081566
991	0.00599315
992	-0.000950937
993	0.00229565
994	0.000627266
995	-0.000770569
996	-0.00473862
997	-0.0043328
998	0.00500114
999	0.00179965
1000	0.00261129
1001	0.00121346
1002	0.00121346
1003	-0.000409833
1004	0.00346802
1005	-0.00307024
1006	0.0020702
1007	0.000401816
1008	0.00292693
1009	0.000131258
1010	-0.00054511
1011	-0.000409842
1012	0.00089782
1013	0.00288184
1014	0.00788699
1015	0.00166437
1016	-0.00158222
1017	-9.4197e-05
1018	0.00306221
1019	-0.000996032
1020	0.0051815
1021	0.00229565
1022	0.00369349
1023	-0.00239386
1024	-0.00600117
1025	0.00784191
1026	-0.00415243
1027	0.00292693
1028	0.0051815
1029	-0.00257422
1030	0.0036033
1031	0.0068048
1032	-0.000860755
1033	0.00198001
1034	-0.00338587
1035	0.00477568
1036	-0.00334078
1037	-0.000139288
1038	-0.00424261
1039	0.000717444
1040	0.00427967
1041	0.00107819
1042	0.00378366
1043	-0.000184383
1044	0.000897816
1045	0.00134873
1046	-0.00230367
1047	0.000446898
1048	-0.00518953
1049	0.00139382
1050	0.00797717
1051	0.00148401
1052	0.000491993
1053	0.00396404
1054	-0.0101496
1055	0.00328766
1056	0.00409931
1057	0.000131262
1058	-4.01091e-06
1059	-0.00216841
1060	0.00134873
1061	-0.000905838
1062	-4.91061e-05
1063	0.00369349
1064	-0.00149204
1065	0.00247601
1066	-0.000905842
1067	-0.00257422
1068	0.00116836
1069	0.00829281
1070	-0.00144694
1071	-0.00144694
1072	-0.000319656
1073	-0.000590201
1074	-0.000590201
1075	0.00225056
1076	0.00103309
1077	0.00234074
1078	0.00364839
1079	-0.00595608
1080	0.00234075
1081	-0.0022135
1082	0.00373857
1083	0.00216038
1084	0.00202511
1085	-0.00388188
1086	0.00328766
1087	0.00157419
1088	-0.00410733
1089	0.00563242
1090	-0.00681282
1091	0.00477568
1092	0.0036033
1093	0.00130364
1094	0.00459531
1095	0.00207019
1096	-0.00194294
1097	-0.00158221
1098	0.00134873
1099	-0.00487388
1100	0.000131262
1101	0.00265639
1102	0.0020702
1103	-0.00261931
1104	-0.006903
1105	0.0062637
1106	0.00617352
1107	0.0057226
1108	0.000762543
1109	0.00193492
1110	-0.00135675
1111	-0.00176258
1112	-0.00207822
1113	-0.00681282
1114	0.00351312
1115	-0.00356624
1116	0.00103309
1117	0.000356721
1118	0.00914956
1119	-0.00406224
1120	-0.00374661
1121	-0.000454929
1122	-0.00685792
1123	-0.00627172
1124	0.00148401
1125	0.00319748
1126	-0.00189786
1127	0.00170946
1128	0.00324258
1129	0.00752626
1130	0.00089782
1131	0.00229565
1132	0.00265638
1133	0.00644406
1134	-4.91061e-05
1135	-0.000500019
1136	-0.00104111
1137	-0.00541498
1138	-0.00266441
1139	-0.000770573
1140	0.00107818
1141	-0.000996024
1142	0.00220547
1143	-0.00207822
1144	-0.000454924
1145	0.00157418
1146	0.00179965
1147	-0.00316041
1148	-0.000545106
1149	-0.000274565
1150	0.00418949
1151	0.00581279
1152	0.0046855
1153	0.00405422
1154	-0.00406224
1155	0.00143892
1156	0.00134873
1157	-0.00122148
1158	0.00675971
1159	-0.00194295
1160	0.00549714
1161	0.00161928
1162	-0.00144694
1163	-0.00180767
1164	0.00540697
1165	0.00121346
1166	0.00775172
1167	-0.00104112
1168	0.00112327
1169	0.00355821
1170	0.00346803
1171	-0.0074441
1172	0.00247601
1173	0.00486587
1174	-0.00807538
1175	-0.00410734
1176	0.00139382
1177	-0.000905846
1178	0.00134873
1179	-0.0032506
1180	-0.00546008
1181	0.00080763
1182	4.10757e-05
1183	-0.00234876
1184	-0.000139284
1185	0.00644407
1186	0.000807634
1187	-0.00117639
1188	0.00229566
1189	0.00369348
1190	0.00554224
1191	0.00612843
1192	0.0020251
1193	0.000176348
1194	-0.00343097
1195	-0.0011313
1196	-0.000500019
1197	0.00590297
1198	0.000897816
1199	-0.0011313
1200	0.000627266
1201	0.00459531
1202	0.00198001
1203	0.00486586
1204	0.0057226
1205	-0.0047837
1206	0.00170946
1207	0.00130364
1208	-0.00509934
1209	-0.00298005
1210	0.000672357
1211	0.00188983
1212	0.0015291
1213	0.00184474
1214	0.00531677
1215	-0.000680387
1216	0.00112327
1217	-0.000996028
1218	0.00464041
1219	-0.0021684
1220	-0.000590206
1221	-0.00361134
1222	0.000897816
1223	0.00252111
1224	0.0046855
1225	-0.000725483
1226	0.000717452
1227	0.00283675
1228	0.0041444
1229	0.0020251
1230	-0.0016273
1231	-0.00225858
1232	0.000311625
1233	0.00216037
1234	0.00148401
1235	0.000176353
1236	-0.000680387
1237	0.00441495
1238	0.00545205
1239	-0.00153712
1240	-0.0011313
1241	0.00188983
1242	0.00211529
1243	-9.41927e-05
1244	-0.00415243
1245	0.00103309
1246	-0.00149203
1247	0.00148401
1248	0.00324257
1249	0.00423459
1250	0.00288184
1251	0.00400913
1252	0.00157419
1253	-0.00072547
1254	-0.00149203
1255	0.00170946
1256	0.00157419
1257	-0.00225859
1258	-0.00361133
1259	-0.00762446
1260	0.00134873
1261	-0.00735392
1262	0.00031163
1263	-0.000680379
1264	0.00175456
1265	0.00198001
1266	-0.00383679
1267	0.000491998
1268	0.00301712
1269	0.000717456
1270	0.00337785
1271	-0.000500015
1272	0.00220547
1273	0.00315239
1274	-0.000184375
1275	0.00193492
1276	0.00157419
1277	-0.00176258
1278	-0.00162731
1279	0.00919465
1280	0.000807634
1281	0.00202511
1282	-0.00446807
1283	-0.00149203
1284	0.00382876
1285	0.00509133
1286	-0.00757938
1287	0.00139382
1288	0.00184474
1289	-0.00879685
1290	0.00576769
1291	0.00238584
1292	-0.00126657
1293	0.000131258
1294	-0.00370152
1295	0.00306221
1296	-0.000139284
1297	-0.0047837
1298	0.000221448
1299	0.00527169
1300	-0.00288987
1301	0.00121346
1302	-0.00410734
1303	0.0036033
1304	-0.000635296
1305	-0.000274569
1306	-0.00248404
1307	0.00274656
1308	-0.00388188
1309	4.10757e-05
1310	-0.00374661
1311	-0.000996024
1312	-0.000590201
1313	0.000717448
1314	0.00279166
1315	-0.00311533
1316	-0.00509935
1317	-0.00298005
1318	-0.000770569
1319	-0.00171748
1320	-0.00518953
1321	-0.00248405
1322	0.00184474
1323	-0.00311532
1324	0.000537089
1325	0.00252111
1326	0.00265638
1327	0.00608333
1328	0.00193492
1329	-0.00248404
1330	0.000401807
1331	-0.000725474
1332	0.00161928
1333	0.00297202
1334	-0.00527972
1335	0.0052266
1336	0.0041444
1337	-0.000319656
1338	0.000221439
1339	-0.00523463
1340	0.00256621
1341	0.000131258
1342	-0.000770561
1343	-0.00667754
1344	-0.00451316
1345	0.00400913
1346	0.000942911
1347	0.0104121
1348	-0.00207822
1349	-0.00104112
1350	-0.00410734
1351	0.00905937
1352	-0.00293495
1353	-0.00279969
1354	0.0041444
1355	4.108e-05
1356	0.00283675
1357	-0.00248404
1358	-0.000184379
1359	-0.00708337
1360	0.00820264
1361	0.00134873
1362	0.00342295
1363	0.00599315
1364	0.00112327
1365	0.00455022
1366	-0.00171749
1367	-0.000860747
1368	-0.00284478
1369	-0.00654228
1370	0.000852721
1371	0.00599315
1372	-0.00185276
1373	0.00170946
1374	0.00229566
1375	-0.0011764
1376	-0.00162731
1377	-0.00433279
1378	-0.00239386
1379	0.00265639
1380	0.00288184
1381	0.00346803
1382	-0.00081566
1383	-0.00239386
1384	0.00612843
1385	-0.000409833
1386	0.00671461
1387	0.00432477
1388	-0.00473861
1389	0.00220547
1390	-0.00212331
1391	0.00161928
1392	-0.000229474
1393	-0.000139288
1394	0.00657933
1395	0.00531678
1396	0.00188983
1397	0.00166437
1398	0.00166437
1399	0.00527169
1400	-0.00455825
1401	-0.00243896
1402	-0.00113131
1403	0.00558733
1404	0.00198001
1405	0.000131258
1406	-0.0042877
1407	0.00270147
1408	0.000131258
1409	-0.00248405
1410	0.00612842
1411	-0.00284477
1412	0.00833791
1413	8.61667e-05
1414	0.00346803
1415	-0.00307023
1416	0.0020702
1417	-0.0032506
1418	0.00545206
1419	0.00184474
1420	-0.00275459
1421	0.00558733
1422	-0.00582081
1423	0.00436986
1424	0.00594806
1425	-0.00108621
1426	0.0015291
1427	0.00247602
1428	-0.00618155
1429	0.00527169
1430	0.000672361
1431	0.00319747
1432	0.00653425
1433	-0.000950933
1434	-0.00334078
1435	0.00590296
1436	0.00220547
1437	-0.00122149
1438	-0.00126657
1439	-0.000364747
1440	-0.00189785
1441	-0.000139296
1442	-0.00329569
1443	0.00369349
1444	-0.00338587
1445	0.00270147
1446	0.00288184
1447	-0.0011313
1448	-0.0021684
1449	-0.00225859
1450	0.00775171
1451	0.00387385
1452	-0.000454929
1453	0.000672361
1454	-0.00135676
1455	0.00301711
1456	0.000491998
1457	0.00125855
1458	8.61709e-05
1459	-0.000454933
1460	0.000627275
1461	0.00355821
1462	0.00486586
1463	0.00337784
1464	0.00297202
1465	-0.00879685
1466	-0.00302514
1467	0.00486586
1468	0.000762543
1469	0.00473059
1470	0.00932992
1471	0.00369349
1472	0.00184474
1473	0.00274656
1474	0.00536187
1475	-0.00316041
1476	0.00333276
1477	-0.00158221
1478	-0.000409833
1479	0.00179965
1480	0.000491989
1481	-0.00600117
1482	0.00121346
1483	0.00554224
1484	-0.00104112
1485	-0.00117639
1486	-0.0011313
1487	0.00220546
1488	-0.00392698
1489	-0.000950933
1490	0.000221444
1491	0.00116837
1492	0.00382876
1493	0.00473059
1494	-4.90976e-05
1495	0.00396404
1496	0.00130364
1497	0.00238583
1498	-0.00356624
1499	0.00134873
1500	0.0036033
1501	-0.000139288
1502	-0.00117639
1503	0.00198001
1504	0.000942903
1505	0.00270147
1506	0.00423459
1507	0.00418949
1508	0.0035582
1509	0.00878882
1510	-0.00460334
1511	0.00342293
1512	0.00473058
1513	-0.000319652
1514	0.000356721
1515	-0.00279968
1516	-0.00293496
1517	0.00482078
1518	-0.000500015
1519	-0.00911249
1520	-0.00257423
1521	0.00811245
1522	0.00513641
1523	-0.000364742
1524	-0.00131167
1525	-0.0053248
1526	0.0041895
1527	-0.0027095
1528	0.00500114
1529	0.00324257
1530	0.0100063
1531	0.00409931
1532	0.00234075
1533	0.00446004
1534	-0.00374661
1535	-0.00428771
1536	0.00188983
1537	-0.000500015
1538	0.000582171
1539	0.00184474
1540	-0.00167239
1541	-0.00284477
1542	0.0051815
1543	0.00198001
1544	-0.00464844
1545	0.00387385
1546	-0.00167239
1547	-0.00117639
1548	0.000897816
1549	-0.00185276
1550	0.00184474
1551	-0.00807539
1552	-0.0011313
1553	-0.000725478
1554	-0.00383678
1555	0.00265638
1556	0.001484
1557	-0.00194295
1558	0.0068048
1559	-0.0027095
1560	-0.00122148
1561	0.000717448
1562	0.000176353
1563	0.0015291
1564	-0.000184379
1565	0.00585788
1566	-0.000409838
1567	-0.000229474
1568	0.00157418
1569	-0.00239386
1570	0.00026653
1571	0.00301712
1572	-0.0027095
1573	0.00369349
1574	-0.00410733
1575	0.00482078
1576	-0.00406224
1577	0.00198001
1578	0.00567751
1579	-0.000860751
1580	0.00234074
1581	-0.000184383
1582	-0.00117639
1583	0.00207019
1584	0.00125855
1585	-0.00478371
1586	-0.00942813
1587	0.00125856
1588	-0.00410734
1589	0.00121346
1590	-0.00104112
1591	-0.000905842
1592	0.00166437
1593	0.00486586
1594	0.00396404
1595	0.00103308
1596	-0.000139292
1597	-0.000545115
1598	0.0025662
1599	-0.00410734
1600	0.00504623
1601	-0.00609135
1602	0.000897816
1603	-0.00347605
1604	-0.00464843
1605	0.0030622
1606	-0.00180767
1607	-0.00288986
1608	-0.00379169
1609	0.00134873
1610	-0.00126657
1611	0.00134873
1612	-4.01091e-06
1613	0.000537089
1614	0.00450514
1615	-0.00185276
1616	0.000582171
1617	0.0067597
1618	0.0041895
1619	0.00252111
1620	-0.00487388
1621	0.00342295
1622	-0.000184379
1623	-0.00126657
1624	0.00107818
1625	0.0062637
1626	0.00346803
1627	0.000401807
1628	0.00391894
1629	0.00288184
1630	-0.00194295
1631	-0.0037917
1632	-0.00415243
1633	-0.00153712
1634	-0.00284478
1635	-0.000590206
1636	-0.00527972
1637	-0.00104111
1638	0.000582171
1639	-0.00410734
1640	-0.00573063
1641	-0.000590201
1642	-0.000770565
1643	0.00495605
1644	-0.0053248
1645	-0.00703829
1646	0.00220547
1647	-0.00288986
1648	0.00730081
1649	0.00175456
1650	0.000987998
1651	-0.00275459
1652	-0.00248404
1653	-0.00158221
1654	0.00662443
1655	0.00355821
1656	-0.00442298
1657	-0.000680383
1658	0.000356721
1659	-0.00117639
1660	0.000627266
1661	-0.00212331
1662	0.00328766
1663	-4.01091e-06
1664	-0.00640701
1665	0.00405422
1666	0.000311625
1667	0.00355821
1668	0.00441495
1669	0.00373858
1670	0.00391895
1671	-0.00149203
1672	-0.000184379
1673	-0.00352115
1674	-0.000545106
1675	0.00261129
1676	-0.00500917
1677	-0.00108621
1678	0.00274657
1679	-0.00162731
1680	8.61667e-05
1681	-0.00117639
1682	-0.00406225
1683	4.108e-05
1684	-0.000770565
1685	-0.00230368
1686	-0.0016724
1687	-0.00370151
1688	0.0046404
1689	0.00382876
1690	-0.0022135
1691	-4.01517e-06
1692	0.00157418
1693	-0.000996028
1694	-4.01517e-06
1695	-0.00546008
1696	-0.00550517
1697	0.00513641
1698	0.00757135
1699	0.00932992
1700	0.00630879
1701	0.00179965
1702	0.00301711
1703	0.00216038
1704	0.00062727
1705	0.00319748
1706	0.00103309
1707	-0.00464843
1708	-0.000184383
1709	-0.00140185
1710	-0.0021684
1711	0.00274657
1712	0.00274657
1713	0.0046855
1714	0.00328766
1715	0.0046855
1716	0.00121346
1717	-0.00564044
1718	-0.000454929
1719	0.000266543
1720	0.000852729
1721	-0.00609136
1722	0.00806736
1723	0.00193492
1724	0.00887901
1725	-0.00212331
1726	0.00459531
1727	0.00234074
1728	0.00143892
1729	-4.91061e-05
1730	0.0015291
1731	-0.00541499
1732	-0.00383679
1733	-0.00753429
1734	-0.00329569
1735	-0.0027095
1736	0.00229565
1737	0.000176353
1738	-0.000770569
1739	-0.00158221
1740	0.0030622
1741	-0.0026644
1742	-0.00275459
1743	-0.0027095
1744	-0.00361134
1745	0.00179964
1746	-0.00203313
1747	-0.00104111
1748	-0.00198804
1749	-0.00487388
1750	-0.00442298
1751	0.00446004
1752	0.00355821
1753	0.00179965
1754	-0.00149203
1755	-0.000950937
1756	-0.00370151
1757	0.00387385
1758	-0.00460334
1759	0.00139382
1760	-0.00185276
1761	0.0020702
1762	0.00387385
1763	-0.000319656
1764	-0.000860747
1765	0.0031073
1766	0.00283675
1767	-0.000905842
1768	-0.00658736
1769	-0.00171749
1770	0.00400913
1771	0.000266535
1772	0.00315239
1773	-0.00419752
1774	-0.000409833
1775	-0.000364742
1776	0.00509132
1777	0.00198001
1778	0.00247602
1779	8.61709e-05
1780	0.00328766
1781	0.00630879
1782	-0.000725483
1783	0.00148401
1784	-0.00663246
1785	0.00396404
1786	-0.00370151
1787	0.00662444
1788	-0.00437788
1789	-0.00189785
1790	-0.000364738
1791	4.108e-05
1792	-0.00234877
1793	0.000176353
1794	0.00333276
1795	-0.00401716
1796	-0.00730882
1797	-0.000139292
1798	0.00355821
1799	0.000627262
1800	0.000131262
1801	-0.0079852
1802	0.00121346
1803	-0.000364742
1804	-0.00135675
1805	-0.00415243
1806	-0.00487389
1807	-0.00126657
1808	-0.00744411
1809	-0.00478371
1810	-0.00406225
1811	-0.00527972
1812	0.000762543
1813	0.00337785
1814	0.00220547
1815	-0.00929285
1816	-0.000635292
1817	0.000266535
1818	0.00148401
1819	-0.00460334
1820	-0.000905842
1821	-0.00081566
1822	-0.00672264
1823	0.0031073
1824	0.00648916
1825	0.00125855
1826	0.00125855
1827	0.00283675
1828	-0.00491899
1829	-0.00311533
1830	-0.00126657
1831	0.00139382
1832	-0.00491898
1833	-0.00189785
1834	0.00157419
1835	-0.000635296
1836	-0.00234877
1837	0.00576769
1838	-0.00555026
1839	-0.0042877
1840	-0.00252914
1841	-0.00455825
1842	-0.00275459
1843	-0.00293496
1844	0.00369349
1845	-0.00158221
1846	-0.00415243
1847	-0.00261932
1848	0.00703025
1849	0.00161928
1850	0.00373858
1851	0.000131266
1852	0.00657934
1853	0.00103309
1854	-0.00893212
1855	-0.000319647
1856	0.000266535
1857	-0.000770565
1858	-0.00171749
1859	-0.00775975
1860	0.000537084
1861	0.00405422
1862	-0.00122149
1863	-0.00153712
1864	-0.00437788
1865	-0.00153712
1866	0.00346804
1867	-0.00663246
1868	-0.00365642
1869	0.00161928
1870	-0.00415242
1871	0.00590297
1872	0.000807634
1873	0.00283675
1874	-4.91061e-05
1875	-4.01091e-06
1876	-0.000500019
1877	0.00031163
1878	0.00283675
1879	-0.00352114
1880	0.00473059
1881	-0.00311532
1882	-0.00415243
1883	-0.000364747
1884	-0.0021684
1885	0.000942907
1886	0.0020251
1887	-0.00523462
1888	-0.0011313
1889	-0.0053248
1890	-0.00194295
1891	-0.00212331
1892	-0.00397207
1893	-0.00338588
1894	-0.00460334
1895	0.000491985
1896	0.00121347
1897	0.000356716
1898	0.000717452
1899	0.00464041
1900	-0.00451316
1901	-0.00302514
1902	-0.00365642
1903	0.00107818
1904	0.000672357
1905	-0.00568554
1906	0.00270148
1907	-0.00212331
1908	-0.00469352
1909	-0.000950933
1910	0.00495605
1911	-0.00225859
1912	-0.00144694
1913	-0.000184379
1914	-0.010375
1915	-0.00437789
1916	0.000897812
1917	-0.00225859
1918	0.00220547
1919	-0.00451316
1920	-0.00180767
1921	0.00342294
1922	-0.000590197
1923	-0.00460334
1924	-0.00252914
1925	-0.00541499
1926	-0.00347606
1927	-0.00437788
1928	-0.00230367
1929	-0.00397207
1930	-0.00564044
1931	-0.00298005
1932	0.00842809
1933	0.00265638
1934	0.00112327
1935	0.000221448
1936	-0.00135676
1937	-0.000139284
1938	-0.00275459
1939	0.00216037
1940	-0.00469353
1941	0.00464041
1942	0.00080763
1943	-0.000725474
1944	-0.00356624
1945	0.000311625
1946	0.00265639
1947	-0.000454929
1948	-0.00153713
1949	0.00179965
1950	-0.00135675
1951	-0.00302514
1952	0.00662443
1953	-0.00230368
1954	-0.00920267
1955	0.000987998
1956	-0.00257422
1957	0.00328766
1958	0.00391894
1959	-0.00424261
1960	-0.00451316
1961	0.00134873
1962	-0.00108621
1963	-0.00672264
1964	-0.00518953
1965	-0.00329569
1966	-0.000274556
1967	-0.00140185
1968	-0.00189785
1969	-0.00022947
1970	0.00978083
1971	-0.00104112
1972	-0.00352114
1973	0.0031073
1974	-0.00158221
1975	-0.00401715
1976	0.000852729
1977	0.00062727
1978	-0.00478372
1979	-0.0042877
1980	-0.00284477
1981	0.00261129
1982	0.00653425
1983	-0.00194295
1984	8.61709e-05
1985	-0.00198804
1986	-0.00122148
1987	-0.00194295
1988	-0.00397206
1989	-0.00473862
1990	-0.00613645
1991	0.000311625
1992	-0.00167239
1993	0.00134873
1994	-0.00374661
1995	-0.00158221
1996	0.00328766
1997	-0.00329569
1998	-0.00225858
[truncated: 12,003 more rows]

## Sheet: ED7e
7e	Chrimson	Chrimson	mCh	mCh		7e ∆dLight1.1
x	rewarded laser	rewarded no laser	rewarded laser	rewarded no laser		1 = mCherry; 2 =Chrimson
1	0.000978534	-0.00137331	-0.00523568	0.00131534		S1144 = [1 -0.058; 2 0.363];
2	0.00282277	-0.000908691	-0.00412983	0.0056142		S1145 = [1 -0.154; 2 0.0340];
3	-0.000501088	-0.00162401	-0.00497991	0.00226153		S1146 = [1 -0.0995; 2 0.217];
4	-0.00196626	-0.000969091	-0.00471603	-7.15048e-06		S1147 = [1 0.0446; 2 0.189];
5	0.000739903	-0.00155431	-0.00565406	5.17082e-05		S1129 = [1 0.0667; 2 0.276];
6	-0.0010159	-0.000552161	-0.00482742	0.00620416		S1133 = [1 0.038; 2 0.143];
7	-0.00145783	0.00169116	-0.00467776	0.00434118		S1134 = [1 -0.100; 2 0.126];
8	-0.00106166	0.000462627	-0.00261633	0.00295685
9	-0.000483332	-0.00061916	-0.00408398	0.000349462
10	-0.00013889	-0.000235536	-0.00384684	0.00202357
11	0.000162959	0.000591935	-0.00621885	0.00164623
12	-0.0017305	0.000186928	-0.00342964	0.000887067
13	-0.000222706	0.000246338	-0.00447363	0.0012994
14	-0.00117717	-0.000159203	-0.00356285	0.00134763
15	-0.00181166	0.00021007	-0.00503274	0.000249635
16	-0.00215913	-0.000434213	-0.00447894	0.000443536
17	-0.00125475	-0.00018033	-0.00412279	0.000963816
18	-0.00186894	-0.000143146	-0.00566126	0.000704333
19	-0.00024314	0.00161385	-0.00387813	0.00337974
20	-0.00136043	0.000505263	-0.0046136	0.00325105
21	-0.00116944	-0.0003647	-0.00642956	0.00187482
22	-0.00153585	-0.000315977	-0.00356402	0.00174467
23	-0.000117259	0.000836416	-0.00457386	0.00177234
24	-0.000990412	0.00106536	-0.00375368	0.00240456
25	-0.000869188	0.000654319	-0.00548537	0.00177682
26	-0.000946034	-0.000705189	-0.00609945	0.000641941
27	-0.00319001	0.00277239	-0.00386977	-0.000283574
28	0.000935443	0.00314701	-0.0044051	0.000591611
29	-0.000210308	0.00156446	-0.00483687	-0.000299356
30	-0.00205531	0.00136805	-0.00696269	-0.000286495
31	-0.00127869	5.24352e-05	-0.00383785	-0.00158107
32	-0.00143046	0.00038706	-0.0055261	-0.00368519
33	-0.00267942	0.000445468	-0.00420321	-0.000891101
34	-0.000980253	0.000748042	-0.00582346	0.000683585
35	-0.0014331	0.000545392	-0.00455181	-0.000633985
36	-0.000919145	0.000104524	-0.0050896	-0.00236189
37	-0.000683761	0.00271088	-0.00515215	-0.0023067
38	-0.00198407	0.00372288	-0.00489626	-0.00287644
39	-0.000835913	0.00188633	-0.00511727	-0.00234908
40	-0.000915652	0.00154844	-0.00588052	-0.00218908
41	-0.00220913	0.00151866	-0.00577915	-0.00341611
42	-0.000536823	0.00145206	-0.00571972	-0.0026762
43	-0.00176466	0.00241098	-0.00237298	-0.0037628
44	-0.00334424	0.00443073	-0.00352948	-0.00296648
45	-0.0010942	0.00469222	-0.00506115	-0.0045014
46	-0.00139995	0.00257043	-0.00347076	-0.0036948
47	-0.000503312	0.00243378	-0.00479445	-0.00386711
48	-0.00152924	0.00336105	-0.0049778	-0.00333695
49	-0.00153335	0.00264261	-0.00567707	-0.00347405
50	-0.00290846	0.00248776	-0.0050613	-0.00278145
51	0.000730692	0.00262992	-0.00390933	-0.00352422
52	-0.000852338	0.00304252	-0.00579669	-0.00419992
53	-0.000210278	0.005133	-0.00583507	-0.00444108
54	-0.00234201	0.00392991	-0.00414524	-0.00431562
55	-0.0007672	0.00382241	-0.00413236	-0.00350008
56	-0.00163952	0.00348792	-0.00505954	-0.00389139
57	-0.000938933	0.00305202	-0.00291542	-0.00471455
58	-0.000419684	0.00208874	-0.00460207	-0.00448549
59	-0.00187785	0.00357212	-0.00407589	-0.00453569
60	-0.00179497	0.00259251	-0.00423277	-0.00498792
61	-0.000337337	0.00277328	-0.005358	-0.00363561
62	-0.000802517	0.00291841	-0.00373625	-0.00455235
63	-0.00135664	0.00174994	-0.00593135	-0.00506173
64	-0.0008716	0.00230425	-0.00580865	-0.00522165
65	-0.000903731	0.00116943	-0.00504572	-0.00477856
66	-0.00116019	0.00238538	-0.00403962	-0.00572831
67	-7.64615e-05	0.000334359	-0.00547608	-0.00567305
68	-0.00103231	0.000288391	-0.00354429	-0.00553964
69	-0.00224164	0.000359125	-0.00490736	-0.00548854
70	-0.000648222	0.00119181	-0.00511541	-0.00499479
71	-0.000496035	0.000661207	-0.00353791	-0.00525479
72	-0.000735073	0.000955256	-0.00499387	-0.00584406
73	0.00679604	0.00138052	-0.00520996	-0.00190515
74	0.0124052	0.000849712	-0.00457499	0.00350017
75	0.00734794	0.000834221	-0.00465104	0.00244959
76	0.00474903	-0.000993754	-0.00471719	-0.000534671
77	0.00493228	-0.000595865	-0.0053848	-0.000225329
78	0.0034388	-0.00155606	-0.00531696	0.00015513
79	0.00486757	-0.00120772	-0.00522516	0.00459833
80	0.00317373	-0.00138356	-0.00587168	0.00367267
81	0.00527276	-0.000899506	-0.00463129	0.00334069
82	0.00413818	-0.00166026	-0.00471051	0.00220225
83	0.00571877	-0.00170146	-0.00465941	0.000669188
84	0.00459695	-0.00132815	-0.0058557	0.0013558
85	0.0046909	-0.00110653	-0.0042522	0.00128243
86	0.00434573	-0.00190677	-0.00528815	0.000848956
87	0.00372095	-0.00166677	-0.00645753	0.00245645
88	0.00326936	-0.000648756	-0.00382129	0.00106055
89	0.00341512	-0.00133061	-0.00541236	0.00190801
90	0.00361685	-0.0013291	-0.0050074	0.00147053
91	0.0036584	-0.00135618	-0.00532814	0.00280604
92	0.0049579	-0.00115224	-0.00415782	0.00442033
93	0.00451819	-0.000798218	-0.00465703	0.00552422
94	0.00394746	-0.00185544	-0.00585559	0.00392213
95	0.00400259	-0.00118079	-0.00549529	0.0033188
96	0.00330094	-0.000373221	-0.00436414	0.00350547
97	0.000775382	-0.000573076	-0.00642372	0.00193952
98	0.000909174	-0.00207701	-0.00448223	0.00144042
99	0.00124251	-0.00152292	-0.00555222	0.00140912
100	-0.000676838	-0.000901549	-0.00444805	0.00121608
101	-0.000827925	-0.00174129	-0.00360092	0.000854839
102	0.000475496	-0.00160299	-0.00652219	0.00474146
103	-0.00186474	-0.00191368	-0.0042456	0.00194811
104	-0.00250244	-0.00130022	-0.00448932	-0.000974597
105	-0.00141868	-0.00130519	-0.00639746	0.00123366
106	-0.00176271	-0.000141011	-0.00618553	0.00445205
107	-0.00131343	0.00151938	-0.00601355	0.00478074
108	-0.00304556	0.000700393	-0.00542925	0.00307852
109	0.000353374	0.000318268	-0.00573599	0.00114449
110	-0.000766389	-0.000360932	-0.00470381	0.00167791
111	-0.00196726	0.000131994	-0.00447972	0.00122355
112	-0.00173824	-0.000426737	-0.0064	0.00101411
113	-0.00149208	-0.000945959	-0.00462757	0.00114757
114	-0.00219108	-0.000206351	-0.00423559	0.000948753
115	-0.00122051	-0.000607273	-0.00564665	0.000774405
116	-0.00250954	-0.000226971	-0.0060993	-0.000509953
117	0.000189336	-7.40814e-05	-0.00592574	0.000102827
118	-0.00135566	0.000738417	-0.00554599	0.00153623
119	-0.00163706	-5.94183e-05	-0.00514132	0.00412775
120	-0.00126767	-0.000373605	-0.00645255	0.00301631
121	0.000169989	-0.000532393	-0.004622	0.00237751
122	-0.000956697	-0.000176535	-0.00555325	0.00134465
123	-0.00208797	-0.000729115	-0.00501792	0.00161889
124	-0.000871779	-0.000171305	-0.00540063	0.00250326
125	-0.0009584	0.000405403	-0.00671908	0.000830083
126	-0.00119466	0.000336992	-0.0045123	0.00115763
127	0.000900112	0.00394491	-0.00673716	-0.000734153
128	-0.00117904	0.00331427	-0.00757276	-0.00122575
129	-0.00153971	0.00136976	-0.00424503	-0.000285204
130	-0.00266701	0.00111862	-0.0052583	-0.000821684
131	-0.000270686	0.00135991	-0.00340703	-0.00247998
132	-0.000441045	0.000606578	-0.00565356	-0.00340292
133	-0.00194103	-0.000212561	-0.00525579	-0.00104688
134	-0.00197071	8.19043e-05	-0.00507348	0.000524352
135	0.000179771	0.000134099	-0.00417714	-0.000986905
136	-0.00132995	0.00076604	-0.00508259	-0.00326353
137	-0.000244539	0.00237144	-0.00604233	-0.00286628
138	0.000594555	0.00300199	-0.00539635	-0.00305333
139	-0.000545256	0.00163844	-0.00426473	-0.00348668
140	-0.00184503	0.00164311	-0.00352957	-0.00238784
141	-0.000642379	0.00121011	-0.00589023	-0.0029827
142	-0.00125966	0.00142766	-0.00585072	-0.00368648
143	-0.000168638	0.00301674	-0.00618071	-0.0038603
144	-0.00064843	0.00394025	-0.00505424	-0.00410218
145	-0.00101904	0.00380111	-0.00490271	-0.003887
146	-0.00102973	0.00271571	-0.00572266	-0.00412194
147	-0.00077239	0.00244787	-0.0052791	-0.00343797
148	-0.0030638	0.00281637	-0.00489812	-0.00461604
149	-0.00102295	0.00292836	-0.00397041	-0.00456872
150	-0.000685728	0.00255346	-0.00453828	-0.0043166
151	-0.00186813	0.00189112	-0.00503917	-0.00387116
152	-0.000275323	0.00312068	-0.00516952	-0.00480582
153	-0.00212435	0.00405464	-0.00507184	-0.00435197
154	-0.00133714	0.00395069	-0.00548513	-0.00409557
155	-0.00141142	0.0038711	-0.00483252	-0.00406573
156	-0.00141412	0.00435358	-0.00620952	-0.0041076
157	-0.000306121	0.00222418	-0.0048843	-0.00516811
158	-0.00133642	0.00162447	-0.00528105	-0.00624042
159	-0.0028006	0.00268926	-0.00546235	-0.0060272
160	-0.00157747	0.00240926	-0.00458456	-0.00515321
161	-0.000779441	0.00266048	-0.00472277	-0.00460791
162	-0.00245426	0.0018091	-0.00455846	-0.00633605
163	-0.00120225	0.00187503	-0.00604667	-0.00545924
164	-0.00136516	0.00218263	-0.00639466	-0.00554774
165	-0.00213034	0.0024643	-0.00687467	-0.00481619
166	-0.00201205	0.0022972	-0.00432389	-0.00552407
167	-0.00237563	0.00184187	-0.00447013	-0.00488733
168	-0.00182188	0.000437356	-0.00628043	-0.00519042
169	-0.00302017	-7.05036e-05	-0.00585179	-0.0057129
170	-0.00216935	0.000251996	-0.00468652	-0.00544793
171	-0.00132906	6.27936e-05	-0.00333008	-0.00553727
172	-0.00197572	0.000278872	-0.00457229	-0.00525958
173	0.00639635	-0.000214827	-0.0052172	-0.000856163
174	0.0105032	-0.000432373	-0.00550886	0.00366829
175	0.00600314	-0.00100705	-0.00419889	0.00131746
176	0.00483474	-0.000134978	-0.00659318	-0.000258177
177	0.0038966	-0.000550388	-0.00791421	-0.000605427
178	0.00410168	-0.000771357	-0.00486033	-0.000171454
179	0.00391307	-0.00104023	-0.00619179	0.00431566
180	0.00492674	-0.00128318	-0.00420912	0.00380293
181	0.00449182	-0.00112828	-0.00512172	0.00229022
182	0.00319494	-0.00148634	-0.0050562	0.00154837
183	0.00271157	-0.00173802	-0.00648827	0.000771843
184	0.00219571	-0.0013075	-0.00604078	0.000989796
185	0.00395633	-0.00173827	-0.00630821	0.000379898
186	0.00334902	-0.000939684	-0.00664569	0.00098955
187	0.00150914	-0.00127995	-0.00486599	0.00270401
188	0.00406857	-0.00190744	-0.00497873	0.00124749
189	0.00405553	-0.00155782	-0.00398675	0.000901908
190	0.0027807	-0.00143761	-0.00698164	0.00203107
191	0.0038497	-0.00182741	-0.00517196	0.00353735
192	0.00310798	-0.00224369	-0.00613565	0.00403614
193	0.0033329	-0.00179241	-0.00502807	0.00440091
194	0.00428736	-0.00250359	-0.00611474	0.00255944
195	0.0046278	-0.00173779	-0.00546917	0.00309702
196	0.0033851	-0.0011425	-0.00635593	0.00328456
197	0.00240072	-0.00200218	-0.00415834	0.00136997
198	0.000627604	-0.0009418	-0.00759659	0.00142542
199	-0.000196347	-0.00125459	-0.00439186	0.000287341
200	0.000592084	-0.00168725	-0.00621376	-6.24753e-05
201	-0.000446705	-0.00158689	-0.00585877	0.00194258
202	0.00127132	-0.00165592	-0.00502057	0.00524012
203	-0.000705526	-0.000725225	-0.0052005	0.00232471
204	-0.00206914	-0.00164775	-0.00611584	-0.000780639
205	-0.00296263	-0.00206538	-0.0060406	0.000304816
206	-0.0010239	3.86415e-05	-0.00431208	0.00463475
207	-0.0017617	0.00133121	-0.00517778	0.00456572
208	-0.00148512	0.000274968	-0.00730144	0.00247256
209	-0.00110929	0.00104444	-0.00511115	0.000237611
210	-0.00198142	-0.000972049	-0.00437261	0.00162775
211	-0.0022897	-0.000510952	-0.00512259	0.000708768
212	-0.0019366	-8.30251e-06	-0.00359109	0.00102682
213	-0.00113189	5.55638e-05	-0.00422167	0.00128318
214	-0.000846317	0.000365911	-0.0054228	0.00128963
215	0.00053513	-0.00149017	-0.00469319	0.000877482
216	-0.00189756	-0.00030798	-0.00615049	-0.000421828
217	-0.00200684	-0.000703004	-0.00471214	2.90021e-05
218	-0.00261054	0.000104108	-0.00472918	0.00218415
219	-8.81755e-05	-0.000325253	-0.00648609	0.00266886
220	-0.00178141	-0.00119298	-0.00575611	0.0022235
221	-0.000828481	0.000368277	-0.00403896	0.00189974
222	-0.000475204	-0.000240573	-0.00442121	0.00117075
223	-0.00139309	-0.000730433	-0.00489248	0.00234671
224	-0.00122492	0.000296827	-0.00622964	0.00261292
225	-0.00132403	-2.58224e-05	-0.00631186	0.000397492
226	-0.001422	0.00186228	-0.00521597	0.000673083
227	-0.0019789	0.00256855	-0.00570093	0.000622221
228	-0.0020016	0.00165403	-0.00506756	-0.000151271
229	-0.000957037	0.00160011	-0.00457014	-0.00135519
230	-0.000476937	0.000967821	-0.00419103	-0.00127182
231	-0.00136103	-0.000230072	-0.00507034	-0.00316981
232	-0.0025959	0.000342294	-0.00382799	-0.00256958
233	-0.00113448	-0.000430049	-0.00476575	5.46293e-05
234	-0.000904344	0.000282417	-0.00550188	-0.00126785
235	-0.00191655	0.000250487	-0.00474479	-0.00191091
236	-0.000997983	-0.000294116	-0.00555051	-0.00347992
237	-0.000673748	0.00141623	-0.00533777	-0.00313682
238	-0.00147634	0.00258754	-0.00588419	-0.00282682
239	-0.0022012	0.00137981	-0.00567188	-0.00197839
240	-0.00223817	0.00109333	-0.00510282	-0.00334274
241	-0.00241481	0.000496128	-0.00605896	-0.00327864
242	-0.00160481	0.00142843	-0.00419259	-0.00280806
243	-0.00104605	0.00255532	-0.00625253	-0.00345332
244	-0.00089443	0.00435393	-0.00421578	-0.00363857
245	-0.00157311	0.00354893	-0.0047258	-0.00384793
246	-0.00168455	0.00236906	-0.00689268	-0.00442208
247	-0.000940808	0.00216665	-0.00528373	-0.00352608
248	-0.00178309	0.00266034	-0.00414723	-0.00450652
249	-0.00292941	0.00322821	-0.00549324	-0.00536944
250	-0.00165661	0.00161415	-0.00595434	-0.0050023
251	-0.000733586	0.00178013	-0.00520692	-0.0038621
252	-0.00271075	0.00309042	-0.0058241	-0.00392325
253	-7.07637e-05	0.00503948	-0.00453336	-0.00435195
254	-0.00228532	0.0035992	-0.00494466	-0.00471586
255	-0.00284913	0.0027128	-0.00596742	-0.00413393
256	-0.00200003	0.00386057	-0.00542858	-0.00572266
257	-0.00048109	0.00211821	-0.00434443	-0.00512282
258	-0.00166466	0.00206614	-0.00735155	-0.00493981
259	-0.00236932	0.00340709	-0.00434259	-0.00538397
260	-0.00142138	0.00264717	-0.00483176	-0.00547005
261	-0.00171943	0.00221574	-0.00474213	-0.00517275
262	-0.000716851	0.00265709	-0.00516024	-0.00469215
263	-0.00199853	0.00099091	-0.00665288	-0.00643049
264	-0.00270585	0.00228911	-0.00674056	-0.00622858
265	-0.00216113	0.00236166	-0.00441178	-0.00548266
266	-0.000240651	0.000768471	-0.00532946	-0.00536824
267	-0.00159972	0.00102539	-0.00577608	-0.00610545
268	-0.00121622	0.000502061	-0.00568108	-0.0060946
269	-0.00277559	0.000387568	-0.00596516	-0.00559379
270	-0.00153312	0.000304282	-0.00505612	-0.00595794
271	-0.00155263	0.00049014	-0.00567537	-0.00600626
272	0.000216042	-0.000177837	-0.00546449	-0.00673209
273	0.00698451	-0.000143805	-0.00379346	-0.000688644
274	0.00878773	-0.000948636	-0.00500367	0.00321417
275	0.00582244	-0.00124986	-0.00587434	0.00175839
276	0.00261555	-0.000766459	-0.00629681	-0.00105159
277	0.00216267	-0.00124363	-0.00380714	-0.000683593
278	0.00377651	-0.00179136	-0.00457557	0.000225531
279	0.00348516	-0.00163341	-0.00521349	0.0039123
280	0.00242281	-0.00161915	-0.00375466	0.00383634
281	0.00323684	-0.00132389	-0.00463599	0.00163328
282	0.00466251	-0.00189631	-0.00473354	0.00160122
283	0.00516782	-0.00205511	-0.00556386	0.00213559
284	0.00365881	-0.00140559	-0.00638145	0.000791689
285	0.00363731	-0.00228688	-0.00480084	0.000112667
286	0.00416924	-0.00105317	-0.0051346	0.00207258
287	0.00226066	-0.00208786	-0.00493123	0.00149115
288	0.0028368	-0.00237423	-0.00432803	0.00146865
289	0.00277711	-0.00197984	-0.00697234	0.00084938
290	0.00228582	-0.00216464	-0.00514123	0.0012298
291	0.00295182	-0.00107039	-0.00245055	0.0018528
292	0.0033607	-0.00168394	-0.00466124	0.00418768
293	0.00475732	-0.00193593	-0.0048638	0.00326351
294	0.00429179	-0.00140401	-0.00437542	0.00391792
295	0.00402908	-0.00206263	-0.00514415	0.00316313
296	0.00199438	-0.0025298	-0.00508538	0.0014243
297	0.00108855	-0.000796686	-0.00578824	0.00121427
298	-0.000696675	-0.00168265	-0.005912	0.000805313
299	0.0006197	-0.00178838	-0.00356858	0.000218869
300	-9.26344e-05	-0.00226222	-0.00584082	-0.00104138
301	0.00111902	-0.00107083	-0.00815442	0.00316164
302	0.000396486	-0.00187387	-0.00546957	0.00506516
303	-0.000562668	-0.00143098	-0.00686105	0.00123325
304	-0.00255125	-0.00159187	-0.00618592	-0.00213667
305	-0.00261774	-0.00226537	-0.00602086	0.000668784
306	-0.00209057	-0.000362246	-0.00596065	0.00459252
307	-0.0012591	0.00113301	-0.00563776	0.00486308
308	-0.00201858	0.000165019	-0.00496373	0.0018983
309	-0.00154472	0.000539493	-0.00632453	0.0015466
310	-0.0018481	-0.000313108	-0.00582349	0.000603538
311	-0.00224632	-0.000567996	-0.0052209	0.00172441
312	-0.00274273	-0.000124045	-0.00524161	0.000283214
313	-0.00205026	-0.000359142	-0.00601972	0.00112634
314	-0.00250066	-0.000276644	-0.00554919	0.00109612
315	-0.00150319	-0.000157087	-0.00486834	-2.51894e-05
316	-0.00118618	-0.00154302	-0.00579424	-0.00100322
317	-0.00270105	-0.000436273	-0.00779714	0.000730617
318	-0.00239843	-0.000317567	-0.0041411	0.00186232
319	-0.00435556	-0.000224818	-0.00543816	0.00201974
320	-0.00224042	-0.000731384	-0.00344724	0.00256237
321	-0.00188605	6.69261e-05	-0.00455128	0.00111145
322	-0.00198209	-0.000753655	-0.0057988	0.00234519
323	-0.00235632	0.000116388	-0.0065435	0.00176376
324	-0.00234868	-0.000781615	-0.00640767	0.00219904
325	-0.0020906	-1.70496e-05	-0.00430814	0.000427773
326	-0.00241968	0.0011159	-0.00477011	-0.000216744
327	-0.000835722	0.00253011	-0.00563066	-0.000218284
328	-0.00274299	0.00214325	-0.00646072	-0.00061116
329	-0.000694579	0.00109003	-0.00577025	-0.0015971
330	-0.00225657	-0.000537471	-0.006164	-0.00141249
331	-0.00241155	-0.000214273	-0.00504028	-0.00222731
332	-0.00140912	-0.000607936	-0.00577578	-0.00290404
333	-0.00395567	-0.000761555	-0.00688154	-0.000206818
334	-0.00197424	-0.000333562	-0.0044739	-0.00123439
335	-0.00361929	-7.21452e-05	-0.00472224	-0.00312051
336	-0.00278789	-0.000141915	-0.00703004	-0.0033294
337	-0.00175169	0.000915704	-0.00551498	-0.00362102
338	-0.00208441	0.00151394	-0.00507201	-0.00261545
339	-0.00174495	0.000444806	-0.00711222	-0.00334006
340	-0.00258876	0.00039715	-0.00503669	-0.00320489
341	-0.0019191	0.00107618	-0.00430099	-0.00268165
342	-0.0029963	0.000707277	-0.00563622	-0.00327004
343	-0.00253729	0.00262848	-0.00610591	-0.00395322
344	-0.00310888	0.00314456	-0.00524118	-0.00402737
345	-0.00382904	0.00263479	-0.00538821	-0.0046013
346	-0.00262323	0.00261538	-0.00697906	-0.00389136
347	-0.00198391	0.00200959	-0.00567342	-0.00291356
348	-0.00172679	0.00330858	-0.00475341	-0.00488808
349	-0.00322304	0.002042	-0.00654754	-0.00493376
350	-0.00166246	0.00243072	-0.00624316	-0.00583715
351	-0.00164576	0.00155935	-0.00627698	-0.00385095
352	-0.00308264	0.00372028	-0.00550798	-0.00328873
353	-0.00184552	0.00383714	-0.00405374	-0.00457617
354	-0.00222969	0.00315218	-0.0058395	-0.00339134
355	-0.00287169	0.00314663	-0.00716603	-0.00372992
356	-0.00213863	0.00338797	-0.00644176	-0.00533208
357	-0.00262996	0.00283983	-0.00545312	-0.00511972
358	-0.00234447	0.00196681	-0.00611857	-0.00461109
359	-0.00346454	0.00231717	-0.00669519	-0.0053728
360	-0.00261303	0.00199795	-0.00567123	-0.00541498
361	-0.00104418	0.00126509	-0.00671988	-0.00512414
362	-0.00253334	0.00174372	-0.00596305	-0.00448883
363	-0.0021539	0.00173516	-0.00543885	-0.00489808
364	-0.00279392	0.00192219	-0.00581273	-0.00671307
365	-0.00288072	0.00135874	-0.00586565	-0.00542483
366	-0.00206228	0.00181293	-0.00638144	-0.00564855
367	-0.00114684	7.60696e-05	-0.00531611	-0.00586273
368	-0.0029952	9.03687e-05	-0.00490372	-0.00477699
369	-0.00200221	0.000708512	-0.00540161	-0.00573203
370	-0.00282443	-0.000658867	-0.00676438	-0.0061246
371	-0.0017832	-0.000207143	-0.00604287	-0.00558222
372	-0.000495435	0.000619433	-0.00534222	-0.006522
373	0.00735736	-0.000393136	-0.00640392	0.000855185
374	0.00815879	-0.000849987	-0.00554049	0.00354463
375	0.00589521	-0.00045013	-0.00730821	0.000834343
376	0.0039841	-0.000529938	-0.00685458	6.25001e-05
377	0.00159291	-0.00105121	-0.00587476	-0.00019703
378	0.00263808	-0.00124849	-0.00593888	0.00104642
379	0.0032046	-0.00197851	-0.00395432	0.0042139
380	0.00381186	-0.00206119	-0.00631739	0.00358436
381	0.00244796	-0.00112409	-0.00580381	0.00191612
382	0.00382972	-0.00236355	-0.00667797	0.00207944
383	0.00272858	-0.00242327	-0.00449919	0.000419265
384	0.00166607	-0.00218944	-0.00668768	0.0012621
385	0.00206337	-0.00210307	-0.00541876	0.00157261
386	0.00156598	-0.00232048	-0.00699616	0.000574315
387	0.00393857	-0.00195947	-0.00563799	0.00122345
388	0.00339292	-0.00263366	-0.00499	0.000449009
389	0.00378922	-0.00186066	-0.00538764	0.000600305
390	0.00271709	-0.00200074	-0.00572667	0.00184477
391	0.00376183	-0.00225455	-0.00594578	0.0041293
392	0.0044328	-0.00195992	-0.00626225	0.00479359
393	0.00484747	-0.00252856	-0.00454782	0.00479532
394	0.00490469	-0.00235246	-0.00547812	0.00440633
395	0.00595605	-0.00287305	-0.00416661	0.00395145
396	0.00233172	-0.00253113	-0.00553394	0.00242314
397	0.00148334	-0.00167148	-0.00557807	0.00209013
398	-0.000940226	-0.00181602	-0.00470417	0.000970038
399	-0.000250474	-0.00308079	-0.00562273	0.000257018
400	-0.00134053	-0.00260814	-0.00323806	-0.000555255
401	0.000242676	-0.00276921	-0.00640882	0.0018197
402	0.00100407	-0.00177045	-0.00418679	0.00401492
403	-0.00193433	-0.00138533	-0.00675506	0.000807861
404	-0.00323967	-0.00214452	-0.00580762	-0.00181499
405	-0.0016528	-0.00258682	-0.00578926	-0.00165424
406	-0.000745414	0.000367388	-0.0047086	-0.000990616
407	-0.00140116	0.000265306	-0.00548711	-0.000690125
408	-0.00255745	8.48134e-05	-0.00714151	-0.00128619
409	-0.00283465	-5.18824e-05	-0.00494473	-0.00104016
410	-0.00189033	-0.000523184	-0.00685048	-0.00139554
411	-0.0022484	-0.000744354	-0.00620898	-0.000679081
412	-0.00125526	-0.000618685	-0.0039367	-0.00226924
413	-0.00175183	0.0003658	-0.00566563	-0.00105794
414	-0.00236784	-0.000924327	-0.00758397	-0.00239932
415	-0.00228993	-0.00063332	-0.00577855	-0.00291376
416	-0.00222535	-0.000738984	-0.00572762	-0.00205141
417	-0.00158035	-0.00145608	-0.00499754	-0.00274967
418	-0.0010536	-0.00111564	-0.00724573	-0.000725409
419	-0.00115961	-0.000438427	-0.00537255	0.00122262
420	-0.00202217	-0.000793462	-0.00568289	0.000491966
421	-0.00132129	-0.00114779	-0.00442253	-0.00127987
422	-0.00294445	-0.000577674	-0.00546579	-0.00136712
423	-0.00195864	-0.000558733	-0.00451088	0.000424806
424	-0.0021575	-0.00111138	-0.00583836	-0.000454391
425	-0.000777764	-0.000587303	-0.00565008	-0.00112632
426	-0.00240735	0.000545951	-0.00643869	-0.00260138
427	-0.00114265	0.0025808	-0.00546342	-0.00343806
428	-0.00249058	0.00129964	-0.00698715	-0.00338166
429	-0.00130712	0.000773858	-0.00610576	-0.00298267
430	-0.00232168	0.000921932	-0.00572687	-0.00208855
431	-0.00220584	-0.00049198	-0.00637631	-0.00327566
432	-0.00211418	-0.000471738	-0.00527673	-0.00505202
433	-0.0020244	-0.000760898	-0.00645356	-0.00349005
434	-0.00130364	-0.000210206	-0.00564241	-0.00509831
435	-0.00110882	0.000163572	-0.00490485	-0.00376848
436	-0.0025793	-0.00022658	-0.00577403	-0.00278634
437	-0.00176809	0.00114335	-0.00568257	-0.00310722
438	-0.00228459	0.00108698	-0.00446186	-0.00342773
439	-0.0014937	0.000766124	-0.00419624	-0.00304652
440	-0.00190328	0.000835491	-0.00452778	-0.0042331
441	-0.00163444	-0.000410511	-0.00542284	-0.00412937
442	-0.00317653	0.000900873	-0.00472367	-0.00335935
443	-0.000523836	0.00223235	-0.00540396	-0.00648792
444	-0.00274437	0.00447385	-0.00435168	-0.00468463
445	-0.00181378	0.00305647	-0.00503557	-0.00558274
446	-0.00135875	0.00259607	-0.00575649	-0.00430379
447	-0.00170412	0.00242914	-0.00545541	-0.00428055
448	-0.00283289	0.00148265	-0.00617292	-0.00581082
449	-0.00291539	0.00210614	-0.00636925	-0.0063255
450	-0.00209872	0.0014245	-0.00564148	-0.00445399
451	-0.00315621	0.00100597	-0.00511448	-0.00626809
452	-0.00255922	0.00394934	-0.00616267	-0.00579459
453	-0.00197494	0.00386656	-0.00454792	-0.00461755
454	-0.00331083	0.00254264	-0.00340698	-0.0060083
455	-0.00206284	0.00247319	-0.00394775	-0.00630821
456	-0.0029573	0.0020551	-0.0060161	-0.00471605
457	-0.00222361	0.00181327	-0.00487979	-0.00507481
458	-0.000857248	0.00146541	-0.00473974	-0.00559238
459	-0.000240161	0.00222099	-0.00659552	-0.00701302
460	-0.00181233	0.00152691	-0.00475519	-0.00518377
461	-0.00207509	0.00113305	-0.00521348	-0.00500944
462	-0.00135513	0.00134041	-0.00460942	-0.00607961
463	-0.000618554	0.00102785	-0.00600126	-0.005822
464	-0.000654929	0.00153449	-0.00658583	-0.00534627
465	-0.00132636	0.000894274	-0.00630225	-0.00534132
466	-0.00147171	0.00112215	-0.00605499	-0.00597781
467	-0.00126088	0.000632715	-0.00520232	-0.00550836
468	0.000173231	0.000405585	-0.00411087	-0.00495769
469	-0.00229231	-0.000226966	-0.00667275	-0.00566577
470	-0.00130693	-0.000656485	-0.00435011	-0.00422852
471	-0.00403262	2.60584e-05	-0.00549412	-0.00500491
472	-0.00137112	2.0474e-05	-0.00494183	-0.00559474
473	0.00698232	-0.000623667	-0.00520026	0.00202019
474	0.00939164	-0.000878862	-0.00715152	0.00259177
475	0.00419168	-0.00111605	-0.00511204	0.00173232
476	0.00328852	-0.00148222	-0.00464897	-0.000849185
477	0.00396312	-0.00174429	-0.00572174	-0.000466653
478	0.00456555	-0.00194565	-0.00476098	0.00140602
479	0.005351	-0.00212434	-0.00499892	0.00509826
480	0.00381036	-0.00159527	-0.00536483	0.00344671
481	0.00383663	-0.00184153	-0.00632568	0.00304999
482	0.00294312	-0.0027651	-0.00307542	0.00226736
483	0.00415891	-0.00223579	-0.00369729	0.000947687
484	0.0037124	-0.00275824	-0.00540685	0.00166052
485	0.00458837	-0.00237473	-0.00519066	0.00178431
486	0.00359972	-0.00191447	-0.0057007	0.000462377
487	0.00384628	-0.00126296	-0.00754868	0.00202404
488	0.00370243	-0.00226762	-0.0051301	0.00234028
489	0.00438497	-0.00170872	-0.00587221	0.00198423
490	0.00300335	-0.00182411	-0.00439399	0.00102644
491	0.0021888	-0.00248621	-0.0056628	0.00389187
492	0.00351649	-0.00209591	-0.00572881	0.00575823
493	0.00369762	-0.00204443	-0.00451216	0.00496532
494	0.00545349	-0.00287034	-0.00404659	0.00471364
495	0.00367681	-0.00322867	-0.00488497	0.00329506
496	0.00232414	-0.00226543	-0.00566312	0.0026047
497	0.00219103	-0.00247472	-0.00257906	0.00194649
498	0.000274661	-0.00191758	-0.00503277	0.000542856
499	-6.62746e-05	-0.00279143	-0.00501397	-0.000220625
500	-0.000980634	-0.00258327	-0.00630063	0.00104514
501	0.000200038	-0.0020014	-0.00543245	0.00257069
502	0.00105678	-0.002728	-0.00617743	0.00447704
503	-0.0010087	-0.00195364	-0.00547915	0.0013228
504	-0.00304853	-0.00227004	-0.00382046	-0.00132925
505	-0.00253168	-0.00236203	-0.00670796	-0.00172181
506	-0.00186974	-5.20276e-05	-0.00688082	-0.001462
507	-0.00217923	0.00113324	-0.00384462	-0.000758581
508	-0.00246111	0.000337169	-0.00512345	-0.000931558
509	-0.000570448	-0.000632805	-0.00668177	-0.00196098
510	-0.000998617	-0.000699149	-0.00475572	-0.00235103
511	-0.00272695	-1.85445e-05	-0.0039833	-0.00154393
512	-0.00122349	-0.0012457	-0.00506829	-0.00191958
513	-0.00242479	-2.1541e-05	-0.00615879	-0.00212286
514	-0.000992471	-0.000190035	-0.00428491	-0.00308376
515	-0.00135635	-0.00110515	-0.00585699	-0.00283352
516	-0.00225279	-0.000551235	-0.00752884	-0.00215261
517	0.000470567	-0.000780372	-0.00428952	-0.00240977
518	-0.00106774	-0.00179305	-0.0050329	0.000739281
519	-0.00199195	-0.000722778	-0.00745703	0.00104167
520	-0.00253408	-0.00123624	-0.00422737	-0.000294357
521	-0.00281976	-0.000184624	-0.00449766	-0.00103289
522	-0.0021775	-0.000333248	-0.00430705	-0.00132491
523	-0.00211545	-0.00169563	-0.00676723	-0.000824529
524	-0.0014791	-0.00108049	-0.00438677	-0.00147743
525	-0.00228886	-0.000599983	-0.00503226	-0.0025803
526	-0.000917515	0.00046304	-0.00541039	-0.00278504
527	-0.00150006	0.00221484	-0.00781739	-0.00325817
528	-0.00128997	0.00165749	-0.00396545	-0.0027598
529	-0.00214899	0.000971191	-0.00515485	-0.00253289
530	-0.00229811	0.000747074	-0.00549983	-0.00300926
531	-0.00110681	-0.000496732	-0.00509732	-0.00458375
532	-7.63654e-05	-0.000638413	-0.00621097	-0.00516609
533	-0.00282303	0.00011905	-0.00565254	-0.00456171
534	-0.0016932	-0.001146	-0.0042918	-0.00438143
535	-0.00296581	-0.000339661	-0.00369704	-0.00449714
536	-0.00115509	-0.000898276	-0.00450554	-0.00333329
537	-0.00108767	0.00175983	-0.00627722	-0.00367608
538	-0.00113703	0.00155578	-0.00525797	-0.00339237
539	-0.00158721	0.00120972	-0.00551568	-0.0044109
540	-0.00218394	0.000998035	-0.00550322	-0.00370607
541	-0.00248867	0.000855313	-0.00413231	-0.00501326
542	-0.000121945	0.000520749	-0.00518594	-0.00394999
543	-0.00156378	0.0016379	-0.00517545	-0.00431441
544	-0.00142705	0.00391699	-0.00493708	-0.00416573
545	-0.00176104	0.00335793	-0.00483192	-0.00504395
546	-0.00230703	0.00239873	-0.00682393	-0.00459109
547	-0.00229471	0.00178105	-0.00485792	-0.00410959
548	-0.00165643	0.00146448	-0.00541065	-0.00474371
549	-0.0019586	0.00309706	-0.00406304	-0.00557923
550	-0.00109749	0.00153883	-0.00510601	-0.00555461
551	-0.00106065	0.00137137	-0.00525062	-0.00524695
552	-0.00197755	0.00276026	-0.00475141	-0.00545333
553	-0.00113225	0.00353896	-0.00668504	-0.00585545
554	-0.00190609	0.00344924	-0.00411588	-0.006047
555	0.000326646	0.00243352	-0.00564082	-0.00539424
556	-0.00216544	0.00220162	-0.00600022	-0.00469987
557	-0.00221791	0.00224264	-0.00396866	-0.00593031
558	-0.0016904	0.0022019	-0.00474915	-0.00673399
559	-0.000650942	0.00194141	-0.00648881	-0.00600028
560	-0.00140338	0.00205611	-0.00590039	-0.00537949
561	-0.000943966	0.00152933	-0.00456153	-0.00421953
562	-0.000572607	0.000824482	-0.00601024	-0.00494338
563	-0.00155647	0.00145603	-0.00601126	-0.00517911
564	-0.00146282	0.0012856	-0.00498268	-0.00656164
565	-0.000148179	0.00144061	-0.0072647	-0.00526264
566	-0.00168866	0.00109565	-0.00535261	-0.00583464
567	-0.0024266	0.00076882	-0.00465626	-0.00569646
568	-0.00135493	0.000416648	-0.00397904	-0.00562315
569	-0.0017053	0.000123647	-0.00600996	-0.00461561
570	-0.00183521	-0.000177976	-0.00459774	-0.00561022
571	-0.000406225	-0.00053036	-0.00490535	-0.00575025
572	-0.00266295	-3.06028e-07	-0.00423876	-0.00551373
573	0.00965755	-0.000391864	-0.00532074	0.0016729
574	0.0105302	-0.000624602	-0.00651656	0.00261338
575	0.0048268	-0.00129334	-0.00571052	0.000935237
576	0.00423649	-0.00101961	-0.00471057	-0.000166636
577	0.00384975	-0.0021464	-0.00669573	-0.00146713
578	0.0042613	-0.00195401	-0.00496917	-0.00114797
579	0.00171203	-0.00184344	-0.00447755	-0.000144979
580	0.00312845	-0.00169403	-0.00405452	-0.000684706
581	0.00494847	-0.00128099	-0.00425954	-0.00115621
582	0.00395451	-0.00220184	-0.00515814	-0.00129823
583	0.00332227	-0.00263043	-0.00428935	-0.00121168
584	0.00386162	-0.00230692	-0.00457614	-0.0013995
585	0.00329858	-0.00158694	-0.00415934	-0.00122433
586	0.00399077	-0.0022135	-0.00399943	-0.00189964
587	0.00317752	-0.00246931	-0.00432244	-0.000966982
588	0.00356212	-0.00308887	-0.00545484	-0.0017452
589	0.00332404	-0.00255805	-0.00463318	-0.00056727
590	0.00356045	-0.00182174	-0.00667219	-0.000756409
591	0.00295426	-0.00183244	-0.00398318	0.00235047
592	0.00389232	-0.0020283	-0.00508456	0.00184975
593	0.00552178	-0.00200212	-0.00416677	0.00196323
594	0.00468694	-0.00208588	-0.00376502	0.00241795
595	0.00511445	-0.00272208	-0.00636049	0.00107695
596	0.00291641	-0.00219671	-0.0034676	-0.0004425
597	0.00106756	-0.00171621	-0.00607627	-0.00143608
598	-0.000293631	-0.00223546	-0.00324286	-0.00170272
599	-0.00137258	-0.0021647	-0.00565132	-0.00266428
600	0.000673247	-0.00240956	-0.00305162	-0.00299156
601	0.000414338	-0.00350221	-0.00436443	0.000857966
602	0.0011328	-0.0025021	-0.00439799	0.00291536
603	-0.00165185	-0.00292204	-0.00469343	-0.00104389
604	-0.00109244	-0.00195134	-0.00487475	-0.00238826
605	-0.00186831	-0.00138715	-0.0057275	-0.00224537
606	-0.000186779	0.000274073	-0.00507973	-0.00213326
607	-0.00283366	0.000802155	-0.00600822	-0.0025048
608	-0.000821114	4.44894e-05	-0.00433884	-0.00136958
609	-0.00260689	-0.000595434	-0.00350192	-0.00206809
610	-0.00161563	-0.0007582	-0.00575001	-0.00302642
611	-0.00127814	-0.000531782	-0.00552479	-0.00216535
612	-0.000753654	-0.000225778	-0.00470702	-0.00180063
613	-0.000997356	-0.000544556	-0.00419361	-0.00154438
614	-0.0023221	-0.00079164	-0.00536184	-0.00137695
615	-0.0013159	-0.00118628	-0.00632547	-0.00331757
616	0.000521054	-0.00066631	-0.00208442	-0.00348437
617	-0.00273558	-0.000491398	-0.00304597	-0.00184401
618	-0.00100728	-0.000306959	-0.00564669	-0.00101077
619	-0.000308299	-0.00121338	-0.0068365	0.00116758
620	-0.000733368	-0.00019259	-0.00609807	0.000355509
621	-0.00136324	-0.000327118	-0.00428542	-0.00209556
622	-0.00117275	-0.000681601	-0.00565305	-0.00100104
623	-0.00148252	-0.000416417	-0.00468593	-0.000767102
624	-0.00186166	-0.000236756	-0.00471953	-0.00180249
625	-0.00185925	-0.00026732	-0.00512877	-0.001753
626	-0.00186753	0.000161631	-0.0033431	-0.00296223
627	-0.00168144	0.00268233	-0.00572338	-0.00347209
628	-0.000913404	0.00232272	-0.00436795	-0.00371195
629	-0.00074255	0.000285037	-0.00533453	-0.00340928
630	-0.000162553	0.000399431	-0.0042502	-0.00250805
631	-0.00181515	-0.000238422	-0.00720695	-0.00395282
632	-0.00185635	-0.000655779	-0.00589397	-0.00349396
633	-0.000193613	-0.000799679	-0.00482895	-0.00400242
634	-0.000922266	-0.00113873	-0.00548713	-0.00374498
635	-0.00162702	0.000539449	-0.0047719	-0.00467816
636	0.000526369	-0.00146815	-0.00456081	-0.00337251
637	-0.00227813	0.00258356	-0.00525598	-0.00259801
638	-0.00140531	0.00196451	-0.00359563	-0.00458133
639	-0.000495918	0.000745636	-0.00596972	-0.00403126
640	-0.00163286	0.00060968	-0.00594285	-0.00324829
641	-0.000752612	0.000633777	-0.00652897	-0.00459245
642	-0.000130308	0.000854383	-0.00578229	-0.00424152
643	-0.00152987	0.000670752	-0.00476197	-0.003754
644	-0.0013475	0.000603324	-0.0070093	-0.00531845
645	-0.00105481	0.000587331	-0.00515761	-0.004805
646	-0.00227974	0.000931085	-0.00677593	-0.00497331
647	-0.000367224	0.0010052	-0.00522692	-0.00519984
648	-0.00186334	0.000838818	-0.00422638	-0.00589588
649	-0.00162935	0.000880495	-0.0036612	-0.00428001
650	-0.00185086	0.00059139	-0.00534794	-0.0052016
651	-0.000741195	-0.000142728	-0.00541812	-0.00541677
652	-0.000653184	0.00218261	-0.00512144	-0.00606125
653	-0.00214199	0.00318841	-0.00683608	-0.00612765
654	-0.00331754	0.00216022	-0.00493346	-0.00535648
655	0.000141497	0.00197414	-0.0041434	-0.00467027
656	-0.00289539	0.00133774	-0.00462504	-0.00595838
657	-0.000884004	0.00123092	-0.00396002	-0.00507365
658	8.45808e-05	0.000653614	-0.00501754	-0.00569028
659	-0.00162856	0.00129886	-0.00554176	-0.00564084
660	-0.00193222	0.00107787	-0.00480916	-0.0049983
661	-0.00133603	0.000469097	-0.00436246	-0.00549263
662	-0.00068252	-0.000219245	-0.00620843	-0.00521921
663	-0.00189088	-0.000234219	-0.00591847	-0.00463132
664	-0.000184897	-0.00100421	-0.00554934	-0.00534703
665	-0.000654323	0.000593041	-0.00623248	-0.00459837
666	-0.00120754	0.000267716	-0.0044439	-0.00626628
667	-0.00092602	-0.0011641	-0.00380917	-0.00547537
668	-0.00247063	-0.000538413	-0.00400198	-0.00540561
669	-0.00171004	-0.000620192	-0.00558024	-0.00528398
670	-0.00118097	7.86227e-05	-0.00452576	-0.00602649
671	-0.00129613	-0.00108368	-0.00501726	-0.00466969
672	-0.0016711	0.000562408	-0.00740782	-0.00521416
673	0.00997166	-0.00066142	-0.00554502	0.00291417
674	0.00883922	-0.00102966	-0.00475642	0.00385556
675	0.00601369	-0.000570424	-0.00531732	0.0020917
676	0.0049564	-0.00183166	-0.00511126	-0.00100008
677	0.00366743	-0.000269679	-0.00394379	0.000121817
678	0.00524016	-0.00151313	-0.00406814	-0.000593819
679	0.00316477	-0.00173215	-0.00308102	-0.000647308
680	0.00474471	-0.00142944	-0.00566733	-0.000507285
681	0.00342303	-0.00149105	-0.00593356	6.95698e-05
682	0.00320042	-0.00204462	-0.00579754	-0.000765961
683	0.00496027	-0.00195305	-0.00543406	-0.00128457
684	0.00480632	-0.00163485	-0.00425969	-0.000940243
685	0.00455795	-0.00161329	-0.00494624	0.00031056
686	0.0038497	-0.00244365	-0.00478478	0.000186381
687	0.00353474	-0.00214449	-0.00569991	-0.00135829
688	0.00435778	-0.00270407	-0.00539554	-0.000657679
689	0.00278398	-0.00128973	-0.00413043	-0.00110861
690	0.00452891	-0.00220203	-0.00522477	-0.00118926
691	0.00485708	-0.00186037	-0.00397945	0.00296362
692	0.00302964	-0.00145943	-0.00542736	0.00301567
693	0.00653577	-0.001508	-0.00532057	0.00303684
694	0.00458024	-0.00212907	-0.00360785	0.00165322
695	0.00575853	-0.0019091	-0.00354524	0.00167983
696	0.00267417	-0.00170789	-0.00616065	0.000835301
697	0.00151742	-0.00233274	-0.0032751	-0.000596358
698	0.00195005	-0.00192736	-0.00530515	-0.00157339
699	-0.000162526	-0.00165624	-0.00430812	-0.00267377
700	0.00066996	-0.00254619	-0.00485864	-0.00236804
701	0.000449213	-0.00183553	-0.0053021	0.00243132
702	0.00143416	-0.00170479	-0.00529121	0.00266643
703	-0.00210479	-0.00242074	-0.00361197	-0.00115335
704	-0.00115987	-0.000265033	-0.0055697	-0.0027683
705	-0.000811599	-0.00203911	-0.00388326	-0.00181172
706	-0.00139836	0.00170481	-0.00366323	-0.00129417
707	-0.000957048	0.000819206	-0.00476124	-0.00113538
708	-0.00177331	0.000112156	-0.00488969	-0.00139439
709	-0.00187362	0.000214944	-0.00447809	-0.00186971
710	-0.00199999	0.000527251	-0.00488966	-0.000733901
711	0.000289497	-0.000854814	-0.00513305	-0.00186755
712	-0.00286143	-0.00039337	-0.00621152	-0.00171128
713	-0.000351214	-0.000186446	-0.00513622	-0.00149437
714	-0.0016296	-0.000172272	-0.00367749	-0.0016911
715	-0.000818315	0.000691108	-0.0036388	-0.00241997
716	-0.000580448	0.000228656	-0.00678255	-0.00207978
717	-0.000677761	-0.00155531	-0.00607991	-0.001343
718	-0.00147884	0.000194395	-0.00470597	-0.000402036
719	-0.00159423	-0.00144294	-0.00317805	0.000706911
720	-0.00192693	3.35126e-05	-0.00433441	0.000193962
721	-0.000392673	-0.000561022	-0.00388101	-0.00104853
722	-0.00156991	-0.000547253	-0.00514524	-0.000353304
723	-0.00109374	-0.00126273	-0.00551014	-0.00121299
724	-0.000562182	-0.00062613	-0.00643567	-0.00162384
725	-0.00198037	-0.000539479	-0.00524597	-0.0021456
726	-0.00151581	0.00204423	-0.00579796	-0.0031056
727	-0.00167976	0.00328446	-0.00479497	-0.00272667
728	-0.0010005	0.00159182	-0.00555038	-0.00333033
729	-0.000538845	0.000533529	-0.00338226	-0.00314723
730	-0.00174242	0.000316392	-0.00544473	-0.00205485
731	-0.00247277	-7.98188e-06	-0.00719199	-0.00352892
732	-0.00119074	-0.000463516	-0.00349568	-0.00376159
733	-0.000983903	0.000331172	-0.00542456	-0.00363412
734	-0.000948116	0.000524543	-0.00459116	-0.0046937
735	-0.00122759	0.000532009	-0.00269734	-0.00425491
736	-0.00224851	-0.000280766	-0.00381869	-0.00338272
737	-0.00173776	0.00240681	-0.00543631	-0.00298505
738	-0.000625718	0.00209269	-0.00562742	-0.00253821
739	-0.00237814	0.00101612	-0.00544973	-0.0046144
740	-0.00175362	0.00111028	-0.00466416	-0.00296544
741	-0.00140598	0.000515488	-0.00686158	-0.00417166
742	-0.000701681	0.0009708	-0.00444426	-0.00421261
743	-0.00126443	0.00160267	-0.00553477	-0.00448669
744	-0.00300001	0.0014097	-0.00663577	-0.0051089
745	-0.00135128	0.00171555	-0.00488465	-0.00402703
746	-0.0016516	0.00153956	-0.004332	-0.00477812
747	-0.00149389	0.00100204	-0.00436034	-0.00421175
748	-0.00162474	0.00131766	-0.00604195	-0.00516789
749	-0.00113741	0.000764763	-0.00233214	-0.00575383
750	-0.00111241	0.000470639	-0.00545268	-0.00568145
751	-0.00130005	0.000274361	-0.00509326	-0.00462419
752	-0.00184802	0.00301436	-0.00436113	-0.00522276
753	-0.00140561	0.0031283	-0.00565636	-0.00469154
754	-7.58976e-05	0.00163321	-0.00395451	-0.00647836
755	-0.000658905	0.00165542	-0.00620611	-0.0046607
756	-0.00063787	0.00180967	-0.00644355	-0.00509641
757	-0.00153621	0.000427404	-0.00317641	-0.00528994
758	-0.00171946	0.00223634	-0.00473521	-0.00584753
759	-0.00224579	0.00159178	-0.00576637	-0.00521008
760	-0.00138606	0.00024454	-0.00402862	-0.00511808
761	-0.00183921	0.000368355	-0.00474584	-0.00550535
762	-0.00221386	0.00060135	-0.00576812	-0.0060113
763	-0.00253558	7.64495e-05	-0.00329451	-0.00566613
764	-0.00120373	-0.000326532	-0.0039745	-0.00525081
765	-9.28874e-05	2.5476e-05	-0.0045379	-0.00463762
766	-0.00236756	0.00116601	-0.00488386	-0.00579606
767	-0.00134905	-0.000406888	-0.00554284	-0.00598489
768	-0.00180374	-0.000753414	-0.00426296	-0.00500693
769	-0.000468887	0.000170328	-0.00458384	-0.00557584
770	-0.00116694	-0.000134341	-0.00583133	-0.00513907
771	-0.000283437	0.000136813	-0.00418696	-0.00611646
772	-0.00115122	-0.000593038	-0.00491035	-0.00452514
773	0.0102977	-0.000650714	-0.00400259	0.00367912
774	0.00811947	-0.00041188	-0.00625916	0.00239933
775	0.00575615	0.000101691	-0.00515311	1.35065e-07
776	0.0051144	0.000163775	-0.00582594	-0.00139752
777	0.00352718	-0.000328195	-0.00490812	-0.000348442
778	0.00313726	-0.000225306	-0.00632861	-0.00109309
779	0.00525985	-0.000839524	-0.00497565	-0.000554479
780	0.00466298	-0.000992365	-0.00447414	-0.000535055
781	0.0036585	-0.000717547	-0.00412683	-0.00186452
782	0.00260913	-0.000905217	-0.00339456	-0.000872175
783	0.00272471	-0.00222306	-0.00433008	-0.0019223
784	0.00346506	-0.00242442	-0.00428918	-0.000756854
785	0.00408565	-0.00160453	-0.00471453	-0.00117175
786	0.0036799	-0.00204159	-0.00492927	-0.000242824
787	0.00324645	-0.00147596	-0.0041776	-7.03194e-05
788	0.00409578	-0.0010364	-0.00561289	-0.00104376
789	0.00439947	-0.0011255	-0.004963	-0.000367697
790	0.00264191	-0.000945984	-0.00511715	0.000518971
791	0.00457436	-0.0015315	-0.00445717	0.00158668
792	0.00379531	-0.00112807	-0.00519034	0.00354893
793	0.00459627	-0.00127831	-0.00353462	0.00193027
794	0.00658556	-0.00151571	-0.00650808	0.00164314
795	0.00505971	-0.000535938	-0.00615115	0.00120776
796	0.00262066	-0.00166116	-0.00679863	0.000252752
797	0.00269998	-0.000879043	-0.00351008	-0.00131301
798	0.000345597	-0.00114132	-0.00599864	-0.00128144
799	0.00147616	-0.000989532	-0.00581602	-0.00422921
800	-0.000704046	-0.00185901	-0.00437122	-0.00223554
801	0.000659272	-0.00168306	-0.00472955	0.00275808
802	0.000732863	-0.00177103	-0.00396433	0.00365281
803	-0.00184186	-0.00137367	-0.00474158	-0.00112525
804	-0.00170625	-0.00128572	-0.00466042	-0.00198039
805	-0.00088437	-0.00087593	-0.00415336	-0.0017325
806	-0.00227404	-0.000863131	-0.00493861	-0.00245199
807	-0.00145799	-0.00185664	-0.00629333	-0.00174119
808	-0.00170669	-0.00110857	-0.00634316	-0.00203359
809	-0.00276197	-0.000715818	-0.00585311	-0.00118071
810	-0.000296622	-0.00101626	-0.0054851	-0.00108709
811	-0.00232554	-0.00120959	-0.0041373	-0.000404727
812	-0.000995062	-0.000928371	-0.0072962	-0.00125898
813	-0.00182096	-0.000301015	-0.00581603	-0.00086696
814	-0.00146913	-0.00172283	-0.00327431	-0.00183451
815	-0.000996788	-0.00140283	-0.00427988	-0.0034221
816	-0.000141346	-0.00142927	-0.00516208	-0.003571
817	-0.000442463	-0.00135389	-0.00451258	-0.00259453
818	-0.00131659	-0.00150117	-0.00336194	0.0004316
819	-0.00121097	-0.00177582	-0.00424076	0.000915746
820	-0.00258112	-0.00112275	-0.00417395	0.000193806
821	-0.00158579	-0.00105259	-0.0043628	-0.00099193
822	-0.000262147	-0.00105707	-0.00536574	-6.76793e-05
823	-0.00100791	-0.000802695	-0.0055383	-0.000595445
824	0.00113668	-0.000634481	-0.00502667	-0.00155587
825	-0.00245277	-0.00137215	-0.00321891	-0.00221369
826	-0.00276845	-0.00180028	-0.00481736	-0.00215578
827	-0.000773454	-0.00180264	-0.00296013	-0.00337436
828	-0.00185164	-0.00179831	-0.00562017	-0.00337721
829	-0.000715754	-0.000659489	-0.00425466	-0.00397021
830	-0.000919154	-0.00122744	-0.00563436	-0.00191456
831	-0.000125399	-0.00146346	-0.00393328	-0.00252702
832	-0.000563677	-0.000960108	-0.00338523	-0.00375007
833	-0.00182606	-0.00178963	-0.00646814	-0.00317933
834	-0.00249311	-0.00115628	-0.0057088	-0.00411883
835	-0.00250898	-0.000672437	-0.00537024	-0.00440238
836	-0.00193517	-0.000803994	-0.00238567	-0.00407011
837	-0.00102803	0.00143081	-0.00616085	-0.0044242
838	-0.00111187	0.000811489	-0.0068852	-0.00408518
839	-0.00140697	0.00150963	-0.00625931	-0.00360875
840	6.663e-05	0.000478627	-0.00408618	-0.00286645
841	-0.00200394	0.00147853	-0.00601311	-0.00365992
842	-0.000677859	-0.000225148	-0.00583327	-0.00465374
843	-0.000470692	0.000100858	-0.00648918	-0.00496246
844	-0.00135619	0.0008565	-0.00547601	-0.00550109
845	-0.00104683	0.00078036	-0.00368516	-0.00405683
846	-0.0021335	0.000979428	-0.00546159	-0.00426788
847	-0.00263444	-0.000246795	-0.00599871	-0.00393738
848	-0.00113838	0.000370506	-0.0040411	-0.00491267
849	-0.000592845	0.000963281	-0.00424225	-0.00662183
850	-0.000955058	0.000615441	-0.00375787	-0.00624635
851	-0.000730952	0.000650216	-0.00362316	-0.00594964
852	-0.00178183	0.00268703	-0.00438137	-0.00529842
853	-0.00104295	0.00241573	-0.00478949	-0.00533904
854	0.000269254	0.00299376	-0.00234267	-0.00546334
855	-0.00124011	0.00133764	-0.00486783	-0.00539523
856	-0.000861923	0.002428	-0.00599102	-0.00591909
857	-0.00057063	0.00132634	-0.00494856	-0.00553235
858	-0.00119013	0.00176177	-0.00464483	-0.00485986
859	-0.00238868	0.00206102	-0.00488048	-0.00514933
860	-0.00145294	0.00139138	-0.00560992	-0.00450976
861	-0.000356091	0.00161976	-0.005914	-0.0058213
862	0.000507273	0.000986943	-0.004872	-0.00514186
863	-0.00129387	-4.53481e-05	-0.00433025	-0.00546647
864	-0.00166076	0.000482012	-0.00465094	-0.00511595
865	-0.000777488	0.00075572	-0.00345264	-0.00601606
866	-0.000311212	0.00103583	-0.00336499	-0.00514373
867	-0.00154083	4.63455e-06	-0.00690427	-0.0060657
868	-0.0019548	0.000171961	-0.00510529	-0.00549624
869	-0.000766703	0.000901362	-0.00600672	-0.00655298
870	-0.00107835	0.000320506	-0.0038526	-0.00596972
871	-0.000793236	0.000761348	-0.00627014	-0.00560442
872	-0.00112594	0.000337376	-0.00303156	-0.00458881
873	0.00969681	0.000763496	-0.00478089	0.00262143
874	0.00810663	0.000869909	-0.00545706	0.00316697
875	0.00682044	-0.000260956	-0.00499384	-0.000116219
876	0.00445867	-7.50274e-05	-0.00565994	-0.00160324
877	0.00515687	-0.000483167	-0.00592567	-0.000942101
878	0.00410002	-0.000543052	-0.00411129	-0.000283151
879	0.00346825	-0.000600765	-0.0047026	-0.00144871
880	0.00432887	-0.000704406	-0.0049607	-0.00120858
881	0.00412121	-0.000762217	-0.00511054	-0.000629113
882	0.00294821	-0.000414857	-0.00631214	-0.0013793
883	0.00474346	-0.00109357	-0.00571556	-0.00123373
884	0.00361138	-0.00162203	-0.00495071	-0.000785742
885	0.00466572	-0.000708807	-0.00458437	-0.000867252
886	0.00249675	-0.000853131	-0.00417112	-0.0012735
887	0.00466515	-0.000841746	-0.00576807	-0.00123067
888	0.0035015	-0.000913471	-0.00584496	-0.00104263
889	0.00206753	-0.000233708	-0.00467795	-0.000839744
890	0.00449259	-0.00119688	-0.0030641	-6.53929e-06
891	0.00413918	-0.000524363	-0.00498892	0.0028727
892	0.00467529	-0.00120576	-0.00550337	0.00296546
893	0.00526447	-0.000567588	-0.00533606	0.00100245
894	0.00620585	-0.00201052	-0.00447495	0.00126581
895	0.00326299	7.10561e-05	-0.0044939	0.000805122
896	0.00281866	-0.000794501	-0.00567439	-8.65888e-05
897	0.00201812	-0.00116618	-0.00445593	-0.00162617
898	0.000137947	-0.000919127	-0.00549119	-0.00223593
899	-0.000176219	-0.0010327	-0.00523564	-0.00178006
900	0.000918283	-0.00113547	-0.00503336	-0.0026092
901	0.000513926	-0.000892068	-0.00555652	0.00182066
902	0.00263638	-0.00037106	-0.00644953	0.00248135
903	-0.000410968	-0.0002533	-0.00644188	-0.00177308
904	-0.000959694	-0.000544927	-0.0022485	-0.00178155
905	-0.00195525	-0.00147697	-0.0042875	-0.00191734
906	-0.00124265	-0.000748473	-0.00434615	-0.00219501
907	-0.00185474	-0.00183762	-0.00399301	-0.00140498
908	-0.000614803	-0.00146064	-0.00549007	-0.00252765
909	-0.000701197	-0.00139858	-0.00250427	-0.00265869
910	-0.000610692	-0.0012133	-0.00546652	-0.000848085
911	-0.00180693	-0.00105918	-0.00407862	-0.00267955
912	-0.0016229	-0.000396441	-0.00499383	-0.00211295
913	-0.000401504	-0.00144448	-0.00464358	-0.000676086
914	-0.000299171	-0.00126638	-0.00497454	-0.00334818
915	-0.00219423	-0.00106695	-0.00536989	-0.00323899
916	-0.0021037	-0.00135712	-0.00550889	-0.00222499
917	0.000284517	-0.000995471	-0.00508	-0.00387135
918	-0.00162074	-1.01509e-05	-0.00503495	0.000523441
919	-0.00126339	-0.000945689	-0.00499546	0.000115276
920	-0.00208951	-0.000428053	-0.00478956	0.00024612
921	-0.000633659	-0.000469863	-0.00420981	-0.00116018
922	-0.00145573	-0.000525661	-0.00407313	-0.00115868
923	-0.000919804	-0.00186178	-0.00459624	-0.00129641
924	-0.0011563	-0.000783591	-0.00356605	-0.00251485
925	-0.00183219	-0.00135452	-0.00486724	-0.00264442
926	-0.000344871	-0.000825803	-0.00603188	-0.00482781
927	-0.000593345	-0.00181563	-0.00406935	-0.00433967
928	-0.00174411	-0.000544303	-0.00498429	-0.00272989
929	-0.0027959	-0.000504344	-0.00361309	-0.00381055
930	-0.000357578	-0.000207797	-0.00447209	-0.00250535
931	-0.00125289	-0.000389433	-0.00634946	-0.00409482
932	-0.00367895	-0.000760592	-0.00576468	-0.003722
933	-0.000891786	-7.25855e-05	-0.00403491	-0.00407864
934	-0.00125767	-0.000710995	-0.00340169	-0.00463411
935	-0.00182354	-0.00142726	-0.00418209	-0.00461493
936	-0.00171294	-1.82006e-05	-0.00449799	-0.00373582
937	-0.00194861	0.0017499	-0.00582633	-0.00399998
938	-0.00236112	0.00114627	-0.00329155	-0.00385672
939	-0.000567142	0.00134839	-0.00348268	-0.00473857
940	-0.00205173	0.00141569	-0.00579104	-0.00347259
941	-0.00190903	0.000620399	-0.00472282	-0.00553901
942	-0.000738498	0.000149026	-0.00439923	-0.00413948
943	-0.00246385	0.000348489	-0.00585545	-0.00598053
944	-0.000309274	0.000613529	-0.00430498	-0.0055077
945	-0.000973797	-3.45359e-05	-0.00553189	-0.00651416
946	-0.00105939	-0.000401241	-0.00454758	-0.006195
947	-0.000921875	0.000505761	-0.00465431	-0.00490422
948	-0.00148144	0.000940588	-0.00355207	-0.00541045
949	-0.00217059	0.000492368	-0.00295498	-0.00577812
950	-0.00258546	0.000415516	-0.00502426	-0.00539484
951	-0.00178833	0.000286364	-0.00521458	-0.00474727
952	-0.00073308	0.00359913	-0.00567567	-0.00535778
953	-0.00237627	0.00312222	-0.00528221	-0.00605877
954	-0.00164959	0.00176953	-0.00582681	-0.0052515
955	4.81663e-05	0.0016105	-0.00395487	-0.00614887
956	-0.00168939	0.00183875	-0.00543046	-0.00545678
957	-0.00295511	0.0023267	-0.00317233	-0.0068007
958	-0.00307168	0.00238855	-0.00532699	-0.00560658
959	-0.00228735	0.00285959	-0.00353926	-0.00588789
960	-0.000462039	0.00276123	-0.0056649	-0.00576776
961	0.000281444	0.00108065	-0.00514334	-0.00686805
962	-0.0022382	0.0013306	-0.00372726	-0.00544358
963	0.000351948	0.00169128	-0.00594662	-0.00507154
964	-0.00276381	0.00125912	-0.00496411	-0.00615366
965	-0.000257484	0.00129165	-0.00475463	-0.00669252
966	-0.00102702	0.000912749	-0.00705842	-0.00607416
967	0.000743968	0.000658995	-0.00323447	-0.00588669
968	-0.00159614	0.00105564	-0.00637273	-0.00582218
969	-0.00211621	0.00129991	-0.00511696	-0.00686849
970	-0.000494847	0.000477914	-0.00444845	-0.0060819
971	-0.00059728	0.000658795	-0.00435901	-0.00589142
972	0.00111688	0.00121018	-0.00593199	-0.00565387
973	0.0101432	0.000935195	-0.00514668	-0.00185055
974	0.00785625	0.0014081	-0.00479279	-0.00265962
975	0.00505755	0.000374481	-0.00467461	-0.00329176
976	0.00371563	-0.000539067	-0.00571671	-0.00431393
977	0.00456067	-0.000449204	-0.00502511	-0.00393188
978	0.00326323	8.97544e-05	-0.00410166	-0.00243299
979	0.00138393	-0.000566481	-0.00289635	-0.00457012
980	0.00429659	0.000509299	-0.00463988	-0.00353898
981	0.00349755	-0.000677676	-0.00548457	-0.00364719
982	0.00346589	-0.000880079	-0.00363052	-0.00418697
983	0.00413643	-0.000455036	-0.00366672	-0.00305031
984	0.00332713	-0.000188796	-0.0049897	-0.00398557
985	0.00344117	-0.000619949	-0.00612499	-0.00329007
986	0.00248471	-0.00127606	-0.00494567	-0.00335899
987	0.00480038	-0.0011631	-0.00420618	-0.00346023
988	0.00502891	-0.00103714	-0.00404845	-0.00393101
989	0.00290153	-0.000345216	-0.00448422	-0.0038162
990	0.00428454	-0.000703922	-0.00550267	-0.00269746
991	0.00412153	-0.000182651	-0.0042108	6.30851e-05
992	0.00459012	-0.00131686	-0.00350499	-0.00127169
993	0.00470892	-0.00091275	-0.00594747	-0.00194848
994	0.00439273	-0.00085481	-0.00472019	-0.00256501
995	0.00432799	-0.00131561	-0.00393544	-0.00294682
996	0.00236175	-0.00128911	-0.00446218	-0.00256385
997	0.000618423	-0.00105549	-0.00591765	-0.00411793
998	0.00157554	-0.000568317	-0.00229793	-0.0045539
999	-0.000840479	-0.000599863	-0.00391671	-0.00421852
1000	-0.000425648	-0.000801551	-0.00708509	-0.0035581
1001	0.000288107	-0.000689994	-0.00627879	0.000474902
1002	0.00145813	-0.00123629	-0.00428902	2.14845e-05
1003	-0.000790253	-0.00104673	-0.00552744	-0.00209365
1004	-0.000652942	-0.00140168	-0.00548856	-0.00281545
1005	-0.00195253	-0.000776094	-0.00353781	-0.00322122
1006	-0.001465	-0.000821329	-0.00483209	-0.00236374
1007	-0.00151909	5.56509e-05	-0.00544929	-0.00177589
1008	-0.00120906	-0.00053997	-0.0045957	-0.00263692
1009	-0.000760504	-0.000662935	-0.00554295	-0.00270559
1010	-0.00201143	-0.00102281	-0.00518824	-0.00301371
1011	-0.00187571	-0.000301738	-0.00470459	-0.00264832
1012	-0.000548011	-0.000184174	-0.00482028	-0.00235331
1013	-0.00178391	-0.00112425	-0.00450734	-0.00260168
1014	-0.00134298	-0.00062375	-0.00559541	-0.00257877
1015	-0.00182816	-0.00147032	-0.0049153	-0.00307949
1016	-0.0039579	-0.00161373	-0.00517578	-0.00295621
1017	-0.00235072	-0.00129982	-0.00441166	-0.00216961
1018	-0.00218357	-0.00170314	-0.00652789	-0.00068696
1019	-0.00241826	-0.000242484	-0.00635136	-0.000828859
1020	-0.00219233	-0.00163316	-0.00574845	-0.00157395
1021	-0.000896044	-0.000901024	-0.00563241	-0.00248472
1022	-0.00243189	-0.000871348	-0.00565375	-0.00137798
1023	-0.00169611	-0.000846419	-0.00558843	-0.00116691
1024	-0.00267299	-0.00142282	-0.0052709	-0.00260768
1025	-0.00259531	-0.000197129	-0.00424006	-0.00328197
1026	-0.00234972	-0.000658109	-0.00521787	-0.00310093
1027	-0.00161284	-0.000576549	-0.00555664	-0.00490681
1028	-0.00194377	-0.00052427	-0.00539141	-0.00458792
1029	-0.00159106	-0.0011328	-0.00591338	-0.00417986
1030	-0.00261295	-0.000583792	-0.00519116	-0.00301917
1031	-0.000789069	-0.000591588	-0.00421131	-0.00532764
1032	-0.00159941	-0.000649901	-0.00470517	-0.00502064
1033	-0.00294611	-0.0012289	-0.00632724	-0.00512371
1034	-0.00139034	-0.00138296	-0.00500276	-0.00466067
1035	-0.00189809	-0.000935107	-0.00605202	-0.00365024
1036	-0.000932303	0.000230838	-0.004511	-0.00444257
1037	-0.00273756	0.00181279	-0.00399067	-0.00405263
1038	-0.00130419	0.000915226	-0.00427419	-0.00460651
1039	-0.00145822	0.00022332	-0.00447108	-0.00473333
1040	-0.00204657	0.000326624	-0.00441944	-0.00462051
1041	-0.00147372	-2.53133e-05	-0.00617249	-0.00399289
1042	-0.000986179	0.00130106	-0.00511586	-0.00416531
1043	-0.00237881	0.000309108	-0.00485245	-0.00497456
1044	-0.0012771	0.000778041	-0.00465718	-0.00544401
1045	-0.00229276	0.000489164	-0.00499328	-0.00639108
1046	-0.00130962	0.000913302	-0.00412925	-0.00449233
1047	-0.0022817	0.000262683	-0.00549722	-0.00618107
1048	-0.00059942	0.000172557	-0.00674264	-0.00658716
1049	-0.000361279	0.000177166	-0.00435301	-0.00660049
1050	-0.00142613	0.000866512	-0.00522116	-0.00633885
1051	-0.00112578	0.000528367	-0.00569351	-0.00544147
1052	-0.00148425	0.000783374	-0.00544779	-0.00593214
1053	-0.00186164	2.90113e-05	-0.00518054	-0.0066826
1054	-0.00295825	0.000181948	-0.00466749	-0.00534813
1055	-0.000334982	0.000988871	-0.00433302	-0.0071431
1056	-0.00096152	0.000327027	-0.00389963	-0.00629708
1057	-0.00148783	-0.000517081	-0.0046531	-0.00656523
1058	-0.0010922	0.000353215	-0.00478384	-0.00631236
1059	-0.00203646	0.00100239	-0.00377751	-0.00600286
1060	-0.00178229	0.000573443	-0.00365547	-0.00635654
1061	-0.00180007	0.000125502	-0.00697231	-0.00650355
1062	-0.00183576	0.000753707	-0.00619643	-0.00606023
1063	-0.00235169	2.72809e-05	-0.00376239	-0.00698896
1064	-0.000603429	-0.000905738	-0.00646313	-0.00652772
1065	-0.000906212	-0.00075233	-0.00505989	-0.00648272
1066	-0.00121497	-0.00103245	-0.00466786	-0.00630935
1067	-0.00147176	-0.000365612	-0.00577792	-0.00662957
1068	-0.000797767	-0.00153896	-0.00414183	-0.00626405
1069	-0.000290958	-0.00050116	-0.00492847	-0.00681546
1070	-0.00128667	-0.000879819	-0.00619517	-0.00716991
1071	-0.00135264	-0.000316016	-0.00432233	-0.00673892
1072	0.00193154	-0.00046753	-0.00401827	-0.00665307
1073	0.0109392	-0.000247896	-0.00387871	-0.00623624
1074	0.00645984	-0.000382442	-0.0041975	-0.00703355
1075	0.00475689	-0.00043008	-0.00524571	-0.0056006
1076	0.00321212	-0.000517698	-0.00418822	-0.00622294
1077	0.00548288	-0.00102712	-0.0057326	-0.00578899
1078	0.00275502	-0.000837266	-0.00686509	-0.00675084
1079	0.0042369	-0.000718916	-0.00462415	-0.00594038
1080	0.00368503	-0.00080125	-0.00466041	-0.00686799
1081	0.00402225	-0.00126698	-0.00451472	-0.00657988
1082	0.00329023	0.000114751	-0.00499028	-0.0065724
1083	0.00398403	-0.000291416	-0.00606318	-0.00687363
1084	0.00434638	-0.000486583	-0.00278777	-0.00645358
1085	0.00463963	-0.000623887	-0.00441146	-0.00671006
1086	0.00274262	-0.00131676	-0.0045008	-0.00545579
1087	0.00314333	-0.000268215	-0.00713211	-0.00607863
1088	0.0032748	-0.000327055	-0.00543324	-0.00612816
1089	0.00408796	-0.00139907	-0.0036226	-0.00672108
1090	0.00539196	-0.00125419	-0.00626299	-0.00639951
1091	0.00513736	-0.00101919	-0.00434326	-0.00685875
1092	0.00539557	-0.00106111	-0.00511273	-0.00562728
1093	0.00508228	-0.000811705	-0.00523254	-0.00659891
1094	0.00542829	-0.00114434	-0.00490611	-0.00620991
1095	0.00496062	-0.00104851	-0.0053553	-0.00604265
1096	0.004566	-0.000686054	-0.00388779	-0.00598445
1097	0.00142519	-0.00109227	-0.00560511	-0.00623172
1098	0.000603647	-0.0007608	-0.00487957	-0.00605477
1099	-0.000435785	-0.0013071	-0.004833	-0.00723157
1100	0.00106518	-0.00051377	-0.00309344	-0.00543575
1101	9.46045e-05	-0.000797874	-0.00486009	-0.00232132
1102	0.000205284	-0.000507857	-0.00419818	-0.00159039
1103	-0.00260898	-0.000559937	-0.00331009	-0.00257643
1104	-0.00114023	-0.00133154	-0.00517809	-0.00415954
1105	-0.000723685	-0.0012943	-0.002787	-0.00380764
1106	-0.000542554	-0.000552144	-0.00443086	-0.00368808
1107	-0.00159709	-0.000732376	-0.00623414	-0.00379322
1108	-0.00145114	-0.00084087	-0.00520089	-0.00353332
1109	-0.000326059	0.000105831	-0.00528776	-0.00232526
1110	-0.000584347	-0.000973564	-0.00397933	-0.00406247
1111	-0.00221101	-3.68031e-05	-0.00511177	-0.00352102
1112	-0.00185553	-0.000834672	-0.00382582	-0.00334539
1113	-0.00145544	-0.000436155	-0.00254243	-0.0038154
1114	-0.000732885	-0.00123248	-0.00565196	-0.00393389
1115	-0.00225858	-0.000168946	-0.00461397	-0.00404847
1116	-0.00156978	-0.000351305	-0.00449311	-0.00366083
1117	-0.000463715	-0.000579735	-0.00684832	-0.00272648
1118	-0.00125256	-0.00113222	-0.00688649	-0.000231493
1119	-0.000186402	-0.00109342	-0.00374061	-0.00115688
1120	-0.000947825	-0.00110103	-0.00452747	-0.00182203
1121	-0.00100583	-0.000896987	-0.00309858	-0.00138329
1122	-0.00218118	-0.000780761	-0.0054479	-0.00257143
1123	0.00104609	-0.000397817	-0.00539852	-0.00162826
1124	-0.000290257	-0.000124766	-0.00610023	-0.00252354
1125	-0.00172587	-0.00150805	-0.00550674	-0.00359864
1126	-0.00039193	-0.00084575	-0.00408671	-0.003175
1127	-0.000714028	-0.000533201	-0.00268081	-0.00423964
1128	-0.00133414	-0.000992247	-0.00430739	-0.00470072
1129	0.00032313	-0.000475864	-0.00537696	-0.00392688
1130	-9.05344e-06	-0.000817619	-0.00218702	-0.00342839
1131	-0.000289179	-0.000685998	-0.00559166	-0.00419395
1132	-0.000550876	-0.00126266	-0.00347548	-0.00519466
1133	-0.000777717	-0.000784769	-0.00475111	-0.00363423
1134	-0.00102562	-0.00060665	-0.00510849	-0.00493289
1135	-0.00242955	-0.000919135	-0.00431089	-0.0035604
1136	-6.21111e-06	-0.000891985	-0.00369989	-0.00409751
1137	-0.00211979	-0.000503763	-0.00361571	-0.00414315
1138	-0.000940026	-0.000887262	-0.00585719	-0.00431112
1139	-0.00139244	-0.000374603	-0.00340519	-0.00411538
1140	-0.00147375	-0.000983932	-0.00270887	-0.00472063
1141	-0.00179311	-0.000318147	-0.00563382	-0.00409265
1142	-0.000511778	-0.0016026	-0.00369313	-0.00622348
1143	-0.00187111	-0.000369373	-0.00438675	-0.00513939
1144	-0.000440945	-0.00085382	-0.00498957	-0.00568001
1145	-0.000566941	-0.00141499	-0.0051749	-0.00570925
1146	-0.000628232	-0.00115828	-0.00489599	-0.00684974
1147	-0.000798463	-0.00106311	-0.00318998	-0.00601772
1148	-0.00154001	-0.000909184	-0.0054302	-0.00627189
1149	-0.000983438	-0.000869429	-0.00440078	-0.00612256
1150	0.00066591	-0.0011638	-0.00368742	-0.00600604
1151	-0.00141119	-0.00118965	-0.00517872	-0.00604683
1152	-0.000466251	-0.000852736	-0.00407586	-0.00619735
1153	0.000547948	-0.000892445	-0.00362803	-0.00680629
1154	-0.000218573	0.000807508	-0.00507308	-0.00637372
1155	0.000239536	0.000162846	-0.00415092	-0.00564953
1156	-0.000813427	-0.000683471	-0.00397083	-0.00596728
1157	-0.00183779	-0.00059146	-0.00413801	-0.00677584
1158	-0.00109558	-0.00127601	-0.00338724	-0.0058087
1159	-0.00245789	-0.000923484	-0.00483744	-0.00671537
1160	-0.00113644	-0.0014701	-0.0059499	-0.00638297
1161	-0.000395069	-0.000635964	-0.00278897	-0.00613473
1162	-0.000379439	-0.000932452	-0.00509135	-0.00652488
1163	-0.00113814	-0.00143164	-0.0051611	-0.00617604
1164	-0.000398571	-0.000975157	-0.00576106	-0.00534661
1165	-0.000300979	-0.000312294	-0.00341831	-0.00648314
1166	-0.000644447	-0.00155624	-0.0061068	-0.00686725
1167	-0.00237411	-0.000830197	-0.00697363	-0.00661088
1168	0.000378263	-0.001227	-0.00359097	-0.00606396
1169	-0.00171237	-0.000100244	-0.00381941	-0.00627965
1170	-0.00118995	-0.000638063	-0.00510726	-0.00653628
1171	0.000645263	-0.000866394	-0.00459213	-0.00676133
1172	0.00441132	5.64247e-05	-0.00490675	-0.00707545
1173	0.0106578	-0.000445341	-0.00454657	-0.00638944
1174	0.0088023	-9.19475e-05	-0.00423095	-0.0066649
1175	0.00523731	-0.00137941	-0.00605282	-0.00553808
1176	0.00478303	-0.000368482	-0.0043765	-0.00674623
1177	0.00519034	7.8597e-05	-0.00533944	-0.00652469
1178	0.00455996	-0.00110342	-0.00295106	-0.00717209
1179	0.00439676	-0.000293956	-0.00257424	-0.00570021
1180	0.00545327	-0.000370176	-0.00335996	-0.00504711
1181	0.0028332	0.000225649	-0.00450914	-0.00604076
1182	0.00419139	-0.0010216	-0.00373275	-0.00761361
1183	0.00266627	-0.000507655	-0.00489022	-0.0066394
1184	0.00440785	-0.000741056	-0.0064571	-0.00581392
1185	0.00405091	-0.000611959	-0.00628978	-0.0058936
1186	0.00438272	-3.17785e-05	-0.00673142	-0.00592706
1187	0.00401668	-0.000822676	-0.00451924	-0.0062019
1188	0.00316075	-0.000974816	-0.0053914	-0.00704971
1189	0.00447424	-0.000347866	-0.00481753	-0.00654665
1190	0.00566233	-0.000791752	-0.00363933	-0.00647432
1191	0.00591623	0.000207083	-0.00420495	-0.0061891
1192	0.00531307	-0.000224864	-0.00344898	-0.00621651
1193	0.00647066	-0.00144522	-0.00514106	-0.00683431
1194	0.00629775	-0.00113976	-0.00469523	-0.00725473
1195	0.00387339	-0.000390572	-0.00420715	-0.00610727
1196	0.00353891	-0.000920497	-0.00416642	-0.00555159
1197	0.00282102	-0.00116731	-0.00525638	-0.00694555
1198	-0.000630409	0.000409293	-0.00366366	-0.00686584
1199	0.000508213	-0.000727744	-0.0048467	-0.00671845
1200	0.00100595	-0.000614768	-0.00602536	-0.00661269
1201	0.00135883	-0.000649611	-0.00356898	-0.000985235
1202	-0.000117227	-2.06524e-05	-0.00479216	-0.00204794
1203	-0.00105672	-0.000693089	-0.00331679	-0.00400926
1204	-0.00160848	-0.000673004	-0.00458534	-0.00407526
1205	-0.00121442	-0.000160935	-0.00574298	-0.00471423
1206	0.000192784	0.000276993	-0.00339721	-0.00431803
1207	-0.00133352	0.000324615	-0.00441838	-0.0036854
1208	-0.000316354	-9.87922e-05	-0.0059885	-0.0039913
1209	-0.000971197	-0.000786829	-0.00442178	-0.00408018
1210	0.000338719	-0.000990193	-0.00470616	-0.00392923
1211	3.06562e-08	0.00017499	-0.00515757	-0.00424801
1212	-0.00114176	-0.000613314	-0.00492449	-0.00404587
1213	-0.000254026	-0.000727082	-0.00656174	-0.00494149
1214	-0.000426009	-0.000615044	-0.00373657	-0.00377217
1215	-0.000371567	-0.00011257	-0.00498088	-0.0047373
1216	-0.000614105	-9.98943e-06	-0.00530514	-0.00375428
1217	0.000223945	-0.00153406	-0.00379871	-0.00329508
1218	0.000701185	3.22782e-05	-0.00567757	-0.000238275
1219	-0.00100076	-0.00145598	-0.00295711	-0.00105122
1220	-0.00130847	-0.000224262	-0.00399922	-0.00173913
1221	-0.000287035	-0.000771914	-0.00481716	-0.00230763
1222	-0.0017788	-0.000541109	-0.00542743	-0.00285796
1223	-0.000352717	-0.00108615	-0.00397186	-0.00242026
1224	-0.0014823	-0.00107799	-0.00414482	-0.00270411
1225	-0.00116901	-0.000931542	-0.00479473	-0.00379331
1226	0.000388315	-0.000123538	-0.00578438	-0.00397551
1227	-0.000591722	-0.00100369	-0.00525667	-0.00381766
1228	-0.00113603	-0.00094048	-0.00602902	-0.00406133
1229	0.00111243	-0.000324252	-0.00437983	-0.00317956
1230	-0.000626138	-0.00105552	-0.00583681	-0.00322271
1231	-0.00104237	-0.00132208	-0.0052463	-0.00547231
1232	-0.000704991	-0.000375819	-0.0045339	-0.00527433
1233	-0.00114896	2.05995e-05	-0.00567967	-0.00416142
1234	0.0011081	9.34275e-05	-0.00301482	-0.00515711
1235	-0.0013979	-0.000745524	-0.00243775	-0.00441169
1236	0.000716277	-0.000117975	-0.00221894	-0.0043305
1237	-0.000555494	3.55852e-05	-0.00416989	-0.00454814
1238	-0.000281775	-0.000128399	-0.00381863	-0.00509812
1239	-0.000253323	-0.000101613	-0.00600499	-0.00428541
1240	-0.000242735	0.000165789	-0.00427179	-0.0054715
1241	-0.000671447	-0.00115951	-0.00324562	-0.00620374
1242	-0.00120278	0.000230924	-0.00570536	-0.00582609
1243	0.000844285	-0.000604352	-0.00487858	-0.00652728
1244	-0.000918941	-0.000241257	-0.00527018	-0.00588188
1245	-0.000287203	-0.00038125	-0.00554921	-0.00571273
1246	-0.000154767	-0.000509042	-0.00377153	-0.00588117
1247	0.00023548	-0.000642365	-0.0028096	-0.00633943
1248	0.000615639	-0.000650509	-0.00401897	-0.00669335
1249	-0.000551438	4.43904e-05	-0.00345692	-0.00615135
1250	8.09354e-05	-6.66091e-05	-0.00551184	-0.00648232
1251	-0.000483983	-0.000416369	-0.00507063	-0.00714056
1252	-0.00119038	-0.00108902	-0.00288565	-0.00644126
1253	-0.000219674	-0.0018046	-0.00405474	-0.0060691
1254	-0.00106332	-0.000817756	-0.00509961	-0.00748488
1255	-0.00190426	-0.000546267	-0.00438111	-0.00651169
1256	-0.000584814	-0.000505571	-0.00429049	-0.00623413
1257	-0.000377205	-0.000268893	-0.00493696	-0.00679006
1258	0.000387933	0.000119348	-0.00401249	-0.00549301
1259	-0.00105096	-0.000645586	-0.00552064	-0.00587983
1260	0.000201391	-0.000276931	-0.00725083	-0.00685061
1261	-0.000303571	-0.00071698	-0.00329948	-0.00626516
1262	-0.00127219	-0.00125787	-0.00540464	-0.00680158
1263	4.06041e-05	-0.000464518	-0.00439745	-0.00607871
1264	-0.000130184	0.000350208	-0.00480138	-0.00640788
1265	-0.00152874	-0.000490659	-0.0030823	-0.0066964
1266	-0.00138765	-0.000312146	-0.00489897	-0.00720162
1267	-0.00044793	-0.000987472	-0.00332213	-0.00596261
1268	-5.10813e-05	0.000355256	-0.00622515	-0.0070126
1269	-0.000183612	-0.000321594	-0.00564985	-0.00572231
1270	-3.74059e-05	0.000323451	-0.00346493	-0.0057345
1271	-0.00145966	-0.000535872	-0.00538204	-0.00650439
1272	0.00399263	-0.00101001	-0.005158	-0.00623507
1273	0.0113449	-0.000880239	-0.00445577	-0.00572859
1274	0.0079438	0.000162323	-0.00563695	-0.00634984
1275	0.00516046	-0.000516411	-0.00466376	-0.00658986
1276	0.00533293	-3.24226e-05	-0.00604618	-0.00549704
1277	0.00378621	0.00010854	-0.00439407	-0.00550407
1278	0.00534308	-0.000338903	-0.00383567	-0.00672535
1279	0.00576476	-0.000722163	-0.00532635	-0.00633214
1280	0.00502251	0.000275259	-0.00585472	-0.00645175
1281	0.0040504	-0.000166612	-0.00379962	-0.00675892
1282	0.00477734	0.000299879	-0.00579476	-0.00685515
1283	0.00395748	-0.00093731	-0.00317193	-0.00743738
1284	0.00401425	0.000116734	-0.00285568	-0.00609856
1285	0.00267921	-0.000296024	-0.00393553	-0.00684063
1286	0.00321298	-0.000564898	-0.00435332	-0.0059185
1287	0.00353276	5.79804e-05	-0.00515896	-0.00639685
1288	0.00443012	0.000114492	-0.00465771	-0.00645971
1289	0.00418461	-0.000439605	-0.00338411	-0.00516064
1290	0.0043894	-0.000291462	-0.00437499	-0.00685838
1291	0.00577279	-0.000127308	-0.00401333	-0.00693194
1292	0.00520291	0.000287819	-0.00594949	-0.00585161
1293	0.00563741	-9.42634e-06	-0.00361897	-0.00612873
1294	0.00444318	0.000444542	-0.00399111	-0.00547699
1295	0.00413335	-0.000409813	-0.00433978	-0.00506833
1296	0.0030524	-0.000701785	-0.00471559	-0.00652072
1297	0.00151784	-0.000333791	-0.00440921	-0.00655977
1298	0.00176217	-0.000589599	-0.00492953	-0.00742118
1299	0.00108339	4.47451e-05	-0.00699378	-0.00675689
1300	0.00203439	-0.000465828	-0.00495031	-0.0058837
1301	0.00205338	-1.10638e-05	-0.00360099	-0.00622882
1302	0.00155038	-0.000737468	-0.00504624	-0.00599941
1303	-0.000852251	-4.76694e-05	-0.00589272	-0.00617326
1304	0.000543349	-0.000725921	-0.00602901	-0.00566371
1305	0.00107641	-0.000793969	-0.00394166	-0.0067979
1306	0.000111717	0.000165879	-0.00446037	-0.00641942
1307	-0.000148984	0.00032599	-0.00361034	-0.00653766
1308	-0.000156156	-2.55009e-05	-0.00358724	-0.00560917
1309	-4.59491e-05	-0.000795686	-0.00400193	-0.00674341
1310	-0.000890602	-0.000588735	-0.00390915	-0.00635131
1311	-0.000967549	-0.000155671	-0.0059133	-0.0070175
1312	-0.0002637	-0.000931505	-0.00354077	-0.00642665
1313	-0.000557687	-0.000868734	-0.00299186	-0.00639071
1314	7.2327e-05	0.000607418	-0.00709903	-0.00655834
1315	-0.00129924	-0.000216092	-0.00598729	-0.00694097
1316	-0.000130683	0.000421075	-0.00382083	-0.0063343
1317	-0.000863847	6.95567e-05	-0.00516867	-0.00407201
1318	-0.00119697	-0.000152855	-0.00547043	-0.00241658
1319	-0.00133779	-0.000675666	-0.00347254	-0.00412597
1320	0.00167434	-0.000823849	-0.00520912	-0.00470698
1321	-0.000648033	0.000278666	-0.0037978	-0.00435105
1322	-0.00220552	-0.00121284	-0.00452454	-0.00396673
1323	0.000268806	0.000307213	-0.00410439	-0.00475022
1324	0.000922455	8.9159e-05	-0.00632149	-0.00466329
1325	-0.00202118	-0.000948139	-0.00462098	-0.00349229
1326	-0.000316944	-0.000415214	-0.00620617	-0.00293865
1327	-0.000537621	-0.00047145	-0.00422965	-0.00446774
1328	-0.000486553	-0.000117885	-0.00485447	-0.00513162
1329	-0.000754956	-0.000834988	-0.00370193	-0.00442512
1330	-0.000741255	-9.33616e-05	-0.005141	-0.00408267
1331	-0.000442042	-0.000996925	-0.00435821	-0.00417429
1332	-0.00188178	-0.000312688	-0.00605813	-0.00442999
1333	0.00126708	-0.00081386	-0.00579591	-0.00345333
1334	-0.000543676	0.000717202	-0.00586092	-0.00519749
1335	0.000266686	-0.000157942	-0.0040753	-0.00436688
1336	-0.000615857	-3.03856e-05	-0.00471553	-0.0046933
1337	0.000670286	-0.000173299	-0.00471583	-0.00467051
1338	0.000346188	-0.000944447	-0.00457512	-0.0041665
1339	-0.000396118	-0.000312007	-0.00425535	-0.0043968
1340	-0.00041389	-0.000912045	-0.00498863	-0.00298274
1341	-0.00093417	0.000201734	-0.00372431	-0.00486449
1342	-0.000330511	-0.000422327	-0.00399218	-0.00529612
1343	-0.000492136	-0.000387467	-0.00418293	-0.00594289
1344	0.000784119	-0.000815435	-0.004295	-0.00589435
1345	-0.00161361	-0.000530998	-0.00649298	-0.00562748
1346	-0.000185506	3.69491e-05	-0.0043944	-0.00549977
1347	-0.000512193	-7.33412e-05	-0.0052135	-0.0056844
1348	0.000726058	-0.000654057	-0.00623855	-0.00670946
1349	-0.00142586	-0.000244331	-0.00529461	-0.00641575
1350	-0.00218651	4.01754e-05	-0.0056331	-0.00516889
1351	0.000277325	5.39293e-05	-0.00442743	-0.00581333
1352	-0.000665817	-0.000168404	-0.00589319	-0.00679537
1353	4.80405e-05	-6.76685e-05	-0.00476617	-0.00577853
1354	0.00112539	0.000169883	-0.00471946	-0.00539644
1355	-0.00111247	-0.00111226	-0.00599905	-0.0057139
1356	-0.000750295	-0.000699414	-0.00374383	-0.00596284
1357	3.79405e-05	-0.000501411	-0.0039088	-0.00587711
1358	0.000870435	-0.000355256	-0.00503445	-0.00636812
1359	-6.70239e-05	0.000326618	-0.00442066	-0.00685044
1360	-0.000561102	0.000102808	-0.00358856	-0.00508862
1361	-3.42873e-05	0.000205702	-0.00446176	-0.00633921
1362	0.000637182	-0.000252136	-0.00488846	-0.00451417
1363	-0.00115121	8.98471e-05	-0.0064225	-0.00624033
1364	7.75554e-05	-0.000485583	-0.00474241	-0.00620948
1365	-0.000108713	-0.000944445	-0.00586651	-0.00572414
1366	-0.000505506	0.000463174	-0.00593859	-0.00622631
1367	0.000619321	0.000318053	-0.00512789	-0.00606158
1368	-0.00158537	-0.000677561	-0.00457991	-0.00623618
1369	0.000538832	0.000884167	-0.00556265	-0.00540133
1370	-0.000934035	0.000286014	-0.00421214	-0.00476967
1371	-0.00151991	0.000320407	-0.00373153	-0.00620737
1372	0.00591277	-0.000220827	-0.00431266	-0.00520684
1373	0.0108726	-0.000218286	-0.00460987	-0.00593496
1374	0.00817516	0.000163657	-0.00476213	-0.00612409
1375	0.00609496	0.000106304	-0.00528612	-0.00511533
1376	0.00660576	-6.0386e-05	-0.00664628	-0.00515873
1377	0.00517886	-0.000431154	-0.0059697	-0.005551
1378	0.00425634	-0.000420661	-0.00482687	-0.00523375
1379	0.00496175	-4.30155e-05	-0.00657602	-0.00568507
1380	0.0044551	0.00052806	-0.00513746	-0.00610901
1381	0.00577222	-0.000359977	-0.00389076	-0.00611797
1382	0.00395611	0.000501244	-0.00436819	-0.00518747
1383	0.00600886	0.000290329	-0.00618711	-0.0062044
1384	0.00413916	0.000141539	-0.00518961	-0.00576765
1385	0.00530841	-0.00036748	-0.00507157	-0.00520107
1386	0.00381937	-2.40292e-05	-0.00607341	-0.00493535
1387	0.00529441	-9.84772e-05	-0.00304431	-0.00610693
1388	0.0054752	0.000529124	-0.00818985	-0.00638934
1389	0.00404504	0.000199638	-0.00469464	-0.00681758
1390	0.00519132	-0.000257677	-0.00521311	-0.00560411
1391	0.00600032	0.000459788	-0.00512002	-0.00541725
1392	0.00563956	-0.000585166	-0.00381026	-0.00538972
1393	0.00629437	4.93149e-05	-0.00381414	-0.00632644
1394	0.00702661	0.000610929	-0.00578148	-0.00543753
1395	0.00468117	0.000188175	-0.00481152	-0.00684566
1396	0.00294249	-0.000532699	-0.00429894	-0.00543979
1397	0.00421638	9.70312e-05	-0.00383019	-0.00547121
1398	0.00236182	-0.000294205	-0.00613225	-0.00572134
1399	0.000655295	-0.00020872	-0.00548807	-0.00623885
1400	0.0006499	-0.000466271	-0.00561246	-0.00544116
1401	0.00293651	-0.000371807	-0.00494114	-0.00585485
1402	0.000381818	0.000346865	-0.0062498	-0.00672771
1403	-0.00164684	-0.000189786	-0.00455621	-0.0061706
1404	-0.000460679	-0.000622566	-0.00635758	-0.00614564
1405	8.39254e-05	0.000183884	-0.00588439	-0.00553398
1406	8.0341e-05	-0.000338141	-0.00643446	-0.00623474
1407	0.000520069	-0.000975245	-0.00553165	-0.00704258
1408	-0.00104811	-0.000124284	-0.00569307	-0.00520631
1409	-0.000469231	-0.000237259	-0.00537614	-0.00551297
1410	-0.001069	-0.000299918	-0.00573526	-0.00568595
1411	-0.00122516	-2.69261e-05	-0.00662469	-0.00556418
1412	0.00163692	0.000538526	-0.00582306	-0.00635354
1413	-0.000886749	-0.000126071	-0.00582133	-0.00544191
1414	-2.9124e-05	0.000253495	-0.00633988	-0.00646932
1415	-0.000494837	0.000574954	-0.00617515	-0.00448138
1416	-0.000423052	0.000196828	-0.00429497	-0.00540113
1417	-0.00015276	-0.000328922	-0.00622504	-0.00470877
1418	0.00224134	0.000529936	-0.0053155	-0.00547248
1419	-0.000560266	-0.000509114	-0.00618301	-0.00606284
1420	0.000495946	0.000951601	-0.00750274	-0.00557538
1421	0.000166948	5.14762e-05	-0.00740159	-0.00622738
1422	0.000937165	-0.000213721	-0.00526603	-0.00524334
1423	0.000262275	0.000227122	-0.00584713	-0.00544159
1424	-0.0017775	-0.000151108	-0.0074152	-0.00626702
1425	-0.00216367	0.000168639	-0.00612072	-0.0057624
1426	-0.000375092	0.000749357	-0.00711621	-0.00561593
1427	-0.000519247	0.000383963	-0.00696976	-0.0056588
1428	0.00128583	-0.000735846	-0.00569512	-0.00602242
1429	-0.000300291	0.000264236	-0.00445105	-0.00569452
1430	-0.00122452	-0.000192555	-0.00404123	-0.00521889
1431	4.56849e-05	-0.000182671	-0.00511598	-0.00568691
1432	0.000746766	0.000269625	-0.0061766	-0.00656668
1433	-0.00136208	0.00106084	-0.00574401	-0.00559808
1434	-0.000948543	-0.000409141	-0.00532641	-0.00648938
1435	0.000182339	5.54071e-05	-0.00578195	-0.00664345
1436	0.00170595	0.000345687	-0.00672282	-0.00482116
1437	0.00104309	0.000788158	-0.00454445	-0.00501184
1438	0.000295776	-0.000253548	-0.00658236	-0.00531676
1439	-0.000211865	-0.000167028	-0.00591009	-0.00493349
1440	-0.000382337	0.00038929	-0.00560246	-0.00526333
1441	-0.000912422	-0.000399638	-0.00449655	-0.00531967
1442	0.000302778	0.00037265	-0.00546719	-0.00580011
1443	1.574e-05	0.000241385	-0.00585597	-0.00642405
1444	-9.34865e-05	-0.000554076	-0.00427859	-0.00638606
1445	0.000718414	0.0015904	-0.00679618	-0.00568472
1446	-0.000522313	-0.000279247	-0.00729542	-0.00632845
1447	-0.000892431	-6.63695e-05	-0.0071379	-0.00545511
1448	0.000479817	0.000251823	-0.00615669	-0.00573326
1449	-0.000461634	0.000294313	-0.00647484	-0.00566306
1450	7.57493e-06	3.33721e-05	-0.00411057	-0.00542832
1451	0.000276224	0.000826638	-0.00617056	-0.00624019
1452	-0.00178721	-0.000258717	-0.00549773	-0.00531251
1453	0.00139113	-0.000300289	-0.00507228	-0.00517869
1454	0.00069135	-1.26013e-05	-0.00564603	-0.00513066
1455	0.000193197	0.00124566	-0.00607075	-0.00630326
1456	0.000496533	0.000607105	-0.00552629	-0.00460708
1457	0.000681279	0.000356698	-0.00464816	-0.00565484
1458	0.000414116	0.000147929	-0.00530005	-0.00613189
1459	0.00209606	-0.000112705	-0.00667021	-0.00465677
1460	-0.00154876	0.000606102	-0.00498633	-0.00598934
1461	0.00160648	-0.000277814	-0.00641493	-0.00469259
1462	-0.000294039	0.000308485	-0.0052059	-0.00603966
1463	-0.000769853	0.000159851	-0.00617602	-0.00540265
1464	0.00101379	0.00130042	-0.00585199	-0.00621189
1465	0.000293381	0.000741553	-0.00624582	-0.00488982
1466	1.07688e-05	0.000261389	-0.00616127	-0.00587651
1467	0.00104296	0.00124838	-0.00632518	-0.00617299
1468	-0.000146848	0.00072383	-0.00561108	-0.005974
1469	0.000835395	0.000452068	-0.00446195	-0.00534331
1470	0.00175902	0.00108373	-0.00652396	-0.00557054
1471	-0.00138716	0.000433019	-0.00557113	-0.00528922
1472	0.00680245	3.26662e-05	-0.00629258	-0.00533559
1473	0.0113368	0.000348338	-0.00659105	-0.00531977
1474	0.0092217	0.000167638	-0.00531289	-0.00594373
1475	0.00717181	6.51576e-05	-0.00479165	-0.00576843
1476	0.00395062	6.24155e-05	-0.00538109	-0.00567318
1477	0.0051191	-0.000192399	-0.00568226	-0.00531057
1478	0.00583909	0.00123789	-0.00603728	-0.00551586
1479	0.00632015	0.000245062	-0.00519139	-0.00560231
1480	0.00498756	0.000149512	-0.00591025	-0.00512895
1481	0.00603621	0.000876684	-0.00579011	-0.00485295
1482	0.00619333	0.000275278	-0.0056078	-0.00524117
1483	0.00580688	-0.000263765	-0.00702996	-0.00545702
1484	0.00477224	0.000155013	-0.00540688	-0.00602559
1485	0.00609705	0.000693215	-0.00605226	-0.00505603
1486	0.00593041	0.000238474	-0.00661451	-0.0053368
1487	0.00584136	0.000450265	-0.00437694	-0.0056482
1488	0.00610334	4.43791e-05	-0.00511413	-0.00611614
1489	0.00733247	0.00130972	-0.00678921	-0.00550056
1490	0.00729262	0.000848029	-0.00426802	-0.00475327
1491	0.00614906	0.00076137	-0.00783979	-0.00510052
1492	0.00749807	0.00147093	-0.00622944	-0.00549491
1493	0.00606741	1.29408e-05	-0.00421479	-0.00484421
1494	0.00865389	0.00133092	-0.00682585	-0.00542053
1495	0.00483625	0.000472477	-0.00612405	-0.00427404
1496	0.00299962	0.00099255	-0.00430818	-0.00554151
1497	0.00474494	6.39767e-05	-0.00556366	-0.00477005
1498	0.00095607	0.000305678	-0.00565673	-0.00661606
1499	0.000920242	0.000187391	-0.00415511	-0.00540497
1500	0.00315181	0.000370513	-0.00603465	-0.00522323
1501	0.00238964	0.000950149	-0.00618064	-0.00596433
1502	-0.000369016	0.000323121	-0.00473224	-0.0063502
1503	0.00144686	0.000387067	-0.00639256	-0.00623473
1504	0.000569613	0.000172311	-0.00632464	-0.00532904
1505	-5.1894e-05	0.000903811	-0.00594693	-0.00671682
1506	-0.000186582	-2.02504e-05	-0.00596823	-0.00476116
1507	0.00148317	0.00029248	-0.00573906	-0.00531338
1508	0.00221723	0.000432627	-0.00552363	-0.00542044
1509	0.00197092	-4.05267e-05	-0.0042197	-0.00490782
1510	0.00150191	0.00130261	-0.00581398	-0.00550337
1511	-0.000188882	-8.44639e-05	-0.00576499	-0.00530044
1512	0.000425391	0.000802084	-0.00508162	-0.00482524
1513	0.000303482	0.00109247	-0.00478739	-0.00542591
1514	0.000493752	-2.81521e-05	-0.00659176	-0.00480382
1515	0.000972377	0.00160331	-0.00603228	-0.00542043
1516	0.000921839	0.00121507	-0.0065293	-0.00590267
1517	-0.000838364	0.000671834	-0.00499004	-0.00521108
1518	0.00130517	0.000777172	-0.00561543	-0.00509798
1519	0.00193143	-0.000302978	-0.00632148	-0.00482188
1520	-0.000346409	0.000925957	-0.00489461	-0.00510148
1521	5.38351e-06	0.000228891	-0.00534775	-0.00520261
1522	0.00109226	-0.000201353	-0.00618876	-0.00568887
1523	0.00108456	-7.74797e-05	-0.0041719	-0.00527679
1524	0.00137949	5.86486e-05	-0.00545163	-0.00546909
1525	-7.16929e-05	-0.000375048	-0.00578553	-0.00466206
1526	0.000394271	0.000343713	-0.00478089	-0.00434023
1527	-0.00116445	0.000473354	-0.0057795	-0.00454535
1528	0.000371743	0.000632162	-0.00543458	-0.00536012
1529	0.00115403	0.000610988	-0.00478566	-0.00572216
1530	0.00126013	0.00075376	-0.00492206	-0.00458565
1531	0.0023855	0.000605148	-0.0059057	-0.00470026
1532	0.00181889	0.000617235	-0.00691131	-0.00515173
1533	0.00228048	0.000953284	-0.0053823	-0.00495595
1534	-0.000462094	0.000647594	-0.00596905	-0.00495779
1535	0.000615396	0.00104927	-0.00529362	-0.00512262
1536	0.00107268	0.000753004	-0.00445924	-0.00500505
1537	0.000275104	0.00110773	-0.00710379	-0.00514569
1538	2.80255e-05	0.00110944	-0.0076648	-0.00495192
1539	0.000987048	0.000615627	-0.00544521	-0.00507932
1540	0.00136507	0.00084598	-0.0056743	-0.00515218
1541	0.000858676	5.74145e-06	-0.0065916	-0.00516687
1542	0.00106889	0.000798857	-0.00624181	-0.00525341
1543	0.00183411	0.000605485	-0.00452952	-0.00524125
1544	0.00180446	0.000661745	-0.00470056	-0.00453503
1545	0.00138899	0.000847426	-0.00445352	-0.00491674
1546	0.00129207	0.000372787	-0.00537261	-0.00380672
1547	0.00183495	0.000524203	-0.00633059	-0.00543393
1548	0.00207267	0.000187504	-0.00483385	-0.00579118
1549	0.00336458	0.00119877	-0.00610207	-0.00591362
1550	0.00280667	0.000615885	-0.00610737	-0.00407369
1551	0.00256119	0.000460626	-0.0065137	-0.00565104
1552	0.00191891	0.00125282	-0.00587633	-0.00525517
1553	0.00175592	-6.97584e-06	-0.00636436	-0.00469818
1554	0.00229361	0.00120692	-0.00528752	-0.00381208
1555	0.0010807	0.000908415	-0.00591459	-0.00520705
1556	0.000876509	0.000997659	-0.00414951	-0.00546973
1557	0.00250006	0.00104227	-0.00551567	-0.00460478
1558	0.00126727	0.0012983	-0.00526937	-0.00469815
1559	0.00340829	0.00105986	-0.00464167	-0.0047534
1560	0.00233894	0.000729758	-0.00627404	-0.00469406
1561	0.00330457	-5.2188e-05	-0.00342666	-0.00538804
1562	0.00167157	0.00117445	-0.00634856	-0.00471417
1563	0.00310847	0.000984494	-0.00454454	-0.00484434
1564	0.000684549	0.000672524	-0.00486991	-0.00503458
1565	0.00213979	0.000415434	-0.00552637	-0.00439
1566	0.00249522	6.06162e-05	-0.0057187	-0.00434948
1567	0.00274362	0.00043879	-0.00387385	-0.00550984
1568	0.00181941	0.00111137	-0.00577173	-0.00346274
1569	0.000752381	-2.22235e-05	-0.00486492	-0.00607719
1570	0.00190868	0.0018545	-0.00558872	-0.00438043
1571	0.00243989	0.000898426	-0.00545987	-0.00416005
1572	0.00221438	0.00106966	-0.00442088	-0.00469255
1573	0.00291392	0.00134553	-0.00508498	-0.00480184
1574	0.00281144	0.000785043	-0.00488502	-0.00452424
1575	0.00177019	0.00108289	-0.00553377	-0.00521573
1576	0.000789015	0.000659333	-0.00271872	-0.00466223
1577	0.00496271	0.000814329	-0.00535561	-0.00535913
1578	0.00162028	0.00063909	-0.00442384	-0.00464416
1579	0.00312196	0.000630915	-0.00514316	-0.00518897
1580	0.00263235	0.00136114	-0.00520693	-0.00403735
1581	0.00199596	0.0017996	-0.0036101	-0.00519855
1582	0.00275145	0.000768072	-0.00600642	-0.00456582
1583	0.00211529	0.00180392	-0.00508694	-0.00468437
1584	0.00209641	0.000761408	-0.00421469	-0.00463929
1585	0.0021494	0.00185438	-0.0043974	-0.00498136
1586	0.00290634	0.000438131	-0.00299632	-0.00408839
1587	0.00152848	0.000410182	-0.00443341	-0.00446057
1588	0.00225308	0.00289634	-0.00533962	-0.00359059
1589	0.0011395	0.00131069	-0.00520969	-0.00486158
1590	0.00338309	0.00179323	-0.00418535	-0.00557364
1591	0.00299837	0.000558425	-0.00383717	-0.00504961
1592	0.00302676	0.00102258	-0.00399079	-0.00410667
1593	0.00239852	0.00053347	-0.00474722	-0.00417577
1594	0.00312885	0.00203205	-0.00511055	-0.00458665
1595	0.00461512	0.000963906	-0.00507539	-0.00469372
1596	0.00231225	0.00106953	-0.00459773	-0.00578933
1597	0.00168765	0.000314359	-0.00522654	-0.00430077
1598	0.00266743	0.00128865	-0.00285611	-0.00522792
1599	0.00286463	0.00187153	-0.00559071	-0.00401138
1600	0.00306125	0.00112699	-0.00232615	-0.00588621
1601	0.00138534	0.00129656	-0.00298241	-0.00445614
1602	0.00268006	0.00104664	-0.00416705	-0.00428225
1603	0.00160806	0.00173448	-0.00424581	-0.00541905
1604	0.00273297	0.00147641	-0.00357606	-0.0046596
1605	0.00326179	0.00133723	-0.00294434	-0.00314817
1606	0.00426135	0.00105781	-0.00409277	-0.00465201
1607	0.00266926	0.00110816	-0.00268271	-0.00304254
1608	0.0018509	0.00125718	-0.00555721	-0.00493988
1609	0.00325628	0.00124296	-0.00278531	-0.00459103
1610	0.0023076	0.00127406	-0.00328737	-0.00462959
1611	0.00311522	0.000735471	-0.00544011	-0.00392334
1612	0.0032714	0.00124098	-0.00425143	-0.0045431
1613	0.00383792	0.000940094	-0.00492069	-0.00525857
1614	0.00256155	0.00128817	-0.00504192	-0.00412016
1615	0.00255087	0.00161179	-0.00303845	-0.00333914
1616	0.00271472	0.00157732	-0.00719344	-0.00301518
1617	0.00241277	0.000720978	-0.00368117	-0.00345448
1618	0.00285247	0.00112794	-0.00334947	-0.00435625
1619	0.000671344	0.00157556	-0.00513367	-0.00327068
1620	0.00205577	0.00174606	-0.00408627	-0.00465453
1621	0.00349289	0.0024745	-0.002794	-0.00525594
1622	0.00248623	0.00131705	-0.00311455	-0.00426577
1623	0.00347353	0.00133867	-0.003952	-0.00426915
1624	0.00355385	0.00158823	-0.00540518	-0.00499516
1625	0.00301848	0.00117257	-0.00457091	-0.00416017
1626	0.00319216	0.000760275	-0.00336965	-0.00455509
1627	0.00290298	0.000750153	-0.00358278	-0.00402273
1628	0.00351474	0.00159039	-0.00365231	-0.00368747
1629	0.00320124	0.00175757	-0.00172804	-0.0046377
1630	0.00428288	0.00141104	-0.00543291	-0.0054751
1631	0.00232175	0.00118441	-0.00263065	-0.00464119
1632	0.00386001	0.0015068	-0.00403047	-0.00354196
1633	0.00278103	0.00086463	-0.00488774	-0.00378949
1634	0.00388762	0.000760392	-0.00403011	-0.0043129
1635	0.00190586	0.00141283	-0.00474187	-0.00398243
1636	0.00185557	0.00147823	-0.00459182	-0.00380483
1637	0.00239426	0.00171138	-0.0023574	-0.00376835
1638	0.00494511	0.00128378	-0.00339898	-0.00344069
1639	0.00221877	0.00182779	-0.00350656	-0.00377268
1640	0.0025491	0.000368493	-0.00225576	-0.00400531
1641	0.00214847	0.00199758	-0.00341552	-0.00418863
1642	0.00201336	0.00168081	-0.00401969	-0.00419134
1643	0.00226851	0.00146144	-0.00425365	-0.00341388
1644	0.00334789	0.00062914	-0.00393705	-0.0052387
1645	0.00289769	0.00157212	-0.0033462	-0.00322521
1646	0.00358518	0.00167242	-0.00432703	-0.00417518
1647	0.00200646	0.000959852	-0.00474001	-0.00365192
1648	0.0020727	0.0018635	-0.00440338	-0.00302292
1649	0.00333888	0.00206313	-0.00395381	-0.00208428
1650	0.00421985	0.000973475	-0.00334569	-0.00386024
1651	0.00224659	0.00098551	-0.00296056	-0.00410532
1652	0.0021002	0.00170121	-0.00317087	-0.00379682
1653	0.00359869	0.00141076	-0.00248003	-0.00422527
1654	0.00398057	0.00127311	-0.0050913	-0.00409615
1655	0.00321933	0.00149259	-0.00488146	-0.00252692
1656	0.00266926	0.00140888	-0.00452532	-0.00345126
1657	0.00422161	0.00130119	-0.00299165	-0.00398579
1658	0.00196873	0.00105212	-0.00343029	-0.00351343
1659	0.00398093	0.00172156	-0.00223999	-0.00357563
1660	0.00394397	0.00100627	-0.00370852	-0.00349326
1661	0.00300924	0.00149872	-0.00330335	-0.00369151
1662	0.00367764	0.00227213	-0.00311107	-0.00345131
1663	0.0018705	0.000796451	-0.00463282	-0.00287231
1664	0.00190385	0.00149061	-0.0040497	-0.00411442
1665	0.00279546	0.000829795	-0.00275696	-0.00391426
1666	0.00298225	0.00153685	-0.00558755	-0.00425599
1667	0.00298387	0.00106177	-0.00543274	-0.00389677
1668	0.00306612	0.00124685	-0.00379226	-0.00377945
1669	0.00224838	0.00141355	-0.00456991	-0.00415746
1670	0.00360373	0.00086298	-0.00504913	-0.00369762
1671	0.00325936	0.00257745	-0.00411005	-0.0031557
1672	0.00371707	0.00120842	-0.0034958	-0.00496366
1673	0.0033759	0.00156901	-0.00221059	-0.00392095
1674	0.00317943	0.00160685	-0.00453667	-0.00311528
1675	0.0024869	0.00166691	-0.00441394	-0.00360001
1676	0.00329412	0.00147674	-0.00595951	-0.00399375
1677	0.00239696	0.00172489	-0.00312595	-0.00441193
1678	0.00381192	0.0011842	-0.00277918	-0.00434112
1679	0.00481608	0.00243644	-0.00309151	-0.00306195
1680	0.00332752	0.00152166	-0.00295213	-0.00332802
1681	0.00251473	0.00162268	-0.00412603	-0.00377543
1682	0.00211818	0.0021421	-0.00475747	-0.00355715
1683	0.00271786	0.00220825	-0.00250608	-0.00270146
1684	0.00375291	0.00168097	-0.00297729	-0.00373137
1685	0.00228127	0.000918613	-0.00208736	-0.00428219
1686	0.00185484	0.00171616	-0.00393088	-0.00427021
1687	0.003163	0.00233217	-0.00268266	-0.00327676
1688	0.00386076	0.00182026	-0.00397866	-0.00409786
1689	0.00186349	0.00167701	-0.00375558	-0.00346194
1690	0.00379007	0.002036	-0.0023046	-0.00284854
1691	0.00329526	0.00189256	-0.000634858	-0.002262
1692	0.00279319	0.00136772	-0.00256894	-0.00321207
1693	0.00462388	0.0017503	-0.00307119	-0.00320362
1694	0.00432983	0.000976495	-0.00360258	-0.00263714
1695	0.00308566	0.00201762	-0.00437769	-0.00398217
1696	0.00253985	0.00179755	-0.00379092	-0.00422758
1697	0.00548195	0.00179692	-0.0038995	-0.0025968
1698	0.00286051	0.00206179	-0.00222794	-0.00377286
1699	0.00347371	0.00188382	-0.00249601	-0.0045206
1700	0.00303551	0.00174187	-0.00404576	-0.00350338
1701	0.0011207	0.00223083	-0.00355588	-0.00249152
1702	0.00222649	0.00175315	-0.00356845	-0.00307172
1703	0.00362756	0.00193284	-0.00373045	-0.00243979
1704	0.00361916	0.00173681	-0.00358951	-0.00353032
1705	0.00336015	0.00184114	-0.00385821	-0.00265267
1706	0.00140375	0.00206505	-0.00428276	-0.00370789
1707	0.00226525	0.0022701	-0.00461634	-0.0045821
1708	0.00278391	0.00175434	-0.00194391	-0.00382462
1709	0.00329886	0.00178578	-0.00289126	-0.0035065
1710	0.00288918	0.000785698	-0.00254935	-0.00297028
1711	0.00424101	0.00130198	-0.00209726	-0.00305777
1712	0.00410714	0.00178499	-0.00314594	-0.00154951
1713	0.00265466	0.00231436	-0.0033418	-0.00325455
1714	0.00209242	0.0030055	-0.00418318	-0.00309327
1715	0.00350835	0.00231372	-0.00332169	-0.00274774
1716	0.00200507	0.00104158	-0.00270036	-0.00291039
1717	0.00472217	0.00163157	-0.00241266	-0.00394925
1718	0.00256881	0.00144216	-0.00413214	-0.00324223
1719	0.00103107	0.00190743	-0.0026258	-0.00311434
1720	0.00283515	0.00151028	-0.00421349	-0.00313149
1721	0.002415	0.00157963	-0.00067385	-0.00344167
1722	0.00308766	0.00244449	-0.00405145	-0.00306288
1723	0.00330288	0.00292574	-0.00235341	-0.00356057
1724	0.00317621	0.00196974	-0.00224448	-0.0041347
1725	0.00308373	0.00257173	-0.00192991	-0.0028451
1726	0.00273175	0.00189613	-0.00280184	-0.00338913
1727	0.0021857	0.00114538	-0.00208309	-0.00294004
1728	0.00218384	0.00324613	-0.00216426	-0.00360383
1729	0.00280641	0.00262651	-0.00378262	-0.00243168
1730	0.00375846	0.00164518	-0.00383447	-0.00250333
1731	0.00384745	0.00219776	-0.00240647	-0.00262667
1732	0.00258785	0.00171932	-0.00335696	-0.0035434
1733	0.00264131	0.001829	-0.00422676	-0.00315158
1734	0.00222562	0.00241776	-0.00276928	-0.0032887
1735	0.00283789	0.00151563	-0.002276	-0.00256895
1736	0.00409952	0.00210904	-0.00185727	-0.00363762
1737	0.00320274	0.00222208	-0.00402735	-0.00274321
1738	0.00378111	0.00255936	2.70434e-06	-0.00356732
1739	0.0026896	0.00245365	-0.00257784	-0.00239111
1740	0.00291503	0.00197152	-0.00391729	-0.00363003
1741	0.00346446	0.00216721	-0.00206013	-0.00247728
1742	0.0048763	0.00205653	-0.00269823	-0.0031177
1743	0.00293548	0.00240981	-0.00254771	-0.00316919
1744	0.00292046	0.00173645	-0.00106084	-0.00315403
1745	0.00361653	0.00243412	-0.00234379	-0.00316295
1746	0.00367521	0.00266113	-0.00240963	-0.00310044
1747	0.00349617	0.00171089	-0.00215922	-0.00313361
1748	0.00538145	0.00197133	-0.00202357	-0.00364093
1749	0.00324139	0.00226483	-0.0018872	-0.00212669
1750	0.00205614	0.00193067	-0.00260796	-0.00300717
1751	0.0034867	0.00167366	-0.00491804	-0.00345874
1752	0.00276701	0.00159828	-0.00235251	-0.00217388
1753	0.00176823	0.00208786	-0.00432825	-0.00275476
1754	0.00328069	0.00203616	-0.00178515	-0.00261808
1755	0.00278742	0.00180977	-0.0026259	-0.00319637
1756	0.00377053	0.00254021	-0.00341545	-0.00281013
1757	0.00154654	0.00263212	-0.00277495	-0.00255232
1758	0.00240247	0.00208281	-0.00152019	-0.00154226
1759	0.003536	0.00228327	-0.00143582	-0.00302573
1760	0.00403626	0.00226078	-0.00138565	-0.0039269
1761	0.00253433	0.00211468	-0.00381027	-0.00202705
1762	0.00464339	0.00194272	-0.00149044	-0.00350864
1763	0.00226151	0.0025694	-0.00194334	-0.00296751
1764	0.00414967	0.00188468	-0.00185849	-0.00269272
1765	0.00446348	0.00126801	-0.00344201	-0.00331201
1766	0.00449427	0.00198802	-0.00264012	-0.00275749
1767	0.00310513	0.00252838	-0.00139843	-0.00242992
1768	0.00395206	0.00216199	-0.00169721	-0.00252178
1769	0.00333496	0.0025405	-0.00286891	-0.00299315
1770	0.00309384	0.00216961	-0.00152408	-0.00185569
1771	0.00480375	0.00234903	-0.00288008	-0.00311999
1772	0.00340514	0.00204532	-0.00143098	-0.00274349
1773	0.00321528	0.00183059	-0.00276491	-0.00287754
1774	0.00294595	0.00283373	-0.00204932	-0.0031695
1775	0.00268316	0.00225733	-0.00278717	-0.0032593
1776	0.00394168	0.00198003	-0.00236051	-0.00334944
1777	0.00379102	0.00195786	-0.00265389	-0.00234341
1778	0.00342774	0.00239728	-0.00136444	-0.00278429
1779	0.00464699	0.00175468	-0.00310525	-0.00228687
1780	0.00314634	0.00258268	-0.00141367	-0.00271831
1781	0.00492546	0.00308722	-0.00098276	-0.00287466
1782	0.00477119	0.00261715	-0.00210997	-0.00313208
1783	0.00390286	0.00251088	-0.000481771	-0.0025619
1784	0.00239052	0.00290516	-0.00199967	-0.00184533
1785	0.00288128	0.0029268	-0.00281649	-0.00242713
1786	0.00208423	0.00154363	-0.00222407	-0.00236647
1787	0.00429043	0.00243832	-0.00242066	-0.00282204
1788	0.00210163	0.00305603	-0.000769161	-0.00322399
1789	0.00494222	0.00191864	-0.00303788	-0.00324294
1790	0.00283216	0.00192976	-0.000739191	-0.00322534
1791	0.00228627	0.002438	-0.00161031	-0.00279291
1792	0.00475221	0.00283198	-0.00246886	-0.0022581
1793	0.00145945	0.00276382	-0.00265365	-0.002718
1794	0.00431497	0.00257677	-0.00192478	-0.00236255
1795	0.00438093	0.00274406	-0.00236209	-0.00205692
1796	0.00418886	0.00247462	-0.00259315	-0.00302843
1797	0.0029519	0.00182099	-0.00313911	-0.00125071
1798	0.00368163	0.00258011	-0.00230951	-0.00280294
1799	0.0031225	0.00273134	-0.00285781	-0.00197695
1800	0.00315397	0.00235424	-0.00201172	-0.00293633
1801	0.00232221	0.00288658	-0.00233792	-0.00126597
1802	0.00520353	0.00240585	-0.00201972	-0.00242073
1803	0.00399042	0.00254816	-0.00180708	-0.00288272
1804	0.00356602	0.00313057	-0.0023499	-0.00197663
1805	0.00330534	0.00272932	-0.00332944	-0.00239372
1806	0.00421622	0.00298986	-0.00209981	-0.00231559
1807	0.00412975	0.00227944	-0.00187611	-0.00236516
1808	0.00347508	0.00277846	-0.00333332	-0.0027154
1809	0.00391748	0.00237224	-0.00174917	-0.00167276
1810	0.00409557	0.00256664	-0.00261998	-0.00322009
1811	0.00294101	0.00227005	-0.00262349	-0.00268252
1812	0.00396153	0.00202591	-0.00115791	-0.0028363
1813	0.00270408	0.00265949	-0.000887046	-0.00241391
1814	0.00275496	0.00291103	-0.00217584	-0.00164556
1815	0.00493183	0.00254638	-0.00159419	-0.00141825
1816	0.00382506	0.00235351	-0.00202282	-0.00197675
1817	0.00388483	0.00297124	-0.00265303	-0.00252611
1818	0.00261158	0.0022415	-0.00197057	-0.00227875
1819	0.00337518	0.00196783	-0.00227918	-0.00232755
1820	0.00382252	0.00252345	-0.000508758	-0.00319214
1821	0.00368236	0.00246505	-0.000480262	-0.00292407
1822	0.00233037	0.00314474	-0.00390543	-0.00263438
1823	0.00226104	0.00269063	-0.000361938	-0.00221252
1824	0.00422675	0.00204196	-0.00179339	-0.00265904
1825	0.00456229	0.00270778	-0.00264605	-0.00170511
1826	0.0027085	0.00238747	-0.00102955	-0.00261407
1827	0.00379892	0.00171936	-0.00252743	-0.00263444
1828	0.00283766	0.00256224	-0.000482438	-0.00166155
1829	0.00278644	0.00150332	0.00030352	-0.00245649
1830	0.00344529	0.00239926	-0.00160895	-0.00204938
1831	0.00452047	0.00234942	0.00011833	-0.00192208
1832	0.00275821	0.00230406	0.000146686	-0.00184497
1833	0.00274362	0.00276464	-0.00177054	-0.00196994
1834	0.00399297	0.00247021	-0.0027381	-0.00199858
1835	0.00415138	0.00315989	-0.000942595	-0.00114642
1836	0.00269549	0.00194472	-0.00176901	-0.00154031
1837	0.00336549	0.00337112	-0.00244872	-0.00219403
1838	0.00384898	0.00257315	-0.00139102	-0.00170967
1839	0.00312131	0.00239576	-0.0030266	-0.0019376
1840	0.00345594	0.00244897	-0.000725837	-0.00251212
1841	0.0028985	0.00189104	-0.00030432	-0.00175354
1842	0.00331208	0.00311148	-0.00203459	-0.0029472
1843	0.00344313	0.00258596	-0.00280428	-0.0018316
1844	0.00187728	0.00202766	-0.00119045	-0.00216292
1845	0.00326651	0.00279447	-0.00260838	-0.00169094
1846	0.00314409	0.0030976	-0.00197607	-0.000406935
1847	0.00330124	0.00252093	-0.00185817	-0.00292576
1848	0.00456702	0.00235441	-0.00028656	-0.00210065
1849	0.00240297	0.00208178	-0.0015382	-0.00231208
1850	0.00419435	0.00157026	-0.00163727	-0.00265662
1851	0.00384846	0.00260544	-0.00234372	-0.00161033
1852	0.0029208	0.00274591	0.000635604	-0.00204034
1853	0.00394304	0.0031478	-0.00145156	-0.00253166
1854	0.00320749	0.00255713	0.000471827	-0.00252588
1855	0.00496794	0.00299867	-0.000448742	-0.00249656
1856	0.00346726	0.00231613	-0.000945053	-0.00271776
1857	0.00431324	0.00251135	-0.00280313	-0.00170868
1858	0.00347932	0.00208492	0.000694371	-0.00136336
1859	0.00338852	0.00272105	-0.00235485	-0.000846042
1860	0.00349606	0.00249861	-0.000586068	-0.00159131
1861	0.00346148	0.00208685	-0.00171818	-0.00171351
1862	0.0045655	0.00248486	-0.000470838	-0.00233508
1863	0.00468335	0.00264621	-0.000760849	-0.00268193
1864	0.00338018	0.00244455	-0.000453956	-0.00153434
1865	0.00372753	0.00240445	-0.000667422	-0.00191737
1866	0.00193999	0.00192165	-0.000478625	-0.00206912
1867	0.00169003	0.00279231	-0.00076987	-0.0022079
1868	0.00462102	0.00121223	-0.00113927	-0.00169133
1869	0.00310068	0.002193	-0.00359544	-0.00106727
1870	0.00409677	0.00233259	-0.00142774	-0.00157811
1871	0.00289628	0.00256785	-0.0004913	-0.00254727
1872	0.00158784	0.00247916	-0.0011259	-0.00297506
1873	0.00253061	0.00196624	-0.00194067	-0.00199804
1874	0.00297546	0.00186511	-0.00157042	-0.00137245
1875	0.00278104	0.00261181	-0.00145313	-0.0018771
1876	0.00288458	0.00267647	-0.00197572	-0.00255258
1877	0.00458261	0.00299905	-0.00178565	-0.00239489
1878	0.00375895	0.00247223	-0.00068264	-0.00151068
1879	0.00254285	0.00264732	-0.00169182	-0.00167104
1880	0.00383176	0.00227642	-0.000558418	-0.002208
1881	0.00242474	0.00253791	-0.000668841	-0.00168207
1882	0.00350742	0.00331956	-0.00287068	-0.00152641
1883	0.00243693	0.00210233	-0.00156074	-0.00199437
1884	0.00215305	0.0035579	-0.00153695	-0.00161792
1885	0.00397175	0.00296891	-0.00166739	-0.00260468
1886	0.0033523	0.0031528	-0.00208216	-0.00165339
1887	0.00361061	0.0019966	-0.000497305	-0.00107917
1888	0.00164852	0.00309427	-0.00308032	-0.00125126
1889	0.0037899	0.0025819	-0.00188324	-0.00154424
1890	0.00306328	0.00242925	-0.000595653	-0.00124375
1891	0.00262229	0.00214374	-0.00184188	-0.00172728
1892	0.00109408	0.00322511	-0.000945636	-0.00209384
1893	0.00326007	0.00279053	-0.00190868	-0.000405857
1894	0.00332361	0.00244304	-0.00114293	-0.00090191
1895	0.00170744	0.00256631	0.000248138	-0.00203981
1896	0.00111701	0.00284958	0.000836987	-0.00234575
1897	0.00165268	0.00258882	-0.00146488	-0.00234627
1898	0.00284319	0.00294617	-0.00112457	-0.00181772
1899	0.00543023	0.00260051	-0.00105178	-0.00112536
1900	0.00329709	0.0026757	-0.000212918	-0.00288051
1901	0.00274604	0.00304119	-0.00255939	-0.00171337
1902	0.00263882	0.00247773	-0.00243272	-0.00181928
1903	0.00230953	0.00267716	-0.00135333	-0.000957786
1904	0.00219872	0.00268705	-0.0017151	-0.00198947
1905	0.00301938	0.00252908	-0.00106199	-0.00152016
1906	0.0025861	0.00311283	-0.00102156	-0.00178274
1907	0.00332858	0.00227715	-0.00192933	-0.00169929
1908	0.00313219	0.0033466	-0.000981384	-0.00123893
1909	0.00266372	0.00297614	-0.00252291	-0.00158468
1910	0.00172007	0.00235672	-0.00194992	-0.0021599
1911	0.00350926	0.00229701	-0.000339304	-0.00145162
1912	0.00194905	0.00322185	-0.000682902	-0.00170106
1913	0.00248203	0.0028019	0.0011725	-0.00158271
1914	0.00240457	0.00297447	-0.00172667	-0.00224069
1915	0.00199237	0.00396212	-0.00121953	-0.00198872
1916	0.00309881	0.00289927	0.000229454	-0.00138417
1917	0.000980011	0.00264766	-0.00145496	-0.00190877
1918	0.00269016	0.00311479	-0.00190588	-0.00202989
1919	-0.000828492	0.00233357	-0.000155224	-0.00107836
1920	0.00222014	0.00381246	-0.000961665	-0.000838814
1921	0.0036562	0.00344797	-0.00106387	-0.00132605
1922	0.00220825	0.00248747	-0.00132221	-0.00144966
1923	0.00217258	0.0031758	-0.00230142	-0.00128267
1924	0.00211012	0.00238683	-0.00278073	-0.000974095
1925	0.00366821	0.00237572	-0.00129505	-0.000274234
1926	0.00143247	0.00313727	-0.000444215	-0.000582888
1927	0.00353099	0.00285644	-0.000968554	-0.00136597
1928	0.00266029	0.00369172	-0.00031319	-0.00108097
1929	0.00189717	0.00198361	-0.00259856	-0.00129533
1930	0.00268805	0.00303051	-0.00185868	-0.00209761
1931	0.00260336	0.00308606	-0.000803204	-0.00161345
1932	0.00324013	0.00260998	-0.000689676	-0.00142717
1933	0.00162139	0.00274209	0.000927663	-0.00120636
1934	0.00225397	0.00351297	-0.0019	-0.0019347
1935	0.00105277	0.00277026	-0.00127772	-0.00150609
1936	0.00260255	0.00313819	-0.001768	-0.00134279
1937	0.00230323	0.00349629	-0.00198855	-0.00171847
1938	0.00277311	0.00436898	-0.00220389	-0.00180541
1939	0.00494822	0.00340317	-0.000596579	-0.00253454
1940	0.0020012	0.00249522	-0.00148615	-0.00259666
1941	0.00335214	0.00364438	-0.00188853	-0.00148992
1942	0.00291626	0.00240236	-0.00237528	-0.00136963
1943	0.00177254	0.00257939	-0.0010596	-0.00113864
1944	0.00330678	0.00263065	-0.000943257	-0.00167032
1945	0.00374668	0.00294357	-8.49261e-05	-0.0014285
1946	0.00368127	0.00323536	8.99665e-05	-0.000982733
1947	0.00230063	0.00308522	-0.000256868	-0.0014015
1948	0.0026136	0.00340704	-0.000686668	-0.000733956
1949	0.00274956	0.00302976	-0.00140625	-0.00141611
1950	0.00200614	0.00347507	-0.00312844	-0.00189936
1951	0.000706326	0.0029162	-0.00126027	-0.00189438
1952	0.00249347	0.0028835	-0.00120517	-0.000660763
1953	0.00168122	0.00349873	-0.00173584	-0.00149733
1954	0.00265316	0.003455	-0.00169578	-0.00123364
1955	0.00118259	0.00310511	-0.00137259	-0.00146504
1956	0.00256512	0.00357781	-0.00265492	-0.00188356
1957	0.00264649	0.00329746	-0.00145863	-0.00181852
1958	0.00141257	0.00271081	-0.00262596	-0.000744351
1959	0.001852	0.00191943	-0.00194171	-0.00122795
1960	0.00173423	0.00279379	-0.000232933	-0.00155655
1961	0.00231378	0.00332118	-0.000554544	-0.00134319
1962	0.0035048	0.00346562	-0.000448299	-0.00112704
1963	0.00259031	0.00305675	-0.000427788	-0.000821242
1964	0.00319814	0.00304546	-0.000347157	-0.00239658
1965	0.00222415	0.00326741	-0.000925949	-0.00167465
1966	0.0021358	0.00212364	-1.09586e-05	-0.000700743
1967	0.0019441	0.00238792	-0.00206172	-0.00147022
1968	0.00331061	0.00265187	-0.000795767	-0.000744628
1969	0.00352237	0.00301218	-0.00122386	-0.000864333
1970	0.0025148	0.00306968	-0.00117051	-0.000982934
1971	0.0026967	0.00352677	-0.000323821	-0.00156061
1972	0.00372502	0.003814	-0.0037673	-0.0013145
1973	0.00250024	0.00286259	-0.00046211	-0.000911214
1974	0.00149782	0.00271083	-0.000675872	-0.00120395
1975	0.00323482	0.00250974	0.000731624	-0.00138623
1976	0.00204804	0.00351962	-0.000518435	-0.00154423
1977	0.00303425	0.00315413	-0.000454141	-0.000424273
1978	0.00199228	0.00273187	0.000664431	-0.00155438
1979	0.00274828	0.00290269	-0.00110784	-0.000553316
1980	0.00149046	0.00317188	-0.000131579	-0.00180192
1981	0.000819439	0.00320513	-0.001853	-0.00124229
1982	0.00128333	0.00301546	-0.00332115	-0.00158321
1983	0.00260431	0.00346313	0.000177253	-0.00123512
1984	0.00167507	0.00439002	-0.000906214	-0.00169144
1985	0.00144544	0.00330528	-0.00224226	-0.000830144
1986	0.00245301	0.00319644	-9.60456e-05	-0.00119695
1987	0.0034417	0.00318257	0.000157856	0.000243128
1988	0.00199327	0.00282483	-0.00215361	-0.00106765
1989	0.00309292	0.00237384	-0.000732975	-0.000590103
1990	0.00193667	0.00285054	0.000671043	7.50856e-05
1991	0.00229171	0.00417846	-0.00204331	-0.00151581
1992	0.00227778	0.00330332	-0.00174289	-0.00179929
1993	0.00313139	0.00240123	-0.00169539	-0.000501842
1994	0.00185709	0.00396495	7.94333e-06	-0.00187535
1995	0.00294167	0.00383117	-0.00131258	-0.0010682
1996	0.000308648	0.00294908	-0.00123747	-0.00110184
1997	0.00131482	0.00248772	-0.000516701	-0.00182561
1998	0.00228635	0.00232026	0.00105065	-0.00103346
[truncated: 8,003 more rows]

## Sheet: ED7f
7f
decision time
mCherry	Chrimson
0.0242992	-0.00617763
0.0229015	0.0188143
0.0197776	0.00581485
0.0683639	-0.00423552
0.0141361	0.0438429
0.0326765	0.066798
0.0268799	0.0468532
side port occupancy time
mCherry	Chrimson
-0.145767	-0.0273333
-0.219267	0.093
0.110133	-0.0295
0.0656333	-0.064
-0.18405	0.0685333
-0.0311	0.0102333
-0.0225	-0.0408333

## Sheet: ED7k
control
	CI_mean	CI_sem	CI_size	CI_std	CO_mean	CO_sem	CO_size	CO_std	SI_mean	SI_sem	SI_size	SI_std	SIr_mean	SIr_sem	SIr_size	SIr_std	SO_mean	SO_sem	SO_size	SO_std	sl_mean	sl_sem	sl_size	sl_std	spnnrOff_mean	spnnrOff_sem	spnnrOff_size	spnnrOff_std
-20	-0.11889	0.00245627	10	0.00776739	-0.037165	0.00277108	10	0.00876294	0.00311306	0.00611061	10	0.0193234	-0.0362885	0.00703325	10	0.0222411	-0.00103924	0.00192329	10	0.00608197	0.0361936	0.0016562	10	0.00523737	-0.175578	0.00609145	10	0.0192629
-19	-0.217781	0.00315543	10	0.00997834	-0.0653838	0.00360959	10	0.0114145	0.00240514	0.00562332	10	0.0177825	-0.0333566	0.00744606	10	0.0235465	0.00952429	0.00243321	10	0.00769447	0.0518136	0.00222233	10	0.00702763	-0.155952	0.0094152	10	0.0297735
-18	-0.180997	0.00220821	10	0.00698298	-0.0857042	0.00421602	10	0.0133322	0.0138107	0.00493166	10	0.0155953	-0.0642229	0.00637572	10	0.0201618	0.0175856	0.00267883	10	0.00847122	0.0493576	0.00225227	10	0.00712232	-0.143423	0.00713146	10	0.0225517
-17	-0.166477	0.00413602	10	0.0130792	-0.107861	0.00640203	10	0.020245	0.0394252	0.00700792	10	0.022161	-0.108936	0.00783532	10	0.0247775	0.0207686	0.00322241	10	0.0101902	0.04444	0.0022182	10	0.00701458	-0.152472	0.00909577	10	0.0287633
-16	-0.137376	0.00728595	10	0.0230402	-0.120359	0.00783405	10	0.0247734	0.0685125	0.00729327	10	0.0230634	-0.165406	0.00572183	10	0.018094	0.0265484	0.00407176	10	0.012876	0.0477012	0.00181996	10	0.00575522	-0.158096	0.00557802	10	0.0176392
-15	-0.0926516	0.00952156	10	0.0301098	-0.133214	0.00866525	10	0.0274019	0.104905	0.00721275	10	0.0228087	-0.197288	0.0105031	10	0.0332136	0.0451637	0.00450224	10	0.0142373	0.0424139	0.00144036	10	0.00455481	-0.143882	0.00604531	10	0.0191169
-14	-0.0633302	0.011045	10	0.0349275	-0.120469	0.00976842	10	0.0308905	0.16799	0.00627455	10	0.0198419	-0.243033	0.0108312	10	0.0342511	0.0395309	0.00495749	10	0.0156769	0.0398208	0.00184695	10	0.00584056	-0.120006	0.00557371	10	0.0176256
-13	-0.0677666	0.0111746	10	0.0353371	-0.121512	0.0096185	10	0.0304164	0.209527	0.00710068	10	0.0224543	-0.249712	0.0112562	10	0.0355953	0.0417413	0.0046865	10	0.01482	0.0360023	0.00206507	10	0.00653031	-0.121955	0.00777215	10	0.0245777
-12	-0.0560219	0.0109009	10	0.0344717	-0.114059	0.00867182	10	0.0274227	0.319014	0.00490108	10	0.0154986	-0.301856	0.00688925	10	0.0217857	0.04825	0.00545849	10	0.0172613	0.0327437	0.00222171	10	0.00702566	-0.116935	0.00936108	10	0.0296023
-11	-0.042395	0.0114382	10	0.0361707	-0.115555	0.00865373	10	0.0273655	0.476145	0.00601371	10	0.019017	-0.320406	0.00765755	10	0.0242153	0.0456211	0.00509216	10	0.0161028	0.0250896	0.00256401	10	0.00810812	-0.0952328	0.00701201	10	0.0221739
-10	-0.049494	0.0110292	10	0.0348773	-0.11613	0.0094913	10	0.0300141	0.657423	0.00882109	10	0.0278947	-0.286009	0.00935809	10	0.0295929	0.0552737	0.00482028	10	0.0152431	0.029012	0.0016699	10	0.0052807	-0.0865689	0.00624407	10	0.0197455
-9	-0.0542221	0.01088	10	0.0344056	-0.0891203	0.0101298	10	0.0320332	0.805506	0.0100913	10	0.0319116	-0.187917	0.0100603	10	0.0318135	0.0541905	0.00444517	10	0.0140568	0.0316241	0.00160943	10	0.00508948	-0.0562358	0.00997061	10	0.0315298
-8	-0.104857	0.0109844	10	0.0347357	-0.0592023	0.00974498	10	0.0308163	0.853878	0.0115382	10	0.0364871	-0.112785	0.0101084	10	0.0319654	0.040622	0.00434821	10	0.0137503	0.0288007	0.00145425	10	0.00459876	-0.0799609	0.0100619	10	0.0318184
-7	-0.147776	0.0111222	10	0.0351714	-0.051837	0.0104834	10	0.0331513	0.819985	0.00894194	10	0.0282769	-0.100079	0.00858384	10	0.0271445	0.0458603	0.00443353	10	0.0140201	0.0337929	0.00158325	10	0.00500668	-0.1347	0.00995667	10	0.0314858
-6	-0.166018	0.0107284	10	0.0339263	-0.0544792	0.00995102	10	0.0314679	0.742481	0.00596678	10	0.0188686	-0.125752	0.006866	10	0.0217122	0.0407258	0.00430132	10	0.013602	0.0414103	0.00176398	10	0.00557819	-0.0988854	0.0107387	10	0.0339587
-5	-0.175633	0.0100423	10	0.0317566	-0.0572848	0.00820261	10	0.0259389	0.733366	0.00982179	10	0.0310592	-0.159466	0.0105963	10	0.0335086	0.0551416	0.00356028	10	0.0112586	0.0581806	0.00175809	10	0.00555956	-0.139821	0.0101816	10	0.0321971
-4	-0.200217	0.00812488	10	0.0256931	-0.0334158	0.00653009	10	0.02065	0.715633	0.0078973	10	0.0249735	-0.190804	0.00990747	10	0.0313302	0.0534264	0.00404918	10	0.0128046	0.0792785	0.00195566	10	0.00618435	-0.182329	0.0119852	10	0.0379006
-3	-0.216789	0.0069505	10	0.0219794	-0.018324	0.00661558	10	0.0209203	0.638883	0.00676202	10	0.0213834	-0.196437	0.00781415	10	0.0247105	0.0641909	0.0035353	10	0.0111796	0.0700997	0.00152846	10	0.00483342	-0.202769	0.00897089	10	0.0283684
-2	-0.242204	0.00706161	10	0.0223308	0.00338975	0.00875171	10	0.0276753	0.428823	0.0051165	10	0.0161798	-0.207374	0.00826064	10	0.0261224	0.0302177	0.00321493	10	0.0101665	0.0971425	0.00107668	10	0.00340475	-0.277028	0.0123114	10	0.0389321
-1	-0.298203	0.00922748	10	0.0291799	0.0189331	0.0109544	10	0.0346407	0.0696921	0.00674354	10	0.021325	-0.237746	0.00720303	10	0.022778	0.0269308	0.00430316	10	0.0136078	0.0844033	0.00102519	10	0.00324195	-0.310144	0.015219	10	0.0481268
0	-0.327685	0.0107847	10	0.0341042	0.0329117	0.0118462	10	0.0374609	-0.285426	0.00752138	10	0.0237847	-0.356749	0.00656914	10	0.0207734	0.0388949	0.00406447	10	0.012853	0.119441	0.0015046	10	0.00475795	-0.35717	0.0117713	10	0.0372241
1	-0.267384	0.0118649	10	0.0375202	0.0493221	0.0120113	10	0.0379829	-0.528292	0.00990904	10	0.0313351	-0.458302	0.0101986	10	0.0322508	0.0967264	0.00391482	10	0.0123798	0.124124	0.00172742	10	0.00546259	-0.356424	0.013381	10	0.0423146
2	-0.158023	0.012911	10	0.040828	0.0429073	0.0118972	10	0.0376223	-0.725572	0.00762054	10	0.0240982	-0.161422	0.00751913	10	0.0237776	0.16043	0.00386688	10	0.0122281	0.0724262	0.00188025	10	0.00594588	-0.272056	0.0165673	10	0.0523904
3	-0.0617432	0.012674	10	0.0400786	-0.0379898	0.010845	10	0.0342948	-1.03302	0.00617909	10	0.01954	1.15454	0.00732564	10	0.0231657	0.20369	0.00375784	10	0.0118833	0.0464866	0.000858867	10	0.00271598	-0.31177	0.0147228	10	0.0465575
4	0.0362248	0.0128649	10	0.0406824	-0.136613	0.0109116	10	0.0345056	-1.29998	0.00481776	10	0.0152351	2.27425	0.0051788	10	0.0163768	0.213352	0.00406031	10	0.0128398	0.00493722	0.00157917	10	0.00499379	-0.374134	0.0116031	10	0.0366923
5	0.137993	0.0117863	10	0.0372715	-0.170182	0.0111787	10	0.03535	-1.44427	0.00437413	10	0.0138322	2.57161	0.00631872	10	0.0199815	0.23787	0.00447862	10	0.0141626	-0.00846138	0.0016604	10	0.00525066	-0.41173	0.00971601	10	0.0307247
6	0.192204	0.0124539	10	0.0393828	-0.14529	0.01159	10	0.0366507	-1.35847	0.00548017	10	0.0173298	2.18221	0.007293	10	0.0230625	0.214588	0.00513261	10	0.0162307	-0.0153388	0.00123384	10	0.00390174	-0.32153	0.0130873	10	0.0413856
7	0.195702	0.0119365	10	0.0377466	-0.0789845	0.0131427	10	0.0415608	-1.09137	0.00488861	10	0.0154592	1.55587	0.00804721	10	0.0254475	0.174318	0.00538418	10	0.0170263	-0.037819	0.00180785	10	0.00571693	-0.200495	0.00934698	10	0.0295577
8	0.1169	0.0135795	10	0.0429422	-0.0298471	0.0137461	10	0.0434691	-0.85769	0.00617862	10	0.0195385	1.03832	0.00879425	10	0.0278099	0.155413	0.00461825	10	0.0146042	-0.0460083	0.0022498	10	0.0071145	-0.121077	0.00702071	10	0.0222014
9	0.0366436	0.0140219	10	0.0443412	0.0175043	0.0139076	10	0.0439798	-0.67753	0.00684849	10	0.0216568	0.717397	0.00855772	10	0.0270619	0.165625	0.00417151	10	0.0131915	-0.0662087	0.00167703	10	0.00530322	-0.0788139	0.00781041	10	0.0246987
10	-0.0411842	0.0131968	10	0.041732	0.0650892	0.0138665	10	0.0438498	-0.562472	0.00734508	10	0.0232272	0.506022	0.00974635	10	0.0308207	0.205043	0.00346663	10	0.0109624	-0.0690039	0.0009046	10	0.0028606	-0.0557671	0.00891379	10	0.0281879
11	-0.101743	0.0119975	10	0.0379395	0.0682223	0.0137115	10	0.0433595	-0.477572	0.0076066	10	0.0240542	0.328471	0.0097226	10	0.0307456	0.24847	0.00328639	10	0.0103925	-0.0592197	0.000997336	10	0.00315385	-0.076858	0.00702742	10	0.0222227
12	-0.117224	0.0104909	10	0.0331753	0.0413047	0.0136442	10	0.0431467	-0.43132	0.00651402	10	0.0205992	0.183497	0.0100291	10	0.0317148	0.232531	0.00285749	10	0.00903619	-0.0477611	0.00125944	10	0.00398269	-0.0232211	0.00839301	10	0.026541
13	-0.106395	0.00983073	10	0.0310875	-0.0182611	0.0133388	10	0.0421811	-0.424438	0.00541617	10	0.0171274	0.0910613	0.00994017	10	0.0314336	0.175317	0.0035854	10	0.011338	-0.0476993	0.00113095	10	0.00357639	-0.0303782	0.00480943	10	0.0152087
14	-0.0866848	0.0121474	10	0.0384133	-0.0869706	0.0127143	10	0.0402061	-0.40771	0.00361674	10	0.0114371	0.0183358	0.00756986	10	0.023938	0.0950723	0.00303641	10	0.00960196	-0.0475103	0.00120201	10	0.0038011	-0.0185875	0.00529741	10	0.0167519
15	-0.0740039	0.0107789	10	0.0340859	-0.127819	0.0131548	10	0.041599	-0.420688	0.00522057	10	0.0165089	0.0426465	0.00600296	10	0.018983	0.0100397	0.00298275	10	0.00943228	-0.0561011	0.00199113	10	0.00629651	-0.0212012	0.00740738	10	0.0234242
16	-0.0816248	0.0114016	10	0.0360552	-0.16275	0.0136404	10	0.0431346	-0.397279	0.00489071	10	0.0154658	0.0328844	0.00481227	10	0.0152177	-0.079923	0.00342454	10	0.0108294	-0.0611385	0.00179789	10	0.00568541	-0.0414673	0.00506688	10	0.0160229
17	-0.0580616	0.0106043	10	0.0335338	-0.141858	0.010321	10	0.0326378	-0.367263	0.00709973	10	0.0224513	0.050953	0.00661312	10	0.0209125	-0.136373	0.00344822	10	0.0109042	-0.0652096	0.00170975	10	0.0054067	-0.0531702	0.00542449	10	0.0171537
18	-0.0459714	0.00786501	10	0.0248713	-0.102841	0.00802108	10	0.0253649	-0.33362	0.00319671	10	0.0101089	0.060909	0.00492937	10	0.015588	-0.174628	0.00361221	10	0.0114228	-0.0657845	0.00194736	10	0.0061581	-0.0898636	0.00738476	10	0.0233527
19	-0.0179624	0.00593225	10	0.0187594	-0.0783769	0.00482763	10	0.0152663	-0.276478	0.00430189	10	0.0136038	0.0726911	0.00490164	10	0.0155003	-0.188833	0.00380259	10	0.0120249	-0.0654055	0.00219534	10	0.00694229	-0.0890118	0.00761436	10	0.0240787
20	-0.00996843	0.0029331	10	0.00927527	-0.0538527	0.00326994	10	0.0103404	-0.228355	0.00635723	10	0.0201033	0.0796214	0.0055429	10	0.0175282	-0.217001	0.00193935	10	0.00613277	-0.0383637	0.00133945	10	0.0042357	-0.0950916	0.00803685	10	0.0254148
tetanus
	CI_mean	CI_sem	CI_size	CI_std	CO_mean	CO_sem	CO_size	CO_std	SI_mean	SI_sem	SI_size	SI_std	SIr_mean	SIr_sem	SIr_size	SIr_std	SO_mean	SO_sem	SO_size	SO_std	sl_mean	sl_sem	sl_size	sl_std	spnnrOff_mean	spnnrOff_sem	spnnrOff_size	spnnrOff_std
-20	-0.104797	0.00381275	10	0.012057	0.00119998	0.00387022	10	0.0122387	0.0895168	0.00837225	10	0.0264754	0.0880751	0.00758277	10	0.0239788	-0.0643184	0.00432996	10	0.0136925	0.0311836	0.00103343	10	0.003268	0.00506922	0.00727812	10	0.0230154
-19	-0.105297	0.00320592	10	0.010138	0.0018716	0.00535827	10	0.0169443	0.153111	0.00961877	10	0.0304172	0.0546247	0.0144256	10	0.0456176	-0.0809422	0.00359423	10	0.011366	0.0524851	0.00166559	10	0.00526705	-0.0219767	0.0084204	10	0.0266277
-18	-0.0828652	0.0043399	10	0.013724	-0.0110219	0.00632765	10	0.0200098	0.142631	0.0150894	10	0.0477167	0.101803	0.0153657	10	0.0485905	-0.059752	0.00409208	10	0.0129403	0.0531002	0.00196642	10	0.00621838	0.0253561	0.00507216	10	0.0160396
-17	-0.0861496	0.00721261	10	0.0228083	-0.0215429	0.00815391	10	0.0257849	0.121802	0.0121878	10	0.0385412	0.117767	0.0119543	10	0.0378027	-0.0614341	0.00429537	10	0.0135831	0.0479483	0.00149169	10	0.00471715	0.0233462	0.00356573	10	0.0112758
-16	-0.0861732	0.00610918	10	0.0193189	-0.0260436	0.00611849	10	0.0193484	0.114748	0.0121957	10	0.0385661	0.120194	0.00874172	10	0.0276438	-0.0509874	0.00441639	10	0.0139658	0.0386443	0.00162461	10	0.00513747	0.00125799	0.00791542	10	0.0250307
-15	-0.091433	0.00981158	10	0.0310269	-0.0536989	0.00676934	10	0.0214065	0.14565	0.011542	10	0.0364989	0.0222056	0.0106018	10	0.0335258	-0.0368646	0.00486176	10	0.0153742	0.0456516	0.00204793	10	0.00647612	0.0185004	0.00555806	10	0.0175761
-14	-0.0762037	0.00895436	10	0.0283162	-0.065276	0.0130299	10	0.041204	0.0894188	0.0098526	10	0.0311566	0.0721657	0.00643801	10	0.0203588	-0.0426272	0.00236892	10	0.0074912	0.0476709	0.00159699	10	0.00505012	-0.00851335	0.00330567	10	0.0104534
-13	-0.0925225	0.0132098	10	0.041773	-0.0801677	0.0128995	10	0.0407917	0.0460956	0.0122147	10	0.0386264	0.0821673	0.0066632	10	0.0210709	-0.0380129	0.00423825	10	0.0134025	0.0437347	0.00182076	10	0.00575776	-0.00555835	0.00845367	10	0.0267329
-12	-0.0724865	0.0125854	10	0.0397987	-0.108934	0.0105802	10	0.0334575	0.0182983	0.00829575	10	0.0262335	0.0361002	0.00931942	10	0.0294706	-0.0148565	0.00382053	10	0.0120816	0.0360887	0.00137721	10	0.00435513	-0.0225486	0.00614273	10	0.019425
-11	-0.0407633	0.0121389	10	0.0383865	-0.0997389	0.0119136	10	0.0376741	0.0256546	0.0062017	10	0.0196115	-0.023976	0.00800009	10	0.0252985	-0.0120262	0.00516869	10	0.0163448	0.0251425	0.00167921	10	0.00531013	0.00200021	0.00481922	10	0.0152397
-10	-0.0484596	0.0147982	10	0.0467959	-0.0996633	0.0113789	10	0.0359834	-0.00268074	0.00815015	10	0.025773	-0.0117371	0.0069127	10	0.0218599	0.0263414	0.00578474	10	0.018293	0.025921	0.0023813	10	0.00753032	-0.0107808	0.00629842	10	0.0199173
-9	-0.0369832	0.0143168	10	0.0452738	-0.15086	0.012825	10	0.0405562	0.0166386	0.00673187	10	0.021288	-0.0845357	0.00744522	10	0.0235439	0.0198116	0.00619127	10	0.0195785	0.0249616	0.00149184	10	0.0047176	-0.0302159	0.00624617	10	0.0197521
-8	-0.0398125	0.014097	10	0.0445785	-0.148134	0.0164692	10	0.0520803	-0.0303636	0.00658965	10	0.0208383	-0.0717862	0.00637886	10	0.0201717	0.0249556	0.00546207	10	0.0172726	0.0225027	0.00110859	10	0.00350568	-0.0854056	0.00572774	10	0.0181127
-7	-0.0184862	0.0155314	10	0.0491146	-0.177988	0.018969	10	0.0599854	-0.013352	0.00828333	10	0.0261942	-0.145364	0.0107095	10	0.0338666	0.0670317	0.00548661	10	0.0173502	0.0226057	0.00142319	10	0.00450052	-0.0624859	0.00439395	10	0.0138949
-6	-0.0185834	0.0180258	10	0.0570026	-0.205394	0.0209315	10	0.0661911	-0.0512462	0.00895981	10	0.0283334	-0.125168	0.006622	10	0.0209406	0.0679325	0.00542728	10	0.0171626	0.0229553	0.00118343	10	0.00374234	-0.0889957	0.00667876	10	0.0211201
-5	-0.0280355	0.0182725	10	0.0577826	-0.259357	0.0209909	10	0.0663791	-0.0226199	0.00548426	10	0.0173427	-0.179289	0.00310115	10	0.00980669	0.0709741	0.00454095	10	0.0143597	0.0250124	0.00165662	10	0.00523869	-0.071031	0.00685991	10	0.0216929
-4	-0.0152152	0.0211127	10	0.0667641	-0.350008	0.0228217	10	0.0721687	0.0247661	0.00946917	10	0.0299441	-0.205522	0.0107142	10	0.0338813	0.101158	0.00523666	10	0.0165598	0.028802	0.00157346	10	0.00497571	-0.0676296	0.0066198	10	0.0209336
-3	0.0325139	0.0219235	10	0.0693282	-0.432601	0.0231211	10	0.0731154	0.124246	0.00871141	10	0.0275479	-0.320914	0.00695409	10	0.0219908	0.0580339	0.00824775	10	0.0260817	0.011839	0.00185313	10	0.00586012	-0.0588393	0.00635217	10	0.0200873
-2	0.0575103	0.0237165	10	0.0749981	-0.471546	0.0241993	10	0.0765249	0.0892621	0.00691323	10	0.0218616	-0.365576	0.00587233	10	0.0185699	0.0355801	0.00395866	10	0.0125184	0.0307113	0.00206242	10	0.00652195	-0.012621	0.00713345	10	0.022558
-1	0.0988478	0.022891	10	0.0723877	-0.503861	0.0236292	10	0.0747222	0.0792582	0.00955609	10	0.030219	-0.504108	0.00824683	10	0.0260788	0.0353317	0.00458423	10	0.0144966	0.0239431	0.00247678	10	0.00783226	0.0431238	0.0049306	10	0.0155919
0	0.193888	0.0237753	10	0.0751839	-0.532702	0.0254429	10	0.0804576	0.038127	0.00853425	10	0.0269877	-0.605733	0.00826301	10	0.0261299	0.105357	0.00421943	10	0.013343	0.0380576	0.000879925	10	0.00278257	-0.00292131	0.00662799	10	0.0209596
1	0.302711	0.0230528	10	0.0728994	-0.508749	0.021099	10	0.0667209	-0.0557561	0.0101605	10	0.0321302	-0.610147	0.00872225	10	0.0275822	0.240483	0.00278826	10	0.00881724	0.0421281	0.00130863	10	0.00413825	-0.00548791	0.00412234	10	0.013036
2	0.398033	0.0225779	10	0.0713977	-0.445401	0.019603	10	0.0619901	-0.080401	0.00855687	10	0.0270592	-0.606271	0.0106395	10	0.0336451	0.278105	0.00434066	10	0.0137264	0.0237969	0.00148532	10	0.00469701	-0.0486017	0.00741373	10	0.0234443
3	0.499141	0.0208439	10	0.0659143	-0.440868	0.0185704	10	0.0587246	-0.141938	0.01082	10	0.0342159	-0.148974	0.0119643	10	0.0378344	0.20061	0.00282462	10	0.00893222	0.0455692	0.0024017	10	0.00759483	-0.0793186	0.00653902	10	0.0206782
4	0.596815	0.0183816	10	0.0581279	-0.429768	0.0189802	10	0.0600208	-0.325985	0.0124693	10	0.0394314	0.554023	0.011613	10	0.0367236	0.131037	0.00313866	10	0.00992533	0.0137067	0.00124712	10	0.00394375	-0.0277337	0.00616519	10	0.019496
5	0.638567	0.0187445	10	0.0592753	-0.334112	0.0205062	10	0.0648462	-0.488239	0.00888365	10	0.0280926	1.04974	0.00758428	10	0.0239836	0.0859409	0.00438935	10	0.0138803	-0.0134937	0.00119001	10	0.00376315	-0.0391087	0.00395406	10	0.0125038
6	0.708741	0.0185145	10	0.0585479	-0.213469	0.0182047	10	0.0575685	-0.688892	0.00796786	10	0.0251966	1.39997	0.0103792	10	0.032822	0.124951	0.00246909	10	0.00780794	-0.00337817	0.00205227	10	0.00648984	-0.0454152	0.00762402	10	0.0241093
7	0.79239	0.0190866	10	0.0603573	-0.154574	0.0165547	10	0.0523506	-0.775851	0.0119837	10	0.0378958	1.38523	0.0100639	10	0.0318248	0.117215	0.00382416	10	0.0120931	-0.0190466	0.00203554	10	0.00643695	-0.00769774	0.0059611	10	0.0188507
8	0.770583	0.0171558	10	0.0542515	-0.104363	0.0136462	10	0.0431529	-0.779071	0.009	10	0.0284605	1.22626	0.00863522	10	0.027307	0.0908825	0.00395305	10	0.0125006	-0.0322853	0.00136815	10	0.00432646	-0.032352	0.00771491	10	0.0243967
9	0.703835	0.0160461	10	0.0507421	-0.051508	0.0129312	10	0.0408919	-0.752046	0.00353766	10	0.011187	1.03145	0.00778035	10	0.0246036	0.047264	0.00379485	10	0.0120004	-0.0387648	0.00216843	10	0.00685718	-0.0159623	0.00422243	10	0.0133525
10	0.58133	0.0159464	10	0.0504269	0.00871886	0.0128965	10	0.0407825	-0.630834	0.00714099	10	0.0225818	0.866343	0.0072623	10	0.0229654	0.0446285	0.00411657	10	0.0130178	-0.0495325	0.00182225	10	0.00576247	-0.0136999	0.00707575	10	0.0223755
11	0.430999	0.0135384	10	0.042812	0.0618728	0.0152817	10	0.0483249	-0.541304	0.00840269	10	0.0265716	0.780989	0.012354	10	0.0390669	-0.0120987	0.00438717	10	0.0138734	-0.0496482	0.00157269	10	0.00497329	-0.00097939	0.00686127	10	0.0216972
12	0.302644	0.013578	10	0.0429373	0.102391	0.0106491	10	0.0336755	-0.491477	0.00933711	10	0.0295265	0.722554	0.0110977	10	0.0350939	-0.0244745	0.00462713	10	0.0146323	-0.0568432	0.00130942	10	0.00414075	-0.0291133	0.00599212	10	0.0189488
13	0.211307	0.0115364	10	0.0364814	0.134373	0.0106477	10	0.0336711	-0.427844	0.00868515	10	0.0274649	0.651567	0.00855536	10	0.0270544	-0.0537627	0.00618017	10	0.0195434	-0.0545382	0.0012794	10	0.00404582	0.029982	0.00715391	10	0.0226226
14	0.131568	0.011705	10	0.0370144	0.105472	0.012572	10	0.0397561	-0.383053	0.00847528	10	0.0268012	0.540714	0.00765644	10	0.0242118	-0.0827998	0.00215372	10	0.00681065	-0.0528232	0.001604	10	0.00507228	0.0588283	0.0058487	10	0.0184952
15	0.0658999	0.0108718	10	0.0343796	0.120257	0.0111047	10	0.0351162	-0.33554	0.0085263	10	0.0269625	0.386391	0.00886362	10	0.0280292	-0.103254	0.00575993	10	0.0182145	-0.0487412	0.001923	10	0.00608105	0.0514438	0.00661194	10	0.0209088
16	0.0523878	0.0116653	10	0.036889	0.0951468	0.0093754	10	0.0296476	-0.282771	0.00662772	10	0.0209587	0.23172	0.00734831	10	0.0232374	-0.097013	0.00214695	10	0.00678924	-0.0434977	0.00136695	10	0.00432267	0.0570819	0.00653724	10	0.0206726
17	0.010798	0.009539	10	0.030165	0.0809956	0.00957109	10	0.0302664	-0.211865	0.00950687	10	0.0300634	0.123706	0.00823251	10	0.0260335	-0.117327	0.00365878	10	0.0115701	-0.0348256	0.00160687	10	0.00508136	0.0820034	0.00749609	10	0.0237047
18	-0.00988688	0.00888348	10	0.028092	0.0810173	0.00358175	10	0.0113265	-0.218026	0.00693804	10	0.02194	0.106447	0.0067573	10	0.0213685	-0.125653	0.00399272	10	0.0126261	-0.013402	0.00178678	10	0.0056503	0.0698039	0.00725406	10	0.0229394
19	-0.0232826	0.00663977	10	0.0209968	0.0523342	0.00504801	10	0.0159632	-0.180562	0.00624868	10	0.0197601	0.051138	0.00842917	10	0.0266554	-0.124211	0.00378201	10	0.0119598	0.00717215	0.00124259	10	0.0039294	0.0940971	0.00857122	10	0.0271046
20	-0.00710295	0.00389244	10	0.012309	0.0484134	0.00389006	10	0.0123014	-0.175477	0.00628712	10	0.0198816	0.0487752	0.00874991	10	0.0276697	0.100261	0.00508248	10	0.0160722	0.0152483	0.000943556	10	0.00298379	0.0841177	0.010763	10	0.0340355
