# Supplementary material for: Dopamine and glutamate regulate striatal acetylcholine in decision-making
Source: Nature. 2023 Aug 9;621(7979):577–85. doi: 10.1038/s41586-023-06492-9 (PMC10511323; doi:10.1038/s41586-023-06492-9)
Supplement: Supplementary file 17 — Source Data Extended Data Fig. 8 [file 41586_2023_6492_MOESM17_ESM.xlsx]

## Sheet: ED8d
w_AA_mCh_time	w_AA_mCh_mean	w_AA_mCh_sem	bl1	w_AA_mCh_processed_S732_06172020_mean	w_AA_mCh_processed_S732_06172020_sem	w_AA_mCh_processed_S732_06212020_mean	w_AA_mCh_processed_S732_06212020_sem	w_AA_mCh_processed_S735_06152020_mean	w_AA_mCh_processed_S735_06152020_sem	w_AA_mCh_processed_S735_06212020_mean	w_AA_mCh_processed_S735_06212020_sem	w_AA_mCh_processed_S736_06172020_mean	w_AA_mCh_processed_S736_06172020_sem	w_AA_mCh_processed_S736_06212020_mean	w_AA_mCh_processed_S736_06212020_sem	w_AA_mCh_processed_S776_06272020_mean	w_AA_mCh_processed_S776_06272020_sem	w_AA_mCh_processed_S776_06292020_mean	w_AA_mCh_processed_S776_06292020_sem	w_AA_mCh_processed_S776_07012020_mean	w_AA_mCh_processed_S776_07012020_sem	bl2	w_AA_TelC_time	w_AA_TelC_mean	w_AA_TelC_sem	bl3	w_AA_TelC_processed_S732_06172020_mean	w_AA_TelC_processed_S732_06172020_sem	w_AA_TelC_processed_S732_06212020_mean	w_AA_TelC_processed_S732_06212020_sem	w_AA_TelC_processed_S735_06152020_mean	w_AA_TelC_processed_S735_06152020_sem	w_AA_TelC_processed_S735_06212020_mean	w_AA_TelC_processed_S735_06212020_sem	w_AA_TelC_processed_S736_06172020_mean	w_AA_TelC_processed_S736_06172020_sem	w_AA_TelC_processed_S736_06212020_mean	w_AA_TelC_processed_S736_06212020_sem	w_AA_TelC_processed_S776_06272020_mean	w_AA_TelC_processed_S776_06272020_sem	w_AA_TelC_processed_S776_06292020_mean	w_AA_TelC_processed_S776_06292020_sem	w_AA_TelC_processed_S776_07012020_mean	w_AA_TelC_processed_S776_07012020_sem	bl4	w_aa_mCh_time	w_aa_mCh_mean	w_aa_mCh_sem	bl5
-2.16	-0.173009	0.0435326		-0.156981	0.0580513	-0.209808	0.0520422	-0.203265	0.0648263	-0.293194	0.0602773	-0.0746304	0.082792	0.118708	0.060991	-0.30354	0.0745637	-0.115174	0.0611725	-0.319195	0.0690076		-2.16	-0.13732	0.034452		-0.157142	0.0516077	-0.152785	0.0475751	-0.1931	0.0623656	-0.201442	0.0643855	-0.137212	0.0696042	0.0238753	0.0574809	-0.18161	0.0770535	0.0544118	0.0712723	-0.290879	0.0785599		-2.16	-0.313943	0.0928738
-2.106	-0.196658	0.033066		-0.141783	0.0536805	-0.264057	0.0500537	-0.284007	0.069384	-0.245584	0.0616731	-0.16221	0.0895095	0.00346298	0.0556136	-0.267949	0.0805901	-0.0930748	0.0638967	-0.314717	0.0691835		-2.106	-0.168941	0.0308729		-0.199394	0.0524615	-0.189874	0.0486001	-0.28559	0.0638602	-0.194087	0.0655499	-0.205767	0.0756638	-0.0534214	0.0567099	-0.164477	0.0770836	0.0289426	0.0710239	-0.256806	0.072842		-2.106	-0.338813	0.0595866
-2.052	-0.211854	0.0314464		-0.121034	0.0537349	-0.208268	0.0501781	-0.329859	0.0657445	-0.303814	0.0597557	-0.191419	0.0781686	-0.0505605	0.0602435	-0.219514	0.0830285	-0.138026	0.0669868	-0.344194	0.072583		-2.052	-0.194122	0.0186489		-0.22277	0.0531729	-0.245227	0.0478561	-0.254394	0.0655425	-0.165711	0.0594165	-0.222018	0.0752539	-0.190832	0.0515605	-0.157044	0.0821244	-0.0632503	0.0737557	-0.225853	0.078892		-2.052	-0.37542	0.0716715
-1.998	-0.231417	0.0257976		-0.131897	0.0573738	-0.221294	0.0514102	-0.300382	0.067841	-0.181473	0.0667729	-0.231969	0.0716514	-0.128894	0.0658917	-0.262924	0.0799795	-0.233948	0.0664265	-0.38997	0.0750714		-1.998	-0.199664	0.0229923		-0.143211	0.0522794	-0.238238	0.050792	-0.199335	0.0629653	-0.134567	0.0628354	-0.251208	0.0670382	-0.210919	0.0544194	-0.193943	0.0777649	-0.0887895	0.0723971	-0.336771	0.0766992		-1.998	-0.355546	0.0378192
-1.944	-0.230363	0.0223166		-0.189152	0.0571597	-0.270681	0.056087	-0.227415	0.0663877	-0.265036	0.0600789	-0.230089	0.0750626	-0.133917	0.0607999	-0.19965	0.0722365	-0.176451	0.0720175	-0.380875	0.0796729		-1.944	-0.201186	0.0226719		-0.0853189	0.0544529	-0.27398	0.0525424	-0.147119	0.0611383	-0.186422	0.0668441	-0.277086	0.0653635	-0.210851	0.0573077	-0.218102	0.0764828	-0.123482	0.0688153	-0.288315	0.0860214		-1.944	-0.339525	0.084839
-1.89	-0.208648	0.0271809		-0.0816532	0.0605384	-0.23159	0.0541052	-0.166555	0.0684226	-0.153383	0.0663049	-0.203807	0.0844122	-0.243405	0.0653602	-0.192512	0.0783291	-0.204307	0.0711328	-0.400618	0.0826687		-1.89	-0.182505	0.0265467		-0.0374607	0.0518031	-0.272735	0.0537011	-0.140344	0.0594103	-0.147989	0.0612778	-0.189923	0.0693348	-0.309762	0.0593505	-0.2532	0.073263	-0.123676	0.0759601	-0.167454	0.0836173		-1.89	-0.387752	0.0533031
-1.836	-0.210045	0.0355029		-0.00748678	0.0596631	-0.342206	0.050868	-0.156256	0.0704139	-0.24215	0.0660314	-0.130975	0.0723841	-0.26712	0.0719717	-0.256414	0.0838945	-0.130487	0.0854176	-0.357312	0.0817986		-1.836	-0.191797	0.0417514		0.0579692	0.0540963	-0.285168	0.0543607	-0.16334	0.061057	-0.125634	0.0558609	-0.199095	0.0654905	-0.388712	0.05994	-0.337396	0.0760567	-0.142922	0.0810827	-0.141877	0.0781045		-1.836	-0.285294	0.0899479
-1.782	-0.204788	0.0356153		-0.032026	0.0576447	-0.369547	0.0538556	-0.227666	0.0618642	-0.115101	0.057757	-0.27041	0.0667301	-0.303828	0.0664446	-0.200542	0.077394	-0.0635273	0.0938602	-0.260439	0.0857746		-1.782	-0.170349	0.0459666		0.161989	0.0528088	-0.268808	0.0544463	-0.177146	0.0582635	-0.159823	0.0576108	-0.200378	0.0605283	-0.342987	0.0550153	-0.277284	0.0754038	-0.189647	0.0881508	-0.0790535	0.0801491		-1.782	-0.274842	0.0434862
-1.728	-0.21375	0.0227707		-0.0885469	0.0566352	-0.229125	0.0587365	-0.263598	0.0672555	-0.26663	0.0582933	-0.202537	0.0814125	-0.327071	0.0651543	-0.192814	0.0765034	-0.128461	0.0908415	-0.224964	0.0844892		-1.728	-0.158076	0.0436791		0.13775	0.0521898	-0.257509	0.0527608	-0.139626	0.0618438	-0.137376	0.0591751	-0.189836	0.0736776	-0.315487	0.0581035	-0.200559	0.0758849	-0.279957	0.0902254	-0.0400869	0.0738426		-1.728	-0.330918	0.0653806
-1.674	-0.170614	0.0297252		0.022076	0.0581984	-0.182079	0.0554235	-0.246178	0.0645079	-0.120832	0.0619285	-0.203798	0.0860466	-0.308055	0.0680092	-0.20535	0.0742492	-0.188535	0.0833466	-0.102771	0.0793455		-1.674	-0.157879	0.045339		0.171781	0.05144	-0.223805	0.0516504	-0.175042	0.0647833	-0.131937	0.0596712	-0.159921	0.0846683	-0.224003	0.0579183	-0.306492	0.0731782	-0.296426	0.0753394	-0.0750631	0.072331		-1.674	-0.227591	0.0393789
-1.62	-0.171267	0.0329435		0.0888434	0.057613	-0.191317	0.056636	-0.128542	0.0675645	-0.258372	0.0605153	-0.215501	0.0861724	-0.240347	0.062897	-0.221583	0.0752254	-0.205471	0.0737225	-0.16911	0.0833749		-1.62	-0.153541	0.0383407		0.112342	0.0554772	-0.11863	0.0523037	-0.204702	0.0643271	-0.0832157	0.0590351	-0.141651	0.0752271	-0.214849	0.0577348	-0.257824	0.0708126	-0.310829	0.0729957	-0.162506	0.0827297		-1.62	-0.20809	0.0570654
-1.566	-0.181105	0.028108		-0.0382275	0.0616144	-0.162866	0.0579571	-0.200456	0.0687829	-0.0885634	0.0663186	-0.251556	0.0752138	-0.3445	0.0575694	-0.147289	0.083678	-0.219661	0.0671141	-0.176821	0.0907037		-1.566	-0.159165	0.0349022		0.0526896	0.0579806	-0.0702567	0.0560411	-0.17113	0.0712944	-0.0888479	0.0614879	-0.205876	0.0664633	-0.204595	0.0606969	-0.245829	0.0796825	-0.32927	0.0702161	-0.169366	0.0871793		-1.566	-0.110069	0.0531194
-1.512	-0.176537	0.0266124		-0.0265436	0.0630484	-0.220971	0.0533733	-0.141618	0.0718195	-0.227721	0.0643803	-0.246584	0.0756379	-0.274881	0.0627929	-0.114884	0.0804829	-0.240353	0.0657386	-0.0952812	0.0814846		-1.512	-0.16802	0.0368661		0.0394513	0.0580927	-0.0667666	0.0564606	-0.162966	0.0735538	-0.123086	0.0674036	-0.255641	0.0619999	-0.185057	0.0590809	-0.205771	0.0757411	-0.380958	0.0752492	-0.17139	0.0846599		-1.512	-0.122782	0.0490388
-1.458	-0.179715	0.0223073		-0.126376	0.0634404	-0.155184	0.0591627	-0.202764	0.0711218	-0.189607	0.0664951	-0.317476	0.0762218	-0.261083	0.0774676	-0.122376	0.0753377	-0.13735	0.0837053	-0.10522	0.0884852		-1.458	-0.180524	0.0313492		0.0125319	0.0590455	-0.0544955	0.0563758	-0.210518	0.0688074	-0.211786	0.0650863	-0.298104	0.0660331	-0.215632	0.0695491	-0.175872	0.0762565	-0.277058	0.0946978	-0.193783	0.0800479		-1.458	-0.108042	0.0490184
-1.404	-0.178763	0.0318595		-0.128162	0.0579065	-0.18077	0.0582405	-0.255381	0.0671462	-0.284905	0.0596283	-0.238828	0.0801523	-0.321499	0.0795699	-0.0475518	0.0727969	-0.0845662	0.090928	-0.0672025	0.0893565		-1.404	-0.205274	0.0324453		-0.0659127	0.0573467	-0.0391655	0.0545492	-0.336293	0.0690646	-0.312545	0.0635807	-0.227428	0.0734538	-0.284385	0.078215	-0.155343	0.0716289	-0.202868	0.0946846	-0.22353	0.0812527		-1.404	-0.0971101	0.0695691
-1.35	-0.186775	0.0503347		-0.141091	0.0562306	-0.114861	0.059646	-0.287336	0.0677491	-0.303138	0.0646385	-0.319057	0.0832967	-0.40561	0.0802702	9.42536e-05	0.0716475	0.0851301	0.0884324	-0.195103	0.0930633		-1.35	-0.183288	0.0396935		-0.035008	0.055084	-0.0144254	0.0560834	-0.322344	0.0686643	-0.343951	0.0592635	-0.222359	0.0763968	-0.27146	0.0727869	-0.128273	0.0693331	-0.0606469	0.0924482	-0.251126	0.0848922		-1.35	-0.131323	0.074909
-1.296	-0.154307	0.063649		-0.0802173	0.0594724	-0.196422	0.0558508	-0.294063	0.0714378	-0.307265	0.0689729	-0.229572	0.0949565	-0.379495	0.08235	0.0888678	0.0888708	0.241218	0.0806839	-0.231813	0.0909877		-1.296	-0.186733	0.0563245		-0.0366695	0.057416	-0.0497694	0.0613463	-0.402973	0.0680296	-0.29254	0.0629683	-0.273358	0.085213	-0.305287	0.0749274	-0.0728	0.0755462	0.116427	0.0849384	-0.363622	0.0913505		-1.296	-0.146662	0.0545032
-1.242	-0.157336	0.0685372		-0.150669	0.065759	-0.111748	0.0659011	-0.363027	0.0649735	-0.227581	0.0669823	-0.28987	0.0877826	-0.368978	0.0784792	0.155465	0.0842855	0.233241	0.0811473	-0.292859	0.0969985		-1.242	-0.197221	0.0554921		-0.118646	0.0612904	-0.0971145	0.0613861	-0.436516	0.0612451	-0.226423	0.0632278	-0.225348	0.0890327	-0.33431	0.0793941	-0.0588037	0.0725791	0.115619	0.088896	-0.393451	0.0909119		-1.242	-0.10664	0.0799005
-1.188	-0.126763	0.0578322		-0.186933	0.057484	-0.146167	0.0594186	-0.355065	0.0658887	-0.182513	0.0693939	-0.143072	0.0909665	-0.266028	0.0791446	0.162725	0.0865183	0.190374	0.0812513	-0.214188	0.096462		-1.188	-0.198303	0.0437669		-0.165341	0.0565384	-0.194099	0.0577074	-0.394861	0.0611239	-0.220922	0.064827	-0.159418	0.082397	-0.235154	0.0748899	-0.0697821	0.0799547	0.0444475	0.0779672	-0.389596	0.0855361		-1.188	-0.101595	0.0818404
-1.134	-0.111905	0.0631575		-0.142908	0.0558139	-0.286625	0.0610376	-0.26378	0.0590214	-0.127071	0.0678703	-0.122772	0.0903323	-0.275299	0.088808	0.254739	0.0897612	0.191361	0.0816537	-0.23479	0.0942116		-1.134	-0.17596	0.0477713		-0.0837836	0.0541361	-0.236709	0.0540358	-0.412056	0.0607017	-0.221059	0.0597397	-0.0851745	0.0933066	-0.151167	0.0835987	-0.0364872	0.0816468	0.0294427	0.0799539	-0.386646	0.0867164		-1.134	-0.0445814	0.0917961
-1.08	-0.0829777	0.0860012		-0.162165	0.061714	-0.278959	0.0624758	-0.318977	0.0735141	-0.340114	0.0665455	0.0646064	0.0985951	-0.246958	0.0876585	0.404664	0.0931644	0.291397	0.0814963	-0.160293	0.100589		-1.08	-0.1397	0.055936		-0.116897	0.0577828	-0.29843	0.0562545	-0.275727	0.0648886	-0.297757	0.0624041	0.0415938	0.0920354	-0.0977814	0.0909714	0.117913	0.0848224	0.0373223	0.0859121	-0.367535	0.100458		-1.08	-0.0291332	0.113022
-1.026	-0.00750458	0.087723		-0.120284	0.062961	-0.272162	0.066906	-0.211874	0.0713748	-0.307734	0.0669689	0.144786	0.0871997	-0.0921	0.0852879	0.493685	0.0971827	0.346659	0.0881134	-0.0485169	0.108317		-1.026	-0.0271219	0.0683324		-0.078501	0.0547436	-0.223194	0.056702	-0.107451	0.0688545	-0.338778	0.0616191	0.351834	0.0923092	0.00121705	0.0805834	0.182136	0.0968612	0.134465	0.0905719	-0.165824	0.104342		-1.026	0.0660804	0.117316
-0.972	0.090881	0.0802543		-0.010316	0.062172	-0.195675	0.0624877	-0.0361661	0.071918	-0.30082	0.064575	0.379074	0.099484	0.039321	0.0861356	0.433697	0.0960587	0.293499	0.0907865	0.215315	0.120347		-0.972	0.114379	0.0686775		0.0536335	0.0565622	-0.0806516	0.0564933	0.0384972	0.0723521	-0.233852	0.061132	0.533551	0.0918272	0.267678	0.0877287	0.163904	0.0948315	0.213894	0.0907467	0.0727549	0.11476		-0.972	0.101507	0.130999
-0.918	0.185338	0.0742689		0.0418577	0.061473	-0.0762675	0.0591629	0.0370599	0.0775057	-0.155405	0.0744533	0.506413	0.103406	0.260237	0.100149	0.436159	0.103607	0.402475	0.095478	0.215513	0.12638		-0.918	0.164279	0.0829939		0.0547665	0.0606479	-0.0640933	0.0554097	0.11982	0.0726992	-0.175483	0.0699142	0.656559	0.100137	0.47938	0.0952228	0.0809797	0.0987695	0.281183	0.0932785	0.0454019	0.116836		-0.918	0.283653	0.0984243
-0.864	0.244713	0.0920481		0.0397595	0.0675719	-0.0631192	0.058653	0.128281	0.0823049	-0.181171	0.0756939	0.733033	0.104023	0.353663	0.0980163	0.490533	0.117735	0.454093	0.112636	0.247348	0.122327		-0.864	0.217543	0.10169		0.0830196	0.0599071	-0.0693013	0.0546009	0.112263	0.0712898	-0.132967	0.0758372	0.859957	0.104064	0.572491	0.101416	0.152127	0.111941	0.361648	0.101174	0.0186521	0.112255		-0.864	0.376938	0.107591
-0.81	0.304781	0.0997463		0.0451769	0.0652546	-0.116349	0.0589353	0.19613	0.0844766	-0.00823954	0.07914	0.817691	0.110736	0.497078	0.0961873	0.589529	0.123526	0.53976	0.127554	0.182257	0.110754		-0.81	0.288164	0.118258		0.0532816	0.0605392	-0.0285269	0.0575214	0.164831	0.0846982	0.00927968	0.0821577	1.02481	0.104016	0.738109	0.106793	0.288056	0.120476	0.408638	0.115622	-0.065001	0.107801		-0.81	0.474118	0.110957
-0.756	0.399317	0.131431		-0.160451	0.0615445	-0.0386376	0.0590675	0.431982	0.0989947	0.106587	0.0918735	1.00592	0.100273	0.802492	0.111142	0.689382	0.134751	0.687937	0.144877	0.0686394	0.114185		-0.756	0.376203	0.138853		-0.0353052	0.0608228	0.0281161	0.0573995	0.437178	0.101341	0.160985	0.09321	1.07274	0.0968018	1.02467	0.114115	0.312404	0.121146	0.541763	0.130678	-0.156722	0.110698		-0.756	0.598938	0.129016
-0.702	0.529072	0.138645		-0.0100809	0.0709915	0.00329445	0.0619124	0.682821	0.0933849	0.337212	0.0957244	1.03239	0.10261	1.14991	0.108072	0.702361	0.134767	0.779543	0.145543	0.0841988	0.115797		-0.702	0.475951	0.154222		-0.0149501	0.0632041	0.0315549	0.0625082	0.749308	0.103919	0.470478	0.106135	1.11006	0.0954679	1.23095	0.114641	0.330042	0.115325	0.54453	0.133315	-0.168414	0.119807		-0.702	0.744984	0.112748
-0.648	0.619087	0.15109		-0.0284477	0.0625161	-0.0882971	0.0725585	0.899755	0.0967253	0.803788	0.105101	1.0444	0.0854501	1.27152	0.112617	0.61085	0.12055	0.840304	0.143521	0.217917	0.143558		-0.648	0.57126	0.158466		0.0219354	0.0631713	0.0164334	0.0690196	1.03981	0.0945576	0.910809	0.108693	0.948034	0.0874217	1.32013	0.108806	0.387748	0.110544	0.516971	0.129207	-0.0205271	0.138585		-0.648	0.814427	0.133229
-0.594	0.639763	0.15134		0.0209532	0.0647033	-0.113565	0.0791218	0.994884	0.0826996	1.08791	0.101174	0.687741	0.0853965	1.31369	0.109489	0.663547	0.115411	0.780667	0.133885	0.322042	0.144092		-0.594	0.608401	0.155391		0.0501158	0.0646173	0.093901	0.0802835	1.08476	0.0857614	1.28174	0.103313	0.693261	0.0777726	1.25245	0.104236	0.383978	0.105442	0.487636	0.127765	0.147756	0.144295		-0.594	0.797457	0.115592
-0.54	0.659575	0.152185		0.0200897	0.0567917	-0.0318216	0.0814737	0.988042	0.0875359	1.3657	0.104927	0.543903	0.0838344	1.19039	0.110527	0.71788	0.112994	0.75576	0.137504	0.386231	0.142106		-0.54	0.607371	0.143544		0.130824	0.0602978	0.202366	0.0868632	1.01479	0.0830199	1.45284	0.0964292	0.466781	0.0777957	1.05681	0.0976432	0.444127	0.104454	0.435604	0.123795	0.262191	0.136684		-0.54	0.723382	0.147964
-0.486	0.634801	0.129164		0.0396971	0.0579617	0.139995	0.0817828	0.939761	0.0896107	1.29941	0.0920255	0.33132	0.0811808	0.914674	0.0953171	0.717564	0.108684	0.804153	0.13436	0.526635	0.128775		-0.486	0.605473	0.132267		0.0805908	0.0537017	0.318578	0.0830103	0.914845	0.0850258	1.48601	0.093838	0.296662	0.0727892	0.841788	0.0845862	0.546345	0.102098	0.521587	0.122348	0.442848	0.123134		-0.486	0.596964	0.122085
-0.432	0.669398	0.12337		0.0300512	0.060098	0.192395	0.0764336	0.912762	0.0852383	1.25117	0.0859478	0.386506	0.077791	0.778681	0.086802	0.867148	0.106763	0.929646	0.128741	0.676222	0.120973		-0.432	0.622121	0.11641		0.074366	0.0542981	0.363097	0.0762923	0.812864	0.0749457	1.37639	0.08821	0.31427	0.0670522	0.661393	0.0831723	0.753328	0.0984027	0.698134	0.11772	0.54525	0.115642		-0.432	0.582473	0.135273
-0.378	0.666713	0.120189		0.0861247	0.0568664	0.19589	0.0752249	0.906792	0.081556	1.21952	0.0844118	0.372497	0.072712	0.573661	0.0824744	0.885838	0.0996757	0.963219	0.121051	0.796874	0.112706		-0.378	0.631067	0.100757		0.199405	0.0526683	0.316121	0.0713087	0.774252	0.0717146	1.2744	0.08338	0.446556	0.0695835	0.502429	0.0797822	0.821609	0.089236	0.750146	0.109633	0.594683	0.108978		-0.378	0.623979	0.126892
-0.324	0.716787	0.0969055		0.239516	0.0560706	0.352034	0.0676843	0.859123	0.0851429	1.2249	0.0793243	0.553954	0.0772985	0.590714	0.0837541	0.896104	0.0898092	0.8944	0.109421	0.840338	0.110292		-0.324	0.685432	0.0715046		0.402477	0.05339	0.489094	0.0685364	0.679782	0.0666782	1.16184	0.0744773	0.534365	0.0657308	0.619983	0.071777	0.869284	0.0811095	0.764257	0.0999498	0.647808	0.105465		-0.324	0.6442	0.125271
-0.27	0.787738	0.0787385		0.312526	0.0601424	0.616413	0.0596416	0.860676	0.0829906	1.19042	0.079576	0.616894	0.0728814	0.851568	0.0814696	0.776692	0.0951869	0.979075	0.100737	0.885373	0.109306		-0.27	0.739222	0.0518688		0.535161	0.0519844	0.763033	0.0613074	0.605598	0.0680934	1.04312	0.0681832	0.545328	0.0666733	0.778622	0.0717313	0.784774	0.0878541	0.891442	0.0960919	0.705915	0.0946403		-0.27	0.674951	0.0886551
-0.216	0.784328	0.0738181		0.497342	0.060754	0.770269	0.0562784	0.924329	0.0798315	1.2393	0.0768868	0.449942	0.0833648	0.776124	0.0759361	0.697599	0.0950465	0.894762	0.0972713	0.80929	0.101062		-0.216	0.74022	0.0631464		0.724261	0.0505922	0.90257	0.0523065	0.652855	0.0649301	1.04502	0.0683404	0.337619	0.0741314	0.688082	0.0737392	0.682984	0.0821174	0.905895	0.096509	0.722698	0.0863271		-0.216	0.678085	0.0860075
-0.162	0.700146	0.091281		0.686032	0.0638907	1.02791	0.0560267	0.916056	0.0754114	1.04522	0.0797217	0.152862	0.0779528	0.505921	0.0720104	0.463682	0.0902835	0.71252	0.0879018	0.791111	0.0902858		-0.162	0.6749	0.112928		1.01671	0.0509847	1.17302	0.0510497	0.596428	0.0742299	0.888998	0.0721921	-0.0283503	0.0754656	0.351398	0.0606724	0.612292	0.0826231	0.67522	0.090892	0.788389	0.0878224		-0.162	0.609273	0.0998618
-0.108	0.495448	0.121556		0.687806	0.0557562	1.14529	0.0593629	0.571899	0.0739118	0.798438	0.0733431	-0.17949	0.0726172	0.139476	0.0637992	0.330564	0.0862337	0.35979	0.0834886	0.605264	0.0904433		-0.108	0.45294	0.176254		0.99664	0.0495319	1.32499	0.0585725	0.26406	0.0751729	0.527098	0.0703804	-0.514919	0.0658331	-0.174649	0.0565578	0.471842	0.0929323	0.432381	0.0849005	0.749017	0.0873557		-0.108	0.477155	0.116654
-0.054	0.139487	0.123111		0.409806	0.0579961	0.685063	0.0605155	0.216861	0.0707133	0.369322	0.0653631	-0.509881	0.0686099	-0.416249	0.0540646	0.116404	0.09013	0.016601	0.0786158	0.367454	0.0850325		-0.054	0.0174132	0.181415		0.510003	0.0488847	0.783846	0.0575331	-0.224124	0.063991	0.00422091	0.059336	-0.945245	0.0572279	-0.726607	0.053766	0.163374	0.0859752	0.0497992	0.0774598	0.541452	0.0856294		-0.054	0.322966	0.11729
0	-0.205573	0.0761861		-0.144376	0.0576997	0.0647401	0.0498471	-0.230647	0.0650656	-0.0512828	0.0590394	-0.602299	0.0682347	-0.559353	0.0584244	-0.103107	0.0824703	-0.282664	0.0754402	0.0588279	0.0746539		0	-0.358956	0.161405		-0.153487	0.0402059	-0.0450109	0.0480313	-0.604356	0.0567931	-0.443452	0.0508917	-1.18484	0.0546173	-1.07733	0.0499353	0.0849326	0.0723407	-0.118024	0.0796161	0.310969	0.0808772		0	0.102902	0.0945211
0.054	-0.454279	0.0491826		-0.519191	0.0559821	-0.466221	0.0453526	-0.449692	0.0561243	-0.403785	0.0573669	-0.635369	0.0635559	-0.664552	0.0558008	-0.366882	0.0758895	-0.451576	0.0769222	-0.131243	0.0699765		0.054	-0.609833	0.153736		-0.66696	0.0341727	-0.609448	0.0368261	-0.839543	0.0503038	-0.797301	0.0453633	-1.2368	0.0550844	-1.24328	0.0473954	-0.100529	0.0712521	-0.0952226	0.0798159	0.100589	0.0763178		0.054	-0.066746	0.0831654
0.108	-0.481823	0.0737345		-0.459749	0.0540068	-0.588407	0.0508179	-0.604919	0.0566648	-0.491896	0.0585886	-0.794235	0.060852	-0.72673	0.0598554	-0.301353	0.0830865	-0.336867	0.0846135	-0.0322508	0.0999713		0.108	-0.619599	0.146797		-0.787382	0.0473199	-0.770418	0.0416734	-0.930719	0.0515136	-0.860103	0.0507889	-1.13037	0.0571744	-1.01949	0.0552474	-0.196393	0.0774437	-0.0366649	0.0949712	0.155151	0.10437		0.108	-0.315943	0.09854
0.162	0.421471	0.0767901		0.22882	0.0702984	0.328104	0.0709657	0.175218	0.0787722	0.48522	0.0879093	0.0554696	0.104106	0.515004	0.0981967	0.543434	0.108203	0.636331	0.137994	0.82564	0.139042		0.162	0.561065	0.110475		0.175271	0.0849758	0.204057	0.0707255	0.531756	0.0952641	0.621405	0.101766	0.101712	0.120232	0.73898	0.106802	0.591627	0.103845	1.06314	0.134799	1.02164	0.142668		0.162	-0.50554	0.100115
0.216	1.46824	0.0928211		0.95003	0.0709655	1.3346	0.0654994	1.49529	0.0835858	1.44823	0.0940495	1.29378	0.128284	1.96041	0.10642	1.32123	0.109009	1.66264	0.135681	1.74801	0.124166		0.216	1.87839	0.138034		1.16532	0.0813765	1.39769	0.0741041	2.37137	0.091374	2.00973	0.0821703	1.78389	0.141411	2.44979	0.114777	1.5412	0.103601	2.06127	0.11989	2.12526	0.108531		0.216	-0.737066	0.0757582
0.27	1.79987	0.113012		1.10982	0.0620931	1.66028	0.0587646	1.78749	0.0768865	1.55743	0.0856948	1.85099	0.119224	1.98676	0.10255	1.71476	0.105909	2.24084	0.117565	2.29047	0.099484		0.27	2.12877	0.13		1.36635	0.0705738	1.72706	0.0640069	2.28681	0.0857794	1.8444	0.083047	2.51439	0.117598	2.46893	0.11387	2.00355	0.114417	2.43955	0.0957921	2.50788	0.10095		0.27	-0.800791	0.0839107
0.324	1.69097	0.119927		1.04085	0.0575386	1.5967	0.0572899	1.65976	0.0678054	1.40448	0.0776269	1.6334	0.12297	1.61873	0.107855	1.75417	0.104255	2.2342	0.0913484	2.27643	0.10288		0.324	1.83978	0.122144		1.2178	0.0671195	1.496	0.0640766	1.78134	0.0806334	1.40979	0.0726652	2.20617	0.123597	2.04556	0.115973	1.90684	0.113485	2.2163	0.0928847	2.27824	0.102998		0.324	-0.70886	0.0781309
0.378	1.38154	0.107103		0.872716	0.0659375	1.16017	0.0665541	1.37293	0.0682992	1.17333	0.0745861	1.22715	0.130785	1.31388	0.110784	1.54937	0.10402	1.78223	0.0880374	1.98211	0.0928632		0.378	1.37085	0.0957432		0.937798	0.0757261	1.02773	0.0702937	1.30985	0.0763962	1.01842	0.0759595	1.62116	0.132033	1.64036	0.109877	1.56077	0.116979	1.50393	0.0902954	1.71761	0.0959441		0.378	-0.748409	0.0835031
0.432	1.07078	0.0919344		0.746599	0.0688237	0.905548	0.06379	1.01511	0.0698474	0.898473	0.0786535	0.806873	0.108933	0.951265	0.104903	1.35562	0.0884025	1.3752	0.0822808	1.58233	0.0827241		0.432	0.988803	0.0749235		0.756842	0.0753161	0.750905	0.0654567	0.828517	0.0731992	0.727303	0.079167	1.1834	0.11215	1.25587	0.100215	1.33335	0.0992417	0.934917	0.0904906	1.12813	0.0827691		0.432	-0.602066	0.0802656
0.486	0.92097	0.0615915		0.835553	0.0715061	0.760578	0.0592979	0.828771	0.0718834	0.788959	0.0801693	0.67246	0.0971956	0.9347	0.0913196	1.23259	0.0800148	1.04017	0.0710925	1.19495	0.0858636		0.486	0.833128	0.0638342		0.748132	0.0740028	0.652989	0.0603369	0.635781	0.0704369	0.655483	0.0817614	0.991333	0.0946919	1.06981	0.0877233	1.19628	0.0900745	0.775888	0.0823275	0.772461	0.0826105		0.486	-0.535935	0.0802721
0.54	0.824954	0.0439895		0.727685	0.0707761	0.730451	0.0573938	0.717735	0.0698497	0.834767	0.0713973	0.728638	0.0963962	0.736745	0.0937311	1.10359	0.0689244	0.841758	0.0670968	1.00322	0.0779789		0.54	0.744922	0.0548864		0.711734	0.0728105	0.543229	0.0597753	0.59462	0.0685411	0.654753	0.0780576	0.943929	0.0821091	0.90315	0.0773822	1.04446	0.0833953	0.635654	0.0828295	0.672762	0.0913149		0.54	-0.396755	0.0821126
0.594	0.696142	0.0299629		0.637495	0.0654943	0.607243	0.0625533	0.744556	0.0748346	0.626867	0.0671475	0.692594	0.0762245	0.585018	0.0843584	0.851808	0.0747757	0.690838	0.0718041	0.828856	0.0783241		0.594	0.605938	0.0386694		0.553698	0.0657686	0.373777	0.0608635	0.591827	0.0678926	0.56948	0.0727123	0.743736	0.071248	0.642296	0.0756559	0.801626	0.0827107	0.545184	0.0963431	0.631817	0.094706		0.594	-0.367553	0.0673439
0.648	0.510889	0.0384716		0.316936	0.0665916	0.431418	0.0607157	0.625485	0.067755	0.536113	0.0708279	0.459538	0.0819889	0.385013	0.0830757	0.682414	0.0708809	0.532694	0.0721812	0.628385	0.0748036		0.648	0.418839	0.0419742		0.230623	0.0645303	0.22834	0.0645456	0.49354	0.0649429	0.396837	0.0759007	0.454612	0.0648839	0.364069	0.0702323	0.650549	0.0817083	0.491942	0.098463	0.459041	0.0960467		0.648	-0.269615	0.0679652
0.702	0.324561	0.0461865		0.103209	0.0613003	0.238599	0.0589298	0.470859	0.0635294	0.404696	0.0656279	0.205781	0.0751636	0.187076	0.0723981	0.538329	0.0676888	0.419858	0.0697209	0.352648	0.0769655		0.702	0.214213	0.041618		-0.0226369	0.0638845	0.0915011	0.0620873	0.297158	0.0634538	0.221432	0.0733911	0.204515	0.0653574	0.18927	0.0660416	0.446425	0.0846463	0.300079	0.0896841	0.200179	0.0997921		0.702	-0.305135	0.0747354
0.756	0.161903	0.0439		-0.022134	0.0592954	0.0889838	0.0610365	0.225855	0.0717271	0.207132	0.0667114	-0.00569431	0.0738336	0.0524991	0.0725204	0.362355	0.0669777	0.325942	0.0767496	0.222187	0.0882975		0.756	0.0312607	0.0462991		-0.20295	0.0639255	-0.112409	0.0605748	-0.00510742	0.0568877	0.0626782	0.0699814	-0.0307269	0.0612172	0.00236387	0.058119	0.269931	0.0768776	0.206067	0.104685	0.0914992	0.113794		0.756	-0.307728	0.0424283
0.81	0.0510153	0.0514316		-0.143937	0.0617216	-0.180241	0.0521206	0.116633	0.0710949	0.269268	0.0763128	-0.0562202	0.070269	-0.0498514	0.069552	0.241872	0.0719355	0.131992	0.0746632	0.129624	0.0839723		0.81	-0.0854929	0.0559947		-0.347448	0.0559181	-0.34518	0.0519186	-0.0942517	0.0633017	-0.0259369	0.0691829	-0.172329	0.0597418	-0.0690047	0.0581905	0.168572	0.0995472	0.0768387	0.107866	0.0393025	0.109939		0.81	-0.303894	0.0442773
0.864	-0.0453488	0.0283364		-0.179889	0.0520503	-0.172996	0.0524495	0.0489693	0.0658336	0.0284749	0.0656275	-0.111077	0.070307	-0.0358853	0.0691057	0.0585378	0.070451	-0.0251963	0.0779603	-0.0190783	0.0888074		0.864	-0.147868	0.0589309		-0.439339	0.0515228	-0.335572	0.0517402	-0.112009	0.0652977	-0.00590918	0.0675695	-0.353175	0.0593171	-0.147453	0.0694198	0.061239	0.102816	-0.0687586	0.104781	0.0701672	0.115833		0.864	-0.308116	0.0535154
0.918	-0.114469	0.0344949		-0.220922	0.0572775	-0.21118	0.0524044	0.0102662	0.061171	0.066869	0.0686228	-0.225371	0.0690871	-0.145001	0.0689108	-0.045026	0.0756543	-0.195966	0.0697045	-0.0638875	0.088599		0.918	-0.185428	0.0457054		-0.444487	0.0477639	-0.290249	0.047146	-0.103336	0.0653696	-0.0215883	0.0660246	-0.298863	0.0603107	-0.173192	0.067402	-0.100261	0.0990976	-0.237349	0.0984464	0.000475412	0.112136		0.918	-0.365706	0.0680228
0.972	-0.162765	0.030042		-0.191441	0.0581881	-0.216292	0.0498077	-0.0653172	0.0664675	0.00146286	0.0660644	-0.176744	0.0723931	-0.261775	0.0669971	-0.09029	0.0807868	-0.295664	0.0663128	-0.168826	0.0796929		0.972	-0.220315	0.031891		-0.385114	0.0507979	-0.296173	0.0486115	-0.110125	0.06448	-0.129214	0.0642526	-0.25326	0.0560416	-0.241632	0.0601735	-0.1354	0.0965142	-0.31655	0.0932749	-0.115366	0.0962551		0.972	-0.382236	0.0441239
1.026	-0.187072	0.0320108		-0.151404	0.0527205	-0.150303	0.0492665	-0.136221	0.0641628	-0.0619762	0.0687255	-0.112963	0.0618437	-0.263939	0.0646358	-0.154737	0.0685048	-0.40043	0.0673382	-0.251671	0.071388		1.026	-0.199164	0.0357972		-0.30323	0.0485461	-0.254005	0.0454901	-0.0520971	0.0632997	-0.231237	0.0594245	-0.205946	0.0559095	-0.283925	0.0607099	-0.0269265	0.091264	-0.339475	0.0900729	-0.0956336	0.0905619		1.026	-0.361094	0.0647605
1.08	-0.147505	0.0375681		-0.00686349	0.0513476	-0.107338	0.0484992	-0.123831	0.0653934	-0.158012	0.0615583	-0.00726671	0.0656004	-0.166528	0.0654745	-0.131441	0.0654842	-0.40561	0.0581529	-0.220657	0.0655517		1.08	-0.180398	0.0407436		-0.210665	0.0479549	-0.215372	0.0418018	-0.00836156	0.0678657	-0.33396	0.0610728	-0.147076	0.0584101	-0.242611	0.0627372	-0.0664472	0.0913031	-0.373394	0.0835462	-0.0256935	0.0957196		1.08	-0.416572	0.0511685
1.134	-0.155871	0.0468122		-0.0900103	0.0597029	-0.112586	0.0466453	-0.0728383	0.0598389	-0.197541	0.0659331	0.118037	0.0686068	-0.142257	0.0678792	-0.215283	0.0700826	-0.423425	0.0668	-0.266933	0.0697464		1.134	-0.186012	0.0386323		-0.21663	0.0493846	-0.228826	0.039733	-0.03953	0.0689283	-0.359022	0.061677	-0.0875428	0.0569015	-0.213564	0.0638592	-0.130023	0.0952101	-0.361927	0.0747559	-0.0370401	0.0958492		1.134	-0.414541	0.0495571
1.188	-0.188005	0.0537255		-0.133932	0.056965	-0.110599	0.0478833	-0.139534	0.0583222	-0.309168	0.0580048	0.1132	0.0754144	-0.0575907	0.0762024	-0.392157	0.0685261	-0.424605	0.0600579	-0.23766	0.0691077		1.188	-0.169477	0.0391469		-0.173351	0.0497986	-0.186503	0.0409283	-0.096003	0.0657957	-0.365958	0.0621581	0.0125847	0.0656852	-0.159387	0.0689649	-0.13025	0.0895848	-0.356756	0.0691348	-0.0696648	0.0948587		1.188	-0.343705	0.05892
1.242	-0.194442	0.0521645		-0.0855625	0.0565985	-0.0746194	0.0497415	-0.209448	0.0636518	-0.264636	0.0694992	0.019549	0.0842863	-0.0534294	0.0669152	-0.38004	0.0671652	-0.492262	0.0529181	-0.209525	0.0653493		1.242	-0.16156	0.0450367		-0.185428	0.0492316	-0.101227	0.0440629	-0.0802095	0.0614917	-0.348959	0.0609093	0.0167131	0.0627724	-0.11196	0.0605847	-0.150965	0.0897015	-0.432728	0.0719223	-0.059282	0.0833326		1.242	-0.391064	0.0534241
1.296	-0.168117	0.0537033		-0.0490209	0.0562198	-0.0589478	0.0482793	-0.15366	0.0591257	-0.317036	0.0612721	0.0718394	0.0757933	-0.0305296	0.0675973	-0.270175	0.0695711	-0.475252	0.0543846	-0.230269	0.0624863		1.296	-0.149706	0.0441651		-0.0928469	0.0528435	-0.113775	0.0420507	-0.0108209	0.0581803	-0.378025	0.0628307	-0.0444031	0.0650912	-0.0990364	0.0534054	-0.150059	0.0864974	-0.396166	0.0643451	-0.0622217	0.0818359		1.296	-0.363187	0.0682245
1.35	-0.170954	0.0490583		-0.123665	0.0552156	-0.130229	0.0504433	-0.0658752	0.0604743	-0.365971	0.0682083	0.0452521	0.0724918	-0.0183177	0.0653371	-0.237514	0.0661615	-0.426953	0.0566572	-0.215313	0.066226		1.35	-0.119412	0.0352972		-0.0784121	0.0483475	-0.136686	0.0450596	-0.00105644	0.058405	-0.355	0.0634909	-0.0179148	0.0646556	-0.116354	0.0526334	-0.102922	0.0832041	-0.229269	0.0697701	-0.0370921	0.0794432		1.35	-0.263277	0.0885323
1.404	-0.106461	0.0429537		-0.018386	0.0552634	-0.0421925	0.0490234	-0.0672548	0.0569003	-0.275151	0.0637999	0.0840118	0.0658744	0.037531	0.0648411	-0.196047	0.0710286	-0.298143	0.0564099	-0.182515	0.0616051		1.404	-0.10235	0.0281979		-0.137831	0.0482175	-0.0945553	0.0433419	-0.011339	0.0575454	-0.301249	0.0640066	-0.0372635	0.0540239	-0.0316379	0.0562992	-0.0601984	0.0833136	-0.164345	0.0736671	-0.0827321	0.0732446		1.404	-0.252292	0.0689831
1.458	-0.12923	0.0292475		-0.0250761	0.0514447	-0.109553	0.048471	-0.133013	0.0619948	-0.184143	0.0638434	-0.0705643	0.0687024	0.0209691	0.0720818	-0.192702	0.0705437	-0.272133	0.0590768	-0.196852	0.0592219		1.458	-0.0933842	0.0241298		-0.0921049	0.0510909	-0.0737466	0.045454	-0.0815631	0.0620693	-0.137762	0.0624222	-0.00978838	0.0510109	0.0362572	0.0652035	-0.166359	0.0805884	-0.218	0.0716743	-0.0973908	0.0757788		1.458	-0.212797	0.0566052
1.512	-0.1042	0.0278897		0.0110893	0.0526596	-0.065035	0.0458333	-0.1623	0.0649756	-0.0514255	0.0553751	-0.0831191	0.0649669	0.0135674	0.0704265	-0.206586	0.0633187	-0.196607	0.055045	-0.197383	0.0596143		1.512	-0.0839049	0.0179173		-0.0151109	0.0483315	-0.0590947	0.0417438	-0.104022	0.0637725	0.00527163	0.0604284	-0.0938034	0.0564168	-0.060322	0.0595774	-0.171477	0.0799967	-0.132443	0.0696154	-0.124143	0.0696911		1.512	-0.227199	0.104722
1.566	-0.126871	0.0289326		-0.0018059	0.0566058	-0.0735882	0.0493163	-0.15367	0.065959	-0.0568727	0.062391	-0.119286	0.0690768	-0.0393226	0.0723179	-0.264829	0.0678608	-0.194092	0.0537164	-0.238375	0.0626236		1.566	-0.0559919	0.0216625		0.0363057	0.0451801	-0.032396	0.0420736	-0.0437091	0.0682337	0.0415191	0.061996	-0.17155	0.065608	-0.0647489	0.0641375	-0.0872538	0.0753777	-0.0563327	0.0692943	-0.125761	0.0677228		1.566	-0.143019	0.0901347
1.62	-0.109039	0.0238406		0.0123422	0.0549938	-0.01729	0.0514827	-0.177593	0.0604635	-0.0599559	0.0653796	-0.105186	0.0719638	-0.115963	0.070087	-0.137748	0.0660757	-0.160076	0.056864	-0.219884	0.0585969		1.62	-0.0468163	0.0231912		0.0874104	0.0467444	-0.0154501	0.0430914	-0.00986163	0.0689078	0.00563768	0.0615048	-0.157104	0.0607873	-0.065858	0.0624321	-0.100192	0.0652076	-0.0479039	0.0669066	-0.118025	0.0761839		1.62	-0.182387	0.112824
1.674	-0.114222	0.0290042		0.0800785	0.0483449	-0.0354348	0.0466278	-0.152155	0.0636776	-0.194691	0.0639586	-0.136309	0.067086	-0.0807825	0.0624656	-0.116422	0.0611181	-0.171304	0.0571528	-0.220979	0.0674175		1.674	-0.0327865	0.0307276		0.119407	0.0475433	0.0720475	0.0435805	0.0874335	0.0659193	-0.0781345	0.0577449	-0.079232	0.0593647	-0.0919113	0.0518644	-0.0874097	0.0637155	-0.0837197	0.0718951	-0.153559	0.0758988		1.674	-0.124899	0.0894021
1.728	-0.0862066	0.0251898		0.0675635	0.0523797	-0.00828786	0.0472716	-0.0411864	0.0642316	-0.120326	0.0648232	-0.154248	0.0667889	-0.0793861	0.05892	-0.177166	0.0549434	-0.104462	0.0576705	-0.158361	0.0636066		1.728	-0.0261177	0.0340512		0.103402	0.047523	0.116772	0.0413802	0.0917541	0.0684358	-0.0831138	0.0561035	-0.0870296	0.0630024	-0.0379346	0.0487252	-0.0371068	0.0701715	-0.103624	0.0765908	-0.19818	0.0714137		1.728	-0.0877538	0.0567851
1.782	-0.0863166	0.0331881		0.155619	0.0555037	0.00881216	0.0500294	-0.125562	0.0648802	-0.131422	0.0644791	-0.175756	0.0699734	-0.0926026	0.0630727	-0.147877	0.0592605	-0.105064	0.0679413	-0.162997	0.0642902		1.782	-0.0272983	0.0384922		0.164834	0.0468317	0.0742377	0.0416174	0.0927594	0.0649518	-0.000520586	0.0620174	-0.100717	0.0606822	-0.0608525	0.0499391	-0.0725648	0.0696731	-0.110011	0.0791152	-0.23285	0.0723679		1.782	-0.0451704	0.0503892
1.836	-0.0724913	0.030665		0.103396	0.0566665	0.0254733	0.0461587	0.00512881	0.0660409	-0.181419	0.0647014	-0.0998948	0.0735923	-0.106301	0.054683	-0.0896558	0.0560511	-0.186823	0.0586979	-0.122326	0.069228		1.836	-0.0503191	0.0429514		0.224877	0.0467396	0.0340127	0.0427631	0.0509166	0.0633288	-0.0842495	0.0676029	-0.0395711	0.0573777	-0.0899624	0.050666	-0.171445	0.0733021	-0.172685	0.0723366	-0.204766	0.0753318		1.836	0.0293219	0.0523385
1.89	-0.102931	0.0278194		0.0372755	0.0554601	-0.0368877	0.0518832	-0.157078	0.0642877	-0.207084	0.0626539	-0.0210066	0.0812591	-0.0710311	0.0581342	-0.158348	0.0584026	-0.22104	0.0585026	-0.0911791	0.0687276		1.89	-0.0746085	0.0461294		0.22434	0.0454355	0.0642287	0.043721	-0.0308777	0.0601157	-0.0981869	0.0593364	-0.0834839	0.058326	-0.144216	0.051941	-0.13807	0.0664094	-0.198179	0.0638221	-0.267031	0.0732758		1.89	0.0298795	0.0535041
1.944	-0.0909305	0.0263362		0.0446373	0.0570035	0.00941466	0.050802	-0.0384996	0.0663225	-0.220501	0.0548347	-0.0782874	0.0754274	-0.127622	0.0662476	-0.121261	0.0539157	-0.155788	0.0505177	-0.130466	0.0585472		1.944	-0.0690632	0.0394093		0.189689	0.0462494	0.0418154	0.0447123	-0.0582993	0.0607489	-0.113757	0.0564726	-0.0334623	0.0636768	-0.0904684	0.0519583	-0.173203	0.0626074	-0.163031	0.0630352	-0.220851	0.0750038		1.944	0.136033	0.0772808
1.998	-0.106336	0.0277576		0.062979	0.0548978	-0.0539209	0.049268	-0.0876301	0.0643189	-0.181179	0.0569349	-0.0431633	0.0704637	-0.107444	0.0494949	-0.226259	0.0528836	-0.139389	0.0604187	-0.181014	0.0579868		1.998	-0.0645962	0.0380059		0.165574	0.0436973	0.0295158	0.0464369	-0.0070328	0.0637192	-0.108303	0.0549179	-0.0314803	0.070792	-0.0544727	0.0481147	-0.180512	0.0684921	-0.191384	0.0693268	-0.203271	0.0720766		1.998	0.0772864	0.0767232
2.052	-0.0986515	0.0215245		0.00546873	0.0584051	-0.0334062	0.0527841	-0.0751237	0.0595148	-0.154405	0.0685675	-0.0518666	0.0699748	-0.110953	0.0517702	-0.216579	0.0607246	-0.148725	0.068849	-0.102274	0.0613553		2.052	-0.0590564	0.0356803		0.147842	0.0478477	0.0702793	0.0462063	-0.0441278	0.0624807	-0.0374641	0.0649346	-0.107099	0.0638704	-0.0444117	0.0522569	-0.167923	0.0670871	-0.143007	0.0747031	-0.205596	0.066882		2.052	0.0505472	0.0882159
2.106	-0.0991095	0.0254537		-0.00477028	0.0584887	-0.0372762	0.0497096	-0.012428	0.0593274	-0.125585	0.0606779	-0.0149141	0.0675442	-0.142096	0.0560489	-0.200776	0.0622195	-0.184582	0.066076	-0.169558	0.0629782		2.106	-0.0422659	0.034986		0.122042	0.0494417	0.0887487	0.047169	-0.0269283	0.0602168	-0.00981193	0.0615839	-0.0169981	0.0641089	-0.0398442	0.0509345	-0.131815	0.0657869	-0.130549	0.0661261	-0.235237	0.0619324		2.106	0.166002	0.0665577
2.16	-0.0972122	0.0152231		-0.0427984	0.0588268	-0.0762856	0.0540639	-0.136581	0.0579055	-0.0898744	0.0583403	-0.0521897	0.0622888	-0.0437129	0.0628527	-0.162018	0.0616511	-0.164993	0.0613853	-0.106457	0.0620064		2.16	-0.0654965	0.0334586		0.0640066	0.051293	0.0271699	0.0467296	-0.0646026	0.0556736	-0.00994201	0.0591422	0.0100855	0.0609803	-0.0536511	0.0513098	-0.138851	0.0703407	-0.147948	0.0706172	-0.275735	0.0598102		2.16	0.237178	0.0840731
2.214	-0.102768	0.02593		-0.106049	0.0550652	-0.120034	0.0523036	-0.231799	0.0648213	-0.162938	0.061071	0.0304117	0.0682919	-0.000952795	0.0601536	-0.146635	0.0648072	-0.0505499	0.0658452	-0.136366	0.0564765		2.214	-0.0550945	0.0240831		0.00621517	0.0501463	0.0225987	0.0478849	-0.0817705	0.0583555	-0.0587145	0.0680635	-0.000581381	0.0585052	0.0247256	0.0570275	-0.0897095	0.0679942	-0.11349	0.0746001	-0.205123	0.0579454		2.214	0.234725	0.0871877
2.268	-0.110005	0.0158825		-0.103191	0.0578555	-0.11964	0.0548814	-0.193589	0.0602226	-0.119074	0.0574118	-0.0449221	0.0634971	-0.0443849	0.0663694	-0.124443	0.0635879	-0.0742567	0.0643157	-0.166545	0.0574952		2.268	-0.0680224	0.0284861		-0.0228488	0.0535186	0.0441277	0.05173	-0.10893	0.0538721	-0.114644	0.0578726	-0.0449107	0.0625737	0.0757588	0.0678952	-0.138823	0.0681462	-0.0906178	0.0688512	-0.211314	0.0657816		2.268	0.23945	0.0674345
2.322	-0.120298	0.0224841		-0.0650174	0.0565804	-0.151064	0.054514	-0.256052	0.0623228	-0.120045	0.0586283	-0.116168	0.0740544	-0.00706726	0.0704019	-0.0670468	0.0638045	-0.127036	0.0622086	-0.173186	0.0581499		2.322	-0.0616377	0.0298659		0.0159759	0.0520086	0.0206273	0.0566357	-0.124054	0.0594655	-0.10761	0.0601491	-0.0548994	0.0605938	0.100178	0.0644544	-0.0878399	0.0647574	-0.0963257	0.0687759	-0.22079	0.0658225		2.322	0.223738	0.0761214
2.376	-0.102756	0.0183005		-0.094651	0.0594575	-0.116909	0.051218	-0.125667	0.061469	-0.130819	0.0597725	-0.0740522	0.0729437	0.0145093	0.0626037	-0.0642023	0.0645171	-0.140427	0.053709	-0.192581	0.0650612		2.376	-0.0664702	0.0245898		-0.0417496	0.054438	0.0299229	0.0561506	-0.0915269	0.0639614	-0.0855008	0.0613881	0.00164324	0.055467	0.0319791	0.061567	-0.108309	0.0649702	-0.138619	0.0644664	-0.196073	0.0737267		2.376	0.139049	0.0867679
2.43	-0.106869	0.0142852		-0.131018	0.0625613	-0.118563	0.057742	-0.172253	0.0635332	-0.0863682	0.0568971	-0.0794353	0.0643958	-0.0147145	0.0685354	-0.0943065	0.0620474	-0.118634	0.0517869	-0.146528	0.0681456		2.43	-0.0740453	0.0260293		-0.0768145	0.0527256	0.0180829	0.0517294	-0.0325542	0.0586165	-0.0835981	0.0593084	-0.0672808	0.0551944	0.066758	0.0582559	-0.173787	0.0659692	-0.173611	0.0614567	-0.143603	0.070438		2.43	0.245728	0.0744339
2.484	-0.130884	0.0288624		-0.20142	0.0590764	-0.135284	0.0522095	-0.173907	0.0587404	-0.0163671	0.0607006	-0.245262	0.0638655	0.0422958	0.069956	-0.127399	0.064447	-0.197044	0.0572644	-0.123571	0.0658161		2.484	-0.105547	0.0278483		-0.0881516	0.0530528	-0.0597118	0.0495013	-0.0654493	0.0605059	-0.0736444	0.0593776	-0.140309	0.0574639	0.0671328	0.0617733	-0.172226	0.0599578	-0.186399	0.0601375	-0.23116	0.0745012		2.484	0.20067	0.0805288
2.538	-0.129111	0.0127746		-0.14606	0.0612943	-0.152632	0.0550172	-0.150851	0.0630114	-0.0861198	0.0570408	-0.130014	0.0626246	-0.0679269	0.0710573	-0.121597	0.054922	-0.20378	0.0474693	-0.103021	0.0648304		2.538	-0.10786	0.0279362		-0.107325	0.0529602	-0.0482119	0.0484939	-0.0600288	0.0618052	-0.0754666	0.0547885	-0.129549	0.0543309	0.0587107	0.0717883	-0.223937	0.0561457	-0.204989	0.0593528	-0.17994	0.0752086		2.538	0.201495	0.0662356
2.592	-0.124317	0.0249973		-0.182334	0.0607787	-0.159239	0.0568066	-0.130622	0.0600076	-0.0668028	0.0644217	-0.03957	0.0735023	-0.0516019	0.0631794	-0.0875555	0.0563242	-0.293388	0.0548417	-0.107736	0.0618234		2.592	-0.115892	0.0294914		-0.0875874	0.058261	0.01203	0.0538512	-0.0934368	0.064407	-0.106193	0.0561107	-0.149519	0.0593612	0.0185719	0.0621391	-0.231022	0.0641666	-0.253268	0.0552475	-0.152599	0.0709923		2.592	0.167976	0.0966512
2.646	-0.13957	0.0269894		-0.171055	0.0595913	-0.228505	0.0614242	-0.0829226	0.0604835	-0.184687	0.0597207	-0.0171277	0.0704133	-0.0785611	0.0681438	-0.0589914	0.0642417	-0.278849	0.0552196	-0.155429	0.065354		2.646	-0.114526	0.0256343		-0.0646253	0.0584038	-0.0281919	0.0513481	-0.116024	0.0634233	-0.120759	0.0571002	-0.0729779	0.0646902	-0.0586369	0.06348	-0.102319	0.0717398	-0.303904	0.0610003	-0.163299	0.0706331		2.646	0.102762	0.105007
2.7	-0.130233	0.0264759		-0.0571447	0.065443	-0.262724	0.0588996	-0.0762941	0.0682024	-0.127533	0.0634268	-0.0388068	0.0714627	-0.0827041	0.0612785	-0.10775	0.0646648	-0.269796	0.0551966	-0.149345	0.0668383		2.7	-0.131969	0.0234134		-0.0436995	0.058499	-0.120142	0.0502879	-0.163165	0.0600516	-0.101673	0.0532589	-0.0928332	0.0663021	-0.0788302	0.0598951	-0.0957776	0.0672522	-0.284534	0.057652	-0.207065	0.0688632		2.7	0.1227	0.133449
2.754	-0.150849	0.0198797		-0.152308	0.0645218	-0.191413	0.0619832	-0.199035	0.0569258	-0.154391	0.0596366	-0.0266196	0.0769167	-0.114167	0.0608523	-0.0931951	0.0603889	-0.221557	0.0581968	-0.204953	0.065378		2.754	-0.150606	0.0253203		-0.0425089	0.0601611	-0.133805	0.0515231	-0.1716	0.0589073	-0.103252	0.0535897	-0.087075	0.0616025	-0.127511	0.0545106	-0.135174	0.0623356	-0.263325	0.066641	-0.291201	0.0686779		2.754	0.183434	0.128725
2.808	-0.144817	0.0291378		0.00418697	0.0640637	-0.214079	0.0565644	-0.203906	0.0671492	-0.0610414	0.0615963	-0.0402837	0.0728341	-0.161661	0.0613047	-0.164843	0.0580344	-0.280062	0.0516439	-0.18166	0.0668547		2.808	-0.129104	0.0266839		-0.000934817	0.059492	-0.142065	0.0560984	-0.179442	0.0605219	-0.0227345	0.0600838	-0.0716277	0.0639114	-0.140077	0.0561569	-0.129057	0.0645394	-0.231279	0.0647401	-0.244721	0.0766025		2.808	0.221498	0.161036
2.862	-0.165925	0.0281285		-0.132487	0.0599408	-0.266293	0.0578462	-0.174409	0.0689557	-0.0403482	0.0577543	-0.0430595	0.0696291	-0.200601	0.056792	-0.155698	0.0640029	-0.170884	0.0537137	-0.309547	0.0718823		2.862	-0.135198	0.0303217		-0.0421687	0.057082	-0.157499	0.0585417	-0.106494	0.0658129	-0.0439502	0.0583135	-0.00595736	0.0523474	-0.20576	0.0533761	-0.202844	0.0599535	-0.144195	0.0682072	-0.307914	0.0751196		2.862	0.146331	0.135458
2.916	-0.165237	0.0305041		-0.0816408	0.0629744	-0.186405	0.0639837	-0.10644	0.0673255	-0.0744015	0.0582002	-0.0560884	0.0583134	-0.268211	0.0605192	-0.169252	0.0643097	-0.19904	0.0661904	-0.345654	0.0682981		2.916	-0.167918	0.0335882		-0.0505884	0.0614191	-0.145453	0.0579205	-0.100532	0.0651152	-0.0469482	0.0600276	-0.0681077	0.055755	-0.272034	0.0492239	-0.248034	0.0630454	-0.267259	0.0660489	-0.312301	0.0641861		2.916	0.105678	0.120737
2.97	-0.187439	0.0226036		-0.135858	0.0633161	-0.224132	0.0656052	-0.148106	0.0622153	-0.153684	0.0574282	-0.0467563	0.0672408	-0.247617	0.065123	-0.221837	0.0615408	-0.277994	0.0562537	-0.23097	0.0652154		2.97	-0.183961	0.0364286		-0.0617017	0.0592479	-0.133997	0.0638517	-0.174282	0.0587855	-0.00534211	0.0594264	-0.112944	0.0560697	-0.234902	0.0571675	-0.332444	0.065635	-0.27333	0.0674685	-0.326705	0.0669413		2.97	0.0838584	0.101719
3.024	-0.195569	0.0205308		-0.107414	0.0640259	-0.270499	0.0684653	-0.180746	0.0659128	-0.154186	0.0546953	-0.11879	0.0788303	-0.203183	0.0678928	-0.307263	0.0672808	-0.213154	0.0594528	-0.204882	0.0750166		3.024	-0.184017	0.0345836		-0.0963945	0.0578971	-0.189519	0.0647882	-0.181204	0.0580249	-0.0497641	0.0527094	-0.0435696	0.0622666	-0.211867	0.0630021	-0.389542	0.0663533	-0.232566	0.0679451	-0.261732	0.0708272		3.024	0.0231841	0.132406
3.078	-0.164488	0.0240254		-0.0715229	0.065515	-0.243422	0.0643082	-0.139393	0.0579653	-0.12267	0.0612444	-0.103411	0.0813694	-0.168851	0.0671605	-0.273833	0.0765302	-0.260487	0.0642433	-0.0968001	0.0890799		3.078	-0.179973	0.0373547		-0.0880152	0.0614955	-0.138493	0.0628629	-0.179478	0.0555622	-0.0879031	0.0527925	0.00635623	0.0681263	-0.195154	0.0593451	-0.35259	0.0722893	-0.33924	0.0666653	-0.245239	0.0852698		3.078	0.0612866	0.140924
3.132	-0.170274	0.019817		-0.120512	0.0617753	-0.20355	0.0716304	-0.140338	0.0574525	-0.191352	0.0601337	-0.0522559	0.0806665	-0.25492	0.0705332	-0.190185	0.0722845	-0.237861	0.0614082	-0.141494	0.0908804		3.132	-0.189928	0.0318033		-0.111973	0.0596729	-0.0951833	0.0693726	-0.193624	0.0565293	-0.108271	0.0557243	-0.0752368	0.0681441	-0.238448	0.058966	-0.249807	0.0768456	-0.381991	0.0675549	-0.254817	0.0796403		3.132	0.08023	0.130651
3.186	-0.148648	0.018582		-0.120088	0.0625107	-0.103098	0.0711182	-0.216829	0.0616733	-0.196029	0.0655912	-0.0549034	0.0768992	-0.186066	0.0672781	-0.10651	0.0744862	-0.225089	0.0717286	-0.129219	0.0818785		3.186	-0.174512	0.0267552		-0.114585	0.0611774	-0.0723573	0.0729343	-0.224396	0.0572087	-0.151346	0.0619476	-0.0471315	0.0669655	-0.228113	0.060361	-0.190763	0.0764199	-0.309456	0.0751994	-0.232464	0.0806772		3.186	0.0657694	0.103894
3.24	-0.152461	0.0252688		-0.239816	0.0589697	-0.00837435	0.0766638	-0.252239	0.0647419	-0.166129	0.0588982	-0.0768396	0.0731824	-0.157801	0.068601	-0.130656	0.0783159	-0.226438	0.0720691	-0.113859	0.0872604		3.24	-0.162047	0.0259789		-0.168576	0.0570325	0.00842738	0.0748558	-0.200427	0.0661896	-0.170182	0.062687	-0.0736997	0.0654223	-0.172644	0.0599596	-0.17963	0.0727592	-0.254535	0.0703925	-0.247153	0.0853768		3.24	0.0352923	0.0962934
[truncated: 305 more columns]

## Sheet: ED8e
control
	CI_mean	CI_sem	CI_size	CI_std	CO_mean	CO_sem	CO_size	CO_std	SIAA_mean	SIAA_sem	SIAA_size	SIAA_std	SIAB_mean	SIAB_sem	SIAB_size	SIAB_std	SIAa_mean	SIAa_sem	SIAa_size	SIAa_std	SIAb_mean	SIAb_sem	SIAb_size	SIAb_std	SIaA_mean	SIaA_sem	SIaA_size	SIaA_std	SIaB_mean	SIaB_sem	SIaB_size	SIaB_std	SIaa_mean	SIaa_sem	SIaa_size	SIaa_std	SIab_mean	SIab_sem	SIab_size	SIab_std	SO_mean	SO_sem	SO_size	SO_std	spnnrOff_mean	spnnrOff_sem	spnnrOff_size	spnnrOff_std
-20	-0.0790337	0.00661612	10	0.020922	-0.0466648	0.00550741	10	0.017416	-0.0347634	0.0132094	10	0.0417718	-0.286759	0.0710142	10	0.224567	0.00605752	0.0125548	10	0.0397018	0.046705	0.0326512	10	0.103252	-0.0809247	0.017609	10	0.0556846	-0.182103	0.0143768	10	0.0454634	-0.0603438	0.0151701	10	0.047972	-0.0835585	0.0291897	10	0.0923058	-0.0240453	0.00338812	10	0.0107142	-0.206767	0.0182641	10	0.057756
-19	-0.150243	0.00449114	10	0.0142022	-0.0652809	0.00853397	10	0.0269868	0.0121419	0.0151716	10	0.0479768	-0.0388464	0.0680458	10	0.21518	0.0368833	0.0259466	10	0.0820502	0.045271	0.0276659	10	0.0874871	-0.166859	0.0197512	10	0.0624587	-0.143252	0.0192227	10	0.0607876	-0.0129694	0.0100361	10	0.031737	-0.181704	0.028202	10	0.0891824	-0.0294378	0.00261198	10	0.00825981	-0.209127	0.0206197	10	0.0652053
-18	-0.115013	0.00763119	10	0.0241319	-0.0895118	0.0073114	10	0.0231207	0.106646	0.0147002	10	0.046486	0.569599	0.0690783	10	0.218445	0.139958	0.0286686	10	0.0906579	0.0257539	0.0320727	10	0.101423	-0.0561482	0.0311718	10	0.098574	-0.0316521	0.0207418	10	0.0655913	0.0459773	0.0122945	10	0.0388785	-0.0340199	0.032456	10	0.102635	-0.023996	0.00355383	10	0.0112382	-0.14054	0.0175231	10	0.055413
-17	-0.111888	0.00638119	10	0.0201791	-0.113745	0.00904322	10	0.0285972	0.175431	0.0146045	10	0.0461836	0.676192	0.102835	10	0.325194	0.11075	0.026693	10	0.0844107	0.130651	0.0337661	10	0.106778	-0.0104106	0.0195012	10	0.0616682	0.0342703	0.0161328	10	0.0510164	0.276134	0.0165588	10	0.0523636	0.0296544	0.0461791	10	0.146031	-0.0587701	0.00444346	10	0.0140515	-0.184378	0.0195751	10	0.061902
-16	-0.0949069	0.0056205	10	0.0177736	-0.0871225	0.0110492	10	0.0349407	0.209794	0.0115986	10	0.0366781	0.754253	0.0716901	10	0.226704	0.167276	0.0223772	10	0.0707628	0.342148	0.02503	10	0.0791519	0.0562697	0.0260431	10	0.0823554	0.0653328	0.0177542	10	0.0561436	0.347815	0.0140972	10	0.0445792	0.231277	0.0411763	10	0.130211	-0.0501582	0.00608638	10	0.0192468	-0.168369	0.0217619	10	0.068817
-15	-0.0909331	0.00889159	10	0.0281177	-0.0766859	0.00966322	10	0.0305578	0.242553	0.0138169	10	0.0436929	0.812316	0.0851034	10	0.26912	0.224319	0.017233	10	0.0544954	0.413162	0.0237315	10	0.0750455	0.3328	0.0279338	10	0.0883343	0.201945	0.0154079	10	0.0487242	0.450302	0.0207723	10	0.0656878	0.3105	0.0284226	10	0.0898803	-0.0775335	0.00438469	10	0.0138656	-0.191313	0.0167011	10	0.0528135
-14	-0.0787575	0.00845488	10	0.0267367	-0.11766	0.0080309	10	0.0253959	0.30976	0.012476	10	0.0394527	0.565129	0.0664495	10	0.210132	0.382139	0.0227433	10	0.0719207	0.420144	0.0231599	10	0.0732381	0.472689	0.0269645	10	0.0852693	0.36636	0.0200721	10	0.0634737	0.568319	0.0241482	10	0.0763633	0.398894	0.0348845	10	0.110314	-0.0712805	0.00227388	10	0.00719064	-0.108568	0.0280463	10	0.0886902
-13	-0.0551217	0.00838718	10	0.0265226	-0.127858	0.00918217	10	0.0290366	0.401124	0.0115293	10	0.0364589	0.525342	0.0805422	10	0.254697	0.451776	0.0278562	10	0.088089	0.434562	0.0183362	10	0.0579841	0.666669	0.0270416	10	0.085513	0.502816	0.0226979	10	0.071777	0.668914	0.0191769	10	0.0606428	0.587886	0.0421331	10	0.133236	-0.0909652	0.00504109	10	0.0159413	0.00247003	0.0240363	10	0.0760093
-12	-0.0401945	0.0072856	10	0.0230391	-0.14563	0.0094081	10	0.029751	0.465844	0.0118623	10	0.0375119	0.184618	0.105106	10	0.332376	0.589474	0.0198819	10	0.0628722	0.350385	0.0201348	10	0.063672	0.765525	0.0313275	10	0.0990663	0.588985	0.0194137	10	0.0613916	0.776131	0.0232097	10	0.0733955	0.59717	0.0347753	10	0.109969	-0.0794	0.00368551	10	0.0116546	-0.0663177	0.0284235	10	0.0898831
-11	-0.05392	0.0106056	10	0.0335379	-0.167839	0.00762114	10	0.0241002	0.466201	0.012891	10	0.0407648	0.0500979	0.101596	10	0.321275	0.679207	0.0263714	10	0.0833938	0.300382	0.0141084	10	0.0446147	0.689328	0.0277765	10	0.0878371	0.62598	0.0213274	10	0.0674432	0.7307	0.0253771	10	0.0802494	0.601317	0.0354564	10	0.112123	-0.123849	0.00453681	10	0.0143466	0.000262024	0.03415	10	0.107992
-10	-0.036777	0.00757482	10	0.0239537	-0.146063	0.0071808	10	0.0227077	0.458636	0.0143673	10	0.0454334	0.00662502	0.0658321	10	0.208179	0.643933	0.0359215	10	0.113594	0.238311	0.0181117	10	0.0572743	0.701369	0.029712	10	0.0939577	0.57577	0.0186033	10	0.0588288	0.692529	0.0242681	10	0.0767423	0.486827	0.0432174	10	0.136665	-0.151792	0.00459971	10	0.0145456	0.117902	0.0342779	10	0.108396
-9	0.00742902	0.00686438	10	0.0217071	-0.152895	0.00890593	10	0.028163	0.4296	0.0121589	10	0.0384499	-0.032398	0.0590093	10	0.186604	0.657985	0.0193691	10	0.0612506	0.231388	0.0130012	10	0.0411133	0.502378	0.0220862	10	0.0698426	0.592116	0.019049	10	0.0602382	0.521494	0.0298042	10	0.0942492	0.560635	0.0397895	10	0.125825	-0.141561	0.00535933	10	0.0169477	0.00227283	0.0256914	10	0.0812434
-8	0.00423746	0.00875255	10	0.027678	-0.170832	0.00849847	10	0.0268745	0.440033	0.0124318	10	0.0393128	0.188036	0.0483951	10	0.153039	0.644509	0.0202235	10	0.0639523	0.272044	0.0284484	10	0.0899618	0.479402	0.0263377	10	0.0832871	0.651382	0.0195224	10	0.0617353	0.565714	0.0244008	10	0.0771622	0.439233	0.0371873	10	0.117596	-0.149962	0.00484028	10	0.0153063	-0.0402703	0.0216884	10	0.0685847
-7	-0.0069142	0.00936277	10	0.0296077	-0.137266	0.0114704	10	0.0362727	0.424665	0.0134542	10	0.0425459	0.05396	0.0706358	10	0.22337	0.670471	0.0356439	10	0.112716	0.267285	0.0271174	10	0.0857527	0.384737	0.0226534	10	0.0716363	0.69274	0.0175304	10	0.0554361	0.589593	0.0197574	10	0.0624785	0.632947	0.0381942	10	0.120781	-0.163892	0.0029338	10	0.00927748	-0.102561	0.0261452	10	0.0826785
-6	-0.0681207	0.00863899	10	0.0273189	-0.115139	0.011848	10	0.0374667	0.489801	0.011061	10	0.0349778	0.188266	0.0866201	10	0.273917	0.8108	0.0248743	10	0.0786594	0.520086	0.0205615	10	0.0650213	0.607494	0.0318922	10	0.100852	0.825786	0.0140613	10	0.0444657	0.630397	0.0189713	10	0.0599926	0.739856	0.0391733	10	0.123877	-0.16422	0.00468957	10	0.0148297	-0.098151	0.027588	10	0.087241
-5	-0.113259	0.00914997	10	0.0289347	-0.0947584	0.0126694	10	0.0400641	0.592521	0.00700034	10	0.022137	0.621665	0.0631811	10	0.199796	0.814011	0.0158355	10	0.0500762	0.589805	0.0228067	10	0.0721212	0.595319	0.0253473	10	0.0801552	0.891908	0.015118	10	0.0478074	0.657663	0.0156892	10	0.0496135	0.791991	0.0293406	10	0.0927832	-0.172219	0.00429687	10	0.0135879	-0.142402	0.031799	10	0.100557
-4	-0.127142	0.0100738	10	0.0318562	-0.0761261	0.0128654	10	0.0406839	0.643947	0.00887335	10	0.02806	0.597987	0.0595198	10	0.188218	0.859969	0.0166034	10	0.0525044	0.664919	0.0309515	10	0.0978772	0.624249	0.020225	10	0.0639572	0.882907	0.0174937	10	0.0553199	0.691147	0.0226199	10	0.0715304	0.810818	0.0363591	10	0.114978	-0.162015	0.00419328	10	0.0132603	-0.0293379	0.0283982	10	0.0898029
-3	-0.104471	0.0115702	10	0.0365882	-0.0466603	0.0141583	10	0.0447725	0.630069	0.00954131	10	0.0301723	0.621408	0.101256	10	0.320201	0.814315	0.0200662	10	0.063455	0.65217	0.030327	10	0.0959024	0.724206	0.0156022	10	0.0493386	0.697568	0.0171389	10	0.054198	0.743043	0.018615	10	0.0588657	0.710354	0.0268523	10	0.0849145	-0.186825	0.00572052	10	0.0180899	-0.166217	0.0282273	10	0.0892624
-2	-0.0937312	0.011943	10	0.0377671	-0.0183682	0.0139234	10	0.0440298	0.492385	0.0101424	10	0.032073	0.55167	0.0483635	10	0.152939	0.747039	0.0135311	10	0.0427891	0.526745	0.0312886	10	0.0989431	0.549246	0.0325734	10	0.103006	0.375149	0.0157106	10	0.0496813	0.681725	0.0133972	10	0.0423656	0.435799	0.0247483	10	0.0782611	-0.153355	0.0053328	10	0.0168638	0.0834519	0.0323546	10	0.102314
-1	-0.183946	0.00985255	10	0.0311565	-0.000579107	0.0121322	10	0.0383653	0.155917	0.00912951	10	0.02887	0.181892	0.0778982	10	0.246336	0.382696	0.0156398	10	0.0494574	0.287102	0.0265219	10	0.0838697	0.289403	0.0272731	10	0.0862452	0.153708	0.0131515	10	0.0415886	0.56857	0.0161884	10	0.0511921	0.2726	0.0400938	10	0.126788	-0.131833	0.00476507	10	0.0150685	-0.00611467	0.0175958	10	0.0556427
0	-0.258796	0.0108172	10	0.0342068	0.0445515	0.0138217	10	0.043708	-0.182596	0.00778406	10	0.0246154	0.126588	0.0552356	10	0.17467	0.0721551	0.0167138	10	0.0528537	0.0910196	0.026314	10	0.0832121	0.00181232	0.0213426	10	0.0674911	0.03255	0.0161874	10	0.051189	0.342912	0.0164869	10	0.052136	0.169564	0.031494	10	0.0995927	-0.0770513	0.00477007	10	0.0150843	0.182996	0.0240901	10	0.0761795
1	-0.15528	0.0107852	10	0.0341057	0.0444519	0.0139545	10	0.0441281	-0.419425	0.00586817	10	0.0185568	0.0558154	0.0652815	10	0.206438	-0.260498	0.00934722	10	0.0295585	0.129528	0.0246629	10	0.0779909	-0.205548	0.0215472	10	0.0681382	-0.149412	0.0176272	10	0.055742	0.189094	0.0203063	10	0.0642142	0.0913332	0.0469645	10	0.148515	-0.0154555	0.00459496	10	0.0145305	0.143543	0.0248497	10	0.0785817
2	-0.0422905	0.013104	10	0.0414383	0.0565704	0.0135604	10	0.0428817	-0.475281	0.00654667	10	0.0207024	0.235063	0.102565	10	0.32434	-0.56859	0.0125332	10	0.0396336	-0.0127416	0.0296806	10	0.0938584	0.0485273	0.0321602	10	0.1017	-0.00173029	0.018334	10	0.0579773	-0.0196835	0.0135004	10	0.0426919	-0.0700777	0.0561424	10	0.177538	0.0241452	0.00576493	10	0.0182303	0.134997	0.020623	10	0.0652156
3	-0.0431956	0.0128171	10	0.0405314	-0.0593104	0.0126891	10	0.0401264	0.446157	0.00837496	10	0.0264839	1.61332	0.14587	10	0.461281	-0.973851	0.0137364	10	0.0434382	-0.233751	0.0239119	10	0.0756161	1.28353	0.0544047	10	0.172043	1.26393	0.0304316	10	0.0962331	-0.285752	0.0170296	10	0.0538524	-0.205717	0.0410177	10	0.129709	0.0471184	0.00543649	10	0.0171917	-0.0203699	0.0186346	10	0.0589278
4	-0.0584267	0.0135838	10	0.0429558	-0.145418	0.0110299	10	0.0348797	1.50371	0.0096022	10	0.0303648	2.53241	0.166395	10	0.526188	-1.34154	0.0120236	10	0.0380219	-0.481357	0.0138015	10	0.0436442	2.34201	0.0505404	10	0.159823	2.41814	0.0333447	10	0.105445	-0.591935	0.0102962	10	0.0325594	-0.36581	0.0281876	10	0.089137	0.0193784	0.00448821	10	0.014193	-0.270692	0.0160243	10	0.0506733
5	-0.0374152	0.0128456	10	0.0406213	-0.229867	0.00862151	10	0.0272636	1.78043	0.0119046	10	0.0376457	2.93878	0.0846887	10	0.267809	-1.45427	0.0114746	10	0.036286	-0.577765	0.00954116	10	0.0301718	2.44741	0.0345096	10	0.109129	2.60101	0.0197411	10	0.0624268	-0.698375	0.0187597	10	0.0593235	-0.495563	0.0289877	10	0.0916673	0.0539216	0.00452525	10	0.0143101	-0.50686	0.0189214	10	0.0598346
6	0.0549032	0.00965269	10	0.0305245	-0.186971	0.0120459	10	0.0380924	1.60729	0.00826227	10	0.0261276	2.56746	0.0837163	10	0.264734	-1.3932	0.0194411	10	0.0614783	-0.610645	0.019878	10	0.0628599	2.12452	0.0391333	10	0.12375	2.19495	0.017856	10	0.0564656	-0.594709	0.0143654	10	0.0454275	-0.616444	0.0313857	10	0.0992504	0.0668475	0.00554423	10	0.0175324	-0.508623	0.0141163	10	0.0446398
7	0.140809	0.0091498	10	0.0289342	-0.173423	0.0129064	10	0.0408138	1.24813	0.0111628	10	0.0352997	1.996	0.0993417	10	0.314146	-1.17322	0.0154635	10	0.0488999	-0.451292	0.0152221	10	0.0481365	1.54482	0.0249703	10	0.0789629	1.6082	0.0158175	10	0.0500194	-0.54467	0.010605	10	0.0335358	-0.57568	0.0395651	10	0.125116	0.0717074	0.00605153	10	0.0191366	-0.40701	0.01408	10	0.0445248
8	0.218756	0.00915062	10	0.0289368	-0.127948	0.0154689	10	0.0489171	0.932328	0.00831369	10	0.0262902	1.62596	0.099204	10	0.313711	-0.943315	0.0107667	10	0.0340472	-0.480442	0.0219664	10	0.069464	1.18276	0.024445	10	0.077302	1.05023	0.0161514	10	0.0510753	-0.425534	0.00907861	10	0.0287091	-0.397908	0.0322329	10	0.101929	0.0515986	0.00561204	10	0.0177468	-0.307141	0.00787718	10	0.0249098
9	0.233856	0.0108113	10	0.0341882	-0.0878967	0.0169126	10	0.0534825	0.83458	0.00849795	10	0.0268729	1.0742	0.0911086	10	0.288111	-0.694336	0.0159494	10	0.0504363	-0.390647	0.0224786	10	0.0710834	0.963841	0.014932	10	0.047219	0.752085	0.0204053	10	0.0645271	-0.410046	0.0103658	10	0.0327795	-0.396761	0.0327632	10	0.103606	0.0168225	0.00511263	10	0.0161676	-0.256762	0.0119014	10	0.0376355
10	0.196799	0.0137259	10	0.0434052	-0.0501378	0.0141006	10	0.04459	0.758901	0.0084603	10	0.0267538	0.978998	0.0946242	10	0.299228	-0.491022	0.0123863	10	0.039169	-0.23364	0.0137166	10	0.0433758	0.898056	0.0218948	10	0.0692374	0.644821	0.0164616	10	0.0520561	-0.313561	0.0125724	10	0.0397574	-0.364535	0.0236592	10	0.0748168	-0.0306547	0.00701623	10	0.0221873	-0.210309	0.0107827	10	0.034098
11	0.160122	0.0114135	10	0.0360928	0.0246613	0.0134531	10	0.0425424	0.663805	0.011337	10	0.0358508	0.903935	0.0868996	10	0.274801	-0.313317	0.01055	10	0.0333619	-0.176802	0.0120858	10	0.0382187	0.770235	0.0176821	10	0.0559158	0.728804	0.0174921	10	0.0553148	-0.348657	0.00962503	10	0.030437	-0.235237	0.0276892	10	0.0875611	-0.0474075	0.00432876	10	0.0136887	-0.106209	0.0100119	10	0.0316605
12	0.127534	0.0111874	10	0.0353776	0.0964432	0.0150408	10	0.0475632	0.486234	0.00802464	10	0.0253761	0.764194	0.0991618	10	0.313577	-0.195553	0.0175345	10	0.0554488	-0.0005459	0.0159106	10	0.0503137	0.698358	0.0208596	10	0.0659638	0.577011	0.0165169	10	0.0522309	-0.272773	0.0110279	10	0.0348731	-0.25718	0.0254579	10	0.0805049	-0.0417779	0.00283752	10	0.00897301	-0.11322	0.00457204	10	0.0144581
13	0.099852	0.0094103	10	0.029758	0.181848	0.0116715	10	0.0369084	0.295025	0.00665919	10	0.0210582	0.848461	0.108772	10	0.343968	-0.168064	0.0167802	10	0.0530636	-0.101506	0.0221498	10	0.070044	0.473563	0.0216282	10	0.0683944	0.321914	0.0171671	10	0.054287	-0.275415	0.0131145	10	0.0414716	-0.170441	0.0220411	10	0.0697	-0.0696875	0.00356284	10	0.0112667	-0.102183	0.00725731	10	0.0229496
14	0.0647266	0.0101214	10	0.0320067	0.197937	0.0131406	10	0.0415541	0.1271	0.00982626	10	0.0310734	0.674057	0.0785517	10	0.248402	-0.159657	0.0153538	10	0.0485529	-0.0791605	0.0181413	10	0.0573679	0.339797	0.0157239	10	0.0497232	0.244212	0.0168308	10	0.0532236	-0.241375	0.00980875	10	0.031018	-0.139901	0.0232316	10	0.0734649	-0.0869473	0.00486766	10	0.0153929	-0.067715	0.0102525	10	0.0324214
15	0.00209011	0.0103647	10	0.032776	0.219633	0.0119386	10	0.0377531	0.0308759	0.00820173	10	0.0259361	0.262747	0.0553562	10	0.175052	-0.124132	0.0117793	10	0.0372493	-0.0999593	0.017371	10	0.0549318	0.210493	0.026556	10	0.0839774	0.0732219	0.0172588	10	0.0545771	-0.239442	0.0107622	10	0.034033	-0.251045	0.0321156	10	0.101558	-0.0823166	0.0057132	10	0.0180667	-0.0770394	0.0100591	10	0.0318098
16	-0.0207083	0.0110402	10	0.0349123	0.181399	0.0118169	10	0.0373683	-0.0301902	0.00548808	10	0.0173548	0.159943	0.0633876	10	0.200449	-0.0882724	0.014094	10	0.0445691	-0.0819256	0.0162658	10	0.0514371	0.10698	0.0263794	10	0.0834188	-0.0416944	0.0238911	10	0.0755503	-0.177956	0.0165144	10	0.052223	-0.126034	0.025598	10	0.0809481	-0.107313	0.00417969	10	0.0132173	-0.0566513	0.0110231	10	0.0348581
17	-0.0285262	0.0137219	10	0.0433924	0.110002	0.0100473	10	0.0317724	-0.0766655	0.00408872	10	0.0129297	-0.00453538	0.0417915	10	0.132156	-0.134172	0.0156075	10	0.0493552	-0.132882	0.0222281	10	0.0702913	-0.0614781	0.0191521	10	0.0605641	-0.144288	0.0217234	10	0.0686955	-0.228183	0.0185318	10	0.0586028	-0.19469	0.0160305	10	0.0506929	-0.111994	0.00480727	10	0.0152019	-0.0659536	0.0106344	10	0.0336289
18	-0.0394442	0.0101633	10	0.0321391	0.0616133	0.00648147	10	0.0204962	-0.118717	0.00655198	10	0.0207192	0.226632	0.0446203	10	0.141102	-0.14206	0.0128666	10	0.0406878	-0.123468	0.0180231	10	0.0569939	0.00347445	0.016331	10	0.0516432	-0.133916	0.0125402	10	0.0396554	-0.291293	0.0235251	10	0.0743929	-0.0590268	0.0272669	10	0.0862255	-0.118604	0.00367705	10	0.0116279	-0.0545762	0.0115977	10	0.0366753
19	-0.0304096	0.00708045	10	0.0223904	0.0190611	0.00332761	10	0.0105228	-0.104808	0.00639276	10	0.0202157	-0.045723	0.0552324	10	0.17466	-0.157846	0.0132957	10	0.0420446	-0.122246	0.0192509	10	0.0608766	-0.134875	0.0199904	10	0.0632152	-0.0186369	0.0160056	10	0.0506142	-0.259736	0.0141251	10	0.0446676	-0.0859604	0.0329567	10	0.104218	-0.151933	0.00539766	10	0.0170689	-0.0587795	0.00978481	10	0.0309423
20	-0.00932835	0.00689932	10	0.0218176	-0.0278905	0.00480467	10	0.0151937	-0.0634467	0.00684693	10	0.0216519	0.000352616	0.0388761	10	0.122937	-0.20676	0.0220098	10	0.0696012	-0.102977	0.0147245	10	0.046563	-0.0296354	0.0156604	10	0.0495224	-0.0220613	0.0145569	10	0.0460328	-0.298922	0.017123	10	0.0541477	-0.0463563	0.0319645	10	0.101081	-0.0918052	0.00734968	10	0.0232417	-0.0280832	0.0121538	10	0.0384337
tetanus
	CI_mean	CI_sem	CI_size	CI_std	CO_mean	CO_sem	CO_size	CO_std	SIAA_mean	SIAA_sem	SIAA_size	SIAA_std	SIAB_mean	SIAB_sem	SIAB_size	SIAB_std	SIAa_mean	SIAa_sem	SIAa_size	SIAa_std	SIAb_mean	SIAb_sem	SIAb_size	SIAb_std	SIaA_mean	SIaA_sem	SIaA_size	SIaA_std	SIaB_mean	SIaB_sem	SIaB_size	SIaB_std	SIaa_mean	SIaa_sem	SIaa_size	SIaa_std	SIab_mean	SIab_sem	SIab_size	SIab_std	SO_mean	SO_sem	SO_size	SO_std	spnnrOff_mean	spnnrOff_sem	spnnrOff_size	spnnrOff_std
-20	-0.128055	0.00682951	10	0.0215968	-0.0752686	0.00420133	10	0.0132858	-0.0127644	0.00856798	10	0.0270943	-0.0527403	0.0708233	10	0.223963	-0.0531285	0.00945976	10	0.0299144	0.0707102	0.0314857	10	0.0995666	-0.213815	0.0226626	10	0.0716654	-0.133468	0.0100742	10	0.0318573	-0.0252665	0.0170944	10	0.0540572	-0.081933	0.033657	10	0.106433	0.0195471	0.00302049	10	0.00955164	-0.175222	0.0189391	10	0.0598908
-19	-0.172612	0.0075872	10	0.0239928	-0.0879003	0.00701945	10	0.0221974	0.0583961	0.00698468	10	0.0220875	0.0158693	0.047581	10	0.150464	-0.0154282	0.0127485	10	0.0403142	0.1167	0.0422711	10	0.133673	-0.161758	0.0264314	10	0.0835834	-0.0600273	0.0128998	10	0.0407929	-0.0241647	0.0146206	10	0.0462344	0.0391884	0.0396188	10	0.125286	0.0045911	0.00435684	10	0.0137775	-0.149525	0.0168661	10	0.0533352
-18	-0.149593	0.00832634	10	0.0263302	-0.121466	0.00909641	10	0.0287654	0.154598	0.00690429	10	0.0218333	0.169549	0.0567315	10	0.179401	0.0519983	0.019474	10	0.0615821	0.124617	0.0267217	10	0.0845014	-0.14385	0.0302768	10	0.0957436	-0.0343199	0.0155774	10	0.0492601	0.0892326	0.0222518	10	0.0703663	0.0282647	0.0383872	10	0.121391	-0.0131167	0.00478356	10	0.015127	-0.118135	0.017001	10	0.053762
-17	-0.1114	0.00819743	10	0.0259225	-0.143758	0.00952355	10	0.0301161	0.192993	0.0104591	10	0.0330746	0.498421	0.0541386	10	0.171201	0.077043	0.0147238	10	0.0465608	0.168164	0.0199	10	0.0629293	-0.0724661	0.023711	10	0.0749806	0.0621254	0.0157137	10	0.0496912	0.216236	0.0221368	10	0.0700027	0.0496015	0.0422789	10	0.133698	-0.0162763	0.00371151	10	0.0117368	-0.0811103	0.0176702	10	0.0558779
-16	-0.0996014	0.00879956	10	0.0278267	-0.134199	0.00913473	10	0.0288866	0.211276	0.0093459	10	0.0295543	0.598368	0.0662435	10	0.20948	0.177921	0.016606	10	0.0525129	0.240593	0.0134229	10	0.0424469	0.148408	0.0292831	10	0.0926014	0.140515	0.0193462	10	0.0611782	0.387163	0.0172956	10	0.0546934	0.188775	0.0442052	10	0.139789	-0.0199838	0.0037604	10	0.0118914	-0.0529114	0.0134752	10	0.0426122
-15	-0.0607367	0.00801441	10	0.0253438	-0.1524	0.00880308	10	0.0278378	0.259039	0.00802316	10	0.0253715	0.669836	0.0611953	10	0.193517	0.234831	0.0256492	10	0.0811099	0.335456	0.0224224	10	0.0709059	0.453676	0.0287816	10	0.0910155	0.264432	0.0200145	10	0.0632914	0.457846	0.0210328	10	0.0665116	0.297859	0.039465	10	0.124799	-0.0404011	0.0028184	10	0.00891256	-0.0356572	0.0273561	10	0.0865075
-14	-0.0245015	0.00796853	10	0.0251987	-0.140657	0.00939622	10	0.0297135	0.305862	0.0082253	10	0.0260107	0.734882	0.0673332	10	0.212926	0.296843	0.0286429	10	0.0905767	0.298274	0.0248544	10	0.0785966	0.669937	0.0326206	10	0.103155	0.404299	0.0255131	10	0.0806795	0.523424	0.0201538	10	0.0637318	0.44488	0.043604	10	0.137888	-0.0561363	0.00477946	10	0.015114	-0.0393335	0.0367904	10	0.116342
-13	-0.0359631	0.00962497	10	0.0304368	-0.124986	0.00971325	10	0.030716	0.379255	0.00763057	10	0.02413	0.80755	0.0725111	10	0.2293	0.395721	0.0317722	10	0.100472	0.323367	0.0347645	10	0.109935	0.892222	0.0293667	10	0.0928658	0.550839	0.0219507	10	0.0694142	0.637542	0.0210014	10	0.0664123	0.614214	0.0414893	10	0.131201	-0.0737033	0.00538266	10	0.0170215	0.0869373	0.0369363	10	0.116803
-12	-0.0605209	0.00804737	10	0.025448	-0.125466	0.0101302	10	0.0320345	0.428754	0.00569321	10	0.0180035	0.548464	0.0887838	10	0.280759	0.515122	0.0369263	10	0.116771	0.296095	0.0332379	10	0.105107	0.883485	0.0266696	10	0.0843365	0.651198	0.0283408	10	0.0896216	0.733632	0.019512	10	0.0617024	0.711651	0.0353542	10	0.1118	-0.0604778	0.00581605	10	0.018392	0.026534	0.0333034	10	0.105314
-11	-0.0729783	0.00935149	10	0.029572	-0.137249	0.0109426	10	0.0346036	0.434238	0.00449952	10	0.0142287	0.385781	0.0724591	10	0.229136	0.577462	0.030494	10	0.0964304	0.282787	0.0342768	10	0.108393	0.787686	0.0297918	10	0.09421	0.779975	0.0347063	10	0.109751	0.774575	0.0245226	10	0.0775472	0.56063	0.0392472	10	0.12411	-0.0873041	0.00370184	10	0.0117063	-0.0655206	0.0256082	10	0.0809802
-10	-0.0273167	0.010263	10	0.0324544	-0.13625	0.0114936	10	0.0363461	0.414836	0.00682876	10	0.0215944	0.289194	0.0380795	10	0.120418	0.606594	0.0267879	10	0.0847107	0.237781	0.0300429	10	0.0950039	0.760032	0.0395878	10	0.125188	0.695306	0.0297384	10	0.0940412	0.696321	0.0214113	10	0.0677084	0.520932	0.0449124	10	0.142026	-0.0937673	0.00334685	10	0.0105837	-0.0461138	0.0183443	10	0.0580096
-9	-0.0101004	0.0100673	10	0.0318357	-0.120382	0.0115116	10	0.0364029	0.376748	0.0085354	10	0.0269913	0.313663	0.0620035	10	0.196072	0.578264	0.0292434	10	0.0924756	0.207782	0.0281737	10	0.089093	0.696231	0.0347421	10	0.109864	0.689019	0.0232757	10	0.0736043	0.618779	0.0158494	10	0.0501202	0.475146	0.0355998	10	0.112576	-0.114824	0.00280048	10	0.00885588	-0.066324	0.0184738	10	0.0584192
-8	0.0016365	0.00934056	10	0.0295374	-0.128765	0.0122031	10	0.0385895	0.376104	0.00904132	10	0.0285912	0.446167	0.0586924	10	0.185602	0.587184	0.0231793	10	0.0732994	0.315666	0.0317377	10	0.100363	0.576938	0.0324459	10	0.102603	0.749789	0.0206	10	0.0651429	0.544249	0.0140149	10	0.0443191	0.537501	0.0292331	10	0.0924431	-0.138378	0.0042092	10	0.0133107	-0.107611	0.022525	10	0.0712304
-7	-0.00635231	0.010037	10	0.0317397	-0.102905	0.0130656	10	0.0413171	0.385498	0.00725617	10	0.022946	0.53335	0.0529061	10	0.167304	0.629238	0.0173987	10	0.0550196	0.364106	0.0175207	10	0.0554053	0.524141	0.0249348	10	0.0788508	0.891689	0.0173929	10	0.0550013	0.606016	0.0205526	10	0.064993	0.700378	0.0331883	10	0.104951	-0.135567	0.00442651	10	0.0139979	-0.0591744	0.0259542	10	0.0820744
-6	-0.059971	0.0103197	10	0.0326338	-0.0982047	0.0130612	10	0.0413032	0.466942	0.0080296	10	0.0253918	0.64947	0.0526125	10	0.166375	0.667957	0.0151245	10	0.0478279	0.503293	0.0209646	10	0.0662958	0.635777	0.0337903	10	0.106854	0.936392	0.0184391	10	0.0583095	0.62477	0.0203916	10	0.0644838	0.827326	0.0308778	10	0.0976441	-0.135418	0.00472881	10	0.0149538	-0.16936	0.0251603	10	0.079564
-5	-0.107098	0.0110735	10	0.0350175	-0.0671433	0.0113702	10	0.0359558	0.552191	0.00894713	10	0.0282933	0.607464	0.0482099	10	0.152453	0.728048	0.0152366	10	0.0481825	0.614095	0.0252371	10	0.0798068	0.691705	0.0344077	10	0.108807	0.98702	0.0103414	10	0.0327025	0.651376	0.0194631	10	0.0615476	0.906809	0.033265	10	0.105193	-0.12811	0.00457851	10	0.0144785	-0.125709	0.0233511	10	0.0738427
-4	-0.108932	0.0112643	10	0.0356207	-0.0366427	0.011799	10	0.0373118	0.602157	0.00790143	10	0.0249865	0.64455	0.043448	10	0.137395	0.81651	0.0144768	10	0.0457797	0.602855	0.0246774	10	0.0780368	0.711943	0.0188096	10	0.0594812	0.962137	0.0130247	10	0.0411878	0.691223	0.0239756	10	0.0758174	0.833429	0.0280001	10	0.0885442	-0.125814	0.00430347	10	0.0136088	-0.0704538	0.019451	10	0.0615096
-3	-0.0783865	0.0104164	10	0.0329395	-0.0102141	0.0117423	10	0.0371325	0.609413	0.0078957	10	0.0249684	0.556478	0.0347209	10	0.109797	0.823697	0.0117967	10	0.0373045	0.538281	0.0192401	10	0.0608427	0.745461	0.0189555	10	0.0599425	0.842976	0.0224606	10	0.0710265	0.642214	0.02237	10	0.0707403	0.656879	0.0228265	10	0.0721839	-0.151042	0.00433618	10	0.0137122	0.00741222	0.0185689	10	0.0587199
-2	-0.0733156	0.00866534	10	0.0274022	0.0199288	0.0129845	10	0.0410607	0.442487	0.00858829	10	0.0271586	0.407949	0.0358971	10	0.113517	0.630963	0.0169514	10	0.0536051	0.309102	0.014293	10	0.0451986	0.558084	0.0276551	10	0.0874531	0.501989	0.0214642	10	0.0678759	0.515412	0.0187705	10	0.0593576	0.378752	0.0184328	10	0.0582898	-0.163571	0.00586755	10	0.0185548	0.0282859	0.0304345	10	0.0962424
-1	-0.181584	0.0108554	10	0.0343276	0.0657764	0.0146155	10	0.0462183	0.0124392	0.00737593	10	0.0233247	-0.102391	0.0434842	10	0.137509	0.274165	0.0183234	10	0.0579436	-0.00569585	0.0172435	10	0.0545289	0.200885	0.0210463	10	0.0665542	0.0608442	0.0209296	10	0.0661851	0.330942	0.0193416	10	0.0611635	-0.00317274	0.0254709	10	0.080546	-0.155173	0.00607818	10	0.0192209	0.0356194	0.0289245	10	0.0914674
0	-0.259324	0.0128147	10	0.0405238	0.117853	0.0168105	10	0.0531594	-0.433564	0.00621502	10	0.0196536	-0.331026	0.0453207	10	0.143317	-0.180191	0.0157145	10	0.0496936	-0.155041	0.0158792	10	0.0502144	-0.130889	0.0174522	10	0.0551888	-0.24224	0.0148155	10	0.0468507	0.107741	0.0169742	10	0.0536771	-0.169274	0.0303492	10	0.0959725	-0.140938	0.00427998	10	0.0135345	0.196118	0.0192002	10	0.0607163
1	-0.196548	0.0152282	10	0.0481557	0.176987	0.0174444	10	0.0551642	-0.737892	0.00562669	10	0.0177932	-0.324815	0.0274083	10	0.0866726	-0.493098	0.0137819	10	0.0435823	-0.299508	0.0222384	10	0.0703239	-0.410599	0.0174886	10	0.0553039	-0.481155	0.0143931	10	0.045515	-0.0801009	0.00794848	10	0.0251353	-0.304687	0.0301813	10	0.0954415	-0.107552	0.00441393	10	0.0139581	0.177813	0.0148368	10	0.0469181
2	-0.0897661	0.0158023	10	0.0499711	0.18095	0.0200038	10	0.0632575	-0.741335	0.00527265	10	0.0166736	-0.206884	0.0686872	10	0.217208	-0.877664	0.0118789	10	0.0375645	-0.40939	0.022685	10	0.0717364	-0.239957	0.0339624	10	0.107399	-0.267639	0.0237085	10	0.0749727	-0.32315	0.00341434	10	0.0107971	-0.499845	0.0406056	10	0.128406	-0.04222	0.00522676	10	0.0165285	0.0878553	0.0155585	10	0.0492004
3	-0.0850385	0.0182758	10	0.0577932	0.0753647	0.020792	10	0.0657499	0.435217	0.00829928	10	0.0262446	1.50023	0.110861	10	0.350572	-1.287	0.00849692	10	0.0268696	-0.519735	0.018334	10	0.0579771	1.43465	0.0578041	10	0.182793	1.13724	0.0361499	10	0.114316	-0.462476	0.00623822	10	0.019727	-0.549117	0.0454323	10	0.143669	-0.0162074	0.00437237	10	0.0138266	-0.0916047	0.0174577	10	0.055206
4	-0.0814603	0.0200529	10	0.0634129	-0.0259326	0.0195933	10	0.0619595	1.72844	0.00550749	10	0.0174162	3.1435	0.113491	10	0.358891	-1.54352	0.0106145	10	0.0335661	-0.695596	0.0156523	10	0.049497	2.67249	0.0606548	10	0.191807	2.56101	0.0369986	10	0.117	-0.567491	0.0156635	10	0.0495323	-0.633522	0.0394621	10	0.12479	-0.00421711	0.00480766	10	0.0152032	-0.280425	0.0158625	10	0.0501618
5	-0.0437075	0.0226903	10	0.071753	-0.0451663	0.0176871	10	0.0559314	1.9735	0.0108091	10	0.0341815	3.46902	0.146767	10	0.464118	-1.69545	0.0128432	10	0.0406136	-0.717707	0.0195867	10	0.0619386	2.7018	0.0558516	10	0.176618	2.86803	0.0213029	10	0.0673656	-0.644544	0.018632	10	0.0589196	-0.616899	0.0326126	10	0.10313	0.0495218	0.00508785	10	0.0160892	-0.476958	0.0136579	10	0.0431901
6	0.0102877	0.0215048	10	0.068004	-0.0105273	0.0165239	10	0.0522531	1.72007	0.0123408	10	0.0390249	3.31205	0.124916	10	0.39502	-1.68724	0.0148626	10	0.0469996	-0.742807	0.0183104	10	0.0579026	2.17672	0.0463909	10	0.146701	2.40199	0.0227496	10	0.0719405	-0.71315	0.0229851	10	0.0726854	-0.699679	0.0368263	10	0.116455	0.0767022	0.00287239	10	0.0090833	-0.551064	0.0150063	10	0.0474542
7	0.112221	0.020527	10	0.0649122	0.0339154	0.0173138	10	0.054751	1.32123	0.0117418	10	0.0371308	2.77673	0.0830322	10	0.262571	-1.46236	0.020828	10	0.065864	-0.701554	0.0154677	10	0.0489131	1.62376	0.0401735	10	0.12704	1.84424	0.024991	10	0.0790284	-0.695309	0.016785	10	0.0530787	-0.7889	0.0293629	10	0.0928537	0.0945554	0.00303459	10	0.00959623	-0.401231	0.0153472	10	0.0485321
8	0.197261	0.0179428	10	0.0567401	0.0687606	0.0166383	10	0.0526149	1.00925	0.010631	10	0.0336181	2.06863	0.0656888	10	0.207726	-1.15311	0.0239644	10	0.0757822	-0.711762	0.0186925	10	0.0591109	1.19655	0.0282464	10	0.0893229	1.24522	0.0267075	10	0.0844567	-0.610256	0.0155904	10	0.0493012	-0.694494	0.0268087	10	0.0847765	0.0747089	0.00262094	10	0.00828813	-0.316844	0.0148408	10	0.0469308
9	0.220959	0.0150599	10	0.0476236	0.112245	0.0157248	10	0.0497261	0.855177	0.00996576	10	0.0315145	1.68362	0.0696906	10	0.220381	-0.921099	0.0179759	10	0.0568449	-0.612578	0.0124179	10	0.0392689	1.04854	0.0230546	10	0.0729051	0.847331	0.021404	10	0.0676855	-0.562299	0.0153952	10	0.048684	-0.654345	0.0259936	10	0.0821989	0.0147536	0.00387549	10	0.0122554	-0.263621	0.0110562	10	0.0349627
10	0.179458	0.013683	10	0.0432693	0.137148	0.0151421	10	0.0478836	0.769224	0.00942276	10	0.0297974	1.28284	0.0542577	10	0.171578	-0.710948	0.0194732	10	0.0615796	-0.440948	0.0163777	10	0.0517907	0.945632	0.027636	10	0.0873928	0.794309	0.0166094	10	0.0525234	-0.523469	0.00897422	10	0.028379	-0.679172	0.0258401	10	0.0817137	-0.0193741	0.00413549	10	0.0130776	-0.236885	0.00759436	10	0.0240155
11	0.127209	0.0129826	10	0.0410546	0.183051	0.0132392	10	0.0418659	0.613945	0.00961243	10	0.0303972	0.935264	0.0365526	10	0.11559	-0.534218	0.0130235	10	0.0411839	-0.312678	0.0158355	10	0.0500762	0.78195	0.0336883	10	0.106532	0.689971	0.012214	10	0.038624	-0.508764	0.00946349	10	0.0299262	-0.599211	0.0217876	10	0.0688984	-0.0410556	0.00507442	10	0.0160467	-0.204877	0.00883567	10	0.0279408
12	0.0724622	0.0114957	10	0.0363525	0.259033	0.012666	10	0.0400535	0.408242	0.00942562	10	0.0298064	0.636614	0.0547777	10	0.173222	-0.439321	0.0135765	10	0.0429327	-0.258137	0.016149	10	0.0510675	0.573926	0.0344582	10	0.108966	0.491215	0.015946	10	0.0504256	-0.493784	0.0141436	10	0.044726	-0.412989	0.0176537	10	0.0558261	-0.0435905	0.00567796	10	0.0179553	-0.203946	0.00768555	10	0.0243038
13	0.0407974	0.010184	10	0.0322047	0.303426	0.0135949	10	0.0429907	0.219881	0.00916755	10	0.0289903	0.615718	0.0393039	10	0.12429	-0.351026	0.0158607	10	0.050156	-0.158554	0.01663	10	0.0525888	0.378555	0.0262265	10	0.0829354	0.237933	0.0185701	10	0.0587239	-0.472174	0.0188252	10	0.0595305	-0.364301	0.022668	10	0.0716824	-0.0469463	0.00701706	10	0.0221899	-0.173451	0.0108741	10	0.0343868
14	-0.013019	0.00998046	10	0.031561	0.308307	0.0123698	10	0.0391168	0.0340784	0.00668076	10	0.0211264	0.425611	0.0489544	10	0.154807	-0.334581	0.00859886	10	0.027192	-0.188099	0.0121489	10	0.0384182	0.159997	0.0168217	10	0.0531948	0.0854507	0.0174988	10	0.055336	-0.427119	0.015434	10	0.0488066	-0.369274	0.0198883	10	0.0628924	-0.0588366	0.00492245	10	0.0155661	-0.178303	0.0121765	10	0.0385053
15	-0.0386888	0.00895826	10	0.0283285	0.28289	0.0108987	10	0.0344648	-0.102636	0.0064135	10	0.0202813	0.0798966	0.0523555	10	0.165563	-0.333756	0.0100525	10	0.0317889	-0.166224	0.0158151	10	0.0500116	-0.0756281	0.0172571	10	0.0545717	-0.0196059	0.0169628	10	0.053641	-0.397075	0.0174446	10	0.0551647	-0.343497	0.0183836	10	0.058134	-0.0657182	0.00360739	10	0.0114076	-0.134871	0.0145931	10	0.0461475
16	-0.0541292	0.00710657	10	0.0224729	0.244611	0.00977934	10	0.030925	-0.183455	0.00853609	10	0.0269935	-0.0609579	0.0556238	10	0.175898	-0.268082	0.012724	10	0.0402369	-0.215564	0.0162972	10	0.0515361	-0.151845	0.0211675	10	0.0669374	-0.103528	0.0165186	10	0.0522365	-0.363092	0.0145861	10	0.0461254	-0.313997	0.0257414	10	0.0814016	-0.0764626	0.00502839	10	0.0159012	-0.139104	0.0134892	10	0.0426565
17	-0.0772527	0.00693047	10	0.0219161	0.169027	0.0067444	10	0.0213277	-0.198891	0.00851285	10	0.02692	-0.145685	0.0333436	10	0.105442	-0.289167	0.0168651	10	0.0533322	-0.197157	0.0215157	10	0.0680387	-0.208874	0.020188	10	0.06384	-0.210753	0.016504	10	0.0521903	-0.408463	0.015866	10	0.0501728	-0.24269	0.0284645	10	0.0900127	-0.0961415	0.00502544	10	0.0158918	-0.115391	0.0120401	10	0.0380742
18	-0.0908425	0.00601315	10	0.0190152	0.0641119	0.00660878	10	0.0208988	-0.220383	0.0069869	10	0.0220945	-0.0935502	0.0500847	10	0.158382	-0.238882	0.0143523	10	0.0453859	-0.234915	0.0168488	10	0.0532807	-0.216704	0.016939	10	0.0535659	-0.246469	0.0189802	10	0.0600208	-0.356122	0.0141787	10	0.044837	-0.230907	0.0195343	10	0.061773	-0.102685	0.00481023	10	0.0152113	-0.163326	0.00893547	10	0.0282564
19	-0.0593649	0.003634	10	0.0114917	-0.0256509	0.00702896	10	0.0222275	-0.211092	0.00394101	10	0.0124626	-0.231234	0.0391232	10	0.123718	-0.280978	0.00863708	10	0.0273128	-0.220936	0.0176152	10	0.0557041	-0.248839	0.0188771	10	0.0596948	-0.21085	0.0173233	10	0.0547811	-0.311871	0.0156795	10	0.0495828	-0.21902	0.0188722	10	0.059679	-0.109208	0.00690584	10	0.0218382	-0.119716	0.0101436	10	0.032077
20	-0.0219177	0.00386964	10	0.0122369	-0.0832277	0.00490762	10	0.0155192	-0.178082	0.00426968	10	0.0135019	-0.23685	0.0438938	10	0.138804	-0.276707	0.0104988	10	0.0332001	-0.248123	0.0197346	10	0.0624062	-0.272695	0.00929345	10	0.0293885	-0.240724	0.00983956	10	0.0311154	-0.338001	0.0132199	10	0.0418048	-0.219997	0.0201381	10	0.0636823	-0.13038	0.00625146	10	0.0197689	-0.137262	0.0115341	10	0.0364741

## Sheet: ED8f
* each row is a trial
	rewarded -mCh				rewarded -TelC				unrewarded -mCh				unrewarded -TelC
1	0.00946099	0.0106049	0.0229143	0.0270563	0.0225418	0.0226252	0.0124904	0.017908	0.00906302	0.00904401	0.0210835	0.0179176	0.0148996	0.0238675	0.0175343	0.0197169
2	0.00967979	0.0116024	0.0231433	0.0269497	0.0236682	0.0222526	0.0125055	0.0179098	0.00932989	0.0121904	0.0210333	0.0168358	0.0166304	0.0216977	0.0196462	0.0218666
3	0.0106103	0.0123188	0.0234421	0.0282241	0.025645	0.0226596	0.0139509	0.0181211	0.00939448	0.0161983	0.0204214	0.0162321	0.0181882	0.0212819	0.0208758	0.0236137
4	0.0116312	0.0127952	0.0234773	0.0297083	0.0279002	0.0234595	0.0160356	0.0187735	0.00936893	0.0194678	0.0193093	0.0164585	0.019656	0.022704	0.0206379	0.0247255
5	0.0120926	0.0133723	0.023045	0.030104	0.0295786	0.0238827	0.0177175	0.020029	0.00947451	0.020704	0.0181981	0.0174034	0.0211693	0.0248292	0.0197775	0.0254504
6	0.0119127	0.0142404	0.022338	0.029048	0.0301142	0.0232991	0.0183448	0.0217175	0.00983069	0.0194639	0.0176533	0.0182035	0.0223919	0.0262851	0.0196587	0.0260783
7	0.0116048	0.0150686	0.0218547	0.027388	0.0295717	0.0217164	0.0180276	0.0232723	0.01038	0.0163353	0.0178483	0.0177295	0.02276	0.026566	0.0208809	0.0265845
8	0.0117396	0.015219	0.0219731	0.0263448	0.0285196	0.0198116	0.0174221	0.0239469	0.0109496	0.0127518	0.018432	0.0155137	0.0220617	0.0263641	0.0225887	0.0266598
9	0.012359	0.0143779	0.0225086	0.0265614	0.0275499	0.0184166	0.0171546	0.023311	0.0113447	0.0103006	0.018917	0.0124793	0.0210403	0.0267781	0.023164	0.0261267
10	0.0129532	0.013028	0.0227561	0.0277451	0.0268969	0.0178486	0.0173203	0.021659	0.0113894	0.00989499	0.0191789	0.0104921	0.0209533	0.0280354	0.0214362	0.0253798
11	0.0129594	0.0122401	0.0220534	0.0291232	0.0264188	0.0176865	0.0175127	0.0200094	0.0109693	0.0111891	0.0195622	0.0111218	0.0225272	0.0290818	0.0176902	0.0252239
12	0.0123156	0.0128157	0.0204367	0.0301359	0.0258354	0.0171767	0.0172817	0.0195855	0.0100971	0.0127774	0.020539	0.0144249	0.0252306	0.0283816	0.0134858	0.0262835
13	0.0115201	0.0145481	0.0186826	0.0307599	0.0250233	0.0159721	0.016587	0.021097	0.00900975	0.0131788	0.0221726	0.0188953	0.027555	0.0253854	0.0107202	0.0284321
14	0.0111508	0.016307	0.0177249	0.0311367	0.0240538	0.0145801	0.0157484	0.024272	0.00813978	0.0120446	0.0239971	0.0226514	0.0281204	0.0212612	0.0104568	0.0307584
15	0.0113482	0.0169355	0.017927	0.0311566	0.0230754	0.0140418	0.0151975	0.0279833	0.00794675	0.0105524	0.0254709	0.0248161	0.0267497	0.0182298	0.0123629	0.0322526
16	0.0117573	0.0161512	0.0189247	0.030591	0.0222391	0.0151876	0.0151486	0.0309164	0.00866319	0.0105024	0.0264492	0.025943	0.0243977	0.0179011	0.0150897	0.032581
17	0.0119441	0.0147455	0.0201243	0.0295908	0.0217824	0.018138	0.0157985	0.0322915	0.0100959	0.0126848	0.0273228	0.0271866	0.0223487	0.0201107	0.0172535	0.032274
18	0.0118243	0.0138822	0.021432	0.0289198	0.0220776	0.022308	0.0175789	0.0321796	0.011666	0.0159548	0.0286554	0.0290535	0.0212917	0.023285	0.0183564	0.032175
19	0.01168	0.0142225	0.0232947	0.0295255	0.023431	0.0269237	0.0210763	0.0312867	0.0127205	0.0179714	0.0306594	0.0310123	0.0210425	0.025934	0.0190756	0.0326414
20	0.0118056	0.0155635	0.0260827	0.0316864	0.0257137	0.0314355	0.0265495	0.0304619	0.0128553	0.0172261	0.0329851	0.0322374	0.0211438	0.0279593	0.0207113	0.0332699
21	0.012192	0.0172135	0.0294063	0.0346319	0.0281649	0.0354943	0.0334269	0.0304007	0.0121946	0.0146187	0.0349853	0.0326204	0.0215617	0.0305552	0.0242758	0.0334873
22	0.0125761	0.0186512	0.0322353	0.0371687	0.0297065	0.0387412	0.0404446	0.0316484	0.0112907	0.0130565	0.0362267	0.0328961	0.0228094	0.0347723	0.0297847	0.0334264
23	0.0127442	0.0197911	0.0337708	0.0387229	0.029656	0.0407544	0.0464145	0.0346104	0.0107788	0.0150766	0.0367987	0.0337532	0.0253915	0.0400287	0.0362338	0.0341733
24	0.0127413	0.0207954	0.0343401	0.0397486	0.0282794	0.0413315	0.0509266	0.0394441	0.0109616	0.0206275	0.0372005	0.0350105	0.0290461	0.0441151	0.0422149	0.0370039
25	0.0127387	0.0217372	0.0351594	0.0410393	0.026646	0.0406909	0.0542713	0.0456962	0.0116802	0.0267732	0.0378348	0.0358535	0.0327023	0.0446994	0.0467335	0.0421785
26	0.0127908	0.0224863	0.0370505	0.0427753	0.0258645	0.0393539	0.0565464	0.0521361	0.0125495	0.0299342	0.0384864	0.0357695	0.0351082	0.0411377	0.0494564	0.048422
27	0.01279	0.0229229	0.0393326	0.0442713	0.0262757	0.0377233	0.0569583	0.0570853	0.0133745	0.0286429	0.0382455	0.035349	0.0357135	0.0349377	0.0503574	0.0535211
28	0.0127107	0.0231541	0.0400479	0.0448879	0.0273722	0.0358985	0.0542874	0.05923	0.0143234	0.0246317	0.0360304	0.0357992	0.0349784	0.0286843	0.0493457	0.0557424
29	0.0127987	0.0234332	0.0376769	0.0450982	0.0283875	0.033966	0.0482553	0.0584144	0.0156824	0.0211966	0.0316167	0.0378739	0.0339447	0.0244259	0.0461586	0.0549648
30	0.0134039	0.0238846	0.0328358	0.0465233	0.0289885	0.0324949	0.0406648	0.0557188	0.017389	0.0205498	0.0263985	0.0412569	0.0333921	0.0229066	0.0410213	0.0525771
31	0.01455	0.0243386	0.0282474	0.0504942	0.0294304	0.0323737	0.034789	0.0529057	0.0189139	0.0223874	0.0231044	0.0451313	0.0333764	0.0239422	0.0353004	0.0504715
32	0.0157517	0.0244065	0.0267152	0.056528	0.030126	0.0339219	0.0332601	0.0513779	0.0196595	0.0247509	0.0242821	0.0490659	0.0336098	0.0271408	0.0313922	0.049845
33	0.0164074	0.0238349	0.0287203	0.0621818	0.0313011	0.0360973	0.0360737	0.0515719	0.0195629	0.0259743	0.0303793	0.0530554	0.0342002	0.0318989	0.0313253	0.0507233
34	0.0164827	0.0227246	0.0319296	0.0646677	0.033085	0.0368743	0.0405032	0.0530329	0.0193046	0.0258184	0.0387652	0.0564948	0.0359478	0.0368813	0.03517	0.0523436
35	0.0167388	0.0215356	0.0330704	0.0628555	0.0357944	0.0348218	0.0430725	0.0548988	0.0197722	0.0249311	0.0449229	0.0575254	0.0397497	0.0398247	0.0403939	0.0537762
36	0.0180521	0.0207505	0.030617	0.0577229	0.0397123	0.0304673	0.0419302	0.0562805	0.0212266	0.0235408	0.0451001	0.0540691	0.0454322	0.0387393	0.0430698	0.0543146
37	0.0203241	0.0204791	0.0256753	0.0508566	0.0442438	0.0259695	0.0375307	0.0562884	0.0228749	0.0210699	0.0387606	0.0459934	0.051221	0.0337203	0.040276	0.0535417
38	0.0220589	0.0202704	0.0204809	0.0428584	0.0472552	0.0232142	0.0313035	0.0540529	0.0233375	0.017069	0.0289944	0.0364089	0.0543394	0.0275776	0.0319754	0.0512249
39	0.0213136	0.0193542	0.0160537	0.033469	0.0458468	0.0221309	0.0238785	0.0490735	0.0216557	0.0123619	0.0203742	0.029941	0.0525787	0.0242115	0.0209213	0.0474323
40	0.0174924	0.0172798	0.0117329	0.0236743	0.0385597	0.0211698	0.0150644	0.0420994	0.0180141	0.00891577	0.0158662	0.0291267	0.0455628	0.0256576	0.0108499	0.0425478
41	0.0123775	0.0146343	0.00713728	0.0175828	0.0274449	0.0197461	0.00572377	0.0357797	0.0135557	0.00820173	0.015089	0.0317547	0.0348859	0.0301546	0.00416959	0.037111
42	0.00933078	0.013148	0.00446291	0.0211954	0.0178932	0.0200867	-0.000574617	0.0341221	0.00950312	0.0096302	0.0150939	0.0322107	0.0230029	0.0332225	0.000971636	0.0315064
43	0.0109651	0.0147847	0.00813947	0.038063	0.0155753	0.026055	0.00150422	0.0404732	0.00638354	0.0108055	0.0129453	0.0259157	0.0118462	0.0309172	-0.000161772	0.0256821
44	0.01708	0.0202436	0.0213077	0.0650262	0.0225358	0.0393606	0.0152459	0.055099	0.00398508	0.00939675	0.00804401	0.0133928	0.00232099	0.0228152	-0.000863707	0.0193914
45	0.0245761	0.0279525	0.0419661	0.092273	0.0354656	0.0565945	0.0382274	0.0740955	0.0019609	0.00525699	0.00240762	0.000323539	-0.00520368	0.0124024	-0.00191025	0.0126678
46	0.0295675	0.034617	0.0626887	0.108538	0.0477981	0.0703253	0.062308	0.0908137	0.000433904	0.000682392	-0.00104379	-0.00665351	-0.0101786	0.00454779	-0.00329264	0.00614286
47	0.0300245	0.0371525	0.074897	0.108226	0.0541693	0.0740209	0.0780825	0.0991845	-3.50356e-05	-0.00144026	-0.000697324	-0.0048708	-0.0117905	0.00218358	-0.00460911	0.000889609
48	0.0268726	0.0347379	0.0745223	0.0946762	0.05372	0.0669459	0.0807375	0.0968837	0.000988449	-3.56158e-05	0.00280519	0.00280354	-0.00962961	0.00484894	-0.00531536	-0.0020968
49	0.0228446	0.0294129	0.0645297	0.0772341	0.0497669	0.0547278	0.0727749	0.0862757	0.00331737	0.00342903	0.00735491	0.0108418	-0.00447621	0.00971933	-0.00470153	-0.00242312
50	0.0202083	0.0246269	0.052249	0.0645491	0.0464732	0.0450849	0.0614706	0.0726231	0.00621215	0.00633102	0.0110537	0.0155012	0.00174354	0.0139882	-0.00191561	-0.000335709
51	0.0192697	0.0229056	0.0438079	0.0593493	0.0454206	0.0422738	0.0533057	0.0608535	0.00889374	0.00711172	0.0133768	0.0170156	0.00694816	0.0165136	0.00340526	0.00357998
52	0.0187297	0.0242763	0.0403412	0.0585573	0.0449363	0.0447693	0.0498665	0.0532099	0.0109893	0.00642345	0.0150501	0.0181647	0.0100004	0.0177799	0.010597	0.00865806
53	0.0172555	0.0267279	0.038722	0.0574646	0.0422766	0.0476341	0.0481794	0.048926	0.0124776	0.00624446	0.0169565	0.0207719	0.0110888	0.0186349	0.017943	0.0141212
54	0.0147535	0.0279461	0.0353836	0.0539606	0.0363611	0.0469945	0.0444598	0.0457283	0.0133081	0.00792832	0.0192248	0.0238659	0.0111029	0.019379	0.0235012	0.0189963
55	0.0122617	0.02697	0.0295778	0.0491786	0.0287266	0.0427251	0.0376242	0.0417265	0.0132317	0.0111328	0.0210863	0.0248	0.0107652	0.0197228	0.0261832	0.0222593
56	0.0108402	0.0245003	0.023491	0.045147	0.0221149	0.0374474	0.0297888	0.036347	0.0120537	0.0141733	0.0216161	0.022108	0.0102615	0.0194675	0.0262678	0.0232964
57	0.0106135	0.0219129	0.0197706	0.042339	0.0183722	0.0336012	0.0239099	0.0301573	0.0100916	0.0155796	0.0205538	0.0171727	0.00957098	0.0189565	0.0250439	0.0223864
58	0.0108512	0.0200697	0.0191372	0.0395857	0.017476	0.0314703	0.0211682	0.0240548	0.00823684	0.0152132	0.0185611	0.0133114	0.00900624	0.018823	0.0238207	0.0206039
59	0.0108117	0.0189465	0.0202361	0.035908	0.0182036	0.0296889	0.0203751	0.0187383	0.00744405	0.014082	0.0167085	0.013025	0.00916364	0.0193052	0.0230945	0.0191246
60	0.0104609	0.0181148	0.0213481	0.0318373	0.0194441	0.0271553	0.0195917	0.014608	0.007997	0.0132658	0.0157095	0.0160247	0.0103772	0.0200152	0.022549	0.0184821
61	0.0103576	0.017373	0.0220099	0.0289845	0.0208439	0.0242575	0.0180327	0.0119358	0.00924254	0.0130532	0.0155175	0.01973	0.01211	0.020376	0.0215742	0.0183479
62	0.0109358	0.0168604	0.023005	0.0282708	0.0224645	0.0223308	0.0165709	0.0108745	0.0101185	0.0130504	0.0155919	0.0216085	0.0132133	0.0202108	0.0199429	0.018075
63	0.011977	0.0166651	0.0249731	0.0289608	0.0241673	0.0221754	0.0165821	0.0112957	0.0100357	0.012915	0.0154782	0.0212913	0.0128032	0.0199849	0.0180602	0.017538
64	0.0127834	0.0165191	0.0273509	0.0294476	0.0254525	0.0232117	0.0185239	0.0126592	0.00938118	0.0128886	0.0152019	0.0208486	0.0111379	0.0202935	0.0166985	0.0173812
65	0.0128281	0.0159844	0.028686	0.0289318	0.0258787	0.0240266	0.0214772	0.0142167	0.00916315	0.013478	0.0150798	0.0228319	0.00951742	0.0211999	0.0164326	0.0185088
66	0.0122545	0.0149285	0.027942	0.0280567	0.0255094	0.0236477	0.0239443	0.0154832	0.0100938	0.0146409	0.0152813	0.0280619	0.00932316	0.0220138	0.0172638	0.0212018
67	0.0116967	0.0137401	0.0254903	0.0280838	0.0248647	0.0222381	0.0250162	0.0165574	0.0118772	0.0154687	0.0155531	0.034796	0.01096	0.0219481	0.0186804	0.0247795
68	0.0116818	0.0129937	0.0227878	0.0294669	0.0244804	0.020755	0.0248356	0.0179472	0.0133825	0.0148589	0.0154215	0.040011	0.013586	0.0209066	0.0201076	0.0281034
69	0.0121813	0.0128571	0.02118	0.0314946	0.0245658	0.0200592	0.0240895	0.0199908	0.013558	0.0126491	0.014723	0.0416686	0.0158623	0.0197281	0.021289	0.030418
70	0.0127315	0.0129103	0.0209232	0.0330921	0.0249747	0.0202524	0.0232921	0.0223823	0.0123011	0.0100579	0.0138613	0.0400756	0.0170459	0.0194475	0.0224944	0.0316628
71	0.0129261	0.0125634	0.0212457	0.0339457	0.0254957	0.0207868	0.0225062	0.0242194	0.0105296	0.00888523	0.0134796	0.0374961	0.0175663	0.0202638	0.0241843	0.0321574
72	0.0127663	0.011689	0.0212243	0.0345656	0.0260546	0.02105	0.0216483	0.0246401	0.00941488	0.0100435	0.013901	0.0362976	0.0185792	0.0212266	0.0265615	0.0319393
73	0.0125684	0.01082	0.0205681	0.0354383	0.0267336	0.0208433	0.0209296	0.0235667	0.00944974	0.0126878	0.0147862	0.0371973	0.0209481	0.0209332	0.0292378	0.030656
74	0.012578	0.0107242	0.0196716	0.0362751	0.027613	0.0203826	0.0208275	0.0218449	0.0101442	0.0148239	0.0154518	0.0390671	0.0244741	0.0188601	0.0313546	0.028075
75	0.0127354	0.0117461	0.0191147	0.036325	0.0287063	0.0200148	0.0215914	0.0206906	0.010609	0.0149204	0.0155519	0.0400536	0.0279396	0.0160579	0.0321796	0.0247295
76	0.0128171	0.0134832	0.0191351	0.035318	0.0299362	0.0199499	0.0228527	0.0208107	0.0104574	0.0131785	0.015415	0.0391108	0.0299196	0.0144942	0.0316615	0.0218935
77	0.0127424	0.0150634	0.0195567	0.0340439	0.0311537	0.0201677	0.0237664	0.0218778	0.0101729	0.0112586	0.0156989	0.0366614	0.029815	0.0156754	0.0305973	0.020822
78	0.0126939	0.0157458	0.0200816	0.033675	0.032141	0.0205627	0.0236653	0.0229009	0.0106248	0.0106852	0.0166872	0.0341109	0.028335	0.0194962	0.0300192	0.0219212
79	0.0128974	0.0153116	0.0205482	0.0345812	0.0326253	0.0210843	0.0226376	0.0231032	0.0121827	0.011434	0.0179138	0.0325308	0.0270825	0.0244621	0.0304453	0.0245793
80	0.0133196	0.0140342	0.0209403	0.035849	0.0323767	0.0217423	0.0215586	0.0225572	0.0142792	0.0119722	0.018539	0.0321664	0.0275289	0.0287441	0.031446	0.0277943
81	0.0136207	0.0124133	0.0212788	0.0360691	0.0314241	0.022575	0.021378	0.0220488	0.015827	0.0108402	0.0181016	0.0325466	0.0299764	0.0312498	0.0319447	0.0309989

## Sheet: ED8g Ach
1 pt. = 1 hz	mCh	TelC
1	0.0205907	0.0205907
2	0.0189417	0.0189417
3	0.0175056	0.0175056
4	0.0166482	0.0166482
5	0.0165662	0.0165662
6	0.0172327	0.0172327
7	0.0184075	0.0184075
8	0.0196613	0.0196613
9	0.020472	0.020472
10	0.0204333	0.0204333
11	0.0195032	0.0195032
12	0.0180729	0.0180729
13	0.0167502	0.0167502
14	0.0159595	0.0159595
15	0.0156902	0.0156902
16	0.0156119	0.0156119
17	0.0154801	0.0154801
18	0.0154614	0.0154614
19	0.0160015	0.0160015
20	0.0173475	0.0173475
21	0.0191484	0.0191484
22	0.0206092	0.0206092
23	0.0211148	0.0211148
24	0.0207911	0.0207911
25	0.0204274	0.0204274
26	0.0207145	0.0207145
27	0.0214626	0.0214626
28	0.0215883	0.0215883
29	0.0199825	0.0199825
30	0.0165823	0.0165823
31	0.0126809	0.0126809
32	0.0101267	0.0101267
33	0.0100338	0.0100338
34	0.0120657	0.0120657
35	0.0148786	0.0148786
36	0.0172728	0.0172728
37	0.0190957	0.0190957
38	0.0211204	0.0211204
39	0.0241528	0.0241528
40	0.028155	0.028155
41	0.0321589	0.0321589
42	0.0349236	0.0349236
43	0.0357771	0.0357771
44	0.034976	0.034976
45	0.0334282	0.0334282
46	0.0320941	0.0320941
47	0.0315267	0.0315267
48	0.031745	0.031745
49	0.0323938	0.0323938
50	0.0329839	0.0329839
51	0.0330718	0.0330718
52	0.0323753	0.0323753
53	0.0308211	0.0308211
54	0.0285794	0.0285794
55	0.026059	0.026059
56	0.0238375	0.0238375
57	0.0224953	0.0224953
58	0.0223564	0.0223564
59	0.0232774	0.0232774
60	0.0246116	0.0246116
61	0.0254784	0.0254784
62	0.0252094	0.0252094
63	0.0237442	0.0237442
64	0.0217054	0.0217054
65	0.0200022	0.0200022
66	0.0192845	0.0192845
67	0.0195406	0.0195406
68	0.0201861	0.0201861
69	0.0205232	0.0205232
70	0.0202313	0.0202313
71	0.0195221	0.0195221
72	0.018871	0.018871
73	0.0185933	0.0185933
74	0.0186095	0.0186095
75	0.0185739	0.0185739
76	0.018195	0.018195
77	0.0174545	0.0174545
78	0.0165332	0.0165332
79	0.0156075	0.0156075
80	0.0147043	0.0147043
81	0.0137639	0.0137639
82	0.012802	0.012802
83	0.0119906	0.0119906
84	0.0115534	0.0115534
85	0.0115943	0.0115943
86	0.0120218	0.0120218
87	0.0126489	0.0126489
88	0.0133271	0.0133271
89	0.0140058	0.0140058
90	0.0146866	0.0146866
91	0.0153252	0.0153252
92	0.0158515	0.0158515
93	0.0162395	0.0162395
94	0.0165577	0.0165577
95	0.0169162	0.0169162
96	0.0173709	0.0173709
97	0.0178554	0.0178554
98	0.0182575	0.0182575
99	0.0185541	0.0185541
100	0.0188868	0.0188868
101	0.0194869	0.0194869

## Sheet: ED8g DA
Hi_Rew_rDA_TelC_time	Hi_Rew_rDA_TelC_mean	Hi_Rew_rDA_TelC_sem	bl1	Hi_Rew_rDA_TelC_processed_S950_02222021_mean	Hi_Rew_rDA_TelC_processed_S950_02222021_sem	Hi_Rew_rDA_TelC_processed_S950_02252021_mean	Hi_Rew_rDA_TelC_processed_S950_02252021_sem	Hi_Rew_rDA_TelC_processed_S950_03012021_mean	Hi_Rew_rDA_TelC_processed_S950_03012021_sem	Hi_Rew_rDA_TelC_processed_S952_02222021_mean	Hi_Rew_rDA_TelC_processed_S952_02222021_sem	Hi_Rew_rDA_TelC_processed_S952_02252021_mean	Hi_Rew_rDA_TelC_processed_S952_02252021_sem	Hi_Rew_rDA_TelC_processed_S952_03012021_mean	Hi_Rew_rDA_TelC_processed_S952_03012021_sem	Hi_Rew_rDA_TelC_processed_S1142_06232021_mean	Hi_Rew_rDA_TelC_processed_S1142_06232021_sem	Hi_Rew_rDA_TelC_processed_S1142_06252021_mean	Hi_Rew_rDA_TelC_processed_S1142_06252021_sem	Hi_Rew_rDA_TelC_processed_S1142_06292021_mean	Hi_Rew_rDA_TelC_processed_S1142_06292021_sem	Hi_Rew_rDA_TelC_processed_S1142_07012021_mean	Hi_Rew_rDA_TelC_processed_S1142_07012021_sem	Hi_Rew_rDA_TelC_processed_S1142_07062021_mean	Hi_Rew_rDA_TelC_processed_S1142_07062021_sem	Hi_Rew_rDA_TelC_processed_S1142_07082021_mean	Hi_Rew_rDA_TelC_processed_S1142_07082021_sem	Hi_Rew_rDA_TelC_processed_S1142_07122021_mean	Hi_Rew_rDA_TelC_processed_S1142_07122021_sem	bl2	Hi_Rew_rDA_mCh_time	Hi_Rew_rDA_mCh_mean	Hi_Rew_rDA_mCh_sem	bl3	Hi_Rew_rDA_mCh_processed_S950_02222021_mean	Hi_Rew_rDA_mCh_processed_S950_02222021_sem	Hi_Rew_rDA_mCh_processed_S950_02252021_mean	Hi_Rew_rDA_mCh_processed_S950_02252021_sem	Hi_Rew_rDA_mCh_processed_S950_03012021_mean	Hi_Rew_rDA_mCh_processed_S950_03012021_sem	Hi_Rew_rDA_mCh_processed_S952_02222021_mean	Hi_Rew_rDA_mCh_processed_S952_02222021_sem	Hi_Rew_rDA_mCh_processed_S952_02252021_mean	Hi_Rew_rDA_mCh_processed_S952_02252021_sem	Hi_Rew_rDA_mCh_processed_S952_03012021_mean	Hi_Rew_rDA_mCh_processed_S952_03012021_sem	Hi_Rew_rDA_mCh_processed_S1142_06232021_mean	Hi_Rew_rDA_mCh_processed_S1142_06232021_sem	Hi_Rew_rDA_mCh_processed_S1142_06252021_mean
-2.16	-0.0155598	0.0485478		-0.0758082	0.0596672	-0.255619	0.0482516	-0.0598098	0.0588135	-0.105029	0.0577521	-0.237677	0.0547492	-0.11581	0.0511224	0.0980969	0.0520917	0.034033	0.0653235	0.105783	0.0541445	-0.264339	0.0585672	0.252761	0.0535152	0.183654	0.0481201	0.237487	0.0575799		-2.16	-0.0943697	0.0252703		-0.0121335	0.0619176	-0.250622	0.0470066	-0.0509081	0.0607806	-0.133154	0.0544037	-0.182266	0.056582	-0.127245	0.0515855	-0.0565262	0.0492064	-0.192495
-2.106	-0.0340403	0.0412998		-0.127175	0.0561863	-0.230537	0.0479741	-0.072041	0.0583002	-0.0867939	0.0564122	-0.197121	0.0541479	-0.15983	0.0487568	-0.00532272	0.0515853	0.0404806	0.0645479	0.131246	0.0523045	-0.232403	0.0595988	0.198769	0.0536545	0.149281	0.0476341	0.148923	0.0545671		-2.106	-0.122085	0.0257447		-0.107002	0.0555512	-0.316482	0.0445023	-0.0919615	0.0597448	-0.00654178	0.055359	-0.104323	0.0585705	-0.16452	0.049403	-0.113836	0.0461093	-0.248459
-2.052	-0.0528438	0.0445147		-0.236789	0.0552764	-0.263051	0.0455259	-0.108324	0.053571	-0.0522586	0.0588388	-0.118225	0.0573665	-0.178046	0.0508723	0.00490127	0.0488737	-0.0339555	0.0636689	0.0898856	0.0547588	-0.291758	0.063982	0.237545	0.0537141	0.144945	0.0492993	0.118161	0.0549882		-2.052	-0.147371	0.0300159		-0.2148	0.0558922	-0.381751	0.0456475	-0.115227	0.0571726	-0.0467325	0.0577123	-0.0766616	0.0578986	-0.212221	0.0509697	-0.141663	0.0477257	-0.259412
-1.998	-0.0872425	0.0440515		-0.312153	0.0529368	-0.293278	0.044871	-0.209535	0.0578989	0.0218069	0.0574354	-0.165614	0.0609617	-0.202232	0.0507184	-0.0223435	0.0510938	-0.0280025	0.0651964	0.079411	0.0540851	-0.279535	0.0618983	0.196285	0.0586205	0.0804984	0.0488843	0.000540411	0.0537754		-1.998	-0.196379	0.0311983		-0.329554	0.0567386	-0.399594	0.0452675	-0.208202	0.0543707	-0.0254252	0.0576317	-0.110589	0.0607117	-0.180494	0.0519261	-0.186973	0.0481095	-0.356484
-1.944	-0.119011	0.0428792		-0.347888	0.0542048	-0.311417	0.0475394	-0.24511	0.0535366	-0.138175	0.0554906	-0.194539	0.0616618	-0.191726	0.0486986	-0.10093	0.0506989	-0.0964516	0.06707	0.0797662	0.0544697	-0.231167	0.059112	0.206954	0.0567995	0.0301353	0.0475884	-0.00659459	0.0545942		-1.944	-0.242894	0.0342349		-0.383606	0.0555469	-0.499359	0.0444179	-0.246307	0.0564599	-0.111524	0.0557635	-0.222166	0.0596535	-0.211823	0.0494871	-0.151981	0.0489293	-0.41019
-1.89	-0.157127	0.0427563		-0.409123	0.0556934	-0.329061	0.0473425	-0.259903	0.0524094	-0.168847	0.0576222	-0.202573	0.0600819	-0.251046	0.0524356	-0.0609634	0.0499153	-0.142321	0.0658985	0.00742867	0.0559919	-0.312618	0.0623224	0.169816	0.0553989	-0.0367853	0.0494458	-0.0466593	0.0551419		-1.89	-0.285189	0.0292571		-0.371817	0.0533797	-0.511872	0.045321	-0.371197	0.0546281	-0.172974	0.0545283	-0.221776	0.0586798	-0.241419	0.0505095	-0.231996	0.050068	-0.416029
-1.836	-0.19483	0.0406293		-0.332201	0.0598038	-0.342188	0.048233	-0.360448	0.0553446	-0.194321	0.0583204	-0.243883	0.0527666	-0.284855	0.0532838	-0.0574198	0.0536216	-0.14888	0.0667169	-0.0600512	0.0559115	-0.434149	0.0664708	0.0820844	0.0528707	-0.0695858	0.0498478	-0.0868971	0.0555163		-1.836	-0.31483	0.028565		-0.490963	0.0526543	-0.454862	0.046215	-0.357677	0.0551105	-0.282961	0.0543119	-0.220188	0.0552867	-0.283161	0.0505281	-0.274343	0.049242	-0.467823
-1.782	-0.216579	0.035771		-0.370439	0.0579029	-0.309405	0.0487822	-0.350167	0.0549286	-0.270524	0.0560726	-0.282353	0.0545155	-0.333029	0.0494423	-0.119705	0.050813	-0.218912	0.0651197	-0.0862065	0.0525469	-0.351677	0.0600686	0.00843188	0.0527604	-0.018027	0.0514345	-0.113509	0.0559106		-1.782	-0.342101	0.032261		-0.534421	0.0522184	-0.455094	0.0454545	-0.379164	0.0506405	-0.293965	0.0543106	-0.216372	0.0547872	-0.316536	0.0538661	-0.320662	0.0475247	-0.52494
-1.728	-0.218896	0.039619		-0.397203	0.0577639	-0.321753	0.0482551	-0.332687	0.0532006	-0.265418	0.0568136	-0.153174	0.0559439	-0.432772	0.0522205	-0.0381773	0.0522218	-0.294965	0.0614265	-0.0669859	0.0539087	-0.33164	0.0592979	-0.0045028	0.0554529	-0.0298746	0.0496353	-0.176499	0.0598183		-1.728	-0.360749	0.0342629		-0.543839	0.0493468	-0.40934	0.0464261	-0.430517	0.0533793	-0.30361	0.0552549	-0.23953	0.0534738	-0.350259	0.054057	-0.296722	0.0480279	-0.579486
-1.674	-0.231025	0.0407823		-0.41728	0.0566181	-0.300226	0.0458837	-0.362297	0.0573875	-0.320655	0.0607811	-0.21478	0.0606724	-0.435565	0.0500305	-0.129914	0.050715	-0.31104	0.0635895	-0.103085	0.0534386	-0.305994	0.0603709	0.0229647	0.0590663	0.0222997	0.0516038	-0.147749	0.056066		-1.674	-0.372928	0.0332235		-0.512502	0.0494628	-0.426711	0.0451964	-0.366433	0.0532088	-0.371304	0.0575598	-0.215099	0.0574623	-0.413432	0.0510891	-0.259051	0.0472863	-0.600026
-1.62	-0.237778	0.0412208		-0.455689	0.0562438	-0.283901	0.0469209	-0.31677	0.0560152	-0.377354	0.0585333	-0.155926	0.064316	-0.43839	0.0498243	-0.0558934	0.0536487	-0.35212	0.0685402	-0.0955471	0.0552657	-0.314946	0.062563	-0.00134793	0.06005	-0.0521541	0.0559333	-0.191073	0.057249		-1.62	-0.390373	0.0370685		-0.523763	0.0518619	-0.454976	0.0452768	-0.413106	0.0513548	-0.369184	0.058398	-0.117498	0.0577541	-0.485688	0.0553091	-0.35181	0.0447276	-0.584778
-1.566	-0.253412	0.0446529		-0.447335	0.0562014	-0.368885	0.0486691	-0.383526	0.0544731	-0.288688	0.0587498	-0.141136	0.0606984	-0.432344	0.0520582	-0.118258	0.0529759	-0.430673	0.0671573	-0.0441598	0.0554453	-0.393762	0.0616531	0.0110855	0.0606771	-0.0619645	0.0574834	-0.194717	0.0572781		-1.566	-0.390816	0.0393686		-0.529904	0.0524932	-0.467653	0.0481105	-0.393101	0.0504098	-0.27412	0.0618246	-0.0825641	0.0621798	-0.400639	0.0543728	-0.406503	0.0461524	-0.64329
-1.512	-0.261048	0.0409067		-0.407942	0.0584417	-0.427662	0.0490816	-0.252929	0.0520123	-0.308522	0.0587088	-0.182928	0.0612442	-0.413342	0.0487129	-0.175178	0.0520864	-0.46585	0.0657831	-0.0539085	0.0551086	-0.36456	0.0575349	0.0197261	0.0619106	-0.121024	0.0552626	-0.23951	0.0581612		-1.512	-0.405625	0.0373062		-0.525854	0.057237	-0.5178	0.0472461	-0.398632	0.055297	-0.279603	0.0669114	-0.0982748	0.0632027	-0.36062	0.0524413	-0.412174	0.0488368	-0.646993
-1.458	-0.277057	0.0415638		-0.466679	0.0639683	-0.387821	0.0529503	-0.312404	0.0550091	-0.261004	0.0628778	-0.103212	0.0574718	-0.308465	0.0511518	-0.323769	0.0495013	-0.536207	0.0647261	-0.0557171	0.055514	-0.364589	0.0587316	0.00984864	0.0691019	-0.226361	0.0566866	-0.265363	0.0577856		-1.458	-0.395291	0.0441268		-0.580665	0.061341	-0.532586	0.0487161	-0.341006	0.054874	-0.228842	0.0663943	-0.0619916	0.0626277	-0.248874	0.0554927	-0.442125	0.04987	-0.62445
-1.404	-0.285612	0.0345265		-0.492482	0.0616084	-0.407826	0.0532023	-0.328338	0.0554937	-0.273959	0.0608498	-0.11246	0.0601747	-0.312262	0.051883	-0.255514	0.051351	-0.456707	0.0649563	-0.126558	0.0538092	-0.341937	0.0598384	-0.0572519	0.0705634	-0.274443	0.0528306	-0.273218	0.0571026		-1.404	-0.406895	0.0386269		-0.616271	0.0574524	-0.504347	0.0526637	-0.387387	0.0574682	-0.241448	0.0623298	-0.107565	0.0618107	-0.297586	0.0583615	-0.399756	0.0528436	-0.548665
-1.35	-0.307902	0.033308		-0.539593	0.0653489	-0.378527	0.0530627	-0.358696	0.0637702	-0.266355	0.0587518	-0.171948	0.0587839	-0.25765	0.0552075	-0.272908	0.0524341	-0.489406	0.0616889	-0.177337	0.0529554	-0.280439	0.0595902	-0.0968043	0.0672313	-0.323012	0.0543893	-0.390051	0.0570072		-1.35	-0.407622	0.033032		-0.567862	0.0631115	-0.384986	0.0562143	-0.402495	0.0615606	-0.374929	0.0610831	-0.223069	0.0587442	-0.310327	0.0561572	-0.285254	0.0486863	-0.52619
-1.296	-0.310161	0.0287256		-0.481625	0.0726773	-0.372387	0.0562694	-0.331241	0.0686563	-0.32912	0.0584022	-0.228112	0.058014	-0.316497	0.0505189	-0.25089	0.0506705	-0.481672	0.058742	-0.243948	0.0523549	-0.216513	0.0558452	-0.0914572	0.0665391	-0.309982	0.0535282	-0.378644	0.0556124		-1.296	-0.396339	0.0261424		-0.521605	0.0717345	-0.349506	0.0544983	-0.333144	0.0641905	-0.39251	0.0552499	-0.296927	0.0557384	-0.334182	0.0525271	-0.318141	0.0508426	-0.425322
-1.242	-0.315686	0.0299306		-0.516484	0.0763521	-0.317213	0.0564458	-0.382551	0.0715959	-0.314089	0.0554071	-0.12028	0.0579429	-0.332366	0.0493625	-0.273483	0.0529845	-0.44251	0.0616236	-0.257763	0.0542764	-0.17971	0.0617499	-0.206412	0.0637755	-0.316971	0.0512839	-0.444091	0.0579538		-1.242	-0.396168	0.0303013		-0.420392	0.0722808	-0.385834	0.0571851	-0.324727	0.0636846	-0.457476	0.0536859	-0.399088	0.0546024	-0.461177	0.0499061	-0.246528	0.0498919	-0.423642
-1.188	-0.300556	0.028861		-0.451788	0.073623	-0.263798	0.0554342	-0.407018	0.0741524	-0.296991	0.0551092	-0.169465	0.0583115	-0.336825	0.0478721	-0.103621	0.0530279	-0.449072	0.0630083	-0.274207	0.0545574	-0.207177	0.0603761	-0.238467	0.0634386	-0.296123	0.0546492	-0.41268	0.0584899		-1.188	-0.370208	0.0412353		-0.366435	0.0717525	-0.358992	0.0559291	-0.265783	0.0641307	-0.446287	0.0540026	-0.44346	0.0516497	-0.531977	0.0513695	-0.150675	0.0467134	-0.419291
-1.134	-0.293027	0.0292901		-0.29407	0.0711551	-0.318349	0.0557644	-0.367537	0.0683791	-0.358568	0.0585977	-0.230679	0.0552194	-0.370116	0.0496956	-0.0592894	0.0519598	-0.502135	0.0632581	-0.261666	0.0575989	-0.191835	0.0574021	-0.204772	0.0637073	-0.274037	0.0557063	-0.376303	0.060939		-1.134	-0.382404	0.0374943		-0.252999	0.068487	-0.348928	0.0527574	-0.413173	0.0601718	-0.521505	0.0608462	-0.475295	0.0536432	-0.561661	0.0484083	-0.193221	0.0492321	-0.379195
-1.08	-0.303068	0.0304147		-0.258045	0.0786805	-0.38314	0.0529859	-0.362444	0.0588835	-0.447116	0.0583632	-0.319948	0.0535936	-0.392803	0.0472581	-0.0537925	0.0529014	-0.460597	0.064033	-0.238042	0.0586849	-0.194008	0.0643378	-0.202212	0.0671462	-0.283854	0.0565486	-0.343879	0.062948		-1.08	-0.399496	0.0349364		-0.179311	0.0740722	-0.350035	0.0516257	-0.400575	0.0602333	-0.506194	0.0606596	-0.52815	0.0531934	-0.603325	0.0489499	-0.256642	0.0487251	-0.400311
-1.026	-0.32501	0.0326238		-0.183492	0.0720044	-0.443934	0.0530398	-0.509968	0.0612647	-0.416757	0.0634104	-0.313115	0.0584967	-0.462196	0.0490445	-0.187115	0.0523903	-0.444395	0.0639818	-0.249187	0.058495	-0.172788	0.0655576	-0.177338	0.0683852	-0.330942	0.0553981	-0.333906	0.0668196		-1.026	-0.410515	0.0323457		-0.274789	0.0697323	-0.400283	0.05106	-0.446008	0.0568966	-0.506914	0.0634537	-0.483634	0.0535612	-0.565685	0.0493475	-0.248474	0.0453664	-0.364458
-0.972	-0.336592	0.0268062		-0.21919	0.0688891	-0.435849	0.0515466	-0.47997	0.0595223	-0.435449	0.0636488	-0.293674	0.0593664	-0.379411	0.0490921	-0.182404	0.0507759	-0.410449	0.0658063	-0.340116	0.0589201	-0.215702	0.0603673	-0.233837	0.0721859	-0.431659	0.0515598	-0.317986	0.0647942		-0.972	-0.413135	0.0353243		-0.229457	0.0614684	-0.398965	0.0482346	-0.453975	0.0593934	-0.507782	0.0550631	-0.49796	0.058045	-0.54916	0.049555	-0.355971	0.0482578	-0.259629
-0.918	-0.35979	0.0334794		-0.154202	0.0707912	-0.399987	0.0528049	-0.444897	0.062603	-0.511128	0.0614679	-0.42695	0.0586272	-0.443803	0.0525638	-0.147711	0.0540405	-0.395633	0.0650839	-0.403835	0.0607142	-0.169909	0.0591682	-0.290301	0.0726567	-0.458718	0.0507899	-0.4302	0.0663351		-0.918	-0.444344	0.0369559		-0.192367	0.0643168	-0.391783	0.0494483	-0.503139	0.0560627	-0.570482	0.0570293	-0.572391	0.0590961	-0.584931	0.0501461	-0.317472	0.0494492	-0.305994
-0.864	-0.379019	0.0322904		-0.181588	0.0680974	-0.347277	0.0561561	-0.377296	0.0616372	-0.55154	0.0590357	-0.35589	0.0597362	-0.484888	0.0504644	-0.228513	0.0495402	-0.423643	0.0660569	-0.419701	0.0598923	-0.177509	0.0587481	-0.386378	0.0741767	-0.505062	0.0502609	-0.487967	0.0674549		-0.864	-0.415405	0.0405628		-0.171294	0.0678859	-0.247045	0.0499692	-0.402687	0.0667578	-0.498385	0.0577385	-0.476239	0.0573308	-0.53134	0.0512928	-0.259271	0.0494432	-0.306369
-0.81	-0.32017	0.0419705		-0.0286536	0.0642928	-0.218721	0.0572631	-0.206558	0.0696176	-0.34982	0.0591955	-0.212778	0.0578618	-0.490282	0.0519516	-0.194291	0.0530346	-0.362494	0.0718278	-0.492707	0.0560401	-0.171184	0.0590589	-0.437087	0.0718894	-0.47575	0.0505323	-0.521886	0.0669375		-0.81	-0.340794	0.0588945		0.0591985	0.0668195	-0.0680698	0.055999	-0.178133	0.0727604	-0.406546	0.0556829	-0.474363	0.0526811	-0.4733	0.0457248	-0.20515	0.0461509	-0.250159
-0.756	-0.188873	0.0660326		0.323909	0.0707374	0.102971	0.0591325	0.103947	0.0748885	-0.183559	0.0559138	-0.154443	0.054015	-0.357763	0.049238	-0.113825	0.0547957	-0.246958	0.0698118	-0.41534	0.055799	-0.153097	0.0601127	-0.475335	0.0674325	-0.425985	0.0525383	-0.459866	0.0658618		-0.756	-0.178062	0.0854601		0.423399	0.0675544	0.289534	0.0604505	0.192748	0.0757538	-0.126891	0.049844	-0.23669	0.0520024	-0.30516	0.0496864	-0.120386	0.046755	-0.15366
-0.702	-0.00388138	0.0979514		0.684315	0.0763105	0.532368	0.0599912	0.51403	0.0752614	-0.0165222	0.0549911	0.00555394	0.0552632	-0.196114	0.0518382	-0.0285672	0.0515133	-0.0160104	0.0686495	-0.303362	0.0567364	-0.0786784	0.0593748	-0.495126	0.0653827	-0.256345	0.0531438	-0.395999	0.0625057		-0.702	0.0498084	0.123613		0.935163	0.0731898	0.642665	0.0619174	0.676984	0.0721466	0.139392	0.0541346	0.0811011	0.051628	-0.113507	0.0521262	0.0635465	0.0461572	0.0893992
-0.648	0.216703	0.125923		1.15153	0.068897	0.863729	0.0648427	0.873176	0.0699105	0.286467	0.0614916	0.0861401	0.0601877	-0.0133653	0.0489462	0.115925	0.0506936	0.229749	0.0684643	-0.130661	0.0559719	0.0851596	0.061756	-0.462493	0.0684417	-0.0207668	0.0568193	-0.24745	0.0620883		-0.648	0.235355	0.143026		1.29942	0.0639047	0.830471	0.0637383	0.942966	0.0687583	0.515735	0.0612225	0.273582	0.0580014	0.0638675	0.0530773	0.0831032	0.0490106	0.307764
-0.594	0.392046	0.120439		1.27122	0.0683798	0.840607	0.0648566	1.10753	0.0694356	0.61054	0.0584095	0.414132	0.0654321	0.216346	0.0540786	0.209932	0.0520617	0.370496	0.072433	0.0044119	0.0546645	0.171298	0.0581552	-0.280301	0.0700842	0.139709	0.0598088	0.020677	0.0624177		-0.594	0.436709	0.130529		1.27778	0.0553979	0.741459	0.0628686	1.07584	0.0639316	0.948205	0.0658509	0.642752	0.0685533	0.471786	0.0570049	0.243976	0.0467851	0.51301
-0.54	0.497989	0.101919		1.11912	0.0635973	0.713332	0.0637218	1.01707	0.0646618	0.977312	0.0589484	0.722753	0.0658747	0.629709	0.0586695	0.17836	0.0518218	0.332359	0.0729305	0.0696596	0.0557795	0.31356	0.0611318	0.0507122	0.0705935	0.160943	0.0607758	0.188963	0.0637775		-0.54	0.566947	0.118856		1.02458	0.0562405	0.499096	0.0593407	0.914	0.0649196	1.29866	0.0587625	1.07923	0.063072	1.00196	0.0616378	0.293451	0.0466435	0.597885
-0.486	0.497942	0.0986575		0.952063	0.0624582	0.639997	0.060276	0.792694	0.0665592	1.05365	0.0513666	0.846146	0.0599697	0.894623	0.0546853	0.139615	0.0500514	0.227792	0.0703372	0.0420651	0.0562853	0.349868	0.0627328	0.131045	0.0724695	0.162186	0.0621939	0.241504	0.0638474		-0.486	0.571121	0.0975826		0.671836	0.0584242	0.274665	0.0546241	0.580857	0.0625412	1.2032	0.0551528	1.01978	0.0577862	1.23855	0.0493917	0.373664	0.0500941	0.615404
-0.432	0.449371	0.0899982		0.699792	0.0596188	0.516047	0.0550845	0.542969	0.0611344	1.12095	0.05321	0.719899	0.0590889	0.886409	0.0532447	0.20033	0.0492548	0.147044	0.0712151	0.0199128	0.0606069	0.475881	0.0627844	0.174436	0.0707038	0.112292	0.0596511	0.225862	0.0684089		-0.432	0.480935	0.07216		0.352396	0.058445	0.106884	0.0517495	0.301177	0.0580604	0.89536	0.0480521	0.624521	0.0658857	1.0485	0.0495613	0.444508	0.0491271	0.615152
-0.378	0.403876	0.0690026		0.474827	0.0548775	0.517047	0.0511884	0.465368	0.0582175	0.860824	0.0512155	0.573748	0.0588373	0.79448	0.0524072	0.230336	0.0492499	0.168917	0.0728162	0.0650736	0.0619812	0.569793	0.0614668	0.207302	0.0691596	0.0946784	0.0583464	0.227991	0.0727723		-0.378	0.438194	0.0593986		0.167439	0.0562698	0.153212	0.0494841	0.139261	0.0549395	0.613281	0.0506785	0.344444	0.0663052	0.678678	0.0467937	0.53493	0.0470118	0.683555
-0.324	0.453753	0.0481587		0.439402	0.0552517	0.540938	0.0512009	0.469394	0.055567	0.785904	0.0481317	0.522611	0.0624593	0.693788	0.0504447	0.376193	0.0467549	0.30344	0.0715902	0.212107	0.0613454	0.657066	0.0557216	0.272981	0.0682799	0.240761	0.0562806	0.384199	0.0738716		-0.324	0.494539	0.0593085		0.313925	0.0565263	0.504761	0.0498164	0.304844	0.0502291	0.361676	0.0536559	0.226742	0.0629769	0.388555	0.0482145	0.619908	0.0464749	0.844056
-0.27	0.552509	0.0302306		0.496138	0.0533743	0.656564	0.0481494	0.455314	0.0518043	0.66408	0.0536495	0.479142	0.0565252	0.58044	0.046398	0.676841	0.0492061	0.566143	0.0645068	0.432759	0.0594048	0.675091	0.0625416	0.301606	0.0671287	0.604359	0.0518635	0.594141	0.0694681		-0.27	0.635768	0.067064		0.472629	0.0558373	0.791345	0.0453986	0.459419	0.0511587	0.493355	0.0524435	0.187658	0.0638317	0.346789	0.0455238	0.791779	0.0463152	0.942381
-0.216	0.645304	0.0320718		0.5272	0.0535965	0.731902	0.046849	0.571816	0.0485975	0.691285	0.0493117	0.443468	0.0593403	0.668624	0.0425342	0.690876	0.0484103	0.711301	0.0593563	0.62082	0.0558408	0.581244	0.0632657	0.493417	0.0662997	0.862128	0.0495876	0.794875	0.0698068		-0.216	0.752394	0.0610035		0.560596	0.0496466	0.868376	0.0411982	0.709526	0.0500802	0.651278	0.047631	0.400412	0.0551467	0.529794	0.0441936	0.825562	0.0471579	0.946687
-0.162	0.694015	0.0300169		0.572679	0.0529827	0.718178	0.043847	0.495055	0.0469141	0.69954	0.0463057	0.625915	0.0504984	0.668007	0.0403128	0.66899	0.0454655	0.804768	0.0538767	0.711295	0.0524009	0.609626	0.0597333	0.682655	0.0610802	0.869429	0.0491173	0.896063	0.0657677		-0.162	0.811351	0.050223		0.589866	0.046313	0.811233	0.0401691	0.60182	0.0448661	0.80435	0.0450618	0.690126	0.0489963	0.817744	0.0387597	0.762928	0.0460529	0.928951
-0.108	0.596831	0.0331938		0.474203	0.0515645	0.491629	0.0430765	0.448943	0.0456837	0.638953	0.050121	0.560703	0.0461558	0.538195	0.0406884	0.565474	0.045487	0.724173	0.0485719	0.630457	0.0498655	0.444126	0.0597623	0.658966	0.0593787	0.719298	0.0475725	0.863678	0.0611977		-0.108	0.673768	0.0520372		0.366934	0.0494773	0.526525	0.0401756	0.435473	0.042746	0.731719	0.0413901	0.723393	0.0446971	0.747127	0.0369741	0.56361	0.0433514	0.733364
-0.054	0.323809	0.0349945		0.206183	0.0536827	0.302662	0.042077	0.191247	0.0403472	0.353808	0.0508053	0.24734	0.049011	0.181423	0.0407098	0.312955	0.0455142	0.410976	0.0503959	0.353106	0.0508878	0.197396	0.0583664	0.420076	0.0572611	0.374302	0.0484395	0.658041	0.0587922		-0.054	0.324894	0.0533252		-0.0385236	0.0515311	0.184396	0.0410446	0.103758	0.0422154	0.289436	0.0439986	0.272639	0.038011	0.225364	0.0382187	0.393335	0.0442263	0.37997
0	0.0832193	0.0319192		0.132134	0.0506956	0.215583	0.0435406	0.100067	0.0453043	-0.0646928	0.0533321	-0.0557204	0.0484469	-0.0586363	0.0399167	0.0911609	0.0477277	0.061014	0.0462602	0.0237408	0.048791	0.10869	0.0539244	0.0957788	0.0560519	0.0577396	0.0447174	0.374992	0.0587638		0	0.0219866	0.0561885		-0.162963	0.0527272	0.0978665	0.0391515	-0.0543172	0.0449189	-0.183615	0.044579	-0.317995	0.0428974	-0.267568	0.0384754	0.221717	0.0428649	0.0796009
0.054	-0.0161033	0.0483912		0.141455	0.048606	0.25381	0.0447497	0.0889152	0.0506449	-0.15243	0.0470175	-0.362838	0.0475923	-0.207842	0.0392663	0.100191	0.0453814	0.00118803	0.047854	-0.144019	0.0501706	0.0427905	0.0548368	-0.154292	0.0571998	-0.0411862	0.0450104	0.224914	0.0564156		0.054	-0.0568774	0.0652291		-0.0684884	0.0491761	0.161045	0.039216	0.0435372	0.0438476	-0.391521	0.043173	-0.563867	0.0410104	-0.321192	0.0356266	0.0275134	0.0426782	-0.0473034
0.108	0.0749035	0.0578154		0.0478365	0.0561187	0.133272	0.0421785	0.181284	0.0496659	-0.169852	0.0503333	-0.342128	0.0524509	-0.2171	0.0440327	0.247277	0.0474532	0.270296	0.0542738	-0.0643283	0.0535977	0.22477	0.058503	0.0455617	0.067728	0.2353	0.0482609	0.381557	0.060683		0.108	0.156248	0.0665329		0.0979763	0.0495574	0.217344	0.0371608	0.200575	0.0442513	-0.156086	0.0491396	-0.417486	0.050066	-0.0319731	0.0461271	0.31052	0.0471465	0.360561
0.162	0.566382	0.0470561		0.53256	0.0616609	0.599609	0.048229	0.716578	0.0584977	0.407588	0.0648804	0.223725	0.065464	0.513425	0.056634	0.541476	0.050788	0.755727	0.0595556	0.38511	0.0582231	0.579188	0.0669518	0.495278	0.07409	0.72194	0.0528332	0.890762	0.0628113		0.162	0.786909	0.0584491		0.775656	0.0599898	0.783598	0.0488146	0.829807	0.0552684	0.660696	0.06899	0.439635	0.0665573	0.839282	0.0559421	0.808164	0.048569	1.04139
0.216	0.950108	0.0445936		1.13279	0.0539073	1.10775	0.0506078	1.17069	0.054311	0.954444	0.0651847	0.852374	0.0626626	1.05557	0.0493167	0.717683	0.0500548	0.983056	0.0579142	0.658329	0.0588888	0.856147	0.0655959	0.790207	0.0710025	0.938606	0.054559	1.13377	0.0631351		0.216	1.1663	0.0657058		1.39902	0.0517351	1.32209	0.0449104	1.30829	0.0499412	1.10995	0.061144	1.01883	0.0589439	1.24106	0.0483018	1.00175	0.0493545	1.32085
0.27	1.01808	0.0382943		1.17097	0.0560711	1.13978	0.0469657	1.14396	0.0488329	1.06059	0.0599849	0.999811	0.0581392	1.09722	0.0411909	0.742992	0.0467502	1.08291	0.0546328	0.776076	0.054458	0.954694	0.0644361	0.899875	0.0662662	0.981848	0.0511854	1.18436	0.0595095		0.27	1.23215	0.0618687		1.33496	0.0499684	1.34572	0.0411729	1.25185	0.0476019	1.28147	0.0568441	1.14752	0.0531511	1.20637	0.0412795	1.01843	0.0479892	1.42228
0.324	0.912474	0.0310841		0.920173	0.0524132	1.01605	0.0453401	0.991086	0.0464977	0.928126	0.0539605	0.973026	0.0551937	0.951238	0.045742	0.661399	0.048015	1.00826	0.0486327	0.694934	0.0523477	0.928113	0.0592523	0.860668	0.0607725	0.883854	0.0486719	1.04524	0.0562837		0.324	1.0999	0.066137		1.10516	0.0503995	1.14655	0.039837	1.08619	0.0438371	0.948652	0.052648	0.969665	0.0523968	1.02858	0.0431788	0.961139	0.0437097	1.3981
0.378	0.821464	0.0285854		0.772641	0.0459149	0.759859	0.0420485	0.806841	0.0443289	0.768699	0.0548259	0.837231	0.0508531	0.889832	0.0452973	0.612883	0.0472106	0.974582	0.0472738	0.710061	0.0469734	0.946821	0.0602406	0.777678	0.0560492	0.836842	0.0461834	0.985064	0.0558022		0.378	1.02803	0.0660289		0.971589	0.0459243	1.01327	0.0387699	0.904379	0.0427069	0.885842	0.0500825	0.951687	0.0470481	0.981567	0.0417959	0.920557	0.0444836	1.33378
0.432	0.717403	0.0258891		0.739186	0.0490797	0.714477	0.0397207	0.850208	0.0412765	0.638584	0.0513248	0.71835	0.0521461	0.780763	0.0429109	0.553473	0.0451323	0.740297	0.0461338	0.593298	0.0448197	0.857987	0.0575246	0.676014	0.0524954	0.631217	0.0418026	0.83238	0.0503121		0.432	0.914272	0.060141		0.897699	0.0458472	0.9514	0.0410094	0.922045	0.0370072	0.617751	0.0464795	0.734475	0.04723	0.744704	0.039483	0.859449	0.0441646	1.10811
0.486	0.719253	0.0260027		0.730299	0.0437691	0.691075	0.042164	0.852542	0.0443203	0.691289	0.0516958	0.735997	0.0524455	0.815515	0.0407086	0.554719	0.0423303	0.75033	0.0441074	0.576606	0.041166	0.869408	0.0539	0.672589	0.0479984	0.628352	0.0405776	0.781574	0.0477482		0.486	0.950315	0.0680457		0.989995	0.0414688	0.963128	0.0388977	1.0342	0.0397538	0.732221	0.0474455	0.790077	0.0454152	0.758634	0.0397766	0.860414	0.0427134	1.17759
0.54	0.652991	0.0356259		0.750745	0.043698	0.709184	0.040796	0.872558	0.0419217	0.679434	0.0532192	0.592934	0.0498044	0.767822	0.0426757	0.503703	0.0429012	0.590511	0.0442507	0.433083	0.0412565	0.827877	0.0574814	0.576452	0.0473108	0.498168	0.0385163	0.68641	0.0439509		0.54	0.869185	0.0722525		0.940779	0.0409712	0.953237	0.0389375	1.07281	0.0387893	0.542039	0.0442182	0.708152	0.0438578	0.610644	0.0392243	0.794538	0.0432456	1.04138
0.594	0.629367	0.0312116		0.696281	0.0406359	0.668853	0.0375793	0.795928	0.0430635	0.760272	0.0502749	0.591983	0.0500684	0.741461	0.0431826	0.467348	0.0457072	0.568822	0.0418918	0.461173	0.0422815	0.732665	0.0567489	0.583276	0.0478071	0.461357	0.0405595	0.652352	0.0450755		0.594	0.873135	0.0695168		0.939469	0.0384526	0.952746	0.0355814	0.966111	0.0365136	0.702032	0.0434524	0.62803	0.042706	0.706576	0.0371791	0.781257	0.0396094	1.04383
0.648	0.52989	0.0416204		0.586759	0.0405988	0.65006	0.0378008	0.690844	0.0455365	0.622072	0.0506966	0.587942	0.0480479	0.719355	0.0420267	0.292519	0.0412736	0.444425	0.04056	0.368301	0.042618	0.730629	0.0531666	0.430016	0.0474594	0.287644	0.0375714	0.478007	0.0437361		0.648	0.771307	0.0581024		0.812278	0.042652	0.861583	0.0375584	0.875876	0.0392765	0.513857	0.0453088	0.656232	0.0405248	0.60799	0.0368361	0.70702	0.0442713	0.908031
0.702	0.452664	0.038304		0.507176	0.0453182	0.601165	0.038221	0.571699	0.038316	0.613443	0.050128	0.478839	0.0466989	0.579042	0.0428979	0.293495	0.0443109	0.415003	0.0404518	0.228333	0.0435116	0.618941	0.0534588	0.348303	0.046462	0.235495	0.0387506	0.393695	0.0428008		0.702	0.68222	0.0640277		0.701826	0.0461523	0.825538	0.0370011	0.761561	0.0410186	0.49313	0.0432777	0.428483	0.0425897	0.466848	0.0368955	0.612392	0.0463768	0.897038
0.756	0.365844	0.0333759		0.378475	0.0458605	0.500841	0.042742	0.437274	0.0395398	0.453746	0.0503914	0.355386	0.0501006	0.496519	0.0439466	0.26092	0.0422804	0.368777	0.0402246	0.196034	0.0402714	0.588746	0.0529922	0.234221	0.0482386	0.206623	0.0398247	0.278404	0.042353		0.756	0.578383	0.0516617		0.570126	0.0501356	0.663238	0.039798	0.620723	0.040299	0.394662	0.0421485	0.450177	0.0447739	0.351703	0.035197	0.610373	0.0419252	0.789691
0.81	0.296947	0.0365277		0.324577	0.0454164	0.369973	0.0429852	0.419292	0.041416	0.298856	0.0535793	0.287565	0.0501576	0.401966	0.0425058	0.247962	0.0440537	0.347535	0.0407822	0.0581104	0.0390058	0.572441	0.0588904	0.181124	0.0473778	0.0964857	0.04019	0.254423	0.0420859		0.81	0.440719	0.0527709		0.461084	0.0466635	0.507771	0.0381572	0.47478	0.0437925	0.218747	0.0441561	0.214614	0.0434427	0.192922	0.03542	0.465927	0.0436266	0.656892
0.864	0.245474	0.0239646		0.199807	0.0448421	0.257964	0.0392467	0.256301	0.041492	0.247706	0.054367	0.197763	0.0505377	0.313775	0.042162	0.269281	0.045265	0.415304	0.0401382	0.157233	0.0387504	0.400541	0.0555768	0.118146	0.0447952	0.152474	0.0389334	0.204862	0.0393116		0.864	0.373204	0.0488987		0.237183	0.0464014	0.331179	0.0370029	0.381608	0.0408889	0.185065	0.0445709	0.181499	0.0422904	0.213099	0.0385968	0.456807	0.0431876	0.645554
0.918	0.167273	0.0314714		0.000395919	0.0399115	0.150974	0.0408339	0.14131	0.0395581	0.10904	0.0504053	-0.000963853	0.0536657	0.227835	0.0450884	0.259832	0.0444061	0.337933	0.0403053	0.0921037	0.0413821	0.403901	0.0557319	0.116991	0.0441178	0.141407	0.0402611	0.193795	0.0416818		0.918	0.258925	0.0525627		0.0453174	0.0455635	0.210634	0.0371927	0.136581	0.0414703	-0.020995	0.0472098	0.0475024	0.0451115	0.0915597	0.0354791	0.380265	0.0426796	0.501361
0.972	0.154045	0.0419526		-0.0751378	0.0421786	0.0389251	0.0407825	-0.0188415	0.0427013	0.0456618	0.0492108	-0.0449919	0.0507492	0.156656	0.0464463	0.235758	0.0445164	0.385884	0.0399877	0.162485	0.0393941	0.392645	0.054226	0.210919	0.0447323	0.189866	0.0411901	0.322751	0.04195		0.972	0.222067	0.0576424		-0.0966918	0.0422429	0.171593	0.0425526	0.00431867	0.0442158	-0.0325946	0.0491703	-0.0350914	0.0458252	0.138164	0.03583	0.357693	0.0408407	0.495618
1.026	0.138084	0.0468353		-0.11108	0.0457993	-0.000548693	0.0416235	-0.104904	0.0418966	0.00830462	0.051901	-0.0604139	0.0514536	0.216941	0.0420305	0.275471	0.0434675	0.435425	0.0411726	0.164611	0.0410194	0.342363	0.0504323	0.1676	0.0460354	0.221518	0.0399543	0.239811	0.0398752		1.026	0.17152	0.0586451		-0.136986	0.0432527	0.0567228	0.0440589	-0.118811	0.0400748	-0.119417	0.0459487	0.000608909	0.0488723	0.122285	0.037456	0.300533	0.040227	0.425275
1.08	0.129226	0.0508746		-0.0725508	0.0466451	0.0247148	0.0398284	-0.11945	0.037965	-0.0530555	0.0495322	-0.152987	0.054319	0.181683	0.0449803	0.20684	0.0443369	0.460507	0.0401633	0.152174	0.0398131	0.327842	0.0574099	0.198796	0.048072	0.184967	0.0377675	0.340457	0.0447232		1.08	0.126279	0.0637962		-0.142099	0.0451965	-0.0810485	0.0419765	-0.188629	0.0429997	-0.144658	0.0462501	-0.134621	0.0491855	0.148079	0.0404521	0.319774	0.0432167	0.446977
1.134	0.130976	0.0595665		-0.183972	0.045568	-0.105714	0.0383931	-0.185421	0.0422083	-0.000934458	0.0502365	-0.116607	0.0502643	0.223115	0.0461283	0.220417	0.0421938	0.490414	0.0396488	0.229614	0.0372128	0.361905	0.0562977	0.180487	0.0438676	0.27443	0.0395162	0.314956	0.0432467		1.134	0.112697	0.0651709		-0.226963	0.0431874	-0.145102	0.0386852	-0.310783	0.0462948	-0.0441932	0.0487367	-0.0694331	0.0470898	0.207963	0.0389076	0.311954	0.0400704	0.386963
1.188	0.129051	0.0607118		-0.125641	0.0435817	-0.169648	0.0406757	-0.20628	0.0441863	-0.00555372	0.0536637	-0.12432	0.0492036	0.215136	0.0451557	0.23661	0.0419352	0.491755	0.0409975	0.229851	0.0378563	0.251983	0.0546273	0.20143	0.0464976	0.302207	0.0403739	0.38013	0.0408981		1.188	0.068299	0.0704343		-0.348179	0.040885	-0.289792	0.0387969	-0.376509	0.0458007	-0.0773802	0.0465432	0.0159245	0.047046	0.094386	0.0387421	0.239348	0.0426198	0.322658
1.242	0.135278	0.0710116		-0.190668	0.0408093	-0.267533	0.0395591	-0.209551	0.0371865	-0.00143755	0.0551453	-0.0948793	0.0509338	0.097354	0.0449415	0.257594	0.0424469	0.592344	0.0418858	0.321755	0.0396799	0.282481	0.0595619	0.280051	0.0471531	0.313929	0.0416185	0.377171	0.0435798		1.242	0.0759588	0.0737587		-0.385062	0.0399287	-0.317106	0.0362273	-0.397161	0.0420579	0.0608682	0.0450221	-0.048537	0.0491614	0.171075	0.0392762	0.23426	0.0425615	0.368488
1.296	0.165996	0.0755934		-0.138248	0.0476688	-0.242996	0.0370811	-0.257223	0.0419492	0.0320906	0.0523931	-0.0681045	0.0498885	0.0293493	0.0431243	0.372005	0.0428159	0.594564	0.0428562	0.385822	0.038263	0.363277	0.0556157	0.321638	0.0477065	0.339849	0.0381481	0.425926	0.0435662		1.296	0.0703541	0.0678676		-0.346923	0.0461089	-0.359496	0.0388431	-0.355866	0.0433139	0.0536475	0.0439536	0.124657	0.043698	0.134164	0.0359479	0.199047	0.0439544	0.29474
1.35	0.181792	0.0755404		-0.175483	0.0470692	-0.278446	0.0387002	-0.148703	0.0404174	0.14427	0.0494176	-0.0398133	0.0480683	0.0799662	0.0444794	0.268981	0.042058	0.649562	0.0439116	0.388112	0.0392701	0.238209	0.0564169	0.390907	0.0467179	0.3164	0.042054	0.529338	0.0449951		1.35	0.0892451	0.0635353		-0.280081	0.0448333	-0.371706	0.038903	-0.287836	0.040752	0.177636	0.0476223	0.157491	0.0435597	0.120194	0.0409869	0.140879	0.0434402	0.27786
1.404	0.23242	0.0746011		-0.036629	0.0467372	-0.232033	0.0389646	-0.136303	0.0422262	0.184949	0.0509603	-0.0355732	0.0513336	0.134809	0.0448208	0.383023	0.047826	0.687444	0.0445581	0.475033	0.0384202	0.300252	0.0575529	0.353704	0.0483635	0.398025	0.0396715	0.544754	0.0438986		1.404	0.0925631	0.0632396		-0.201133	0.043575	-0.397755	0.036838	-0.254258	0.0439954	0.22642	0.0483861	0.0328296	0.0444445	0.0593419	0.0394788	0.129172	0.0450272	0.294218
1.458	0.224647	0.073088		-0.0239842	0.0441416	-0.276496	0.034054	-0.0379185	0.0434175	0.0582969	0.0505959	0.0340926	0.0534881	0.0973051	0.041717	0.299741	0.0424535	0.643952	0.0425764	0.486402	0.0388569	0.241825	0.0518115	0.40377	0.0493623	0.425007	0.0406304	0.568415	0.0451167		1.458	0.103053	0.0606155		-0.221642	0.0401313	-0.352814	0.0386558	-0.184857	0.0465556	0.153679	0.047071	0.143236	0.0477642	0.132586	0.0379319	0.0663431	0.044876	0.2591
1.512	0.240503	0.075767		-0.0910827	0.0484428	-0.186688	0.0413908	0.00197728	0.0445703	0.106624	0.0533713	0.00475477	0.0512194	0.0734631	0.0433636	0.316345	0.0438561	0.7088	0.0406638	0.568489	0.0404285	0.194502	0.0566631	0.435997	0.0472295	0.40945	0.0403655	0.583901	0.0450816		1.512	0.0860352	0.0603581		-0.287377	0.0457295	-0.383306	0.0371455	-0.140391	0.0438214	0.252442	0.0486899	0.0916516	0.0448476	0.101693	0.0396939	0.0702915	0.0431076	0.26863
1.566	0.25731	0.0757869		-0.073877	0.0486698	-0.121134	0.0401783	-0.028355	0.0457054	0.208669	0.0524227	-0.0373767	0.0547273	0.0547919	0.0444919	0.352886	0.0420291	0.692913	0.041826	0.54757	0.0412029	0.188128	0.0563779	0.492299	0.0497979	0.465671	0.0380006	0.602843	0.0418104		1.566	0.0744549	0.0584638		-0.24852	0.045289	-0.410419	0.0371096	-0.129263	0.0439283	0.235174	0.0486028	0.194764	0.044264	0.102017	0.04112	0.00778289	0.0431497	0.152419
1.62	0.265519	0.0766783		-0.0503918	0.0502191	-0.10492	0.0398854	0.00515344	0.0497663	0.185904	0.0454581	0.0377095	0.0506283	0.0310772	0.0463845	0.33321	0.0449156	0.724314	0.0444759	0.575557	0.0394228	0.11272	0.0571446	0.492118	0.0457523	0.44846	0.0385343	0.660831	0.0410523		1.62	0.0898004	0.0546086		-0.236542	0.0463679	-0.319929	0.0395594	-0.0978138	0.0438662	0.237148	0.0480597	0.238518	0.0467063	0.118566	0.0435452	0.0114093	0.0434973	0.129078
1.674	0.265064	0.0767274		-0.115629	0.0489828	-0.0765329	0.0432135	0.0418233	0.0460289	0.184573	0.0500653	0.09356	0.0538865	0.00252116	0.0456128	0.288453	0.0452137	0.679869	0.0416529	0.622763	0.0410615	0.100481	0.0579857	0.546591	0.044719	0.433774	0.0396609	0.643587	0.0407171		1.674	0.0514348	0.047943		-0.264689	0.0488033	-0.273038	0.0405207	-0.0634908	0.0505109	0.247304	0.046994	0.102915	0.0464953	0.0274418	0.046077	-0.0444797	0.0420021	0.0431795
1.728	0.262415	0.0803091		-0.0823648	0.0555414	-0.0448208	0.0426771	0.0436309	0.045524	0.0515461	0.050324	0.114443	0.0499729	-0.0377075	0.0467043	0.349004	0.042756	0.649569	0.0434258	0.638534	0.0390679	0.00880389	0.0544842	0.579865	0.047744	0.473754	0.0406096	0.667133	0.0414663		1.728	0.0285013	0.0418984		-0.260337	0.0546816	-0.233933	0.0440126	-0.0583608	0.0490857	0.11711	0.0480231	0.14181	0.0510864	0.0318233	0.0450159	-0.0637682	0.0464177	-0.0258329
1.782	0.263515	0.0841353		-0.144369	0.0637258	-0.127034	0.0449312	0.0869065	0.0494072	0.122349	0.0535772	0.0965233	0.0471345	-0.0375065	0.0470235	0.354386	0.0413082	0.652798	0.0422181	0.723442	0.0388962	0.0232427	0.0567197	0.577335	0.0451416	0.45539	0.0399907	0.642237	0.0389967		1.782	0.0247494	0.0448751		-0.254304	0.0563379	-0.26738	0.0445683	-0.0174113	0.0476523	0.163891	0.048703	0.143692	0.0480722	0.00795909	0.0497095	-0.0719734	0.0460658	-0.0819125
1.836	0.248267	0.0793797		-0.129427	0.0645231	-0.131489	0.0463249	0.0532144	0.0470998	0.180749	0.0540935	0.0723834	0.0509336	-0.0579489	0.0493351	0.303731	0.045049	0.603789	0.0420874	0.669193	0.0384997	0.0546502	0.0572797	0.546442	0.0453673	0.437054	0.0446598	0.625136	0.0378944		1.836	0.0275338	0.0449084		-0.208973	0.0642774	-0.21739	0.050211	0.0265298	0.0492792	0.128282	0.0498915	0.0772537	0.0505828	0.00987739	0.0498879	0.0073997	0.0433015	-0.147783
1.89	0.223484	0.0802851		-0.181207	0.064441	-0.10482	0.0501941	0.102477	0.0488141	0.0769399	0.0517016	0.0664732	0.0548454	-0.17293	0.0495751	0.403497	0.0449809	0.506363	0.0405965	0.632268	0.038323	0.0288418	0.053913	0.494465	0.0429248	0.413725	0.0430675	0.639192	0.0414333		1.89	-0.0168445	0.0405274		-0.248395	0.0675564	-0.166269	0.0468654	-0.00487787	0.0495858	0.104481	0.0493301	0.140345	0.0527418	-0.103028	0.0513811	-0.060793	0.0447075	-0.176864
1.944	0.196875	0.0769812		-0.18663	0.0654301	-0.121393	0.0460615	0.0158743	0.052951	0.114281	0.0533623	0.0288641	0.0536465	-0.169972	0.0435977	0.416714	0.0446582	0.47482	0.0422506	0.567709	0.0374723	0.00109781	0.0533636	0.433625	0.0469286	0.395112	0.0438543	0.589271	0.0373749		1.944	-0.0442359	0.0414515		-0.284831	0.0659711	-0.134746	0.0475491	-0.0240145	0.0522934	0.155296	0.0474068	0.0555388	0.0540921	-0.147636	0.0515709	-0.063965	0.0452393	-0.177578
1.998	0.189665	0.0731923		-0.187687	0.0657891	-0.0628691	0.0453813	0.0466132	0.0508374	0.159961	0.0526564	-0.0148674	0.0583777	-0.184867	0.0452576	0.344353	0.0469224	0.432499	0.0432148	0.549411	0.0394051	-0.0163876	0.056243	0.44431	0.048163	0.405773	0.0453872	0.549403	0.0395627		1.998	-0.0682437	0.0451469		-0.256145	0.0630931	-0.137961	0.0498914	-0.0500808	0.0524184	0.185759	0.0481906	-0.0371307	0.0534676	-0.166403	0.0544788	-0.120367	0.0465426	-0.253061
2.052	0.160056	0.0655427		-0.167746	0.0640779	-0.0542912	0.0505473	0.0569264	0.0520361	0.0596862	0.051904	-0.101035	0.0555971	-0.107484	0.0456907	0.290632	0.0450575	0.393379	0.0446672	0.471044	0.040096	-0.011645	0.060723	0.409885	0.0497294	0.330739	0.0455227	0.510643	0.0412748		2.052	-0.086689	0.0352855		-0.221341	0.0659852	-0.130189	0.0497771	-0.104066	0.0532412	0.0986117	0.0509421	-0.0555882	0.0517418	-0.185964	0.0522145	0.00363849	0.0482984	-0.245669
2.106	0.137406	0.0624728		-0.130504	0.0587586	-0.0140107	0.0512462	-0.0998565	0.0574118	0.141972	0.0510167	-0.104281	0.0545955	-0.093026	0.0472191	0.254962	0.0438205	0.311964	0.0406944	0.429684	0.0411766	-0.106406	0.0601084	0.390894	0.0496551	0.362792	0.0458993	0.442099	0.0404067		2.106	-0.119647	0.0353491		-0.182188	0.0604743	-0.144783	0.0491388	-0.150359	0.0558131	0.0733603	0.0526548	-0.119383	0.0530952	-0.247361	0.0511166	-0.0245435	0.0466809	-0.294083
2.16	0.138	0.0587603		-0.104274	0.0596277	-0.0245214	0.0494642	-0.0306536	0.0625872	0.12661	0.0500104	-0.123168	0.0546273	-0.0803029	0.0457345	0.286513	0.0455889	0.304693	0.0430794	0.434802	0.0403074	-0.0905871	0.0573968	0.386921	0.0494219	0.288685	0.0454148	0.419277	0.0424788		2.16	-0.130154	0.0399325		-0.183701	0.0600261	-0.169548	0.0479418	-0.182505	0.0657412	0.0513329	0.0549739	-0.113122	0.0550303	-0.268746	0.0513045	-0.026823	0.0459161	-0.352973
2.214	0.120134	0.0579096		-0.0028038	0.0689484	-0.0812117	0.0508539	-0.0885016	0.0678008	0.0123312	0.0523077	-0.0640943	0.0578073	-0.145422	0.047886	0.326683	0.0432152	0.200115	0.042691	0.42213	0.0399332	-0.0749629	0.0582393	0.40107	0.0509398	0.266376	0.0459495	0.390031	0.0406864		2.214	-0.12628	0.0393067		-0.0773806	0.0710008	-0.202473	0.0489677	-0.150683	0.0667282	-0.0138431	0.054235	-0.0366417	0.0605391	-0.290845	0.0510398	-0.0301759	0.0444827	-0.35259
2.268	0.0878517	0.052005		0.00400139	0.0731142	-0.108475	0.0545821	-0.068302	0.0684832	0.0127279	0.0509498	-0.0217227	0.0554308	-0.175833	0.0447297	0.250917	0.0495029	0.0996855	0.0491416	0.33611	0.0408524	-0.128792	0.0543579	0.378354	0.0502281	0.231296	0.047347	0.332104	0.0406307		2.268	-0.136149	0.0428366		-0.0507539	0.073868	-0.249346	0.050867	-0.152712	0.0683388	0.0110741	0.058533	-0.110515	0.0569373	-0.310883	0.0488106	-0.0599683	0.0458753	-0.344104
2.322	0.0898499	0.0523525		0.00361277	0.0776729	-0.124393	0.0556647	-0.094359	0.0719286	0.0574515	0.0537346	-0.0343677	0.0559613	-0.159746	0.0459314	0.304481	0.0499757	0.121953	0.0487441	0.357371	0.0422575	-0.136762	0.0551825	0.33152	0.0498946	0.229713	0.046123	0.311573	0.0410372		2.322	-0.14275	0.0372273		-0.0338671	0.0778635	-0.210119	0.0558062	-0.0995565	0.0721808	-0.0217286	0.0530974	-0.131401	0.0527156	-0.289445	0.0470691	-0.0625065	0.0484959	-0.319308
2.376	0.0487057	0.048889		0.0492325	0.0750497	-0.195707	0.0557021	-0.0593329	0.0735399	-0.0787789	0.051602	0.000363759	0.0554926	-0.207985	0.0474347	0.267341	0.0487058	0.0654583	0.0498057	0.251975	0.0392648	-0.168811	0.0562897	0.272687	0.0509485	0.175991	0.0481063	0.260741	0.044106		2.376	-0.172713	0.0317599		0.0127721	0.0815982	-0.253305	0.0541832	-0.168016	0.0690077	-0.100561	0.0537859	-0.135987	0.0521452	-0.337352	0.044191	-0.0452495	0.0479378	-0.249904
2.43	0.035476	0.0393083		0.0560551	0.0840339	-0.0598647	0.0595969	-0.0907251	0.0793526	-0.069745	0.0503212	-0.0819676	0.0522095	-0.155024	0.0453443	0.187857	0.0446437	0.00440722	0.0527189	0.26629	0.0431097	-0.130403	0.0561219	0.215232	0.0541628	0.102692	0.0517297	0.216384	0.0443623		2.43	-0.153779	0.0315817		0.0741119	0.0835714	-0.221977	0.0547187	-0.129376	0.0730652	-0.116455	0.0514488	-0.192187	0.0505708	-0.204265	0.0433596	-0.031287	0.0481975	-0.23282
2.484	0.0172796	0.0384618		0.0629067	0.0864302	-0.091043	0.060725	-0.0940176	0.0812971	-0.0372772	0.0526449	-0.137885	0.0514863	-0.115402	0.0486004	0.149769	0.048468	-0.0303462	0.0509285	0.251816	0.0427173	-0.186393	0.0598298	0.213763	0.0542747	0.0782556	0.0533602	0.160488	0.0461922		2.484	-0.168419	0.0294827		0.0687293	0.0830464	-0.184435	0.0566711	-0.15664	0.0728144	-0.150208	0.0506926	-0.227542	0.0486726	-0.246541	0.0427894	-0.0583453	0.0478535	-0.220087
2.538	0.00529163	0.0360814		0.108109	0.0839389	-0.184709	0.0604896	-0.04862	0.0795107	-0.051532	0.0534114	-0.0722385	0.0544647	-0.0591764	0.0465963	0.146438	0.0498308	-0.0911003	0.0548846	0.172324	0.0435059	-0.21771	0.059219	0.149797	0.0551049	0.0454818	0.050678	0.171728	0.0470805		2.538	-0.167237	0.0312185		-0.0495528	0.0797037	-0.149615	0.057756	-0.106969	0.0770515	-0.18107	0.0538282	-0.253747	0.0530933	-0.191679	0.046556	-0.0904874	0.0516792	-0.256089
2.592	-0.016437	0.0277929		0.00247505	0.0810491	-0.0448718	0.0603801	-0.0701051	0.0798772	-0.119218	0.0477847	-0.109771	0.0558118	-0.0761073	0.0476591	0.121554	0.0510077	-0.103284	0.0565341	0.098483	0.0461441	-0.178083	0.0583574	0.116744	0.0549528	0.03209	0.0464975	0.116413	0.0458151		2.592	-0.173578	0.0270666		-0.0170967	0.0801497	-0.0720498	0.0598974	-0.0844872	0.0833543	-0.197182	0.0531727	-0.244719	0.0515544	-0.192175	0.0487698	-0.158867	0.0511718	-0.217064
2.646	-0.0309132	0.0208009		0.00333815	0.0833894	-0.0814389	0.0621396	-0.0569793	0.0780716	-0.113761	0.048891	-0.0560891	0.0553228	-0.0450524	0.0522845	0.0379686	0.050566	-0.129987	0.0563914	0.0970621	0.0432524	-0.151073	0.0575055	0.0637718	0.057617	-0.019657	0.0467116	0.0500255	0.0475515		2.646	-0.15099	0.0291299		0.02648	0.0795367	-0.0406388	0.0579952	-0.0636092	0.0783689	-0.178379	0.0529306	-0.162539	0.0535065	-0.170217	0.0506396	-0.124902	0.0484089	-0.223161
2.7	-0.0286936	0.0236534		0.0403001	0.0795688	0.0137684	0.0638239	-0.0812292	0.0755051	-0.0576986	0.0531296	-0.0796396	0.0516234	-0.0455891	0.0477528	0.0572333	0.0478837	-0.234395	0.0572128	0.0533187	0.0473037	-0.130264	0.0602885	0.0825769	0.0613071	-0.0059448	0.0476345	0.0145468	0.0494167		2.7	-0.141412	0.0334144		0.0975361	0.0766791	-0.0582965	0.0599517	-0.121776	0.0737705	-0.220349	0.0586165	-0.144642	0.0543974	-0.106385	0.0523887	-0.0739422	0.0502607	-0.245261
2.754	-0.0212789	0.0265259		0.0643852	0.0789809	0.0382848	0.0631738	-0.113958	0.0765935	-0.140496	0.0588601	-0.101055	0.0501837	-0.0356257	0.0491313	0.0835355	0.0493651	-0.19187	0.0581671	0.103474	0.0466361	-0.10472	0.0586369	0.0957667	0.0609074	0.0155309	0.0469081	0.0101208	0.0519524		2.754	-0.146885	0.031112		0.0689583	0.0800287	-0.0761272	0.0637412	-0.103799	0.0740783	-0.244679	0.0595486	-0.170477	0.0561337	-0.123947	0.0528587	-0.0891865	0.0512431	-0.291449
2.808	-0.0240743	0.0277401		0.098289	0.0771086	0.00313751	0.0686382	-0.101229	0.081039	-0.138819	0.0543845	-0.0900301	0.0542344	0.0262947	0.0507123	0.0937225	0.0521612	-0.244722	0.0617637	0.106676	0.0479266	-0.051964	0.0576455	0.059655	0.0655434	-0.0535651	0.0479251	-0.0204121	0.0530343		2.808	-0.13778	0.0332458		0.0603018	0.075162	-0.107457	0.0649259	-0.0436415	0.0736323	-0.212159	0.0587196	-0.236188	0.0591013	-0.142698	0.0533785	-0.0894487	0.053611	-0.263973
2.862	-0.0511861	0.0212172		0.0252532	0.0817332	-0.0191517	0.0678939	-0.104524	0.0734439	-0.0856956	0.0546986	-0.087025	0.0570376	-0.047245	0.0506872	-0.00404646	0.0533498	-0.235586	0.0597098	0.0467812	0.0503502	-0.133305	0.0654887	0.0523156	0.0642246	-0.0274065	0.051151	-0.0457839	0.0518657		2.862	-0.135126	0.0317559		0.0541092	0.0782619	-0.0541031	0.0680841	-0.0262145	0.0719028	-0.226305	0.0576778	-0.256354	0.0595171	-0.165342	0.0548602	-0.0987246	0.0514429	-0.212327
2.916	-0.0537583	0.0241634		-0.00610175	0.0818108	-0.033108	0.0650083	-0.0569242	0.0708878	-0.110664	0.0577364	-0.155166	0.055357	0.022293	0.0489893	-0.0505378	0.0508473	-0.231554	0.0630576	0.0908953	0.0522929	-0.1481	0.0585223	0.0619579	0.0703963	-0.0682574	0.049426	-0.0135909	0.0536479		2.916	-0.135012	0.0286561		-0.0243649	0.0771472	-0.0402352	0.0661814	-0.0661736	0.0720238	-0.260745	0.0580721	-0.262568	0.0594067	-0.136022	0.0539652	-0.124578	0.0529249	-0.156077
2.97	-0.0574723	0.0202954		-0.0226978	0.0752099	-0.0758789	0.0673035	-0.0675859	0.0779837	-0.0926528	0.0606826	-0.0262931	0.0578674	-0.0578802	0.0542797	-0.0924684	0.0500442	-0.223049	0.0626481	0.101431	0.0525398	-0.0812956	0.0614284	0.0424046	0.0717297	-0.0937782	0.0512069	-0.0573965	0.0564982		2.97	-0.110787	0.0260462		0.0116287	0.0738616	-0.00796551	0.0661321	0.0123815	0.0732119	-0.211729	0.0592235	-0.16228	0.0589274	-0.132515	0.05711	-0.136919	0.0537853	-0.159353
3.024	-0.0612712	0.0257567		-0.0324753	0.0783063	-0.0180039	0.0691143	-0.039979	0.0775351	-0.0557638	0.0577749	0.041715	0.0607674	-0.118691	0.0535703	-0.0712672	0.0538835	-0.307621	0.0641138	0.0335184	0.0540746	-0.0876225	0.0575274	0.0791522	0.0714687	-0.11818	0.0520869	-0.101307	0.0562259		3.024	-0.104271	0.0299204		-0.0166275	0.0772658	0.00494843	0.0645278	0.0555852	0.0724356	-0.175892	0.0631101	-0.143354	0.061583	-0.154917	0.0592073	-0.086921	0.0580527	-0.172808
3.078	-0.0572219	0.0315673		-0.0923382	0.0789146	0.0773369	0.0700834	-0.031837	0.0788947	-0.043814	0.0603178	0.088862	0.0599709	-0.0750972	0.0569633	-0.110777	0.051049	-0.314748	0.0672389	0.0314885	0.0562424	-0.14076	0.0593214	0.122645	0.0702398	-0.114403	0.0535105	-0.140443	0.0564471		3.078	-0.0666279	0.0333478		-0.0205867	0.0777472	0.0533732	0.0695252	0.0380138	0.0782246	-0.160704	0.0651046	-0.100226	0.0615509	-0.127592	0.0641136	-0.0746076	0.057981	-0.146907
3.132	-0.0688085	0.0291073		-0.0745224	0.0850917	0.0949966	0.0695137	4.27326e-05	0.0809521	-0.0207843	0.0632006	0.0345807	0.061685	-0.0850553	0.0582908	-0.175444	0.054699	-0.315301	0.0673779	-0.00234758	0.0552699	-0.121452	0.0614988	0.0281767	0.0722166	-0.0939172	0.056374	-0.163484	0.0585111		3.132	-0.0710238	0.0316032		-0.029929	0.0792367	0.087646	0.0690331	0.0238353	0.0766098	-0.177386	0.0664315	-0.0994022	0.0597684	-0.179087	0.0643828	-0.0596475	0.0595971	-0.0816389
3.186	-0.0595449	0.028147		0.0106073	0.080954	0.115493	0.0662335	0.0656082	0.0808347	0.00322229	0.0665646	0.0215613	0.0585536	-0.0619892	0.0599625	-0.142843	0.0566787	-0.265922	0.0672223	-0.0285155	0.0551663	-0.171089	0.0594212	-0.0763292	0.0732408	-0.0980698	0.0564936	-0.145818	0.0624382		3.186	-0.0529122	0.0281468		0.0425591	0.0814688	0.125338	0.0669	0.05266	0.0790507	-0.0881634	0.0651983	-0.124226	0.060806	-0.159082	0.0620058	-0.0333694	0.060726	-0.0569087
3.24	-0.0623035	0.0331442		0.0768375	0.0845566	0.0962242	0.0639277	0.13321	0.0819785	-0.0282527	0.0670074	0.0506144	0.0589725	-0.0963057	0.0600029	-0.188371	0.0577272	-0.293734	0.0687128	-0.0654368	0.056761	-0.157615	0.0601164	-0.0875005	0.0729645	-0.103907	0.0549383	-0.14571	0.0615047		3.24	-0.0253737	0.0325905		0.116059	0.0831353	0.168804	0.0672229	0.165652	0.0805385	-0.0889185	0.0684405	-0.0774725	0.0618949	-0.198791	0.0624377	-0.0345239	0.0575029	-0.0210275
[truncated: 74 more columns]

## Sheet: ED8h
w_AA_mCh_time	w_AA_mCh_mean	w_AA_mCh_sem	bl1	w_AA_mCh_processed_S1142_06232021_mean	w_AA_mCh_processed_S1142_06232021_sem	w_AA_mCh_processed_S1142_06252021_mean	w_AA_mCh_processed_S1142_06252021_sem	w_AA_mCh_processed_S1142_07012021_mean	w_AA_mCh_processed_S1142_07012021_sem	w_AA_mCh_processed_S1142_07062021_mean	w_AA_mCh_processed_S1142_07062021_sem	w_AA_mCh_processed_S1142_07082021_mean	w_AA_mCh_processed_S1142_07082021_sem	w_AA_mCh_processed_S1142_07122021_mean	w_AA_mCh_processed_S1142_07122021_sem	w_AA_mCh_processed_S1143_06162021_mean	w_AA_mCh_processed_S1143_06162021_sem	w_AA_mCh_processed_S1143_06232021_mean	w_AA_mCh_processed_S1143_06232021_sem	w_AA_mCh_processed_S1143_06292021_mean	w_AA_mCh_processed_S1143_06292021_sem	w_AA_mCh_processed_S1143_07062021_mean	w_AA_mCh_processed_S1143_07062021_sem	w_AA_mCh_processed_S1143_07082021_mean	w_AA_mCh_processed_S1143_07082021_sem	w_AA_mCh_processed_S1143_07142021_mean	w_AA_mCh_processed_S1143_07142021_sem	w_AA_mCh_processed_S950_02222021_mean	w_AA_mCh_processed_S950_02222021_sem	w_AA_mCh_processed_S950_02252021_mean	w_AA_mCh_processed_S950_02252021_sem	w_AA_mCh_processed_S950_03012021_mean	w_AA_mCh_processed_S950_03012021_sem	w_AA_mCh_processed_S952_02222021_mean	w_AA_mCh_processed_S952_02222021_sem	w_AA_mCh_processed_S952_02252021_mean	w_AA_mCh_processed_S952_02252021_sem	w_AA_mCh_processed_S952_03012021_mean	w_AA_mCh_processed_S952_03012021_sem	bl2	w_AA_TelC_time	w_AA_TelC_mean	w_AA_TelC_sem	bl3	w_AA_TelC_processed_S1142_06232021_mean	w_AA_TelC_processed_S1142_06232021_sem	w_AA_TelC_processed_S1142_06252021_mean	w_AA_TelC_processed_S1142_06252021_sem	w_AA_TelC_processed_S1142_07012021_mean
-2.16	-0.00653988	0.0303715		-0.0378973	0.0535466	-0.103957	0.0580777	-0.00141428	0.0729755	0.058551	0.0594992	-0.0488981	0.0500307	0.0484589	0.0542828	0.0729011	0.0663332	0.393729	0.0541587	0.0424845	0.0580831	-0.128693	0.0698547	0.0200846	0.082252	0.0872786	0.0710085	0.0353334	0.0675955	-0.215946	0.0491731	0.00198421	0.0641171	-0.0830514	0.0583732	-0.175492	0.0586778	-0.083174	0.0538901		-2.16	0.0445354	0.0489286		0.169378	0.0564431	0.17975	0.0673076	-0.24434
-2.106	-0.0204486	0.0293317		-0.0915642	0.0510792	-0.148588	0.0564221	-0.0444842	0.0686823	0.0334303	0.0588485	-0.0703253	0.0511694	-0.0159735	0.0565417	0.150638	0.0662751	0.274807	0.055494	0.129348	0.0588864	-0.141928	0.0684511	0.0702844	0.0759431	0.0364587	0.0723855	-0.0684683	0.0619574	-0.280968	0.0467216	-0.0482227	0.0633387	0.0317766	0.0602825	-0.058857	0.0615236	-0.125438	0.0504644		-2.106	0.0164393	0.0424162		0.0584668	0.056717	0.190311	0.0659783	-0.239285
-2.052	-0.0622303	0.0285544		-0.111239	0.0524816	-0.161631	0.0543482	0.062885	0.0674324	0.0150119	0.0590708	-0.0851347	0.0472643	-0.0588022	0.0546116	0.0547725	0.0729556	0.206107	0.0540588	-0.0209504	0.056598	-0.132268	0.0688818	-0.0530028	0.0775228	0.0474521	0.0696827	-0.160695	0.0607635	-0.37495	0.0489771	-0.107149	0.0605672	-0.0286619	0.060321	-0.0322507	0.0600614	-0.17964	0.0518498		-2.052	-0.00528253	0.0433722		0.0601664	0.0525501	0.126591	0.0655852	-0.279669
-1.998	-0.089959	0.0344544		-0.164393	0.0539687	-0.247888	0.0525427	-0.0304487	0.0664083	-0.0449837	0.0562223	-0.195319	0.0449712	-0.101486	0.0547428	0.0225875	0.0674094	0.225252	0.0589955	0.0679249	0.0592029	-0.219137	0.0688776	0.0396111	0.0799932	0.0693596	0.0763589	-0.303824	0.0609535	-0.363442	0.0481752	-0.201689	0.0584182	-0.00682494	0.0595866	-0.0549916	0.0628514	-0.109569	0.0556527		-1.998	-0.0246522	0.0438119		0.0349044	0.0551118	0.137184	0.0668938	-0.268941
-1.944	-0.114384	0.0398891		-0.0929099	0.0535285	-0.318564	0.0552054	-0.0138737	0.0633151	-0.0996472	0.0560649	-0.205402	0.044811	-0.156464	0.0547438	-0.0462263	0.0640753	0.208836	0.0598704	0.148346	0.0583135	-0.217111	0.0726221	0.080071	0.078095	0.0666396	0.0787424	-0.326592	0.0583628	-0.46111	0.0468001	-0.259444	0.0603832	-0.0523604	0.0580496	-0.160284	0.0626865	-0.152818	0.0537365		-1.944	-0.0474434	0.0410557		-0.0485993	0.0566828	0.0820432	0.0677743	-0.231686
-1.89	-0.159879	0.0356209		-0.173585	0.0549625	-0.308767	0.0550289	-0.0894891	0.06038	-0.158117	0.0541476	-0.223466	0.0453446	-0.229668	0.0492347	0.0136039	0.0694164	0.123314	0.0532611	-0.0127274	0.0606778	-0.253232	0.0696615	-0.0219344	0.0804091	0.0653984	0.0723542	-0.313739	0.0562152	-0.480863	0.048289	-0.352847	0.0602127	-0.14689	0.0577592	-0.14481	0.061622	-0.170001	0.0546157		-1.89	-0.0623102	0.0391989		-0.00262097	0.0534704	0.0310059	0.0685685	-0.270027
-1.836	-0.17922	0.0348082		-0.220608	0.0539993	-0.358293	0.0557925	-0.0649515	0.0649107	-0.175873	0.053428	-0.26142	0.047053	-0.230625	0.0517733	0.0709442	0.0676961	0.0151101	0.0581568	-0.0716631	0.0590347	-0.20965	0.069228	-0.0123871	0.0840512	0.0318095	0.0744113	-0.428829	0.0536667	-0.403005	0.0498742	-0.363207	0.0601996	-0.225043	0.0579944	-0.12779	0.0581551	-0.190487	0.0553852		-1.836	-0.106145	0.0345409		0.0214476	0.0576165	0.0162186	0.0714787	-0.390576
-1.782	-0.212482	0.0355251		-0.314108	0.0518253	-0.4346	0.0550438	-0.0428891	0.0630728	-0.155053	0.0516537	-0.324111	0.0483719	-0.25946	0.0530573	-0.103906	0.0649563	-0.0145387	0.0524156	-0.148107	0.0559031	-0.18854	0.0685847	0.0187261	0.0788832	-0.00432374	0.0714995	-0.468381	0.0507401	-0.428106	0.0507928	-0.364126	0.0560537	-0.275287	0.0591682	-0.107069	0.058559	-0.210801	0.0571526		-1.782	-0.119384	0.0313213		-0.0542386	0.0554551	-0.0483443	0.0691803	-0.326967
-1.728	-0.225391	0.0388953		-0.278762	0.0522618	-0.491095	0.0558928	-0.0263965	0.0715243	-0.223054	0.0533243	-0.337715	0.0462948	-0.323308	0.0524264	0.0633586	0.0676623	-0.0225638	0.0533026	-0.0954652	0.0545387	-0.141231	0.0669526	-0.0640156	0.0802657	-0.0721025	0.0789403	-0.51698	0.0526501	-0.380957	0.0515074	-0.425192	0.0589402	-0.284128	0.0601999	-0.17287	0.0557643	-0.264556	0.0571394		-1.728	-0.121075	0.0311086		0.0136684	0.0581962	-0.138415	0.0654646	-0.298198
-1.674	-0.244053	0.0367988		-0.239877	0.0505383	-0.532302	0.0590981	-0.0836467	0.0684667	-0.276741	0.0507959	-0.359386	0.0480468	-0.322917	0.0527482	-0.0522184	0.0671739	-0.116433	0.0534035	-0.134975	0.0582076	-0.124517	0.0652245	0.0294375	0.0880827	-0.102884	0.0793778	-0.50453	0.0544282	-0.384567	0.0483338	-0.335937	0.0582876	-0.370929	0.0625366	-0.132658	0.0601386	-0.34788	0.0544174		-1.674	-0.139349	0.0332651		-0.085402	0.0558324	-0.169069	0.0680193	-0.299729
-1.62	-0.267703	0.0401805		-0.370434	0.0499004	-0.525296	0.0607242	-0.0535723	0.0635952	-0.326969	0.0533924	-0.411506	0.0484209	-0.363706	0.0497034	-0.0311414	0.0634147	-0.0396733	0.0532887	-0.174423	0.0544075	-0.171001	0.0644151	-0.0879216	0.0890685	-0.105816	0.0812689	-0.51324	0.0567004	-0.437111	0.0497555	-0.415612	0.0563859	-0.335511	0.0637377	-0.0493354	0.060841	-0.40639	0.0606264		-1.62	-0.146604	0.0352902		0.0153398	0.0584349	-0.198851	0.0740456	-0.293623
-1.566	-0.266222	0.0437618		-0.412411	0.0506328	-0.597829	0.059479	-0.133356	0.0696211	-0.27673	0.0527835	-0.434099	0.0492567	-0.442279	0.0478697	-0.0181005	0.0686881	-0.0781036	0.0550305	-0.127072	0.0620226	-0.146416	0.0649337	-0.0917109	0.0901858	-0.0760213	0.0881112	-0.535654	0.0551445	-0.464077	0.0516822	-0.424661	0.0516741	-0.237541	0.0693433	0.00900707	0.0634464	-0.304938	0.0601962		-1.566	-0.147675	0.0390805		-0.0481134	0.0568584	-0.2682	0.0723766	-0.39138
-1.512	-0.277981	0.0457942		-0.409105	0.053544	-0.606408	0.0587421	-0.230893	0.067068	-0.332038	0.0547347	-0.485291	0.0465852	-0.449343	0.0483926	-0.0537006	0.0719181	-0.0444809	0.0561491	-0.141152	0.0607003	-0.0678257	0.0689254	-0.18281	0.0891053	-0.0788808	0.0809578	-0.567954	0.0589234	-0.518753	0.0513321	-0.418704	0.0580513	-0.199981	0.076045	0.0239302	0.0647486	-0.240277	0.0573837		-1.512	-0.15604	0.0373307		-0.122008	0.0578936	-0.344587	0.0729232	-0.366979
-1.458	-0.271112	0.0499627		-0.424982	0.0542875	-0.610741	0.0636247	-0.189437	0.071566	-0.367192	0.0558435	-0.48292	0.0448517	-0.516829	0.0468444	-0.19781	0.0713574	-0.00891111	0.0528118	-0.123152	0.0663495	0.00528262	0.0673696	-0.17917	0.0837808	-0.0691255	0.0800885	-0.61805	0.0648792	-0.518427	0.0540852	-0.352999	0.0577653	-0.158492	0.0754061	0.0475729	0.0641354	-0.114634	0.059033		-1.458	-0.162938	0.040686		-0.302796	0.0555708	-0.425881	0.071988	-0.328814
-1.404	-0.285135	0.0474564		-0.375375	0.0566399	-0.533128	0.0628418	-0.237118	0.0614594	-0.385918	0.0568082	-0.512959	0.0456785	-0.549725	0.0490792	-0.202623	0.0644859	-0.0417111	0.0547736	-0.1225	0.0613014	-0.000921621	0.0737528	-0.200927	0.0877217	-0.0489906	0.072964	-0.639201	0.0614158	-0.499095	0.0592142	-0.420807	0.0616365	-0.17119	0.0687042	-0.00916833	0.0630977	-0.181071	0.0652871		-1.404	-0.160064	0.0388154		-0.206245	0.056574	-0.356493	0.0715997	-0.319357
-1.35	-0.280941	0.0477538		-0.265375	0.0532903	-0.520615	0.06519	-0.164815	0.0723899	-0.444615	0.0576315	-0.542703	0.0459059	-0.563386	0.0509828	-0.0833186	0.0678967	-0.00206252	0.0545834	-0.00739473	0.0660614	0.0597361	0.0727438	-0.261483	0.0822812	-0.116058	0.0785048	-0.616051	0.0692311	-0.360605	0.0632413	-0.411791	0.0653772	-0.36005	0.066539	-0.169923	0.0630973	-0.22643	0.0632761		-1.35	-0.181812	0.0413279		-0.240741	0.0579222	-0.413086	0.06894	-0.246993
-1.296	-0.265488	0.0473799		-0.292315	0.0558949	-0.43321	0.063516	-0.189374	0.0687489	-0.506535	0.0546237	-0.430188	0.0476508	-0.56031	0.0523984	0.0977382	0.0690406	-0.0259247	0.0569814	-0.0131338	0.062928	0.0952972	0.0727557	-0.203112	0.0812524	-0.111719	0.0754425	-0.52403	0.0801488	-0.343507	0.0599973	-0.339929	0.0704553	-0.441406	0.0587036	-0.28452	0.0599714	-0.272599	0.0575526		-1.296	-0.18426	0.0399887		-0.19884	0.0560743	-0.416191	0.0656539	-0.186729
-1.242	-0.270023	0.0500676		-0.257315	0.0547748	-0.4213	0.0651817	-0.0801778	0.0633356	-0.509487	0.055765	-0.422195	0.0468133	-0.545222	0.0498216	0.114745	0.0687507	0.0165682	0.0549142	-0.0480293	0.0605779	0.0981163	0.071036	-0.196954	0.0838178	-0.108284	0.0721034	-0.451567	0.0802764	-0.357769	0.0632174	-0.339713	0.0686535	-0.511973	0.0595681	-0.393612	0.0568726	-0.44625	0.0561243		-1.242	-0.183317	0.0459964		-0.222242	0.0597315	-0.392349	0.0693749	-0.170391
-1.188	-0.245915	0.05236		-0.165269	0.0519372	-0.397041	0.0625181	0.0349147	0.0698729	-0.494128	0.0580415	-0.367428	0.0484918	-0.509814	0.0514282	0.109359	0.0680024	0.0192444	0.0572682	-0.0296794	0.0651913	0.0714789	0.0679216	-0.0851841	0.0914843	-0.0978358	0.0745811	-0.391303	0.0795237	-0.328305	0.0613186	-0.266872	0.0695899	-0.501891	0.0597207	-0.461816	0.0543693	-0.564904	0.0544256		-1.188	-0.163839	0.0438535		-0.0530757	0.0596686	-0.404134	0.0717519	-0.184117
-1.134	-0.253837	0.0524451		-0.20998	0.054123	-0.381165	0.0614841	-0.0279395	0.065303	-0.447223	0.0603917	-0.37199	0.0505299	-0.427899	0.055939	0.094841	0.0757302	0.0402549	0.0587146	-0.194772	0.0651824	0.101947	0.0698081	-0.0333112	0.092002	-0.0599738	0.0888302	-0.261368	0.0767352	-0.305763	0.0574527	-0.412791	0.0645258	-0.589714	0.0687978	-0.470044	0.0576752	-0.612176	0.0530358		-1.134	-0.161735	0.0443451		-0.0539509	0.0569326	-0.472208	0.0727441	-0.159995
-1.08	-0.277816	0.052563		-0.264761	0.0541341	-0.420559	0.0638874	-0.134643	0.0652923	-0.407189	0.0599023	-0.458826	0.0494603	-0.449746	0.0596821	0.138548	0.0724914	-0.0460255	0.0538067	-0.263001	0.060584	0.0103612	0.0678565	0.0199064	0.0902486	-0.0504877	0.0878277	-0.170564	0.0840021	-0.334107	0.0574367	-0.424637	0.0639487	-0.5571	0.0699871	-0.522131	0.0579498	-0.66573	0.0551234		-1.08	-0.189108	0.0432368		-0.00602971	0.0590827	-0.454669	0.0737546	-0.186667
-1.026	-0.308175	0.0488708		-0.247484	0.0502404	-0.390971	0.0609774	-0.125569	0.0672117	-0.403233	0.0581223	-0.541555	0.0482194	-0.463038	0.0592463	-0.1005	0.0676394	-0.015161	0.0542459	-0.274067	0.061915	-0.058899	0.0685744	0.0746472	0.0869748	-0.106507	0.0760582	-0.2773	0.0766856	-0.436678	0.0555044	-0.458405	0.0589727	-0.582104	0.0719392	-0.497359	0.0584061	-0.642966	0.0553201		-1.026	-0.216769	0.0463729		-0.159496	0.0570252	-0.43394	0.0724867	-0.15669
-0.972	-0.301312	0.0545338		-0.389071	0.0533747	-0.298672	0.067531	-0.109074	0.0716962	-0.424995	0.0615549	-0.538692	0.0469335	-0.49966	0.0615572	-0.0893336	0.0715168	0.0419519	0.0512955	-0.232636	0.0606928	-0.118326	0.0708661	0.23456	0.0914877	-0.120092	0.0799514	-0.225511	0.066222	-0.43672	0.0521721	-0.498433	0.0600637	-0.557883	0.0616557	-0.546878	0.0633147	-0.614154	0.0553893		-0.972	-0.221448	0.049807		-0.158757	0.0557238	-0.418771	0.0744249	-0.216004
-0.918	-0.336916	0.0559743		-0.352734	0.0544809	-0.349564	0.0687405	-0.237228	0.0715202	-0.497358	0.0626904	-0.585276	0.045751	-0.54049	0.0649853	0.00651203	0.0674597	-0.0326449	0.0535986	-0.36005	0.0605753	-0.14586	0.0704944	0.184134	0.0821127	-0.167594	0.0762797	-0.165456	0.0674003	-0.407125	0.0536894	-0.532584	0.0541368	-0.629569	0.0611781	-0.586884	0.0646079	-0.664711	0.0560302		-0.918	-0.246636	0.0542723		-0.120692	0.0584091	-0.424115	0.0733724	-0.222443
-0.864	-0.31314	0.0577154		-0.2682	0.0544781	-0.386977	0.0680308	-0.23594	0.0706329	-0.587087	0.064853	-0.629457	0.0456113	-0.614214	0.0637814	-0.0229363	0.0613176	-0.00777672	0.054177	-0.227392	0.055422	-0.196836	0.0679995	0.241728	0.0884974	-0.114541	0.0755984	-0.131344	0.0674	-0.296707	0.0532208	-0.466771	0.0641733	-0.576984	0.0629061	-0.492644	0.06242	-0.622435	0.0575863		-0.864	-0.268823	0.0550973		-0.211005	0.0533705	-0.480597	0.0749278	-0.191663
-0.81	-0.260255	0.058519		-0.207709	0.0509298	-0.315908	0.075873	-0.180453	0.0666958	-0.594532	0.0621088	-0.633022	0.0441933	-0.610588	0.0639767	-0.0218665	0.0641787	-0.0224182	0.0538665	-0.120844	0.0541708	-0.219376	0.0677228	0.253244	0.0819567	-0.112021	0.0766514	0.0282774	0.0681363	-0.117686	0.0613983	-0.260283	0.070939	-0.488603	0.0609607	-0.498443	0.0567182	-0.562351	0.0504376		-0.81	-0.223806	0.0578107		-0.18719	0.0577087	-0.438641	0.0803428	-0.193378
-0.756	-0.120465	0.0677408		-0.133133	0.052093	-0.196993	0.074303	-0.204387	0.0612861	-0.588372	0.0568494	-0.566579	0.0480303	-0.567979	0.0604269	-0.0585447	0.0698667	-0.0226056	0.0561617	-0.03039	0.0597104	-0.139141	0.0693605	0.349999	0.0839973	0.0850788	0.0825397	0.402303	0.0721984	0.226954	0.0656329	0.134746	0.0768812	-0.182712	0.0534732	-0.260413	0.0574801	-0.416193	0.0525888		-0.756	-0.135192	0.0564364		-0.122815	0.0602327	-0.321385	0.0762124	-0.178109
-0.702	0.0446352	0.0894081		0.072395	0.0494927	0.0464113	0.0730634	-0.109628	0.0642406	-0.605062	0.0579435	-0.376616	0.0519428	-0.505364	0.0586439	-0.204666	0.0672575	0.023281	0.0548479	-0.0692533	0.0589019	-0.00363373	0.0671889	0.375583	0.0805045	0.114396	0.078288	0.903324	0.0784737	0.564037	0.0669151	0.666038	0.0761575	0.0666609	0.0596712	0.0770504	0.0553026	-0.23152	0.0558078		-0.702	0.0188358	0.0721387		-0.018337	0.0559303	-0.0826045	0.0762459	-0.124174
-0.648	0.179406	0.105373		0.0811985	0.0545993	0.27091	0.0740501	-0.0264449	0.0661638	-0.563596	0.0589141	-0.203718	0.0539285	-0.436005	0.0589195	-0.0873003	0.0681647	0.0341223	0.0574997	0.0349411	0.0604264	0.0749355	0.0683637	0.272866	0.0895161	0.161235	0.0753347	1.3016	0.0693924	0.73919	0.0699143	0.963468	0.0744386	0.436544	0.0663027	0.255107	0.0617219	-0.0797514	0.0565809		-0.648	0.19273	0.0916668		0.130896	0.0540452	0.155237	0.0766754	0.0342864
-0.594	0.333277	0.102456		0.23989	0.0508972	0.488491	0.0775467	0.10293	0.07658	-0.41424	0.0583983	-0.010535	0.0543667	-0.191626	0.0582131	-0.1102	0.0715844	0.156676	0.0558987	0.0390436	0.0581687	0.100437	0.069485	0.470672	0.0747964	0.279037	0.0792849	1.27697	0.0601383	0.618614	0.0682038	1.10882	0.0669318	0.898622	0.0716617	0.614727	0.0730056	0.330653	0.060443		-0.594	0.318399	0.0933068		0.211831	0.0586364	0.297915	0.0829869	0.108406
-0.54	0.426356	0.09822		0.275634	0.0502279	0.559528	0.0785715	0.0890851	0.0703309	-0.101428	0.0605414	0.106565	0.0557119	0.0187559	0.0583175	0.0106563	0.0669527	0.110009	0.0544824	0.0129191	0.0604435	0.11349	0.0768533	0.631183	0.0747201	0.382962	0.0716999	0.997487	0.0598622	0.369111	0.0647209	0.932209	0.0691258	1.24845	0.0639763	1.03166	0.0673955	0.886138	0.0682581		-0.54	0.402516	0.0864597		0.161288	0.0564793	0.23163	0.0820304	0.269204
-0.486	0.440498	0.0827159		0.330471	0.0557891	0.554984	0.0782682	0.0966648	0.0697009	0.233597	0.0621619	0.22959	0.0551444	0.191091	0.0605993	0.0408094	0.0711944	0.229429	0.0534391	0.0840977	0.0597314	0.179735	0.084108	0.773885	0.0718996	0.396814	0.0798513	0.627773	0.0619151	0.159991	0.0601086	0.533439	0.0671713	1.15433	0.0588318	0.952382	0.0615009	1.15987	0.0554326		-0.486	0.424713	0.0872933		0.101411	0.0550894	0.124423	0.0782314	0.293579
-0.432	0.376168	0.0647105		0.404641	0.0542251	0.542138	0.0753742	0.0823942	0.0715053	0.372136	0.0632749	0.364228	0.050899	0.295951	0.0581277	-0.0253585	0.0646128	0.0923083	0.0583265	0.202176	0.0580502	0.237332	0.075662	0.800274	0.0672767	0.502749	0.0782598	0.309001	0.0627105	0.0325022	0.0571836	0.247068	0.0631027	0.827355	0.0520092	0.479741	0.0682583	1.00439	0.0554147		-0.432	0.400867	0.0815952		0.163526	0.053981	0.0268139	0.0765171	0.418013
-0.378	0.365303	0.0526318		0.492703	0.0520084	0.617283	0.0775865	0.0462519	0.067014	0.495962	0.0617922	0.510502	0.0507997	0.403722	0.0600752	0.128212	0.0687114	0.183579	0.0578689	0.317332	0.0607491	0.356544	0.0732695	0.768725	0.069296	0.645448	0.0805686	0.112194	0.0587647	0.0991931	0.0527489	0.0678149	0.0578378	0.528306	0.0545592	0.187484	0.0673082	0.614205	0.0505952		-0.378	0.367419	0.0702706		0.174341	0.0540789	0.0320223	0.0793887	0.515818
-0.324	0.411621	0.0502871		0.577317	0.0492521	0.779857	0.0706049	0.0961512	0.0658856	0.565318	0.0596301	0.64243	0.0511857	0.56954	0.0578819	0.145354	0.0659274	0.262627	0.0558511	0.392755	0.0595957	0.425256	0.0668597	0.731952	0.0677681	0.645133	0.0777128	0.271349	0.0598885	0.454351	0.0535611	0.201985	0.048875	0.270023	0.0568586	0.0903375	0.0646364	0.287445	0.0514291		-0.324	0.41522	0.0619736		0.324047	0.0515591	0.171996	0.0772947	0.585343
-0.27	0.516798	0.0567916		0.762775	0.0510636	0.868656	0.0593104	0.399721	0.0624214	0.653871	0.0573686	0.862044	0.0475512	0.770032	0.0590311	0.158104	0.0706436	0.321689	0.0530016	0.459847	0.0592681	0.506663	0.0651645	0.664855	0.066104	0.614226	0.0719128	0.423343	0.0586992	0.791091	0.0502567	0.379179	0.0525007	0.423164	0.0560905	0.0234258	0.0633448	0.219671	0.0500957		-0.27	0.484423	0.0475304		0.603053	0.0538057	0.44692	0.0697321	0.6194
-0.216	0.603762	0.0543249		0.791204	0.0519797	0.873992	0.0559287	0.375943	0.0602612	0.798722	0.0536858	1.0108	0.0464472	0.962344	0.0601776	0.167426	0.0733714	0.46832	0.0527409	0.480796	0.0558908	0.523439	0.0594023	0.56449	0.0689547	0.496119	0.0671518	0.550818	0.0527636	0.863675	0.0449732	0.645723	0.051381	0.610109	0.0522286	0.267361	0.0540565	0.416427	0.0474155		-0.216	0.542907	0.0388827		0.638999	0.0531873	0.586587	0.0630813	0.497973
-0.162	0.637013	0.0519904		0.739396	0.0513134	0.867619	0.0516621	0.43513	0.0657702	0.951424	0.0483404	0.962469	0.0476694	0.995133	0.055922	0.28059	0.0687407	0.418581	0.0509587	0.359177	0.0585586	0.540008	0.0524567	0.363595	0.0681145	0.48898	0.0613597	0.576559	0.0478125	0.82655	0.0442209	0.543518	0.0448558	0.782457	0.0499389	0.600556	0.0513682	0.734488	0.0428478		-0.162	0.575212	0.0337824		0.641328	0.0487173	0.70405	0.056853	0.540929
-0.108	0.519487	0.0513271		0.538504	0.0470093	0.678326	0.0465587	0.420177	0.0638591	0.897729	0.0479917	0.695631	0.0480128	0.896639	0.0509054	0.194172	0.0690245	0.366531	0.0526907	0.18082	0.0584354	0.423314	0.0523939	0.235242	0.0666437	0.388468	0.062461	0.355141	0.0527855	0.556045	0.0435022	0.398275	0.044194	0.722881	0.0455909	0.705214	0.0477606	0.697656	0.0416502		-0.108	0.471714	0.0375484		0.517749	0.0492305	0.635357	0.050988	0.395391
-0.054	0.235302	0.0412345		0.378461	0.0489154	0.343884	0.0422152	0.261417	0.063537	0.507301	0.0478695	0.293744	0.0456562	0.658888	0.0477698	0.151669	0.072881	0.0960137	0.0511071	-0.100785	0.0566062	0.204722	0.0536181	0.118114	0.0678141	0.27429	0.0612703	-0.0374807	0.0570614	0.204783	0.0440705	0.0744849	0.043813	0.292983	0.0477057	0.264681	0.0416905	0.248265	0.0412686		-0.054	0.226323	0.0348381		0.297114	0.0484857	0.33631	0.0543176	0.155499
0	-0.0126838	0.0408071		0.201314	0.0469049	0.0427464	0.040825	0.124746	0.0649492	0.0735206	0.0455536	-0.0339442	0.041794	0.360959	0.0466664	0.0757432	0.0657259	-0.0105179	0.0527978	-0.22729	0.0572515	0.0480218	0.0499586	-0.0688308	0.0620615	0.13658	0.0569268	-0.195752	0.0559998	0.108871	0.0434917	-0.0975981	0.0463181	-0.214845	0.0502684	-0.331829	0.0462128	-0.220203	0.0420502		0	-0.00310359	0.0337688		0.0461758	0.0518632	-0.0217958	0.0493394	0.0611326
0.054	-0.0688805	0.0484882		5.37724e-06	0.0467048	-0.114479	0.0425907	0.130536	0.0655945	-0.089431	0.044182	-0.152734	0.038873	0.249603	0.041702	0.0281402	0.0673223	-0.0120064	0.0480855	-0.0408175	0.0602367	-0.0550597	0.05036	-0.0240518	0.0604725	0.131448	0.0495759	-0.129389	0.0501767	0.179407	0.0412392	0.0108168	0.046017	-0.432425	0.0475739	-0.603235	0.0448722	-0.316176	0.0382782		0.054	-0.0560604	0.0381817		0.060934	0.0490097	-0.0870809	0.0496993	0.0178683
0.108	0.0531133	0.0469477		0.217404	0.0505881	0.184174	0.0574196	0.195375	0.0671151	0.0903549	0.0513992	0.00755039	0.0406108	0.410843	0.0477046	-0.0732657	0.0653742	0.103256	0.0484603	0.199185	0.0546852	-0.00459691	0.051108	0.0837481	0.0686808	0.158853	0.0539964	0.0204815	0.048876	0.156891	0.0381051	0.121165	0.0437725	-0.253057	0.0518532	-0.500679	0.048061	-0.161642	0.0461317		0.108	0.00481852	0.0433787		0.188313	0.0505245	0.128279	0.0546568	0.141854
0.162	0.524728	0.0481957		0.672203	0.0487396	0.826658	0.0662883	0.287092	0.0595453	0.691878	0.0611696	0.622328	0.0441473	0.926463	0.0549219	0.136309	0.064569	0.391795	0.0543066	0.290938	0.0600128	0.435271	0.053199	0.360054	0.0763717	0.510641	0.0660951	0.605087	0.0569477	0.597056	0.0450884	0.702768	0.0539976	0.443996	0.0682649	0.284617	0.0638083	0.659946	0.0586056		0.162	0.384438	0.0448719		0.419302	0.0545792	0.573185	0.0600445	0.479559
0.216	0.866232	0.0653301		0.861498	0.0495304	1.12193	0.0570891	0.387055	0.0687539	1.0464	0.0570087	0.954534	0.0420677	1.17062	0.0551428	0.346481	0.066085	0.475973	0.0533476	0.55164	0.054958	0.80007	0.0578209	0.732235	0.0788475	0.686819	0.0707255	1.22496	0.0489521	1.16414	0.0441361	1.19142	0.0483264	0.908867	0.061295	0.868979	0.0581242	1.09854	0.051876		0.216	0.730299	0.0593005		0.617156	0.0517952	0.821789	0.0591381	0.735256
0.27	0.942619	0.0678156		0.91009	0.0509297	1.25868	0.0574249	0.485453	0.0636673	1.22905	0.0548449	1.07519	0.0402938	1.29142	0.0531682	0.329211	0.0695693	0.634033	0.0512894	0.545642	0.0577107	0.830048	0.053931	0.81048	0.0727005	0.737925	0.0583499	1.21362	0.0505692	1.20728	0.0409708	1.14282	0.0468834	1.12021	0.0581417	1.00739	0.0522138	1.1386	0.0456858		0.27	0.810432	0.0534734		0.661981	0.0508243	0.945741	0.0564034	0.848945
0.324	0.849401	0.0691329		0.867178	0.0455951	1.27255	0.0535456	0.390586	0.0661469	1.21773	0.0513847	0.990283	0.0410412	1.2639	0.0540862	0.168387	0.06838	0.591361	0.0525795	0.41308	0.0626254	0.792824	0.0546214	0.824266	0.0743969	0.80751	0.0625024	0.991695	0.0535505	1.05325	0.0413841	1.01388	0.0454941	0.813996	0.0533808	0.845474	0.0533211	0.971251	0.0471492		0.324	0.731865	0.0502543		0.549641	0.0501856	0.892533	0.0487549	0.834174
0.378	0.813167	0.0668225		0.808368	0.046104	1.23605	0.0534301	0.351698	0.0659029	1.15006	0.0509205	1.02719	0.0381067	1.20204	0.0527333	0.15123	0.0604215	0.535056	0.0554739	0.420181	0.0551334	0.807857	0.0605795	0.734185	0.0718342	0.832738	0.0649454	0.908157	0.050741	0.960337	0.0426428	0.876401	0.0452128	0.77795	0.0525034	0.8779	0.0487281	0.979595	0.0468478		0.378	0.679809	0.0434011		0.552684	0.0503289	0.86697	0.0485614	0.843308
0.432	0.751638	0.0556562		0.751458	0.0460725	1.0183	0.049884	0.43867	0.0647843	1.13127	0.049669	0.86445	0.0386367	1.07752	0.0506239	0.170393	0.0679282	0.518301	0.0557665	0.527136	0.0561698	0.854847	0.0517866	0.689798	0.0751302	0.837611	0.0607624	0.877163	0.052074	0.896534	0.0451267	0.91089	0.0399109	0.556109	0.0514648	0.671513	0.0495514	0.737524	0.0444554		0.432	0.627144	0.0355418		0.496643	0.0495359	0.665749	0.0496598	0.789718
0.486	0.803877	0.059861		0.792664	0.0456036	1.09941	0.0503141	0.300493	0.0629232	1.16332	0.0482035	0.961504	0.0384768	1.12828	0.0451597	0.270493	0.0647154	0.599801	0.0503018	0.530122	0.0549398	0.842457	0.0535401	0.734518	0.0721438	0.78328	0.0585678	1.02132	0.044575	0.95091	0.0440389	1.06452	0.0416398	0.686714	0.0538381	0.779412	0.0476604	0.760549	0.0459959		0.486	0.644396	0.037123		0.498431	0.0466661	0.692142	0.0469767	0.806002
0.54	0.767206	0.0576822		0.761825	0.0467009	0.963213	0.0503407	0.263957	0.0722087	1.05767	0.0455412	0.896368	0.0393571	1.09206	0.0434263	0.324737	0.0638679	0.636541	0.0534761	0.508286	0.0559281	0.929832	0.0547683	0.759156	0.0757536	0.816163	0.0620349	0.92606	0.0473206	0.966019	0.0414736	1.10144	0.0399539	0.528551	0.0489061	0.686777	0.0472776	0.591051	0.044415		0.54	0.624278	0.0380607		0.502327	0.0461911	0.56112	0.0478706	0.776012
0.594	0.763473	0.0617539		0.759166	0.0428767	0.984147	0.0466028	0.226721	0.0639347	1.09701	0.044841	0.911136	0.0372393	1.10335	0.0470249	0.189209	0.0648247	0.431523	0.0521717	0.599575	0.0557882	0.918193	0.0578917	0.782637	0.0719808	0.820131	0.0600224	0.938038	0.0405631	0.974754	0.0390489	0.987759	0.039156	0.705789	0.0480698	0.610279	0.0472064	0.703109	0.0420138		0.594	0.606013	0.0361444		0.443331	0.0492148	0.549189	0.0460752	0.687652
0.648	0.681613	0.0467219		0.663425	0.0485755	0.87264	0.0460578	0.258579	0.0666253	0.939703	0.0441636	0.788423	0.0411845	0.903851	0.0486021	0.301911	0.0699677	0.510644	0.0523046	0.506435	0.0568079	0.693808	0.0560335	0.774189	0.0690902	0.746175	0.0564785	0.822795	0.0479335	0.873635	0.0412199	0.888785	0.0411306	0.489559	0.0499785	0.650449	0.0439859	0.58403	0.04006		0.648	0.531494	0.0378664		0.271059	0.0459072	0.44848	0.0441412	0.686455
0.702	0.607143	0.0500973		0.568398	0.050127	0.879085	0.0492031	0.158061	0.0567221	0.910563	0.0473155	0.700521	0.0390636	0.884036	0.0444298	0.256123	0.0727598	0.393696	0.0532711	0.496218	0.0613539	0.635221	0.0563855	0.75273	0.0711284	0.675956	0.0545969	0.700124	0.0483536	0.812333	0.0402864	0.760784	0.0436496	0.43041	0.0469336	0.447204	0.0463476	0.467113	0.0417937		0.702	0.467169	0.0340571		0.313288	0.0495681	0.426157	0.0443079	0.5619
0.756	0.522096	0.0395488		0.570232	0.0452929	0.758039	0.0489822	0.137952	0.0680271	0.725704	0.0481986	0.614109	0.0391737	0.692349	0.0427597	0.266426	0.0707241	0.391219	0.0480733	0.431964	0.0554699	0.487965	0.0536067	0.667048	0.0673748	0.573575	0.0582944	0.570717	0.0517932	0.681146	0.0419975	0.652333	0.0423776	0.341771	0.0444924	0.480361	0.0490516	0.35482	0.0389794		0.756	0.397471	0.0286254		0.254691	0.0462596	0.397739	0.0441069	0.537202
0.81	0.409272	0.0415061		0.413811	0.0454773	0.629952	0.0498367	0.123957	0.0630815	0.58687	0.0466002	0.446373	0.0425961	0.662605	0.0430239	0.212278	0.0666908	0.269985	0.053305	0.304574	0.0577364	0.473221	0.0547741	0.692018	0.0687472	0.485652	0.0611419	0.47595	0.0481386	0.525472	0.0418638	0.4939	0.0472394	0.148993	0.0459906	0.219439	0.0483812	0.201852	0.0377756		0.81	0.342659	0.0318366		0.27715	0.0486893	0.394236	0.0445988	0.539905
0.864	0.34123	0.0388133		0.433231	0.0456555	0.626857	0.0446384	0.0715894	0.0604602	0.455831	0.0464807	0.459859	0.0404412	0.539122	0.0415882	0.083839	0.0697708	0.231544	0.0503203	0.233262	0.0554046	0.382895	0.0544409	0.629	0.0642257	0.365128	0.0588438	0.267054	0.0481935	0.366234	0.0405549	0.424071	0.0432062	0.159936	0.047715	0.177403	0.0461588	0.235292	0.0417766		0.864	0.28357	0.0303125		0.301165	0.0495399	0.44822	0.0432504	0.392745
0.918	0.238933	0.0403381		0.355112	0.045844	0.475954	0.0425737	0.131804	0.066596	0.375173	0.0486651	0.373266	0.0425727	0.513146	0.0413884	0.0948589	0.0631449	0.155152	0.0484012	0.179224	0.0579453	0.277977	0.0581217	0.5748	0.0703321	0.246473	0.0651534	0.0426629	0.0501571	0.240948	0.0389296	0.181767	0.0445986	-0.0605122	0.0522221	0.0493093	0.0496522	0.0936771	0.0403887		0.918	0.209924	0.0334564		0.285826	0.0487885	0.365521	0.0438317	0.379464
0.972	0.204983	0.0411973		0.347177	0.0459598	0.473109	0.0473273	0.189245	0.0678842	0.364338	0.0490079	0.369481	0.040769	0.48978	0.043103	0.16374	0.0763968	0.0299642	0.049873	0.232903	0.0528998	0.181027	0.0581497	0.45482	0.067024	0.161672	0.0625553	-0.0963424	0.047036	0.204113	0.0466045	0.0423438	0.0480957	-0.0101504	0.0544809	-0.0314287	0.0510472	0.123894	0.0403169		0.972	0.169853	0.0402921		0.290667	0.0473228	0.416898	0.0442363	0.343991
1.026	0.157776	0.0421543		0.287635	0.0441289	0.427568	0.0459505	0.186817	0.0647176	0.278754	0.0497499	0.340991	0.0435829	0.440185	0.0432593	0.0452704	0.0623989	0.0124148	0.0501723	0.0952007	0.0543589	0.164605	0.0560324	0.413671	0.0636432	0.2203	0.0570887	-0.122319	0.0453128	0.120634	0.0479353	-0.132304	0.0430382	-0.102767	0.0517163	0.0237766	0.0529844	0.139537	0.0416331		1.026	0.142415	0.0429361		0.298826	0.0474526	0.490934	0.0452866	0.301501
1.08	0.113518	0.0463652		0.308173	0.0480904	0.432637	0.0463905	0.145749	0.0678267	0.276696	0.0494246	0.23924	0.0422902	0.458357	0.0447367	0.0812267	0.0667877	-0.0139017	0.0533417	0.104724	0.0567952	0.0601749	0.0559462	0.336284	0.0656821	0.120008	0.0620439	-0.137118	0.0497749	-0.0555517	0.046783	-0.191816	0.0458464	-0.153577	0.049823	-0.141379	0.0536258	0.173403	0.0448062		1.08	0.123077	0.0453088		0.263364	0.0461514	0.512507	0.0426815	0.274253
1.134	0.0845177	0.048352		0.316475	0.0441448	0.394876	0.046505	0.130229	0.0629261	0.21692	0.0479562	0.282859	0.0420353	0.412261	0.0448716	0.0835099	0.057281	-0.128857	0.0542544	0.000271759	0.0561725	0.0161979	0.0588057	0.264582	0.0639521	0.0302381	0.0642856	-0.218272	0.0472737	-0.117098	0.0422825	-0.3149	0.0494338	-0.0333158	0.0540028	-0.0529908	0.0509505	0.238334	0.0429042		1.134	0.101859	0.0499218		0.256683	0.0437276	0.545934	0.0423796	0.302065
1.188	0.0332046	0.0535445		0.251589	0.0466579	0.323528	0.051125	0.175004	0.0645603	0.225588	0.0491332	0.285202	0.0406359	0.363952	0.0440767	-0.00480987	0.070745	-0.161146	0.0497652	-0.0819729	0.055811	-0.0343885	0.0580942	0.297766	0.0726577	-0.0649399	0.0651131	-0.35197	0.0441538	-0.266435	0.043384	-0.384953	0.0496965	-0.0772805	0.051836	0.00473994	0.0525173	0.0982099	0.0423889		1.188	0.0735983	0.054024		0.254987	0.046569	0.525716	0.0449158	0.218298
1.242	0.0291713	0.0555968		0.239602	0.0467531	0.368609	0.045604	0.214858	0.0615226	0.204414	0.0462759	0.233558	0.042276	0.352636	0.0436662	-0.0610745	0.0682031	-0.0978133	0.0505088	-0.0643429	0.0559262	-0.0418111	0.0581747	0.215112	0.0715974	-0.0834921	0.0645831	-0.400817	0.0434919	-0.31766	0.0407096	-0.416982	0.0464856	0.0647047	0.0507799	-0.0799354	0.0540282	0.195521	0.0431652		1.242	0.0563415	0.0610971		0.310477	0.0461662	0.623911	0.04617	0.258952
1.296	0.0264498	0.0520472		0.216511	0.0484967	0.289211	0.052058	0.215384	0.063872	0.148711	0.0498304	0.215473	0.0399516	0.346996	0.0447384	-0.0158699	0.0661897	-0.121756	0.0523502	-0.0930854	0.0595187	0.0313656	0.0558408	0.147437	0.0689377	-0.110317	0.0614181	-0.361748	0.0479474	-0.367391	0.0428722	-0.39881	0.0457482	0.0772125	0.0479589	0.0969897	0.0476554	0.159784	0.0400795		1.296	0.0759524	0.0657032		0.436923	0.0459719	0.647433	0.0471731	0.346679
1.35	0.023679	0.0532543		0.179314	0.0481776	0.289285	0.0534387	0.254786	0.0632011	0.230026	0.0453233	0.205081	0.0416595	0.355766	0.0454555	-0.159131	0.0680235	-0.154394	0.0513239	-0.125376	0.0574128	-0.0738427	0.053796	0.147668	0.0706181	-0.116101	0.0599248	-0.337183	0.0488469	-0.380109	0.04225	-0.316845	0.0440556	0.170022	0.052123	0.144213	0.0476125	0.113044	0.0472294		1.35	0.0926034	0.0660122		0.290832	0.0467781	0.708062	0.0474681	0.204686
1.404	0.0371932	0.0508769		0.160802	0.048916	0.312784	0.048685	0.283864	0.0629998	0.2043	0.0465206	0.251076	0.0396746	0.361339	0.0447536	-0.101548	0.0685478	-0.0593421	0.0534349	-0.0351389	0.0551226	-0.068303	0.0519022	0.108081	0.0697839	-0.0649441	0.0615728	-0.236724	0.046011	-0.443454	0.0393911	-0.263228	0.0465123	0.257505	0.0527012	-0.00222136	0.0476175	0.00462885	0.0430253		1.404	0.117295	0.0699735		0.400721	0.0522803	0.749173	0.0481717	0.268737
1.458	0.0390158	0.052831		0.0706284	0.0492486	0.279607	0.0449615	0.425737	0.0636753	0.178023	0.0501233	0.234788	0.0396486	0.405981	0.0460836	-0.225507	0.0697971	-0.0212061	0.0543798	-0.106458	0.0574601	-0.104171	0.0583985	0.0713155	0.0654689	-0.0789568	0.0646997	-0.253949	0.0430162	-0.394881	0.0409378	-0.207083	0.0502247	0.207441	0.0484494	0.103253	0.0510604	0.117721	0.0400302		1.458	0.110559	0.0676278		0.31529	0.0458695	0.699405	0.0457795	0.206335
1.512	0.031769	0.0478133		0.0613689	0.0476673	0.288339	0.0484132	0.226753	0.0639581	0.134993	0.0503366	0.168594	0.0408457	0.394025	0.0466366	-0.168158	0.0664194	0.0184008	0.0529557	0.00804231	0.0595139	-0.129441	0.0601346	0.0279124	0.0657529	-0.00237355	0.062164	-0.318485	0.0479668	-0.406287	0.0404229	-0.14763	0.0462617	0.271061	0.0547838	0.0628969	0.0488008	0.0818328	0.0420354		1.512	0.116863	0.0709352		0.342198	0.047917	0.770008	0.0437491	0.180822
1.566	0.048244	0.0425665		-0.00619078	0.047137	0.136798	0.0494777	0.214729	0.0597357	0.118968	0.0478087	0.150257	0.042142	0.392977	0.044462	0.0370935	0.0703752	0.136689	0.0576398	0.0373393	0.0609497	-0.0566545	0.0558183	0.0422389	0.0704159	0.00718482	0.0675134	-0.279787	0.0480545	-0.386345	0.0407552	-0.15964	0.0467062	0.249708	0.0558261	0.160655	0.047606	0.0723721	0.0445326		1.566	0.146956	0.0702593		0.398592	0.0450366	0.749259	0.0444999	0.156752
1.62	0.0568036	0.0407071		-0.0140881	0.0476629	0.129177	0.0521786	0.282958	0.0637425	0.149002	0.0443328	0.0870894	0.0424151	0.386593	0.0431307	0.0343298	0.0673361	0.0589437	0.0491902	0.0435428	0.0577589	-0.0744909	0.0560325	-0.00695351	0.0661456	0.140283	0.064178	-0.269677	0.0480761	-0.325957	0.0422992	-0.104078	0.047441	0.22685	0.0544731	0.197701	0.0492216	0.0812397	0.0461191		1.62	0.157108	0.0692275		0.399851	0.048339	0.775944	0.0491719	0.102362
1.674	0.0345023	0.0376282		-0.0886876	0.0459745	0.0411521	0.0506565	0.251317	0.0719605	0.0826792	0.0471264	0.0939248	0.0428108	0.302093	0.0425928	0.0345224	0.0758142	0.0669418	0.0555131	0.106578	0.0599814	0.0225691	0.0561977	-0.0124144	0.0702941	0.12851	0.0642604	-0.299302	0.0519123	-0.305942	0.0422318	-0.104756	0.0545036	0.265849	0.0525035	0.0385536	0.0474428	-0.00254629	0.0484053		1.674	0.155123	0.066318		0.31108	0.0502925	0.725235	0.0444631	0.0931977
1.728	0.0207358	0.0349364		-0.12506	0.0503663	-0.0299612	0.0506011	0.191892	0.0670698	0.0741545	0.0468006	0.0721618	0.0427384	0.29178	0.041384	-0.0277762	0.064722	0.0725421	0.0556678	0.0683518	0.0605229	0.0564539	0.0608899	-0.0424135	0.068102	0.206292	0.0695224	-0.284128	0.0596899	-0.289481	0.0462751	-0.0912438	0.0534007	0.119945	0.0515866	0.0901362	0.0536092	0.0195981	0.0492406		1.728	0.155903	0.0674345		0.34774	0.0460249	0.712843	0.0476153	-0.000210603
1.782	0.0292046	0.0369317		-0.117806	0.0507881	-0.0806731	0.0535377	0.307474	0.0644226	0.0429606	0.0473868	0.0113899	0.0417911	0.213278	0.0425953	0.102578	0.0733038	0.0400248	0.0528318	-0.054129	0.0649552	0.0757281	0.061157	0.0613492	0.068036	0.260926	0.0685899	-0.253084	0.062406	-0.317098	0.0478506	-0.0170176	0.0542923	0.172717	0.0541411	0.0862478	0.0520168	-0.00918446	0.0543388		1.782	0.155715	0.0676697		0.321674	0.0444669	0.68541	0.0458228	0.0119373
1.836	0.0255096	0.0380565		-0.0284691	0.0464122	-0.162371	0.0498228	0.402643	0.0626627	0.00121204	0.0467672	0.00771261	0.0456889	0.240975	0.0420757	0.0967191	0.0693606	0.0342984	0.053668	-0.0479972	0.0586108	0.0404589	0.0632768	-0.0757791	0.0674302	0.259704	0.0718086	-0.215527	0.0740438	-0.281034	0.0543066	0.0161916	0.0555184	0.137811	0.0547535	0.0344351	0.0554172	-0.00181168	0.0538394		1.836	0.145541	0.0649321		0.264285	0.0488892	0.634426	0.0450866	0.0606276
1.89	-0.0104708	0.0349547		-0.11385	0.0483325	-0.215821	0.0473967	0.228929	0.0622926	-0.0724881	0.046966	-0.101229	0.0439349	0.225293	0.0408013	0.0117	0.0715887	-0.000195787	0.0542406	0.00339275	0.0612815	0.0650537	0.0717002	-0.0177187	0.0769994	0.222167	0.0689305	-0.28614	0.0759269	-0.212143	0.0517061	0.0119826	0.0532306	0.0787188	0.0529569	0.11889	0.0582157	-0.135016	0.0576337		1.89	0.129023	0.0631331		0.378165	0.0499671	0.539273	0.0442491	0.0015717
1.944	-0.0165808	0.03854		-0.139903	0.0482877	-0.204311	0.0499329	0.265675	0.0646807	-0.165849	0.048543	-0.170151	0.0421391	0.16354	0.0410278	-0.0193842	0.0718394	-0.00510539	0.0509548	0.109962	0.0573109	0.0429376	0.0729055	0.06364	0.0849408	0.256376	0.0722389	-0.331371	0.0755426	-0.165665	0.0540131	-0.0123606	0.0586532	0.147811	0.0524699	0.0295709	0.0576932	-0.163867	0.0589595		1.944	0.109715	0.0573911		0.406698	0.0485237	0.489117	0.047544	-0.0243473
1.998	-0.0515731	0.0405847		-0.175362	0.0507836	-0.301102	0.0490667	0.290101	0.062085	-0.191388	0.0501124	-0.209244	0.0442489	0.113751	0.0405211	-0.10925	0.070253	0.0445125	0.0544523	-0.096417	0.0619742	0.0521395	0.0735084	0.0233717	0.0797316	0.245444	0.079593	-0.290449	0.0691952	-0.166096	0.0568579	-0.0533627	0.0584018	0.181114	0.053564	-0.0823009	0.0560135	-0.203778	0.0602803		1.998	0.122149	0.051546		0.323234	0.0524335	0.424099	0.0484358	-0.0368937
2.052	-0.0669722	0.0318248		-0.0206512	0.0513095	-0.306943	0.0531959	0.153006	0.0672879	-0.193804	0.0488754	-0.239541	0.043974	0.0242257	0.0444594	-0.0311615	0.0638145	0.00462819	0.0537858	-0.107898	0.0600641	0.0598037	0.070132	0.100881	0.0848858	0.106581	0.0765141	-0.238552	0.0733573	-0.140799	0.0569277	-0.117568	0.0569721	0.0430919	0.0546648	-0.0506178	0.0563622	-0.25018	0.0583132		2.052	0.0842129	0.0476036		0.27217	0.0498882	0.370588	0.0502741	-0.0241627
2.106	-0.0959611	0.0336736		-0.0804776	0.0504346	-0.381775	0.0530624	0.127195	0.0665627	-0.224529	0.0497414	-0.292639	0.0439399	-0.0123632	0.0445404	-0.00606082	0.0635453	-0.0241682	0.0569943	-0.00698705	0.0576608	0.0558543	0.0696212	0.0834308	0.0817672	-0.0108449	0.0703243	-0.188477	0.065569	-0.154836	0.0537223	-0.192434	0.0584272	0.0346931	0.0537806	-0.133225	0.0573744	-0.319656	0.0568584		2.106	0.0464018	0.0464192		0.242826	0.0493955	0.287153	0.0463702	-0.128721
2.16	-0.11583	0.0363887		-0.076042	0.0492255	-0.436296	0.0540966	0.219009	0.0631822	-0.245708	0.048798	-0.282236	0.0429122	-0.0423422	0.043966	-0.0872742	0.0684168	-0.0423887	0.0550263	-0.123712	0.0551364	0.00376872	0.0655477	0.104976	0.0783326	-0.0683733	0.0707617	-0.204486	0.0642703	-0.152169	0.0519546	-0.215615	0.0667568	0.0377631	0.0582932	-0.139363	0.0580601	-0.334459	0.0549527		2.16	0.0560946	0.0413676		0.284014	0.0488912	0.265297	0.0486903	-0.0939007
2.214	-0.120776	0.0365019		-0.0852332	0.0485647	-0.429185	0.053197	0.226103	0.0688304	-0.234912	0.0501911	-0.288958	0.0446939	-0.121607	0.0455646	-0.162072	0.065937	-0.082867	0.056588	-0.177461	0.0580161	0.0350765	0.0665946	0.129516	0.0858671	-0.064054	0.0698109	-0.101084	0.0759255	-0.203373	0.0524596	-0.159909	0.0713335	-0.0524383	0.0585538	-0.0411233	0.0635501	-0.360383	0.0569043		2.214	0.0316802	0.0406236		0.309553	0.04683	0.149341	0.0466662	-0.0957353
2.268	-0.127613	0.0366319		-0.102874	0.0498851	-0.424044	0.054225	0.249651	0.0661648	-0.243956	0.0500277	-0.305723	0.0478008	-0.168576	0.0447595	-0.159607	0.0672351	-0.0617565	0.0578423	-0.110828	0.0569708	0.0113766	0.0658781	0.0550128	0.0859958	-0.0619831	0.0696398	-0.046942	0.0789911	-0.262736	0.0524164	-0.17186	0.0741613	0.00701009	0.0640529	-0.150112	0.0619789	-0.349094	0.0524502		2.268	0.0125829	0.0363016		0.200317	0.0531043	0.0363926	0.0529263	-0.137925
2.322	-0.147735	0.0342931		-0.137521	0.0516496	-0.395863	0.0566895	0.206225	0.0643592	-0.268444	0.0518352	-0.321014	0.0462982	-0.254908	0.0436877	-0.103104	0.0667406	-0.0128061	0.0550535	-0.262804	0.0617049	-0.0136232	0.069676	-0.0210694	0.0822952	-0.184395	0.0719948	0.00218957	0.0815772	-0.253894	0.0601063	-0.126676	0.0755497	-0.0387232	0.0591192	-0.175663	0.0586255	-0.297135	0.0514631		2.322	0.00189409	0.0376538		0.25784	0.0542652	0.0613145	0.051804	-0.150839
2.376	-0.161587	0.0328261		-0.126166	0.0512024	-0.343724	0.0555967	0.0418299	0.0676362	-0.313471	0.050044	-0.345777	0.0463618	-0.293862	0.044425	-0.134885	0.0695768	0.0426351	0.0553793	-0.178622	0.0587285	-0.0288538	0.0671867	0.02511	0.0882273	-0.176926	0.0748204	0.0624163	0.0897038	-0.26962	0.0587274	-0.194607	0.0754507	-0.127359	0.0607039	-0.188717	0.0590515	-0.357963	0.0489822		2.376	-0.0218004	0.0336185		0.195056	0.0503251	-0.0101468	0.0536278	-0.197386
2.43	-0.153505	0.0311882		-0.10022	0.0511686	-0.319406	0.0579333	0.0281203	0.0570794	-0.341098	0.0512025	-0.361664	0.0521719	-0.245563	0.0443994	-0.176292	0.0699072	0.0161255	0.0599738	-0.0638365	0.0578673	-0.0941458	0.0681708	-0.0196928	0.0762214	-0.181023	0.0747994	0.12888	0.0913063	-0.253009	0.0583698	-0.148666	0.0799726	-0.14926	0.0565989	-0.230314	0.0562319	-0.252026	0.0486275		2.43	-0.0304355	0.0277849		0.151784	0.0484396	-0.0937204	0.0563401	-0.168132
2.484	-0.164998	0.0308683		-0.106412	0.0496766	-0.292407	0.0578188	-0.00718435	0.0643658	-0.295254	0.0523049	-0.382867	0.0500353	-0.283224	0.043388	-0.132723	0.0661982	0.0612369	0.0571557	-0.12896	0.0581696	-0.0823048	0.0675065	-0.0933947	0.0821141	-0.190785	0.0718876	0.128916	0.0918384	-0.230072	0.061818	-0.172691	0.080397	-0.196625	0.0554847	-0.271503	0.053474	-0.293715	0.0471184		2.484	-0.0585017	0.0304271		0.0774877	0.0510537	-0.0958409	0.0554336	-0.2384
2.538	-0.156028	0.0338099		-0.156587	0.0541792	-0.321722	0.0587829	0.137987	0.0635501	-0.317174	0.0549368	-0.365736	0.0496595	-0.320595	0.0433303	-0.0898698	0.063321	0.133831	0.0569691	-0.0782848	0.0584519	-0.157222	0.0719543	-0.0628603	0.0781225	-0.173326	0.0730413	4.06266e-05	0.0871981	-0.186626	0.0626421	-0.105345	0.0858244	-0.214454	0.0600919	-0.28618	0.0569671	-0.244373	0.0510272		2.538	-0.0556514	0.0262822		0.0910769	0.0526739	-0.153097	0.0591346	-0.249336
2.592	-0.160499	0.0292078		-0.217026	0.0545614	-0.278135	0.0639603	-0.0015715	0.0641435	-0.338902	0.0575376	-0.346249	0.0461224	-0.353853	0.0417699	-0.0533248	0.0691011	0.0442201	0.0558104	-0.0976815	0.0643539	-0.159037	0.0705575	-0.125616	0.0724257	-0.0932995	0.0789526	0.0337861	0.0860825	-0.118788	0.0652883	-0.0804003	0.0914388	-0.204497	0.0612905	-0.29236	0.0556419	-0.206244	0.0540152		2.592	-0.0532096	0.0198482		0.0681853	0.0546959	-0.167834	0.0613586	-0.205106
2.646	-0.153348	0.0326472		-0.159421	0.0503795	-0.301711	0.0603427	-0.0213185	0.0667301	-0.290969	0.0567262	-0.340131	0.0481916	-0.381086	0.0461096	0.0576822	0.0650315	0.0838601	0.0516377	-0.0937421	0.0578916	-0.232781	0.0716986	-0.273593	0.0812759	-0.0491195	0.0790492	0.0358619	0.0862969	-0.108385	0.0622781	-0.0358621	0.0848846	-0.23607	0.0595305	-0.208076	0.0591152	-0.205411	0.0561173		2.646	-0.0637558	0.0162918		-0.00377521	0.0548185	-0.198899	0.0607744	-0.164508
2.7	-0.138968	0.0355245		-0.100527	0.0522079	-0.299049	0.0643078	0.0201138	0.065112	-0.299953	0.0579662	-0.313042	0.048361	-0.406935	0.0485523	0.10511	0.0653224	0.0604422	0.057294	0.0153723	0.0608939	-0.173204	0.0734685	-0.266654	0.0782806	-0.013446	0.0830856	0.0731382	0.0854725	-0.152535	0.0646588	-0.131926	0.0776368	-0.288412	0.0655242	-0.204653	0.0578554	-0.125264	0.0586141		2.7	-0.0606678	0.0181633		0.0266124	0.050599	-0.298185	0.0626168	-0.147594
2.754	-0.142269	0.0329076		-0.128524	0.054532	-0.342465	0.0653091	0.0293538	0.0624964	-0.260334	0.060663	-0.275641	0.0475959	-0.429323	0.0502794	0.0113238	0.0705993	0.0515101	0.0588914	0.0389797	0.0592149	-0.156623	0.0720647	-0.163541	0.0836451	-0.0190276	0.0805013	0.00636277	0.0898678	-0.146943	0.0702447	-0.117199	0.0784539	-0.318674	0.0666932	-0.19981	0.060325	-0.140274	0.0573872		2.754	-0.0495848	0.0192306		0.0394681	0.0523029	-0.251445	0.0622254	-0.135554
2.808	-0.140108	0.0347402		-0.147173	0.0575326	-0.289704	0.06441	0.0532793	0.0678249	-0.170371	0.0635874	-0.326296	0.0515468	-0.459147	0.0489733	0.10197	0.068843	0.0575041	0.055334	-0.0125517	0.062528	-0.122335	0.0743634	-0.209729	0.0786838	-0.0539664	0.0848902	-0.0042017	0.0843413	-0.163046	0.0737921	-0.0590702	0.0791374	-0.285614	0.0658665	-0.283382	0.0632838	-0.148115	0.0591421		2.808	-0.0615661	0.0243783		0.0323323	0.0565939	-0.310477	0.0661192	-0.0718141
2.862	-0.145153	0.0316942		-0.114812	0.054616	-0.248324	0.0658782	0.0130313	0.0629372	-0.157648	0.0650865	-0.326149	0.0519652	-0.437831	0.0488609	0.00881974	0.0750628	0.0806789	0.0592178	-0.0834589	0.0609088	-0.126085	0.0688429	-0.195804	0.082415	-0.0384763	0.0831125	-0.0515055	0.0863871	-0.101012	0.0760162	-0.032194	0.0796735	-0.315226	0.0623762	-0.297134	0.0646781	-0.189628	0.0629366		2.862	-0.077373	0.0178212		-0.0456591	0.055596	-0.286479	0.0639299	-0.157581
2.916	-0.138447	0.0341634		-0.18178	0.0552726	-0.199956	0.0678518	0.00861697	0.0688333	-0.100417	0.0681664	-0.291018	0.050353	-0.448375	0.0503648	0.0856002	0.0722667	0.12867	0.0602648	-0.0151828	0.0648329	-0.0734434	0.0689022	-0.176869	0.0811291	-0.0833085	0.0827566	-0.132675	0.0843639	-0.0945859	0.0738042	-0.0727869	0.0794455	-0.358942	0.0624303	-0.305788	0.0638765	-0.179803	0.0605621		2.916	-0.0765735	0.0211549		-0.0555728	0.0539026	-0.302217	0.0682896	-0.184787
2.97	-0.119997	0.0298067		-0.172927	0.0580843	-0.204347	0.0722927	-0.114958	0.0660898	-0.0986046	0.0679385	-0.261865	0.0499817	-0.410674	0.0523701	-0.012339	0.0698581	0.0879766	0.0618716	0.053108	0.0613326	-0.096377	0.0697391	-0.124278	0.081326	0.0074335	0.0796086	-0.104521	0.0805839	-0.0411022	0.072325	0.0240631	0.0806133	-0.300299	0.0650285	-0.185157	0.0644884	-0.205087	0.0611195		2.97	-0.0751691	0.0216954		-0.105406	0.0543115	-0.296554	0.0688226	-0.0957618
3.024	-0.110608	0.031967		-0.108333	0.0636146	-0.227348	0.0738909	-0.198335	0.0629071	0.000572731	0.0703386	-0.283264	0.0509185	-0.41116	0.0543302	0.00307556	0.0737661	0.141158	0.0570901	0.00939657	0.066772	-0.0752809	0.065339	-0.0620813	0.0790156	-0.0497004	0.0785024	-0.127115	0.082652	0.00146948	0.0712067	0.0447079	0.0802497	-0.266596	0.0675558	-0.141046	0.0673955	-0.241066	0.0640712		3.024	-0.0719296	0.0300536		-0.120499	0.0571781	-0.38418	0.0702608	-0.0902001
3.078	-0.0753155	0.0350948		-0.107824	0.0627494	-0.215728	0.070357	0.0631937	0.067189	0.078041	0.0725569	-0.233344	0.0530667	-0.456447	0.0602838	-0.00827523	0.070291	0.19244	0.0612633	0.00866984	0.0597443	-0.0543886	0.0682873	-0.0585581	0.0808829	0.0585706	0.0809394	-0.122263	0.0835483	0.0323461	0.07586	0.0135218	0.0860037	-0.234187	0.070885	-0.113292	0.0654608	-0.198154	0.0705736		3.078	-0.0767872	0.0319616		-0.136551	0.054453	-0.409768	0.0732468	-0.175848
3.132	-0.0747219	0.0327294		-0.108249	0.0609307	-0.148216	0.0703063	-0.0472623	0.0658777	0.0851021	0.0724962	-0.179026	0.053747	-0.457436	0.0608018	0.0514035	0.0700709	0.101076	0.0619291	0.0141515	0.0628209	-0.0155143	0.0708196	0.0439292	0.0756246	0.00371298	0.0856244	-0.124613	0.0864558	0.0464385	0.0760714	-0.0214643	0.0812589	-0.275488	0.0714684	-0.108403	0.0648248	-0.205135	0.0722139		3.132	-0.0834163	0.0326357		-0.212424	0.0569784	-0.403283	0.0740275	-0.123136
3.186	-0.0444258	0.0315588		-0.0804661	0.0645267	-0.114129	0.0752692	-0.143286	0.0667334	0.00235913	0.0728659	-0.108514	0.0574923	-0.403334	0.0618662	0.0641694	0.0688362	0.180754	0.0604357	0.101566	0.0668006	0.0804845	0.0750438	0.0453195	0.0812349	0.046814	0.083818	-0.0325049	0.0906839	0.0562096	0.0730177	-0.00520741	0.0850872	-0.176781	0.0697151	-0.13028	0.0670778	-0.182838	0.0695895		3.186	-0.0496407	0.0351688		-0.213208	0.058637	-0.336613	0.0735569	-0.146671
3.24	-0.0169918	0.0335829		-0.092595	0.061057	-0.0764454	0.072973	-0.0194316	0.0702949	-0.0509861	0.0735284	-0.050044	0.0588542	-0.384558	0.0648168	0.0832846	0.0645226	0.167017	0.0586225	0.0919364	0.0674135	0.108844	0.0779705	0.083895	0.0801443	0.0316597	0.0837034	0.049864	0.090026	0.152603	0.073889	0.116193	0.0841454	-0.175693	0.0739627	-0.0957477	0.0690813	-0.245649	0.0703875		3.24	-0.0384059	0.0388083		-0.226686	0.0592602	-0.360937	0.0744138	-0.171349
[truncated: 578 more columns]

## Sheet: ED8i-j
mouseID	condition	conditionString	channel	channelVirus	channelSwapped	analysisMode	modelType	randomShuffle	testFraction	trainFraction	mean	var	skew	kurtosis	anovan	session_p	condition_p	session_F	condition_F	ttest_mean_p	ttest_max_p	ttest_min_p	ttest_delta_p	LDA_hyp_trainPred	LDA_hyp_testPred	cond1	moment1_bootstrap_cond1_avg	moment1_bootstrap_cond1_sd	moment2_bootstrap_cond1_avg	moment2_bootstrap_cond1_sd	moment3_bootstrap_cond1_avg	moment3_bootstrap_cond1_sd	moment4_bootstrap_cond1_avg	moment4_bootstrap_cond1_sd	mean_cond1_avg	mean_cond1_sd	max_cond1_avg	max_cond1_sd	min_cond1_avg	min_cond1_sd	delta_cond1_avg	delta_cond1_sd	var_cond1_avg	var_cond1_sd	cond2	moment1_bootstrap_cond2_avg	moment1_bootstrap_cond2_sd	moment2_bootstrap_cond2_avg	moment2_bootstrap_cond2_sd
S1142	1	SI [-1 18] cond=Rew NoRew	1		0	trials		0	0.3	0.7	0.227846	0.926356	0.412744	4.28454	,,,,	2.18294e-07	8.32598e-42	6.99003	190.515	3.23187e-23	0.31232	6.80298e-131	5.1784e-36	0.861905	0.827778	SI [-1 18] cond=Rew	0.268927	0.0168193	0.750363	0.0260257	0.297271	0.0207263	2.65542	0.0314731	0.269091	0.366949	1.91755	0.84144	-1.02916	0.495054	2.94672	0.927052	0.747616	0.560208	NoRew	0.0987051	0.00928347	1.11112	0.0150209
S1143	1	SI [-1 18] cond=Rew NoRew	1		0	trials		0	0.3	0.7	0.197187	0.978338	0.399395	4.49525	,,,,	3.64709e-13	1.13526e-26	9.58162	116.785	7.73237e-25	0.562908	6.00833e-63	4.90568e-22	0.745098	0.751429	SI [-1 18] cond=Rew	0.237705	0.0151716	0.818365	0.0192475	0.178117	0.0228157	2.62602	0.0349005	0.236909	0.35844	1.91639	0.738315	-1.23483	0.541503	3.15123	0.828013	0.818692	0.451173	NoRew	0.0544544	0.0105738	1.10763	0.024261
S732	1	SI [-1 18] cond=Rew NoRew	11		0	trials		0	0.3	0.7	0.0262006	1.43403	0.64306	3.42108	,,,,	0.216987	1.61725e-38	1.52677	189.147	8.60574e-131	1.94629e-122	3.42596e-45	2.63887e-60	0.95935	0.961538	SI [-1 18] cond=Rew	0.292946	0.0371199	1.27365	0.052799	0.333323	0.0316876	2.4059	0.0481752	0.286461	0.451729	2.36582	0.87783	-1.35809	0.461166	3.72391	0.951471	1.27703	0.732606	NoRew	-0.816649	0.0141447	0.493766	0.0149317
S735	1	SI [-1 18] cond=Rew NoRew	11		0	trials		0	0.3	0.7	0.19585	1.51227	0.762126	3.75665	,,,,	0.00197463	6.10356e-37	9.66877	188.524	7.1271e-118	7.14559e-110	1.60441e-29	1.2475e-64	0.95339	0.990196	SI [-1 18] cond=Rew	0.546014	0.0345324	1.43358	0.0545786	0.371125	0.0401225	2.6153	0.0466823	0.547925	0.421863	2.82597	0.885928	-1.21422	0.483594	4.04019	0.977715	1.44312	0.815067	NoRew	-0.559608	0.0167095	0.538358	0.0183789
S736	1	SI [-1 18] cond=Rew NoRew	11		0	trials		0	0.3	0.7	0.256892	2.24388	1.17734	5.27996	,,,,	0.215413	1.42533e-27	1.53876	134.568	1.00025e-98	8.64129e-71	1.97225e-21	7.93336e-55	0.979592	0.97619	SI [-1 18] cond=Rew	0.637292	0.0412761	2.17461	0.127378	0.414108	0.048336	2.61274	0.0645907	0.648628	0.520471	3.4226	1.48396	-1.41956	0.458513	4.84216	1.45741	2.20042	1.6035	NoRew	-0.680137	0.0223021	0.614841	0.0260324
S776	1	SI [-1 18] cond=Rew NoRew	11		0	trials		0	0.3	0.7	0.301701	1.8165	0.983705	4.6829	,,,,	0.176474	2.16457e-35	1.73911	173.573	8.12999e-159	4.85663e-105	4.01543e-71	2.51346e-57	0.98895	0.974026	SI [-1 18] cond=Rew	0.877703	0.0350446	1.47201	0.0681533	0.215222	0.0235872	2.26079	0.0267178	0.877354	0.575623	2.93218	1.29962	-0.876507	0.511154	3.80868	1.30331	1.47371	1.21119	NoRew	-0.612259	0.0172027	0.452531	0.0153518
S950	1	SI [-1 18] cond=Rew NoRew	1		0	trials		0	0.3	0.7	0.259387	0.746075	0.591889	4.87698	,,,,	0.0303718	1.08207e-23	3.50723	106.314	0.934042	9.80131e-12	2.22926e-25	4.8589e-32	0.967949	0.970149	SI [-1 18] cond=Rew	0.258796	0.0228339	0.597684	0.0225398	0.248981	0.0398469	2.44173	0.0545915	0.258918	0.298196	1.69418	0.574522	-0.889987	0.394158	2.58417	0.63883	0.599604	0.300309	NoRew	0.259808	0.016936	0.964074	0.0331411
S952	1	SI [-1 18] cond=Rew NoRew	1		0	trials		0	0.3	0.7	0.575791	0.968274	0.257725	3.16258	,,,,	0.22397	0.142021	1.49825	2.15898	2.34467e-107	1.7446e-35	4.71321e-105	0.16007	0.983957	0.9875	SI [-1 18] cond=Rew	0.697267	0.0190557	0.876302	0.0326463	0.14534	0.0277525	2.12875	0.0308954	0.695444	0.274916	2.25788	0.624047	-0.670275	0.414004	2.92815	0.772035	0.875053	0.504381	NoRew	0.194623	0.0137848	0.92761	0.0252213
S1142	2	SI [18 -1] cond=All All	1		0	trials		0	0.3	0.7	-0.0931586	1.00443	0.560366	3.80344	,,,,	4.76308e-51	1	42.6638	0	1	1	1	1	0.5	0.5	SI [18 -1] cond=All	-0.0935956	0.00596448	0.856465	0.00839873	0.323544	0.00750566	2.59323	0.00962309	-0.0931586	0.441729	1.64929	0.89631	-1.43642	0.530657	3.08571	0.952836	0.856979	0.587786	All	-0.0921534	0.00587257	0.856362	0.00704982
S1143	2	SI [18 -1] cond=All All	1		0	trials		0	0.3	0.7	-0.067458	0.875145	0.214431	3.14664	,,,,	1.85588e-19	1	13.4578	0	1	1	1	1	0.5	0.5	SI [18 -1] cond=All	-0.0688583	0.00515	0.745932	0.00508829	0.117497	0.00733886	2.54943	0.0089861	-0.067458	0.413343	1.49086	0.67732	-1.49044	0.556145	2.9813	0.787921	0.74578	0.3979	All	-0.067535	0.00559628	0.744561	0.0044345
S732	2	SI [18 -1] cond=All All	11		0	trials		0	0.3	0.7	0.382982	1.04526	0.00760331	2.86243	,,,,	3.98616e-09	1	35.0471	0	1	1	1	1	0.5	0.5	SI [18 -1] cond=All	0.38438	0.00959236	0.907889	0.0114979	0.0574165	0.0118075	2.3706	0.0146126	0.382982	0.433384	1.97511	0.620891	-1.14758	0.622206	3.12268	0.856763	0.908096	0.554681	All	0.383748	0.0111734	0.906355	0.0132019
S735	2	SI [18 -1] cond=All All	11		0	trials		0	0.3	0.7	0.655338	1.17123	0.032121	2.58854	,,,,	1.38847e-09	1	37.3406	0	1	1	1	1	0.5	0.5	SI [18 -1] cond=All	0.656304	0.0111753	1.05993	0.0166037	-0.0391847	0.0131205	2.22005	0.0162909	0.655338	0.413584	2.2638	0.635838	-1.01156	0.554935	3.27536	0.812825	1.05929	0.584999	All	0.656263	0.0126562	1.05792	0.0180161
S736	2	SI [18 -1] cond=All All	11		0	trials		0	0.3	0.7	0.564694	1.19317	0.260362	2.93094	,,,,	0.000392031	1	12.6595	0	1	1	1	1	0.5	0.5	SI [18 -1] cond=All	0.565833	0.0135072	1.07382	0.018624	0.0309289	0.0173613	2.36919	0.0220717	0.564694	0.423075	2.29242	0.782378	-1.11294	0.490824	3.40536	0.889635	1.07416	0.610912	All	0.564741	0.013534	1.07125	0.017931
S776	2	SI [18 -1] cond=All All	11		0	trials		0	0.3	0.7	0.612938	1.30096	0.363093	2.93658	,,,,	0.00523799	1	5.27252	0	1	1	1	1	0.5	0.5	SI [18 -1] cond=All	0.614189	0.0154775	0.980531	0.0183612	0.07981	0.012417	2.24288	0.0147529	0.612938	0.613706	2.20761	0.930197	-0.898198	0.593926	3.10581	0.960973	0.979239	0.68484	All	0.614582	0.0161862	0.981451	0.0204234
S950	2	SI [18 -1] cond=All All	1		0	trials		0	0.3	0.7	-0.217837	1.01174	0.928352	4.26359	,,,,	0.282084	1	1.2664	6.95874e-16	1	1	1	1	0.5	0.5	SI [18 -1] cond=All	-0.217692	0.00839181	0.912229	0.0129264	0.672368	0.0119175	3.05271	0.0268936	-0.217837	0.387321	1.79398	0.844126	-1.44702	0.385383	3.241	0.866467	0.912543	0.564958	All	-0.21746	0.00825287	0.914552	0.0135732
S952	2	SI [18 -1] cond=All All	1		0	trials		0	0.3	0.7	-0.328715	0.81264	0.384522	2.99769	,,,,	5.35407e-06	1	12.2038	0	1	1	1	1	0.5	0.5	SI [18 -1] cond=All	-0.330282	0.0091993	0.617107	0.00739583	0.263322	0.0111552	2.26549	0.0126687	-0.328715	0.479627	1.04216	0.727245	-1.4366	0.476914	2.47876	0.691968	0.617065	0.35583	All	-0.326762	0.00949147	0.617645	0.00648808
S1142	3	SI [-1 18] cond=w_aA w_AA	1		0	trials		0	0.3	0.7	0.273713	0.795745	0.515231	4.18274	,,,,	2.09647e-10	1.00207e-10	9.60105	42.3569	0.00532097	0.0011493	9.40852e-09	1.11703e-09	0.712963	0.717391	SI [-1 18] cond=w_aA	0.166522	0.0259181	1.06255	0.0462268	0.401671	0.0408865	2.6576	0.0582749	0.163766	0.316732	2.17718	0.872865	-1.29624	0.425058	3.47341	0.963709	1.05594	0.642421	w_AA	0.282202	0.0449688	0.685464	0.0592006
S1143	3	SI [-1 18] cond=w_aA w_AA	1		0	trials		0	0.3	0.7	0.234652	0.883063	0.346058	3.8034	,,,,	0.00250795	0.0188219	2.98539	5.52793	0.0145103	0.841064	0.00129087	0.0218305	0.723404	0.55	SI [-1 18] cond=w_aA	0.130613	0.0313184	0.927268	0.0416566	0.177267	0.0486135	2.6682	0.0542163	0.13038	0.360537	1.92094	0.827291	-1.42401	0.497041	3.34496	0.864236	0.930074	0.5123	w_AA	0.231114	0.0503378	0.793984	0.0595329
S732	3	SI [-1 18] cond=w_aA w_AA	11		0	trials		0	0.3	0.7	0.290868	1.39718	0.570308	3.17374	,,,,	0.150462	0.309668	2.07388	1.03418	0.325477	0.0742283	0.31417	0.254545	0.6875	0.692308	SI [-1 18] cond=w_aA	0.355436	0.0421516	1.38614	0.070619	0.416671	0.0398228	2.39616	0.0500271	0.352227	0.425135	2.5736	0.78318	-1.28687	0.39849	3.86048	0.821682	1.3751	0.710335	w_AA	0.280399	0.0734591	1.2775	0.135236
S735	3	SI [-1 18] cond=w_aA w_AA	11		0	trials		0	0.3	0.7	0.532076	1.50966	0.563933	3.24384	,,,,	0.00345512	0.00288773	8.677	9.01344	1.47867e-05	0.000253741	0.0776033	0.0190921	0.769231	0.681818	SI [-1 18] cond=w_aA	0.793057	0.0386046	1.7713	0.107558	0.416622	0.071407	2.58413	0.0769416	0.795607	0.373463	3.26753	0.84565	-1.1149	0.534498	4.38243	1.03649	1.76474	0.927348	w_AA	0.498277	0.0721501	1.38582	0.125579
S736	3	SI [-1 18] cond=w_aA w_AA	11		0	trials		0	0.3	0.7	0.591274	2.12753	0.924228	4.36052	,,,,	0.291158	0.00334593	1.11872	8.76663	9.55326e-05	7.86222e-05	0.000154516	0.00891797	0.791667	0.6	SI [-1 18] cond=w_aA	1.01295	0.108997	2.87855	0.312049	0.699038	0.0670404	2.57719	0.126151	1.0197	0.649025	4.37662	1.79853	-1.06399	0.522128	5.44061	1.6495	2.92112	1.98091	w_AA	0.544631	0.122074	1.88984	0.350094
S776	3	SI [-1 18] cond=w_aA w_AA	11		0	trials		0	0.3	0.7	0.794235	1.5002	0.758374	4.38033	,,,,	0.0413911	4.14794e-09	3.21862	36.6782	1.50889e-11	6.37357e-12	0.00674561	3.65061e-08	0.868421	0.75	SI [-1 18] cond=w_aA	1.41277	0.0873729	2.2686	0.198032	0.323482	0.0424807	2.18236	0.0510527	1.41892	0.720902	4.04953	1.71584	-0.649934	0.550849	4.69946	1.73203	2.28679	1.53151	w_AA	0.746818	0.0957877	1.20954	0.183323
S950	3	SI [-1 18] cond=w_aA w_AA	1		0	trials		0	0.3	0.7	0.28001	0.644611	0.331197	3.41966	,,,,	0.829585	0.0912735	0.186886	2.86068	7.27691e-05	0.00369005	0.196721	0.0787009	1	0.875	SI [-1 18] cond=w_aA	0.0709352	0.0386502	0.50328	0.0344492	0.333453	0.0647467	2.61113	0.0759229	0.0724592	0.316991	1.4128	0.586712	-0.958088	0.382877	2.37089	0.662837	0.500941	0.290656	w_AA	0.293738	0.0643354	0.594764	0.0647129
S952	3	SI [-1 18] cond=w_aA w_AA	1		0	trials		0	0.3	0.7	0.688096	0.921652	0.317786	2.81989	,,,,	0.640066	6.27834e-05	0.446449	16.2002	0.376734	0.0010289	0.0316345	0.00014065	0.775	0.764706	SI [-1 18] cond=w_aA	0.658499	0.0182521	0.634453	0.0374397	0.0967981	0.0410502	2.30331	0.0438682	0.657639	0.201354	2.00301	0.585106	-0.58039	0.373176	2.5834	0.742331	0.638588	0.416473	w_AA	0.693172	0.044896	0.922305	0.077034
S1142	4	SI [-1 18] cond=w_aa w_Aa	1		0	trials		0	0.3	0.7	0.113849	1.19109	0.23044	3.05517	,,,,	0.0105815	0.769583	2.81732	0.0859052	0.879545	0.583279	0.921991	0.624579	0.763158	0.744898	SI [-1 18] cond=w_aa	0.112298	0.0216934	1.12268	0.038788	-0.0322107	0.0326807	2.28399	0.0418045	0.112	0.319264	1.90536	0.704533	-1.59909	0.384204	3.50445	0.711911	1.12663	0.504321	w_Aa	0.116629	0.0206065	1.13932	0.0367054
S1143	4	SI [-1 18] cond=w_aa w_Aa	1		0	trials		0	0.3	0.7	0.0982679	1.27848	0.795451	6.63811	,,,,	4.93804e-09	5.77458e-05	7.28459	16.534	0.000221568	7.52652e-05	0.448361	0.000400363	0.673913	0.642857	SI [-1 18] cond=w_aa	0.0292043	0.0231474	0.993779	0.0385828	-0.0300473	0.0393734	2.64374	0.0598136	0.0335607	0.370566	1.76311	0.841818	-1.65777	0.494478	3.42088	0.878462	0.997378	0.586716	w_Aa	0.190246	0.0250458	1.40209	0.0817877
S732	4	SI [-1 18] cond=w_aa w_Aa	11		0	trials		0	0.3	0.7	-0.85287	0.623659	-0.0862737	2.9273	,,,,	0.757048	4.68235e-09	0.0961078	39.4414	6.65232e-11	0.0670258	2.9551e-18	7.88915e-07	0.942857	0.866667	SI [-1 18] cond=w_aa	-0.635978	0.0235408	0.378789	0.0191751	0.161722	0.0537962	2.59066	0.0874306	-0.633943	0.245925	0.492856	0.50023	-1.65686	0.341215	2.14972	0.621349	0.376598	0.188525	w_Aa	-0.993121	0.041329	0.660415	0.0379074
S735	4	SI [-1 18] cond=w_aa w_Aa	11		0	trials		0	0.3	0.7	-0.589602	0.619356	0.327469	4.98902	,,,,	0.00217323	0.000505218	9.76079	12.6899	3.71565e-06	0.147756	2.48097e-12	0.00336242	0.820513	0.794118	SI [-1 18] cond=w_aa	-0.494225	0.0378848	0.459446	0.053978	0.0394375	0.0586241	2.5398	0.0753081	-0.490879	0.331221	0.668681	0.717782	-1.59688	0.407349	2.26556	0.735706	0.456891	0.43706	w_Aa	-0.733642	0.0179683	0.688316	0.0319275
S736	4	SI [-1 18] cond=w_aa w_Aa	11		0	trials		0	0.3	0.7	-0.828769	0.775902	0.215235	4.14668	,,,,	0.959563	0.0309463	0.00258868	4.84421	9.2289e-08	0.0851801	2.16212e-10	0.0366294	0.847826	0.833333	SI [-1 18] cond=w_aa	-0.590329	0.0422843	0.54959	0.0623592	-0.0188606	0.0585607	2.37556	0.0707427	-0.595974	0.346353	0.631283	1.00295	-1.73769	0.367392	2.36897	0.965387	0.556455	0.51536	w_Aa	-1.01687	0.0345844	0.781391	0.0474591
S776	4	SI [-1 18] cond=w_aa w_Aa	11		0	trials		0	0.3	0.7	-0.652532	0.603278	0.659257	4.87944	,,,,	0.189607	0.194931	1.68137	1.69506	1.43531e-07	0.0406096	1.62054e-08	0.30078	0.847222	0.666667	SI [-1 18] cond=w_aa	-0.530747	0.0481469	0.445781	0.0578328	0.225834	0.0706929	2.67368	0.109906	-0.535485	0.362386	0.672743	0.816115	-1.56096	0.384707	2.23371	0.845262	0.44413	0.461443	w_Aa	-0.885518	0.0352991	0.514629	0.0235342
S950	4	SI [-1 18] cond=w_aa w_Aa	1		0	trials		0	0.3	0.7	0.284879	0.970299	0.646487	3.96775	,,,,	0.311697	0.792083	1.17608	0.0697704	1.06378e-05	0.103287	2.72618e-10	0.265206	0.85	0.676471	SI [-1 18] cond=w_aa	0.144508	0.0348564	0.935597	0.0506601	0.164189	0.0498892	2.54479	0.0630563	0.147624	0.325311	1.93143	0.786109	-1.35787	0.268091	3.2893	0.767984	0.937519	0.542203	w_Aa	0.384535	0.0323943	0.899381	0.072724
S952	4	SI [-1 18] cond=w_aa w_Aa	1		0	trials		0	0.3	0.7	0.222515	1.00305	0.229925	3.71179	,,,,	0.0213984	0.000234292	3.92205	14.0572	1.16383e-05	0.00335893	0.141229	0.000377984	0.784483	0.74	SI [-1 18] cond=w_aa	0.108928	0.0178424	0.762797	0.0289262	-0.18933	0.0330316	2.30551	0.0360453	0.108858	0.250519	1.47786	0.67219	-1.32775	0.34613	2.80561	0.675421	0.766303	0.404711	w_Aa	0.30508	0.0364764	1.09667	0.0770546
S1142	5	SI [18 -1] cond=FNoRewSw FRewSw	1		0	trials		0	0.3	0.7	0.137291	0.993041	0.852264	4.83684	,,,,	0.00339003	0.264036	3.3285	1.25174	0.00276673	0.00362961	0.00625717	0.176477	0.673077	0.560606	SI [18 -1] cond=FNoRewSw	0.177861	0.0321254	0.946514	0.0641484	0.519376	0.0487247	2.78822	0.0834969	0.179485	0.373601	2.0885	0.980745	-1.1277	0.477553	3.21621	1.10696	0.939811	0.717799	FRewSw	0.0504155	0.0215063	0.841808	0.0433219
S1143	5	SI [18 -1] cond=FNoRewSw FRewSw	1		0	trials		0	0.3	0.7	0.159813	0.867596	0.174897	3.03432	,,,,	0.0367047	0.182009	2.07783	1.78689	0.496341	0.3012	0.686958	0.558305	0.625	0.47	SI [18 -1] cond=FNoRewSw	0.168364	0.0276332	0.75812	0.0266625	0.124678	0.0361743	2.58253	0.0518288	0.170127	0.399344	1.74697	0.66637	-1.27934	0.531105	3.02631	0.798879	0.756075	0.367341	FRewSw	0.137868	0.0215555	0.72116	0.0175892
S732	5	SI [18 -1] cond=FNoRewSw FRewSw	11		0	trials		0	0.3	0.7	0.476903	1.18144	0.0889596	2.67013	,,,,	0.3722	0.0302907	0.803229	4.82378	0.275229	0.00550977	0.465849	0.00527416	0.722222	0.6875	SI [18 -1] cond=FNoRewSw	0.490339	0.108083	1.0478	0.115764	0.00196934	0.0971836	2.26019	0.11148	0.508492	0.524456	2.15856	0.711697	-1.11704	0.672273	3.2756	0.870678	1.04969	0.628456	FRewSw	0.383661	0.0721873	0.746118	0.0764986
S735	5	SI [18 -1] cond=FNoRewSw FRewSw	11		0	trials		0	0.3	0.7	0.700622	1.01018	-0.125243	2.38535	,,,,	0.986165	0.213726	0.000303147	1.57879	0.0948786	0.00890346	0.709676	0.148578	0.818182	0.75	SI [18 -1] cond=FNoRewSw	0.755503	0.0958232	0.935946	0.145279	-0.0801652	0.128133	2.25301	0.148552	0.747826	0.367651	2.24933	0.482886	-0.861414	0.539944	3.11074	0.74288	0.960005	0.592447	FRewSw	0.561015	0.0685831	0.760316	0.0697783
S736	5	SI [18 -1] cond=FNoRewSw FRewSw	11		0	trials		0	0.3	0.7	0.574879	1.18664	0.394396	2.93459	,,,,	0.308757	0.857427	1.04408	0.0324016	2.3229e-05	0.255929	0.00698335	0.809141	0.66129	0.615385	SI [18 -1] cond=FNoRewSw	0.67649	0.0555132	1.08856	0.104864	0.0539282	0.0572286	2.34207	0.0874143	0.67983	0.372666	2.39363	0.756512	-0.9888	0.433522	3.38243	0.984193	1.07827	0.672677	FRewSw	0.368181	0.0416369	1.07272	0.0526071
S776	5	SI [18 -1] cond=FNoRewSw FRewSw	11		0	trials		0	0.3	0.7	0.599618	1.36388	0.425746	2.95777	,,,,	0.0828745	0.35201	2.52108	0.870174	0.00287364	0.0346639	0.322191	0.122351	0.590909	0.565217	SI [18 -1] cond=FNoRewSw	0.704431	0.0571712	1.04561	0.0697773	-0.0556073	0.0507591	2.27185	0.0659794	0.702376	0.618513	2.30482	0.985629	-0.925961	0.549769	3.23078	1.00626	1.04609	0.724788	FRewSw	0.429216	0.0475113	0.965947	0.0512732
S950	5	SI [18 -1] cond=FNoRewSw FRewSw	1		0	trials		0	0.3	0.7	-0.00169286	1.0764	0.911107	4.26439	,,,,	0.37326	0.789827	0.990865	0.0712518	0.378825	0.560005	0.488655	0.363689	0.814286	0.633333	SI [18 -1] cond=FNoRewSw	-0.0224044	0.0526246	0.94364	0.0840025	0.559499	0.0730171	2.67428	0.116252	-0.0179725	0.384142	1.92354	0.980911	-1.26799	0.359241	3.19152	0.953562	0.947769	0.627441	FRewSw	0.0487567	0.0448716	0.989823	0.0529688
S952	5	SI [18 -1] cond=FNoRewSw FRewSw	1		0	trials		0	0.3	0.7	0.0158875	0.695036	0.530209	3.61114	,,,,	0.469713	0.000598567	0.759126	12.2523	0.0988165	0.0126917	0.342536	0.002259	0.633333	0.541667	SI [18 -1] cond=FNoRewSw	-0.0204642	0.0590842	0.503337	0.0485405	0.261221	0.0783789	2.37907	0.0965646	-0.0143243	0.380222	1.25299	0.767003	-1.04382	0.376287	2.29681	0.717841	0.509357	0.314969	FRewSw	0.103649	0.0476453	0.724254	0.0394278
S1142	1	SI [-1 18] cond=Rew NoRew	15		0	trials		0	0.3	0.7	0.390386	1.21144	-0.0868263	3.10093	,,,,	5.38841e-133	7.63764e-06	119.624	20.1118	0	5.54338e-267	5.88528e-296	0.137592	0.955952	0.961111	SI [-1 18] cond=Rew	0.758549	0.0271514	0.518401	0.0150375	-0.174135	0.0227521	2.58845	0.03554	0.76022	0.559769	1.91169	0.737982	-0.51669	0.684772	2.42838	0.851372	0.518273	0.352628	NoRew	-0.769006	0.0134537	0.471226	0.00812945
S1143	1	SI [-1 18] cond=Rew NoRew	15		0	trials		0	0.3	0.7	0.273725	1.01498	-0.0431499	3.0696	,,,,	3.86287e-161	0.000395132	111.629	12.5871	1.85721791E-315	6.15843e-207	5.9239e-160	0.000461987	0.897059	0.911429	SI [-1 18] cond=Rew	0.500807	0.0218944	0.620188	0.0145019	-0.0567874	0.0234262	2.61577	0.0343717	0.501239	0.513236	1.86	0.670219	-0.893916	0.701248	2.75392	0.833086	0.618767	0.350626	NoRew	-0.538659	0.0128862	0.556959	0.00864785
S732	1	SI [-1 18] cond=Rew NoRew	2		0	trials		0	0.3	0.7	-0.0782448	1.00127	0.0301712	3.03345	,,,,	0.838017	0.0690801	0.041821	3.31431	0.157972	0.822481	0.0531085	0.119536	0.646341	0.480769	SI [-1 18] cond=Rew	-0.0713466	0.0192729	0.971448	0.0274506	0.0301052	0.0401102	2.67497	0.0635737	-0.0706297	0.265819	1.73487	0.560334	-1.85242	0.52998	3.58728	0.742179	0.972056	0.354861	NoRew	-0.0998537	0.0139996	1.02917	0.0224186
S735	1	SI [-1 18] cond=Rew NoRew	2		0	trials		0	0.3	0.7	-0.0264861	0.981751	-0.0281915	3.05035	,,,,	0.0338848	0.452122	4.52386	0.566159	0.100938	0.117067	0.578151	0.489121	0.652542	0.519608	SI [-1 18] cond=Rew	-0.0420472	0.0235062	0.951281	0.0262151	-0.0312052	0.0321737	2.66283	0.0459454	-0.0400347	0.285341	1.71367	0.543261	-1.83468	0.557358	3.54835	0.750146	0.948526	0.342723	NoRew	-0.000355223	0.0137129	0.975775	0.0189744
S736	1	SI [-1 18] cond=Rew NoRew	2		0	trials		0	0.3	0.7	0.0164357	0.992048	0.00417842	2.98689	,,,,	0.608125	0.0452825	0.263264	4.02925	0.02818	0.0124301	0.248491	0.00731714	0.632653	0.47619	SI [-1 18] cond=Rew	0.0352517	0.023266	0.987587	0.0306238	-0.0193344	0.0423069	2.71079	0.0631665	0.0349527	0.284004	1.84983	0.552223	-1.80045	0.545943	3.65029	0.760412	0.98335	0.330721	NoRew	-0.0267328	0.0163752	0.916962	0.0183852
S776	1	SI [-1 18] cond=Rew NoRew	2		0	trials		0	0.3	0.7	-0.0456901	1.00613	0.0118912	3.05294	,,,,	0.373586	0.191292	0.986065	1.71112	3.54673e-05	0.016987	0.415303	0.214041	0.618785	0.538961	SI [-1 18] cond=Rew	-0.00964951	0.0139091	0.989722	0.022578	-0.00450378	0.027869	2.72735	0.0395294	-0.00933972	0.282069	1.8066	0.581146	-1.82741	0.569728	3.63401	0.764797	0.991018	0.364719	NoRew	-0.099469	0.0115027	0.954666	0.0137549
S950	1	SI [-1 18] cond=Rew NoRew	15		0	trials		0	0.3	0.7	0.398719	0.950434	-0.253275	2.96318	,,,,	0.0295897	0.000772542	3.53352	11.3803	6.05164e-298	1.09334e-162	5.15768e-160	0.11259	0.987179	1	SI [-1 18] cond=Rew	0.716741	0.0198598	0.561052	0.02195	-0.0617066	0.0371461	2.49478	0.0463881	0.719321	0.289349	1.98069	0.497623	-0.60881	0.46848	2.5895	0.670413	0.563066	0.294499	NoRew	-0.636089	0.0172631	0.495791	0.00895169
S952	1	SI [-1 18] cond=Rew NoRew	15		0	trials		0	0.3	0.7	0.195892	1.06386	-0.076345	3.08518	,,,,	0.0391901	3.96726e-10	3.24875	39.8411	1.68616e-285	2.6757e-173	4.28301e-134	2.43089e-11	0.970588	0.975	SI [-1 18] cond=Rew	0.507545	0.0219987	0.687344	0.0203375	-0.042956	0.0342652	2.54793	0.0460878	0.50812	0.362319	1.92261	0.619764	-0.936438	0.518011	2.85905	0.736124	0.68571	0.351973	NoRew	-0.795047	0.0154954	0.536264	0.0115942
S1142	2	SI [18 -1] cond=All All	15		0	trials		0	0.3	0.7	0.206307	1.00556	-0.100929	2.82323	,,,,	4.78225e-29	1	24.7291	0	1	1	1	1	0.5	0.5	SI [18 -1] cond=All	0.207733	0.00738908	0.710839	0.00619022	-0.0328845	0.00552666	2.27541	0.00991674	0.206307	0.578214	1.52975	0.709416	-1.14574	0.751211	2.6755	0.863992	0.710846	0.467217	All	0.205914	0.00828945	0.70947	0.00635652
S1143	2	SI [18 -1] cond=All All	15		0	trials		0	0.3	0.7	0.242853	0.933129	-0.0735009	2.95661	,,,,	1.18668e-157	1	101.28	0	1	1	1	1	0.5	0.5	SI [18 -1] cond=All	0.242674	0.00759113	0.675949	0.00408353	-0.0327253	0.00647943	2.55795	0.0101432	0.242853	0.542953	1.65385	0.670421	-1.19001	0.74007	2.84386	0.81479	0.675986	0.36754	All	0.243219	0.00646481	0.675722	0.00461961
S732	2	SI [18 -1] cond=All All	2		0	trials		0	0.3	0.7	0.0244813	0.988478	-0.00597001	3.08106	,,,,	0.161295	1	1.96399	0	1	1	1	1	0.5	0.5	SI [18 -1] cond=All	0.0242936	0.00659956	0.964366	0.00995786	-0.0226516	0.0108324	2.69168	0.0180838	0.0244813	0.277475	1.79756	0.572656	-1.76604	0.564506	3.56359	0.772152	0.965173	0.359705	All	0.0249466	0.00622645	0.965585	0.00853976
S735	2	SI [18 -1] cond=All All	2		0	trials		0	0.3	0.7	0.0491594	1.00149	0.0173691	3.13056	,,,,	0.0780541	1	3.11094	0	1	1	1	1	0.5	0.5	SI [18 -1] cond=All	0.0491846	0.00688172	0.980835	0.0100116	0.0219769	0.0134121	2.67548	0.0261841	0.0491594	0.275068	1.8629	0.587135	-1.73079	0.570352	3.5937	0.776243	0.980382	0.358448	All	0.0500141	0.00775335	0.98229	0.0102559
S736	2	SI [18 -1] cond=All All	2		0	trials		0	0.3	0.7	0.00289386	1.00159	-0.0964226	3.07805	,,,,	0.05896	1	3.57494	0	1	1	1	1	0.5	0.5	SI [18 -1] cond=All	0.00367363	0.00759717	0.983828	0.0122466	-0.0599441	0.014076	2.69419	0.0245585	0.00289386	0.268295	1.77048	0.529161	-1.83512	0.610005	3.60561	0.789875	0.984388	0.373884	All	0.00374683	0.00763989	0.985116	0.0112321
S776	2	SI [18 -1] cond=All All	2		0	trials		0	0.3	0.7	-0.0120435	1.00012	0.0142777	2.96482	,,,,	0.0987531	1	2.31915	0	1	1	1	1	0.5	0.5	SI [18 -1] cond=All	-0.0127607	0.0073409	0.970909	0.00853988	-0.0136953	0.0130942	2.65503	0.0184746	-0.0120435	0.28958	1.77066	0.57876	-1.792	0.519647	3.56265	0.735065	0.970248	0.346638	All	-0.0134704	0.00886575	0.970792	0.0094743
S950	2	SI [18 -1] cond=All All	15		0	trials		0	0.3	0.7	0.368736	0.963949	-0.137899	2.9513	,,,,	0.841709	1	0.172336	0	1	1	1	1	0.5	0.5	SI [18 -1] cond=All	0.368776	0.007391	0.849673	0.00999224	-0.0217501	0.0112399	2.39859	0.0119822	0.368736	0.402173	1.89402	0.559076	-1.19856	0.622769	3.09258	0.753078	0.849546	0.440386	All	0.368128	0.00937559	0.851154	0.0107117
S952	2	SI [18 -1] cond=All All	15		0	trials		0	0.3	0.7	0.338445	1.07911	-0.123298	3.01276	,,,,	0.960099	1	0.0407199	0	1	1	1	1	0.5	0.5	SI [18 -1] cond=All	0.3368	0.00804841	0.953221	0.0126624	-0.0172491	0.00974021	2.35765	0.012762	0.338445	0.421741	1.94805	0.624354	-1.28425	0.705191	3.23229	0.893755	0.954403	0.566593	All	0.336934	0.00776881	0.95592	0.010421
S1142	3	SI [-1 18] cond=w_aA w_AA	15		0	trials		0	0.3	0.7	0.694683	0.727176	0.0927839	3.6043	,,,,	4.75796e-99	2.62535e-35	91.0403	161.083	1.20059e-35	4.81835e-51	9.18274e-05	5.5623e-18	0.87037	0.804348	SI [-1 18] cond=w_aA	1.38069	0.044984	0.8901	0.0287366	-0.105908	0.0331726	2.3578	0.0603551	1.38294	0.59324	2.8949	0.665091	-0.280859	0.714333	3.17576	0.78241	0.886902	0.414285	w_AA	0.665273	0.0624619	0.470174	0.0440805
S1143	3	SI [-1 18] cond=w_aA w_AA	15		0	trials		0	0.3	0.7	0.451966	0.813328	-0.0348281	3.24491	,,,,	9.7347e-112	0.0207097	78.7101	5.36045	5.05367e-16	1.25461e-13	2.75961e-05	0.0219261	0.797872	0.575	SI [-1 18] cond=w_aA	0.913281	0.0471601	0.71165	0.0275972	-0.0145095	0.0366852	2.54586	0.049847	0.91358	0.573399	2.37523	0.623466	-0.594479	0.692142	2.96971	0.716756	0.706797	0.328925	w_AA	0.448625	0.0622286	0.614507	0.0473532
S732	3	SI [-1 18] cond=w_aA w_AA	2		0	trials		0	0.3	0.7	-0.0693541	0.98142	0.0305718	2.995	,,,,	0.254503	0.0444351	1.30139	4.06026	0.706352	0.0616079	0.640828	0.0829091	0.71875	0.423077	SI [-1 18] cond=w_aA	-0.0810956	0.0309528	0.867693	0.0206915	-0.0526472	0.0435887	2.64941	0.0758632	-0.0835941	0.321661	1.5878	0.513677	-1.81163	0.470678	3.39942	0.567121	0.86426	0.226496	w_AA	-0.0740082	0.0454515	0.97896	0.0567011
S735	3	SI [-1 18] cond=w_aA w_AA	2		0	trials		0	0.3	0.7	-0.0350603	0.969253	-0.0224713	3.04945	,,,,	0.0123432	0.158247	6.33139	2.00009	0.497015	0.122735	0.739934	0.162706	0.5	0.5	SI [-1 18] cond=w_aA	-0.00969294	0.0322137	1.01466	0.0348759	-0.00878192	0.0587915	2.73098	0.0785864	-0.00554396	0.266169	1.83979	0.538293	-1.85945	0.536248	3.69924	0.685651	1.01669	0.325582	w_AA	-0.0412296	0.0544406	0.928966	0.0631107
S736	3	SI [-1 18] cond=w_aA w_AA	2		0	trials		0	0.3	0.7	0.0316951	1.00498	-0.0291266	3.0464	,,,,	0.852586	0.906173	0.0345963	0.0139194	0.252035	0.927934	0.859804	0.949094	0.791667	0.5	SI [-1 18] cond=w_aA	-0.0426375	0.0430527	0.967803	0.0652887	0.0699085	0.102027	2.88205	0.124712	-0.0411902	0.244767	1.86105	0.676494	-1.78178	0.566736	3.64283	0.810766	0.971786	0.408261	w_AA	0.0399118	0.0749206	0.999441	0.0912782
S776	3	SI [-1 18] cond=w_aA w_AA	2		0	trials		0	0.3	0.7	-0.0328285	0.997795	0.00248381	3.09416	,,,,	0.51001	0.317505	0.674834	1.00253	0.706199	0.975588	0.140664	0.285133	0.5	0.5	SI [-1 18] cond=w_aA	-0.0507994	0.0298794	1.03038	0.0485086	-0.113458	0.0592045	2.79213	0.0808896	-0.0519577	0.226428	1.76993	0.585692	-1.9722	0.432773	3.74212	0.716026	1.02747	0.390083	w_AA	-0.0404002	0.0624295	0.969148	0.0845882
S950	3	SI [-1 18] cond=w_aA w_AA	15		0	trials		0	0.3	0.7	0.697427	0.567703	-0.0386241	2.99101	,,,,	0.104077	8.96812e-11	2.27093	43.5331	1.9219e-06	1.6075e-12	0.645789	7.57607e-08	0.875	0.8125	SI [-1 18] cond=w_aA	0.935954	0.0387072	0.813786	0.0411291	0.0283837	0.053635	2.41449	0.0674762	0.933774	0.329466	2.48502	0.575514	-0.63666	0.469787	3.12168	0.727469	0.818246	0.350649	w_AA	0.694627	0.0584883	0.514493	0.0475917
S952	3	SI [-1 18] cond=w_aA w_AA	15		0	trials		0	0.3	0.7	0.469882	0.745764	0.0505217	3.10683	,,,,	0.00265675	5.58349e-05	5.97786	16.4273	3.67862e-08	7.82249e-11	0.0619477	0.000145481	0.7625	0.735294	SI [-1 18] cond=w_aA	0.708707	0.0265369	0.836808	0.038796	0.0782346	0.0462294	2.5721	0.0523075	0.707904	0.326684	2.33172	0.558614	-0.836715	0.568716	3.16844	0.791505	0.834335	0.426314	w_AA	0.440993	0.0500227	0.649361	0.0527819
S1142	4	SI [-1 18] cond=w_aa w_Aa	15		0	trials		0	0.3	0.7	-0.734354	0.72456	0.266816	3.24936	,,,,	6.04615e-48	0.442885	51.1373	0.589833	1.17121e-21	3.11561e-12	1.18083e-12	0.20215	0.767544	0.673469	SI [-1 18] cond=w_aa	-0.567929	0.033592	0.5055	0.0250874	0.337397	0.0419552	2.71307	0.0553733	-0.570108	0.450048	0.755868	0.687848	-1.6747	0.550392	2.43057	0.830658	0.506147	0.330598	w_Aa	-1.02822	0.0250049	0.441589	0.0139929
S1143	4	SI [-1 18] cond=w_aa w_Aa	15		0	trials		0	0.3	0.7	-0.496699	0.753571	0.104833	3.16502	,,,,	1.13476e-26	0.00521602	21.1122	7.89107	3.94464e-06	0.146642	1.80821e-07	0.00365437	0.678261	0.540816	SI [-1 18] cond=w_aa	-0.407297	0.0297038	0.531676	0.0183606	0.0918356	0.0286562	2.64518	0.0437357	-0.407894	0.476365	0.898853	0.697822	-1.66237	0.618944	2.56122	0.803383	0.528803	0.299936	w_Aa	-0.625175	0.0223909	0.615554	0.0177318
S732	4	SI [-1 18] cond=w_aa w_Aa	2		0	trials		0	0.3	0.7	-0.0973032	1.06472	-0.00707129	3.04978	,,,,	0.151392	0.686928	2.0826	0.163159	0.28916	0.99204	0.605392	0.698546	0.5	0.5	SI [-1 18] cond=w_aa	-0.129893	0.0247403	1.04995	0.0299144	0.0534954	0.0466204	2.77201	0.0707601	-0.128726	0.282752	1.77452	0.618525	-1.99699	0.572799	3.7715	0.762867	1.05106	0.366485	w_Aa	-0.0829262	0.0298183	1.05283	0.0456823
S735	4	SI [-1 18] cond=w_aa w_Aa	2		0	trials		0	0.3	0.7	0.0112146	1.01342	-0.050209	3.06229	,,,,	0.448094	0.516731	0.578766	0.422584	0.944921	0.615587	0.932219	0.703385	0.794872	0.5	SI [-1 18] cond=w_aa	0.0126916	0.0260734	1.02033	0.0454576	0.00864948	0.0611075	2.65157	0.0882661	0.0124165	0.237289	1.85355	0.487218	-1.82502	0.556534	3.67857	0.756453	1.025	0.363715	w_Aa	0.0113822	0.023072	0.9823	0.0364841
S736	4	SI [-1 18] cond=w_aa w_Aa	2		0	trials		0	0.3	0.7	0.00759266	0.945658	-0.0303311	2.726	,,,,	0.420474	0.929415	0.656483	0.00790164	0.557451	0.507372	0.437626	0.968305	0.913043	0.444444	SI [-1 18] cond=w_aa	-0.0155505	0.0342669	0.911039	0.0345712	-0.09564	0.0368505	2.55268	0.0730732	-0.0149733	0.30394	1.69105	0.423874	-1.77955	0.482503	3.47059	0.627642	0.90604	0.312474	w_Aa	0.0288026	0.0420916	0.92075	0.05081
S776	4	SI [-1 18] cond=w_aa w_Aa	2		0	trials		0	0.3	0.7	-0.0993605	0.998896	0.0667676	3.11803	,,,,	0.542812	0.0834959	0.613487	3.0358	0.800793	0.0804032	0.597328	0.0550451	0.736111	0.5	SI [-1 18] cond=w_aa	-0.0906919	0.0425033	0.996676	0.0442269	0.123965	0.0602741	2.79398	0.0959362	-0.094964	0.312276	1.79292	0.591909	-1.89054	0.589599	3.68345	0.741727	0.997652	0.354224	w_Aa	-0.1078	0.0265387	0.892786	0.0240359
S950	4	SI [-1 18] cond=w_aa w_Aa	15		0	trials		0	0.3	0.7	-0.660875	0.671983	0.105572	3.30158	,,,,	0.0236366	0.0197242	3.85324	5.57106	1.13164e-14	0.000130593	1.37098e-11	0.012996	0.8625	0.676471	SI [-1 18] cond=w_aa	-0.361541	0.0334894	0.466632	0.0177917	0.085442	0.0379181	2.61574	0.0589086	-0.360522	0.35214	0.895036	0.549793	-1.53545	0.453176	2.43049	0.574228	0.465274	0.226134	w_Aa	-0.884511	0.0382383	0.552239	0.0236351
S952	4	SI [-1 18] cond=w_aa w_Aa	15		0	trials		0	0.3	0.7	-0.858564	0.712679	-0.0113219	3.3141	,,,,	0.0510433	0.269008	3.02142	1.22886	5.96493e-17	3.06171e-06	2.68132e-10	0.088475	0.853448	0.78	SI [-1 18] cond=w_aa	-0.588942	0.0270978	0.537889	0.0233528	0.0202306	0.0340287	2.47675	0.0525178	-0.591651	0.360111	0.678612	0.550037	-1.81402	0.533078	2.49263	0.693884	0.534793	0.284343	w_Aa	-1.05294	0.0329558	0.591026	0.0307055
S1142	5	SI [18 -1] cond=FNoRewSw FRewSw	15		0	trials		0	0.3	0.7	0.459995	1.0382	-0.0198327	2.56936	,,,,	0.000486944	8.97328e-06	4.15316	20.353	1.02095e-08	2.11098e-12	0.0528072	2.13175e-05	0.685897	0.621212	SI [18 -1] cond=FNoRewSw	0.58814	0.0572127	0.797752	0.0513851	-0.103802	0.040896	2.1926	0.0646236	0.590397	0.528526	1.92434	0.645007	-0.838852	0.73316	2.76319	0.874744	0.800328	0.525261	FRewSw	0.199404	0.042925	0.530719	0.0276517
S1143	5	SI [18 -1] cond=FNoRewSw FRewSw	15		0	trials		0	0.3	0.7	0.339847	0.9752	-0.0673668	2.759	,,,,	4.51187e-13	0.0805182	10.1909	3.0688	4.98262e-09	4.52284e-10	0.000193296	0.0337043	0.663793	0.61	SI [18 -1] cond=FNoRewSw	0.467291	0.0354392	0.667023	0.0275247	-0.0915995	0.0387225	2.47723	0.0499594	0.470897	0.573494	1.81484	0.653162	-0.942688	0.767268	2.75752	0.792425	0.667654	0.409324	FRewSw	0.12702	0.0345407	0.572538	0.017232
S732	5	SI [18 -1] cond=FNoRewSw FRewSw	2		0	trials		0	0.3	0.7	0.032375	1.02062	-0.0266212	3.31988	,,,,	0.392044	0.624652	0.738733	0.240815	0.987493	0.800528	0.371717	0.605864	0.805556	0.4375	SI [18 -1] cond=FNoRewSw	0.0276403	0.0587619	1.02813	0.0707282	-0.0296572	0.111957	2.83672	0.174568	0.0321312	0.279115	1.86866	0.642729	-1.82239	0.644393	3.69105	0.803953	1.01082	0.37556	FRewSw	0.0376397	0.0419478	0.970216	0.0518568
S735	5	SI [18 -1] cond=FNoRewSw FRewSw	2		0	trials		0	0.3	0.7	0.0274891	1.00908	0.111246	3.07389	,,,,	0.820058	0.118276	0.0521911	2.51029	0.183433	0.0726624	0.439998	0.395264	0.5	0.5	SI [18 -1] cond=FNoRewSw	0.0610682	0.0719674	1.02715	0.100953	0.15063	0.148558	2.79617	0.215191	0.0557614	0.282131	1.99497	0.570316	-1.71964	0.480006	3.71461	0.692215	1.02002	0.349848	FRewSw	-0.0469901	0.0562906	0.858152	0.0685479
S736	5	SI [18 -1] cond=FNoRewSw FRewSw	2		0	trials		0	0.3	0.7	0.00595738	1.03169	-0.0329971	3.13112	,,,,	0.0572506	0.00410145	3.67982	8.53629	0.401269	0.128552	0.0244286	0.00513974	0.5	0.5	SI [18 -1] cond=FNoRewSw	0.0202851	0.0371922	1.08682	0.0586554	-0.0671038	0.0714107	2.7119	0.104079	0.0199182	0.268066	1.86671	0.590291	-1.91721	0.61571	3.78392	0.822449	1.08206	0.409844	FRewSw	-0.023611	0.0266472	0.885529	0.0363704
S776	5	SI [18 -1] cond=FNoRewSw FRewSw	2		0	trials		0	0.3	0.7	0.0519842	0.970353	-0.0128257	2.95655	,,,,	0.626595	0.0673432	0.468528	3.38256	0.00436068	0.246196	0.00321214	0.212166	0.690909	0.586957	SI [18 -1] cond=FNoRewSw	0.105403	0.0300545	0.886554	0.0303593	0.033267	0.0476646	2.69937	0.0812789	0.0998076	0.338036	1.84276	0.57202	-1.59492	0.550004	3.43767	0.730265	0.891769	0.285227	FRewSw	-0.0269018	0.0183326	0.981018	0.0274171
S950	5	SI [18 -1] cond=FNoRewSw FRewSw	15		0	trials		0	0.3	0.7	0.450705	1.07818	-0.113299	2.73002	,,,,	0.524475	0.301717	0.647664	1.0727	0.000283512	0.0385074	0.0553651	0.914157	0.742857	0.7	SI [18 -1] cond=FNoRewSw	0.519567	0.0632657	0.912378	0.071014	-0.116629	0.0648626	2.39104	0.117281	0.526657	0.42039	2.04268	0.557396	-1.15496	0.633172	3.19764	0.754924	0.922721	0.448533	FRewSw	0.257693	0.0504626	0.848932	0.0374456
S952	5	SI [18 -1] cond=FNoRewSw FRewSw	15		0	trials		0	0.3	0.7	0.610131	1.05402	-0.110477	2.78024	,,,,	0.524583	0.399204	0.647696	0.714445	0.0262399	0.0678319	0.157358	0.841117	0.666667	0.541667	SI [18 -1] cond=FNoRewSw	0.652602	0.0581465	0.962794	0.0888333	-0.00748613	0.0615978	2.21106	0.0837344	0.650995	0.374566	2.23918	0.624373	-0.955616	0.571221	3.1948	0.789997	0.960885	0.504825	FRewSw	0.496989	0.0413192	0.877303	0.0526449
S1142	1	SI [-1 18] cond=Rew NoRew	5		0	trials		0	0.3	0.7	-0.181568	0.938186	0.107056	3.24587	,,,,	2.53272e-14	1.89147e-40	12.8314	183.831	7.76335e-16	0.995869	7.10497e-39	4.38491e-29	0.719048	0.694444	SI [-1 18] cond=Rew	-0.137741	0.0210089	0.66415	0.0168385	0.0597923	0.0198665	2.57381	0.0272512	-0.135514	0.480833	1.32977	0.71255	-1.53163	0.609402	2.8614	0.712092	0.664419	0.350787	NoRew	-0.324944	0.0162097	0.897022	0.0120013
S1143	1	SI [-1 18] cond=Rew NoRew	5		0	trials		0	0.3	0.7	0.162604	1.00517	0.34611	4.10027	,,,,	3.87333e-14	3.17592e-42	10.2049	192.071	3.83482e-16	0.000883843	5.32412e-56	1.06106e-36	0.747549	0.722857	SI [-1 18] cond=Rew	0.194278	0.0170127	0.830188	0.0195473	0.130485	0.0232759	2.60497	0.0349509	0.193753	0.369121	1.86855	0.720562	-1.31781	0.562499	3.18635	0.807574	0.83183	0.444722	NoRew	0.051731	0.0115054	1.21256	0.0273009
S732	1	SI [-1 18] cond=Rew NoRew	15		0	trials		0	0.3	0.7	0.179226	1.26353	0.345185	3.10687	,,,,	0.323654	7.84661e-27	0.975414	124.446	3.85933e-123	4.21619e-93	3.60253e-31	4.23603e-31	0.979675	0.971154	SI [-1 18] cond=Rew	0.387173	0.0320999	1.16512	0.0416536	0.170511	0.0364024	2.53106	0.0482385	0.386757	0.364637	2.36096	0.707681	-1.39166	0.519731	3.75261	0.82982	1.16917	0.545639	NoRew	-0.494791	0.0150437	0.689362	0.0149662
S735	1	SI [-1 18] cond=Rew NoRew	15		0	trials		0	0.3	0.7	0.280136	1.33776	0.539184	3.40658	,,,,	0.163747	2.24224e-33	1.94464	166.747	2.50868e-121	1.03765e-96	4.19455e-39	1.18287e-42	0.970339	0.970588	SI [-1 18] cond=Rew	0.634509	0.0315022	1.17284	0.0457012	0.146276	0.0356306	2.49109	0.0433774	0.635788	0.413838	2.60268	0.821548	-1.14561	0.490634	3.74829	0.914978	1.17646	0.638146	NoRew	-0.4836	0.0158653	0.526096	0.0119816
S736	1	SI [-1 18] cond=Rew NoRew	15		0	trials		0	0.3	0.7	0.244681	1.68145	1.01092	4.92613	,,,,	0.603531	6.14337e-21	0.270063	96.9204	1.06026e-71	1.63299e-53	5.4923e-23	1.40629e-32	0.959184	0.952381	SI [-1 18] cond=Rew	0.554178	0.0424091	1.5841	0.0857288	0.39299	0.04059	2.60936	0.0568133	0.549418	0.512615	2.9381	1.27141	-1.25282	0.469465	4.19092	1.28209	1.57684	1.11273	NoRew	-0.485696	0.0225009	0.630622	0.0197978
S776	1	SI [-1 18] cond=Rew NoRew	15		0	trials		0	0.3	0.7	0.362155	1.68981	0.893586	4.0554	,,,,	0.229682	5.29473e-49	1.47431	256.027	1.08423e-141	5.14667e-125	1.59499e-30	2.31431e-77	0.983425	0.967532	SI [-1 18] cond=Rew	0.84295	0.0268663	1.6033	0.0624534	0.292499	0.0265257	2.26879	0.0265902	0.841302	0.524794	3.06336	1.06054	-0.937559	0.594824	4.00091	1.15871	1.60653	1.08587	NoRew	-0.398643	0.0155645	0.464432	0.0189524
S950	1	SI [-1 18] cond=Rew NoRew	5		0	trials		0	0.3	0.7	-0.0247861	0.874974	0.0078863	2.79611	,,,,	7.51813e-11	0.0706955	23.8976	3.27421	2.03465e-06	6.58035e-05	0.138606	0.0123201	0.695513	0.626866	SI [-1 18] cond=Rew	0.0184079	0.0328572	0.664027	0.0223268	-0.0217484	0.0310077	2.48901	0.0408326	0.018305	0.491998	1.42562	0.679676	-1.40976	0.613533	2.83537	0.705505	0.667815	0.319127	NoRew	-0.164702	0.0250373	0.625234	0.0137998
S952	1	SI [-1 18] cond=Rew NoRew	5		0	trials		0	0.3	0.7	-0.0296254	0.922963	0.0317198	2.87962	,,,,	0.0539943	3.722e-09	2.92652	35.3271	0.142014	0.031502	0.00233524	2.01303e-06	0.684492	0.6125	SI [-1 18] cond=Rew	-0.0155373	0.0233388	0.749212	0.015604	0.00815737	0.0255554	2.46062	0.0401868	-0.01889	0.440093	1.50864	0.593733	-1.54301	0.609252	3.05165	0.640807	0.747582	0.266522	NoRew	-0.0645128	0.0181789	0.864277	0.0119719
S1142	2	SI [18 -1] cond=All All	5		0	trials		0	0.3	0.7	-0.0861225	1.07459	0.00310551	2.89086	,,,,	1.58635e-125	1	105.529	0	1	1	1	1	0.5	0.5	SI [18 -1] cond=All	-0.0856248	0.00857993	0.667031	0.00474563	0.0460042	0.00670283	2.55498	0.0101428	-0.0861225	0.666898	1.37868	0.787118	-1.48664	0.778743	2.86532	0.695963	0.667059	0.327415	All	-0.0873008	0.00809681	0.666838	0.00403274
S1143	2	SI [18 -1] cond=All All	5		0	trials		0	0.3	0.7	-0.0675481	0.879288	0.165156	2.92606	,,,,	4.47078e-81	1	51.6553	1.17774e-13	1	1	1	1	0.5	0.5	SI [18 -1] cond=All	-0.068119	0.00491868	0.765094	0.00494687	0.10061	0.00581438	2.5311	0.00894647	-0.0675481	0.395723	1.50477	0.631146	-1.53478	0.535763	3.03956	0.750581	0.765256	0.360304	All	-0.0690429	0.00517306	0.765495	0.00488178
S732	2	SI [18 -1] cond=All All	15		0	trials		0	0.3	0.7	0.246066	1.07266	0.00395177	2.91651	,,,,	4.76961e-05	1	16.6351	0	1	1	1	1	0.5	0.5	SI [18 -1] cond=All	0.246316	0.00921241	0.968408	0.0114237	0.0410321	0.0106165	2.47386	0.0150653	0.246066	0.397138	1.97288	0.593166	-1.43576	0.626093	3.40864	0.825004	0.968943	0.480379	All	0.246312	0.0099655	0.966252	0.0100796
S735	2	SI [18 -1] cond=All All	15		0	trials		0	0.3	0.7	0.675372	1.23037	-0.0249178	2.63832	,,,,	1.10427e-08	1	33.1688	6.45637e-15	1	1	1	1	0.5	0.5	SI [18 -1] cond=All	0.674194	0.0108757	1.09257	0.0170292	-0.0749678	0.011223	2.38526	0.0195329	0.675372	0.44545	2.40363	0.667769	-1.13128	0.587804	3.53491	0.823969	1.09297	0.532372	All	0.674472	0.013689	1.09106	0.0138898
S736	2	SI [18 -1] cond=All All	15		0	trials		0	0.3	0.7	0.575985	1.18239	0.164894	2.87014	,,,,	3.7301e-05	1	17.1653	0	1	1	1	1	0.5	0.5	SI [18 -1] cond=All	0.574453	0.0118612	1.03735	0.0173259	0.0384658	0.0138609	2.4369	0.0190661	0.575985	0.448161	2.32604	0.731273	-1.12691	0.551149	3.45295	0.829111	1.03965	0.542745	All	0.575509	0.0131429	1.03894	0.0144627
S776	2	SI [18 -1] cond=All All	15		0	trials		0	0.3	0.7	0.470306	1.12587	0.165739	2.77344	,,,,	0.000235957	1	8.40429	5.14438e-15	1	1	1	1	0.5	0.5	SI [18 -1] cond=All	0.471937	0.0146352	0.914018	0.0139028	0.0673065	0.0121018	2.24726	0.0152221	0.470306	0.511999	2.01491	0.743661	-0.998556	0.593741	3.01347	0.847091	0.914903	0.590866	All	0.470228	0.0141726	0.913271	0.0136368
S950	2	SI [18 -1] cond=All All	5		0	trials		0	0.3	0.7	-0.00311541	1.01959	0.0487186	2.79862	,,,,	6.71154e-32	1	74.5783	0	1	1	1	1	0.5	0.5	SI [18 -1] cond=All	-0.00277233	0.0102869	0.800274	0.00909229	0.008905	0.00831725	2.42967	0.015058	-0.00311541	0.515397	1.51637	0.697653	-1.51695	0.672486	3.03331	0.77856	0.798571	0.436703	All	-0.00340658	0.0113403	0.798029	0.00835445
S952	2	SI [18 -1] cond=All All	5		0	trials		0	0.3	0.7	-0.13566	1.02304	-0.0124597	2.78001	,,,,	1.17688e-11	1	25.4509	0	1	1	1	1	0.5	0.5	SI [18 -1] cond=All	-0.137153	0.00957767	0.825235	0.00659554	-0.0185972	0.00827597	2.45643	0.0119983	-0.13566	0.493842	1.42879	0.632062	-1.73479	0.656784	3.16359	0.686892	0.825196	0.337931	All	-0.136408	0.010637	0.825616	0.00720222
S1142	3	SI [-1 18] cond=w_aA w_AA	5		0	trials		0	0.3	0.7	-0.147151	0.81697	0.140329	3.38476	,,,,	3.08303e-14	1.10496e-13	12.8492	56.107	0.548196	0.000758566	0.025532	8.16528e-08	0.805556	0.73913	SI [-1 18] cond=w_aA	-0.119091	0.0356436	0.887321	0.0350005	0.0920741	0.032355	2.39802	0.0482513	-0.116015	0.447273	1.54177	0.662653	-1.67014	0.637405	3.21191	0.822369	0.890441	0.434938	w_AA	-0.149232	0.0573111	0.618174	0.0395523
S1143	3	SI [-1 18] cond=w_aA w_AA	5		0	trials		0	0.3	0.7	0.194248	0.907607	0.226397	3.61684	,,,,	0.000727185	0.000167308	3.38565	14.2262	0.297558	0.260866	0.000695909	0.000649487	0.691489	0.525	SI [-1 18] cond=w_aA	0.151327	0.032326	1.02349	0.0542369	0.0664448	0.0363585	2.57065	0.0550777	0.148354	0.341394	1.94562	0.797816	-1.53376	0.611866	3.47938	1.00157	1.01998	0.666605	w_AA	0.193327	0.0525792	0.812035	0.063596
S732	3	SI [-1 18] cond=w_aA w_AA	15		0	trials		0	0.3	0.7	0.389064	1.23074	0.293139	2.98253	,,,,	0.827734	0.370036	0.0474028	0.804985	0.149996	0.0275068	0.233947	0.268139	0.5	0.5	SI [-1 18] cond=w_aA	0.460101	0.0298301	1.24239	0.0617767	0.259405	0.0409645	2.55883	0.0636381	0.461581	0.304955	2.57097	0.744054	-1.30405	0.504023	3.87502	1.01919	1.23804	0.59102	w_AA	0.382106	0.0611878	1.16125	0.0993341
S735	3	SI [-1 18] cond=w_aA w_AA	15		0	trials		0	0.3	0.7	0.603526	1.21928	0.34414	3.10948	,,,,	0.327628	3.52476e-06	0.961144	22.2701	3.69851e-10	5.14597e-09	0.0522701	7.72408e-05	0.884615	0.636364	SI [-1 18] cond=w_aA	0.961249	0.039778	1.54543	0.0686388	0.189092	0.0410547	2.43579	0.0489614	0.965286	0.35979	3.1932	0.800001	-1.01036	0.476878	4.20356	0.971187	1.54121	0.686267	w_AA	0.553786	0.0731217	1.0717	0.101675
S736	3	SI [-1 18] cond=w_aA w_AA	15		0	trials		0	0.3	0.7	0.501124	1.64496	0.856668	4.14055	,,,,	0.807648	0.0609305	0.0593918	3.54196	0.000226481	0.00211934	0.00186035	0.082069	0.5	0.5	SI [-1 18] cond=w_aA	0.905699	0.124991	1.93398	0.23781	0.437857	0.0806715	2.59252	0.0978846	0.905312	0.662874	3.58746	1.64593	-0.964994	0.523244	4.55245	1.53199	1.93711	1.28524	w_AA	0.47342	0.125434	1.42507	0.278743
S776	3	SI [-1 18] cond=w_aA w_AA	15		0	trials		0	0.3	0.7	0.773178	1.61329	0.487857	3.22149	,,,,	0.206605	0.00336607	1.58524	8.73623	1.67222e-07	1.8024e-06	0.00727067	0.00395365	0.868421	0.625	SI [-1 18] cond=w_aA	1.22369	0.0832443	1.90695	0.166583	0.300196	0.056572	2.24577	0.0446115	1.2241	0.624569	3.66109	1.4364	-0.703751	0.68412	4.36485	1.45719	1.90866	1.14016	w_AA	0.722016	0.101197	1.41264	0.168358
S950	3	SI [-1 18] cond=w_aA w_AA	5		0	trials		0	0.3	0.7	0.0378763	0.871464	-0.0106674	2.78466	,,,,	2.30101e-06	0.61932	13.2587	0.247074	0.0295897	0.0516491	0.312812	0.315881	0.925	0.4375	SI [-1 18] cond=w_aA	-0.155858	0.0727142	0.624081	0.0443681	-0.0293637	0.0542811	2.42742	0.0793876	-0.153504	0.578922	1.20806	0.818764	-1.50763	0.652191	2.71569	0.860618	0.625681	0.354838	w_AA	0.0376019	0.106802	0.671359	0.0647958
S952	3	SI [-1 18] cond=w_aA w_AA	5		0	trials		0	0.3	0.7	-0.0611889	0.874525	0.0269029	2.87521	,,,,	0.00145832	0.591242	6.58774	0.288657	0.0402009	0.152944	0.290922	0.740889	0.6625	0.558824	SI [-1 18] cond=w_aA	0.0426917	0.036899	0.7653	0.0228487	-0.0289634	0.0348537	2.50978	0.0546084	0.0447554	0.405659	1.56923	0.595883	-1.52075	0.523232	3.08998	0.591035	0.763925	0.256606	w_AA	-0.0683057	0.0662344	0.74961	0.0421557
S1142	4	SI [-1 18] cond=w_aa w_Aa	5		0	trials		0	0.3	0.7	-0.269906	1.13099	0.152551	2.90742	,,,,	0.000310745	7.15832e-16	4.30351	70.0912	2.04932e-08	2.65218e-15	0.135589	5.36439e-12	0.77193	0.755102	SI [-1 18] cond=w_aa	-0.171026	0.0362685	1.01902	0.0341606	0.0657961	0.0311747	2.38335	0.0425132	-0.167632	0.506233	1.58724	0.735496	-1.82971	0.638814	3.41695	0.761143	1.00784	0.454334	w_Aa	-0.452251	0.0293082	0.695416	0.0157957
S1143	4	SI [-1 18] cond=w_aa w_Aa	5		0	trials		0	0.3	0.7	0.0610509	1.29453	0.71922	5.18672	,,,,	6.68056e-16	0.0127835	12.4169	6.25598	0.905416	0.0262077	0.236653	0.0104358	0.617391	0.489796	SI [-1 18] cond=w_aa	0.0623348	0.0226153	1.12928	0.0582784	-0.0208843	0.0339675	2.4537	0.0402163	0.0629413	0.3476	1.89822	0.970218	-1.70248	0.465653	3.6007	1.05999	1.13163	0.792091	w_Aa	0.0603119	0.022208	1.34231	0.0563874
S732	4	SI [-1 18] cond=w_aa w_Aa	15		0	trials		0	0.3	0.7	-0.535596	0.775828	0.0461585	2.97438	,,,,	0.00141167	0.00930769	10.6427	6.96914	2.55965e-06	0.27475	0.000120941	0.0316721	0.8	0.7	SI [-1 18] cond=w_aa	-0.368747	0.0221292	0.606349	0.022108	-0.00579	0.0494108	2.6966	0.0711582	-0.368321	0.249876	1.03856	0.527686	-1.77634	0.478213	2.8149	0.641729	0.605403	0.234564	w_Aa	-0.634977	0.0417659	0.764865	0.041721
S735	4	SI [-1 18] cond=w_aa w_Aa	15		0	trials		0	0.3	0.7	-0.512717	0.599617	0.188123	3.37545	,,,,	0.00268662	0.615074	9.34422	0.254003	5.90574e-05	0.0111189	0.00157668	0.84075	0.75641	0.617647	SI [-1 18] cond=w_aa	-0.428295	0.0402322	0.513107	0.0282935	0.0451598	0.0545523	2.65951	0.0737799	-0.422841	0.345253	0.872889	0.550769	-1.69281	0.474249	2.5657	0.635765	0.514702	0.244099	w_Aa	-0.64744	0.0233663	0.527971	0.0168955
S736	4	SI [-1 18] cond=w_aa w_Aa	15		0	trials		0	0.3	0.7	-0.616683	0.812606	0.216411	4.2353	,,,,	0.935499	0.0264545	0.00659533	5.13505	8.6423e-08	0.00830169	2.22318e-11	0.0720503	0.826087	0.833333	SI [-1 18] cond=w_aa	-0.378535	0.039532	0.599149	0.0510116	0.269115	0.0687416	2.72481	0.137544	-0.378013	0.35443	1.12868	0.956308	-1.54025	0.426065	2.66893	1.00922	0.602123	0.425991	w_Aa	-0.800194	0.0382833	0.805998	0.0393094
S776	4	SI [-1 18] cond=w_aa w_Aa	15		0	trials		0	0.3	0.7	-0.454186	0.618542	0.675575	6.46034	,,,,	0.179348	0.517405	1.73827	0.421052	4.08202e-07	0.00369962	4.38778e-12	0.360265	0.944444	0.6	SI [-1 18] cond=w_aa	-0.35123	0.0431101	0.491426	0.0745006	0.239171	0.0809452	2.68985	0.11886	-0.350371	0.334731	0.915245	0.91725	-1.39172	0.370623	2.30696	0.953952	0.498622	0.6192	w_Aa	-0.658507	0.0320495	0.536097	0.024202
S950	4	SI [-1 18] cond=w_aa w_Aa	5		0	trials		0	0.3	0.7	-0.154562	0.844663	0.0312604	2.7552	,,,,	0.00888281	0.500671	4.89678	0.45602	0.745188	0.950544	0.552108	0.628761	0.675	0.588235	SI [-1 18] cond=w_aa	-0.138474	0.0466272	0.606986	0.0305311	0.0483888	0.0448731	2.41913	0.0449985	-0.138027	0.565024	1.21174	0.768824	-1.42872	0.721318	2.64046	0.769851	0.60514	0.3617	w_Aa	-0.170434	0.0541286	0.630918	0.0305334
S952	4	SI [-1 18] cond=w_aa w_Aa	5		0	trials		0	0.3	0.7	-0.0892531	0.988228	0.0152808	2.8675	,,,,	0.00532616	0.119205	5.37973	2.44944	0.00144607	0.120142	3.58444e-05	0.0299386	0.741379	0.72	SI [-1 18] cond=w_aa	0.0172227	0.0252145	0.817677	0.0224919	0.0484859	0.0273854	2.39007	0.0436741	0.0173046	0.346714	1.62907	0.554106	-1.52397	0.510465	3.15304	0.653653	0.817393	0.295851	w_Aa	-0.17101	0.0364227	0.910307	0.0332058
S1142	5	SI [18 -1] cond=FNoRewSw FRewSw	5		0	trials		0	0.3	0.7	0.384809	0.96056	-0.199606	3.14553	,,,,	4.45494e-06	0.545784	6.10245	0.365682	1.95956e-05	2.47279e-05	0.0088137	0.192275	0.628205	0.621212	SI [18 -1] cond=FNoRewSw	0.486188	0.0470231	0.661586	0.0311552	-0.00151064	0.0467926	2.55735	0.0560289	0.480238	0.524947	1.92967	0.634378	-0.932387	0.69139	2.86206	0.743452	0.66371	0.341281	FRewSw	0.19465	0.0409166	0.628909	0.0210765
S1143	5	SI [18 -1] cond=FNoRewSw FRewSw	5		0	trials		0	0.3	0.7	0.0494959	0.831779	0.257382	3.17754	,,,,	5.15389e-11	0.508007	8.68312	0.4389	0.216613	0.230531	0.44091	0.616999	0.568966	0.5	SI [18 -1] cond=FNoRewSw	0.072206	0.0257546	0.726634	0.0265476	0.165215	0.0423979	2.64671	0.0611275	0.0670477	0.405353	1.64375	0.678214	-1.34041	0.517385	2.98416	0.757011	0.725685	0.347397	FRewSw	0.0212496	0.0185445	0.723479	0.018592
S732	5	SI [18 -1] cond=FNoRewSw FRewSw	15		0	trials		0	0.3	0.7	0.301277	1.14019	0.124673	2.97262	,,,,	0.706075	0.0414315	0.143013	4.26332	0.0813296	0.0382114	0.974829	0.0703627	1	0.625	SI [18 -1] cond=FNoRewSw	0.343344	0.110173	1.01631	0.100063	0.0683364	0.0968566	2.34799	0.134048	0.348698	0.492828	2.10417	0.72707	-1.3085	0.693431	3.41268	0.87373	1.01775	0.514456	FRewSw	0.164034	0.0586497	0.792934	0.052805
S735	5	SI [18 -1] cond=FNoRewSw FRewSw	15		0	trials		0	0.3	0.7	0.689945	1.11816	-0.150931	2.64651	,,,,	0.964651	0.0793906	0.00198028	3.18281	0.766682	0.205461	0.755079	0.264165	1	0.625	SI [18 -1] cond=FNoRewSw	0.689358	0.103111	1.0658	0.152186	-0.0934257	0.100111	2.3909	0.15381	0.698747	0.39495	2.39286	0.530611	-1.08974	0.616452	3.4826	0.759901	1.08172	0.597257	FRewSw	0.669631	0.0748485	0.801139	0.0576801
S736	5	SI [18 -1] cond=FNoRewSw FRewSw	15		0	trials		0	0.3	0.7	0.581015	1.15851	0.312393	2.90701	,,,,	0.0915137	0.218951	2.88983	1.52583	0.000819049	0.0462941	0.101995	0.449824	0.806452	0.461538	SI [18 -1] cond=FNoRewSw	0.67121	0.0650037	1.05407	0.0960013	0.0587528	0.0613701	2.44508	0.0964716	0.671618	0.434375	2.44247	0.762123	-1.02824	0.508551	3.47071	0.921928	1.05374	0.644479	FRewSw	0.393611	0.034374	0.940128	0.0391574
S776	5	SI [18 -1] cond=FNoRewSw FRewSw	15		0	trials		0	0.3	0.7	0.44529	1.09352	0.219083	2.79122	,,,,	0.081284	0.49693	2.54094	0.463143	0.0443527	0.0375672	0.650348	0.117346	0.590909	0.673913	SI [18 -1] cond=FNoRewSw	0.499298	0.0496692	0.915543	0.060009	0.00274425	0.0562707	2.27967	0.0637702	0.499682	0.457947	2.05269	0.71021	-1.03206	0.526893	3.08474	0.847424	0.913357	0.55344	FRewSw	0.362415	0.0430391	0.860149	0.048909
S950	5	SI [18 -1] cond=FNoRewSw FRewSw	5		0	trials		0	0.3	0.7	0.248579	0.971003	0.00328327	2.72782	,,,,	0.00273005	0.842448	6.10024	0.0396204	0.0533801	0.146906	0.539095	0.452158	0.657143	0.633333	SI [18 -1] cond=FNoRewSw	0.298086	0.085852	0.723483	0.0564509	0.0365996	0.0609325	2.41016	0.0796117	0.295436	0.530016	1.76377	0.647768	-1.16632	0.691224	2.93009	0.756031	0.72516	0.387979	FRewSw	0.124286	0.0471415	0.699392	0.0383567
S952	5	SI [18 -1] cond=FNoRewSw FRewSw	5		0	trials		0	0.3	0.7	0.151071	0.931594	-0.0617218	2.81342	,,,,	0.213214	0.0915336	1.56012	2.88089	0.362876	0.733178	0.569077	0.427445	0.683333	0.375	SI [18 -1] cond=FNoRewSw	0.170824	0.08411	0.740187	0.0492477	-0.0163887	0.0703511	2.53807	0.110928	0.170107	0.460674	1.65759	0.600099	-1.37449	0.643104	3.03207	0.736554	0.739447	0.302437	FRewSw	0.101265	0.0465829	0.830026	0.0304791
S1142	1	SI [-1 18] cond=Rew NoRew	11		0	trials		0	0.3	0.7	0.18661	1.07631	-0.134877	3.39903	,,,,	2.13799e-62	8.10345e-17	53.6216	70.3799	0	1.07229e-145	2.07542e-302	1.62683e-15	0.946429	0.958333	SI [-1 18] cond=Rew	0.495404	0.0228211	0.473429	0.0145445	-0.0763038	0.0212922	2.51374	0.0320321	0.493997	0.541854	1.62135	0.776773	-0.683791	0.64687	2.30514	0.812354	0.474211	0.33688	NoRew	-0.77666	0.0140863	0.612849	0.00910614
S1143	1	SI [-1 18] cond=Rew NoRew	11		0	trials		0	0.3	0.7	0.239497	1.00987	-0.0357986	3.05291	,,,,	3.46028e-194	0.0920563	137.941	2.84009	0	3.39412e-183	2.64916e-161	0.0519509	0.908088	0.922857	SI [-1 18] cond=Rew	0.472251	0.0229793	0.598889	0.0159355	-0.0965902	0.0254491	2.68539	0.0373406	0.473867	0.513146	1.78666	0.666995	-0.916295	0.694445	2.70295	0.864468	0.597696	0.354271	NoRew	-0.599349	0.0153562	0.5596	0.00861779
S732	1	SI [-1 18] cond=Rew NoRew	6		0	trials		0	0.3	0.7	-0.0122175	0.986542	-0.165675	5.53516	,,,,	0.66463	0.743129	0.188098	0.107475	0.236996	0.128555	0.127003	0.754914	0.630081	0.519231	SI [-1 18] cond=Rew	-0.0171169	0.0215039	0.963028	0.0445651	0.0251177	0.036113	2.67025	0.0715138	-0.0190823	0.281899	1.75329	0.530111	-1.79576	0.746729	3.54906	0.874588	0.96141	0.524835	NoRew	0.00771741	0.0143872	0.945478	0.0167787
S735	1	SI [-1 18] cond=Rew NoRew	6		0	trials		0	0.3	0.7	-0.000582008	0.98821	0.00437118	3.20954	,,,,	0.237291	0.753274	1.39977	0.0989026	0.00013001	0.130241	0.213606	0.79483	0.631356	0.480392	SI [-1 18] cond=Rew	0.0322392	0.0191961	0.954639	0.0246291	-0.0356927	0.0382282	2.65525	0.0534413	0.0318931	0.285282	1.78634	0.556765	-1.76966	0.553567	3.556	0.747894	0.954084	0.331669	NoRew	-0.0707535	0.0149182	0.964906	0.0241217
S736	1	SI [-1 18] cond=Rew NoRew	6		0	trials		0	0.3	0.7	-0.0111326	0.982415	0.00468752	2.99776	,,,,	0.3686	0.694757	0.809915	0.154171	0.0906969	0.0568865	0.445944	0.366404	0.663265	0.571429	SI [-1 18] cond=Rew	0.00117396	0.0251534	0.969093	0.0281605	0.00550739	0.0432957	2.73208	0.0727031	0.0023446	0.266988	1.79694	0.554631	-1.7886	0.541031	3.58554	0.704311	0.966637	0.322277	NoRew	-0.041289	0.0149488	0.953829	0.0160605
S776	1	SI [-1 18] cond=Rew NoRew	6		0	trials		0	0.3	0.7	0.0254681	1.01126	-0.00965234	2.97937	,,,,	0.127588	0.162843	2.06532	1.95194	0.126524	0.283538	0.967421	0.398015	0.5	0.5	SI [-1 18] cond=Rew	0.0386268	0.0171982	0.990671	0.0178156	-0.0314024	0.0255871	2.67604	0.047451	0.039498	0.304432	1.83011	0.583505	-1.77845	0.552911	3.60857	0.72176	0.991178	0.338577	NoRew	0.00486506	0.0122994	0.952283	0.0155547
S950	1	SI [-1 18] cond=Rew NoRew	11		0	trials		0	0.3	0.7	0.305335	0.853393	-0.0934838	3.01607	,,,,	3.40471e-05	0.00177275	10.4009	9.8272	3.57358e-247	1.12134e-110	7.1999e-127	0.12933	0.99359	0.985075	SI [-1 18] cond=Rew	0.580172	0.0214664	0.552206	0.0198416	0.00218817	0.0307325	2.57919	0.053543	0.578961	0.301251	1.87791	0.54672	-0.710515	0.472694	2.58842	0.699306	0.551888	0.298879	NoRew	-0.576804	0.0159548	0.48977	0.00952908
S952	1	SI [-1 18] cond=Rew NoRew	11		0	trials		0	0.3	0.7	0.185963	1.12761	-0.10654	2.94335	,,,,	0.0135154	8.67131e-13	4.32057	52.3369	1.83147e-287	1.868e-189	7.08452e-130	3.83774e-12	0.97861	0.96875	SI [-1 18] cond=Rew	0.503523	0.0267582	0.742088	0.0209768	-0.104008	0.0283968	2.59259	0.0507339	0.50416	0.380889	1.97329	0.590689	-1.05463	0.551878	3.02792	0.703977	0.740387	0.334219	NoRew	-0.826914	0.0133115	0.575302	0.0122843
S1142	2	SI [18 -1] cond=All All	11		0	trials		0	0.3	0.7	0.152539	1.05392	-0.157637	3.00431	,,,,	2.7332e-37	1	31.4285	0	1	1	1	1	0.5	0.5	SI [18 -1] cond=All	0.152523	0.00830481	0.613406	0.00550528	-0.0151339	0.00644748	2.37542	0.00876608	0.152539	0.68894	1.41423	0.781808	-1.12903	0.820212	2.54325	0.820706	0.613548	0.427535	All	0.152292	0.00920824	0.613769	0.0054875
S1143	2	SI [18 -1] cond=All All	11		0	trials		0	0.3	0.7	0.280754	0.917191	-0.0497855	2.92656	,,,,	1.1606e-125	1	80.1847	2.20677e-13	1	1	1	1	0.5	0.5	SI [18 -1] cond=All	0.280472	0.0057859	0.666814	0.00450521	-0.0375324	0.00563257	2.53379	0.00800174	0.280754	0.536797	1.66329	0.663124	-1.13552	0.735925	2.79881	0.842558	0.666146	0.379568	All	0.279354	0.00665083	0.665908	0.00534691
S732	2	SI [18 -1] cond=All All	6		0	trials		0	0.3	0.7	0.0105685	0.994711	-0.0172763	2.99702	,,,,	0.381473	1	0.766402	0	1	1	1	1	0.5	0.5	SI [18 -1] cond=All	0.010397	0.00743175	0.971774	0.00881941	0.0086687	0.0100468	2.63271	0.01667	0.0105685	0.276209	1.78516	0.534567	-1.76398	0.571428	3.54914	0.740179	0.972513	0.361643	All	0.0102855	0.00604472	0.973024	0.00798415
S735	2	SI [18 -1] cond=All All	6		0	trials		0	0.3	0.7	0.0181851	1.0164	0.0329715	3.31002	,,,,	0.816253	1	0.0540208	0	1	1	1	1	0.5	0.5	SI [18 -1] cond=All	0.017974	0.00767324	0.992275	0.0102632	-0.0143013	0.0140207	2.66239	0.0195303	0.0181851	0.282083	1.81446	0.616872	-1.79546	0.559326	3.60992	0.790186	0.992034	0.381716	All	0.0174724	0.00895134	0.99281	0.0103528
S736	2	SI [18 -1] cond=All All	6		0	trials		0	0.3	0.7	0.0192098	1.01732	0.060681	3.29235	,,,,	0.109822	1	2.56154	0	1	1	1	1	0.5	0.5	SI [18 -1] cond=All	0.017535	0.00872367	0.987819	0.0136754	0.0208817	0.0115577	2.65331	0.021453	0.0192098	0.289089	1.84084	0.585379	-1.76011	0.532752	3.60095	0.765988	0.988794	0.399046	All	0.0210713	0.00909671	0.990102	0.011393
S776	2	SI [18 -1] cond=All All	6		0	trials		0	0.3	0.7	0.0145212	1.00921	-0.0406791	3.04768	,,,,	0.000263301	1	8.29327	0	1	1	1	1	0.5	0.5	SI [18 -1] cond=All	0.0144756	0.00681467	0.98388	0.00828904	0.000456953	0.0125073	2.65561	0.0193967	0.0145212	0.284993	1.81052	0.536681	-1.77811	0.582479	3.58863	0.745858	0.982662	0.362762	All	0.0137093	0.00709286	0.981833	0.00913302
S950	2	SI [18 -1] cond=All All	11		0	trials		0	0.3	0.7	0.403597	1.03195	-0.144984	2.97029	,,,,	0.0604965	1	2.80934	1.98697e-15	1	1	1	1	0.5	0.5	SI [18 -1] cond=All	0.401876	0.00971633	0.875109	0.0104924	-0.0367448	0.00972023	2.4193	0.0134591	0.403597	0.452651	1.95719	0.624475	-1.19778	0.673744	3.15497	0.807446	0.875902	0.473211	All	0.402622	0.00944353	0.876271	0.00980743
S952	2	SI [18 -1] cond=All All	11		0	trials		0	0.3	0.7	0.313889	1.04256	-0.124894	2.96861	,,,,	0.227557	1	1.48133	0	1	1	1	1	0.5	0.5	SI [18 -1] cond=All	0.312618	0.00738539	0.940043	0.0110884	-0.0460536	0.00841073	2.43569	0.01359	0.313889	0.392274	1.92529	0.593751	-1.34958	0.664078	3.27488	0.869188	0.941074	0.550402	All	0.314117	0.00725613	0.941003	0.010403
S1142	3	SI [-1 18] cond=w_aA w_AA	11		0	trials		0	0.3	0.7	0.439412	0.67468	0.148294	3.64617	,,,,	1.83863e-85	1.6816e-35	77.3582	162.054	1.05882e-21	1.4421e-33	0.00477392	2.58542e-17	0.916667	0.782609	SI [-1 18] cond=w_aA	0.965079	0.0362074	0.829943	0.0282079	0.0252421	0.0321896	2.2109	0.0381556	0.968684	0.511119	2.46474	0.688312	-0.51926	0.57127	2.984	0.655295	0.831656	0.397845	w_AA	0.417339	0.0655576	0.422913	0.0408761
S1143	3	SI [-1 18] cond=w_aA w_AA	11		0	trials		0	0.3	0.7	0.418521	0.782838	-0.0101866	3.25463	,,,,	1.45721e-139	4.02383e-05	101.274	16.9435	1.29394e-17	4.7012e-16	9.66189e-05	0.00334602	0.755319	0.65	SI [-1 18] cond=w_aA	0.904758	0.0557962	0.738977	0.0353711	-0.104836	0.0402366	2.55648	0.053587	0.896259	0.638576	2.34396	0.719846	-0.646077	0.739599	2.99004	0.816267	0.742183	0.424656	w_AA	0.407454	0.0674111	0.58432	0.0456774
S732	3	SI [-1 18] cond=w_aA w_AA	6		0	trials		0	0.3	0.7	-0.0157232	0.988499	-0.280898	6.7765	,,,,	0.298207	0.984094	1.08444	0.000397859	0.328019	0.995511	0.924249	0.932536	0.5	0.5	SI [-1 18] cond=w_aA	-0.0558519	0.0232004	0.964529	0.0305537	0.0854715	0.0584687	2.85607	0.108956	-0.0543085	0.238375	1.75672	0.486577	-1.80598	0.56702	3.5627	0.672135	0.96402	0.30301	w_AA	-0.0218797	0.0469622	0.973719	0.12084
S735	3	SI [-1 18] cond=w_aA w_AA	6		0	trials		0	0.3	0.7	0.0228851	0.978548	-0.0281568	3.01576	,,,,	0.0740399	0.468242	3.21178	0.52736	0.118925	0.336113	0.476781	0.843573	0.5	0.5	SI [-1 18] cond=w_aA	0.0943216	0.0355593	0.91483	0.0346766	-0.0380951	0.0577629	2.7615	0.0659664	0.0910093	0.312115	1.85056	0.627926	-1.71381	0.555387	3.56437	0.756804	0.91634	0.293735	w_AA	0.0141441	0.0568519	0.962312	0.0688762
S736	3	SI [-1 18] cond=w_aA w_AA	6		0	trials		0	0.3	0.7	-0.00628772	0.996433	0.0261908	3.02829	,,,,	0.740917	0.414839	0.109552	0.666982	0.760828	0.34583	0.400042	0.910501	1	0.3	SI [-1 18] cond=w_aA	0.0138202	0.0499304	1.04426	0.0654174	0.133405	0.101586	2.63461	0.103831	0.0123622	0.306388	1.91877	0.462989	-1.70769	0.567028	3.62646	0.804826	1.03686	0.402233	w_AA	-0.0136025	0.0737812	0.962683	0.0914759
S776	3	SI [-1 18] cond=w_aA w_AA	6		0	trials		0	0.3	0.7	0.0252644	1.02089	-0.0146415	3.00236	,,,,	0.303687	0.203779	1.19649	1.62212	0.928005	0.588578	0.836322	0.575673	0.921053	0.6875	SI [-1 18] cond=w_aA	0.0246971	0.0336369	1.06004	0.0517952	0.0455211	0.0557866	2.5293	0.0800581	0.0300799	0.267942	1.87183	0.529374	-1.80656	0.589556	3.67838	0.820923	1.0594	0.349523	w_AA	0.0238325	0.0695962	0.987446	0.0713773
S950	3	SI [-1 18] cond=w_aA w_AA	11		0	trials		0	0.3	0.7	0.553484	0.563152	0.0426636	3.13618	,,,,	0.0424603	4.92945e-08	3.17539	30.4969	1.70871e-06	4.81503e-12	0.185131	1.9576e-05	0.95	0.625	SI [-1 18] cond=w_aA	0.801437	0.0402904	0.751239	0.0382322	0.214213	0.0495835	2.48991	0.0925676	0.803524	0.321004	2.41935	0.553929	-0.592595	0.357266	3.01194	0.581353	0.756932	0.29524	w_AA	0.538363	0.0602939	0.494469	0.0525223
S952	3	SI [-1 18] cond=w_aA w_AA	11		0	trials		0	0.3	0.7	0.475681	0.827748	-0.0309539	3.08523	,,,,	0.00731922	0.0828458	4.94968	3.01623	5.97638e-08	7.06151e-08	0.000200198	0.137675	0.825	0.735294	SI [-1 18] cond=w_aA	0.724551	0.0267204	0.800188	0.0284111	0.0463804	0.0385911	2.53353	0.0704611	0.72711	0.312959	2.32796	0.55983	-0.810731	0.471159	3.13869	0.72615	0.800624	0.322924	w_AA	0.452665	0.0547233	0.719102	0.0463908
S1142	4	SI [-1 18] cond=w_aa w_Aa	11		0	trials		0	0.3	0.7	-0.719385	0.863622	0.164331	2.86611	,,,,	5.05006e-07	2.6831e-20	6.89744	93.8832	6.60952e-12	1.82791e-24	0.127971	3.51099e-18	0.758772	0.683673	SI [-1 18] cond=w_aa	-0.589415	0.0377305	0.709489	0.0201348	0.263874	0.0338758	2.35503	0.0480933	-0.593694	0.493575	0.923546	0.611451	-1.88041	0.585645	2.80396	0.657576	0.707582	0.294367	w_Aa	-0.945134	0.0289304	0.4209	0.0142869
S1143	4	SI [-1 18] cond=w_aa w_Aa	11		0	trials		0	0.3	0.7	-0.559211	0.788665	0.144453	3.10745	,,,,	1.63806e-29	0.0107973	23.5722	6.5608	1.28414e-05	0.37648	7.08836e-07	0.00456679	0.656522	0.581633	SI [-1 18] cond=w_aa	-0.481033	0.0342583	0.554999	0.0230439	0.169346	0.0371551	2.77285	0.0548983	-0.473544	0.459414	0.889853	0.712465	-1.72349	0.578715	2.61334	0.84211	0.558519	0.335619	w_Aa	-0.682991	0.0235766	0.641964	0.0172833
S732	4	SI [-1 18] cond=w_aa w_Aa	6		0	trials		0	0.3	0.7	0.0309263	0.968677	0.0629999	2.98529	,,,,	0.0291391	0.762701	4.86654	0.0915489	0.340933	0.980227	0.345859	0.489764	0.5	0.5	SI [-1 18] cond=w_aa	-0.0031248	0.026281	0.946901	0.0263566	0.0794501	0.0563666	2.765	0.0828847	-0.000149618	0.279115	1.81972	0.566234	-1.74694	0.544496	3.56666	0.795075	0.945299	0.321227	w_Aa	0.0494375	0.0383264	0.924262	0.0435218
S735	4	SI [-1 18] cond=w_aa w_Aa	6		0	trials		0	0.3	0.7	-0.0613615	1.00214	0.0709448	3.76661	,,,,	0.555597	0.368192	0.349087	0.815093	0.899834	0.464514	0.975565	0.556202	0.5	0.5	SI [-1 18] cond=w_aa	-0.0596058	0.0320354	0.957242	0.0404519	-0.0533853	0.0500939	2.60793	0.0764017	-0.0589657	0.250729	1.6793	0.554385	-1.84173	0.545012	3.52103	0.753872	0.952265	0.373541	w_Aa	-0.0668749	0.027454	1.02454	0.0573731
S736	4	SI [-1 18] cond=w_aa w_Aa	6		0	trials		0	0.3	0.7	-0.0457423	1.00757	-0.0338405	2.95407	,,,,	0.490289	0.991619	0.480804	0.000111114	0.165717	0.724909	0.741138	0.998053	0.695652	0.444444	SI [-1 18] cond=w_aa	0.00556708	0.0348053	0.988433	0.0374791	-0.104682	0.0591728	2.66724	0.0939169	0.00463552	0.280463	1.73003	0.562207	-1.84265	0.580376	3.57268	0.718462	0.987318	0.364799	w_Aa	-0.0846763	0.0374062	0.987972	0.0546042
S776	4	SI [-1 18] cond=w_aa w_Aa	6		0	trials		0	0.3	0.7	0.010094	0.967064	0.0483127	2.85688	,,,,	0.191874	0.0208971	1.66922	5.44978	0.444612	0.0936712	0.642424	0.123784	0.625	0.533333	SI [-1 18] cond=w_aa	0.0223812	0.0395878	0.981921	0.0433169	0.0247213	0.0517471	2.58504	0.0730358	0.0227767	0.288015	1.83565	0.536282	-1.75228	0.485953	3.58793	0.703126	0.975906	0.342228	w_Aa	-0.0192376	0.0264504	0.860616	0.0257628
S950	4	SI [-1 18] cond=w_aa w_Aa	11		0	trials		0	0.3	0.7	-0.574198	0.618549	0.186927	3.01955	,,,,	0.00142445	0.126639	6.89043	2.36297	7.63093e-09	0.051796	8.30631e-06	0.0888934	0.7	0.794118	SI [-1 18] cond=w_aa	-0.349426	0.0291369	0.445348	0.0205731	0.15853	0.0452032	2.64579	0.0729046	-0.355094	0.376629	0.869699	0.583262	-1.49151	0.544764	2.36121	0.692855	0.443676	0.22448	w_Aa	-0.732774	0.036512	0.51043	0.0217942
S952	4	SI [-1 18] cond=w_aa w_Aa	11		0	trials		0	0.3	0.7	-0.851599	0.703721	-0.150567	3.16972	,,,,	0.331443	9.36684e-06	1.11064	20.726	1.14692e-12	0.144203	1.3293e-10	1.20668e-05	0.836207	0.72	SI [-1 18] cond=w_aa	-0.642298	0.0224502	0.490434	0.0152048	-0.0412142	0.0329312	2.55223	0.0411293	-0.642763	0.313339	0.58034	0.418944	-1.90874	0.508358	2.48908	0.599829	0.490485	0.229152	w_Aa	-1.00528	0.0320185	0.671302	0.0258399
S1142	5	SI [18 -1] cond=FNoRewSw FRewSw	11		0	trials		0	0.3	0.7	0.452973	1.08714	-0.0853206	2.78533	,,,,	0.000424902	1.87012e-07	4.21042	28.3603	5.8239e-07	1.11312e-11	0.416754	3.99401e-07	0.730769	0.590909	SI [18 -1] cond=FNoRewSw	0.569419	0.0502863	0.839208	0.0524478	-0.113857	0.0384903	2.22133	0.0524961	0.571809	0.584229	1.92376	0.678017	-0.920093	0.794263	2.84386	0.856991	0.8418	0.571552	FRewSw	0.220569	0.0426764	0.518693	0.0260121
S1143	5	SI [18 -1] cond=FNoRewSw FRewSw	11		0	trials		0	0.3	0.7	0.3737	0.927033	-0.0772683	2.9147	,,,,	1.19806e-15	0.157945	12.1053	2.00072	2.50349e-06	1.05283e-08	0.0102247	0.0139301	0.612069	0.6	SI [18 -1] cond=FNoRewSw	0.475431	0.0396127	0.646439	0.026518	-0.0684123	0.0331681	2.58247	0.0616073	0.475437	0.552567	1.81621	0.658269	-0.919054	0.77128	2.73526	0.858626	0.64602	0.401234	FRewSw	0.204292	0.0310158	0.565734	0.0184873
S732	5	SI [18 -1] cond=FNoRewSw FRewSw	6		0	trials		0	0.3	0.7	-0.0013234	1.02806	-0.0756688	3.12512	,,,,	0.554485	0.158584	0.351619	2.01654	0.450408	0.826667	0.203325	0.253402	0.888889	0.5	SI [18 -1] cond=FNoRewSw	-0.0140339	0.0572106	1.03711	0.0696241	-0.0518155	0.089045	2.63157	0.132386	-0.0130396	0.286842	1.80861	0.58098	-1.89302	0.605295	3.70162	0.774549	1.04037	0.411564	FRewSw	0.0354243	0.0315596	0.914832	0.0488689
S735	5	SI [18 -1] cond=FNoRewSw FRewSw	6		0	trials		0	0.3	0.7	-0.00850753	0.983216	0.115745	3.09605	,,,,	0.79532	0.815682	0.0678845	0.0548086	0.92637	0.527	0.718203	0.766458	0.5	0.5	SI [18 -1] cond=FNoRewSw	-0.0082868	0.0686915	0.952152	0.0782622	-0.000555432	0.124237	2.58265	0.176908	-0.0103822	0.281658	1.77842	0.561584	-1.78811	0.502388	3.56652	0.633515	0.965114	0.293998	FRewSw	-0.00330441	0.0499304	0.942619	0.0730517
S736	5	SI [18 -1] cond=FNoRewSw FRewSw	6		0	trials		0	0.3	0.7	0.00291908	1.06304	0.195226	4.15571	,,,,	0.802194	0.855608	0.0630095	0.0332429	0.0194136	0.108707	0.080894	0.776665	0.677419	0.461538	SI [18 -1] cond=FNoRewSw	0.0383887	0.041738	1.02929	0.081983	0.0773703	0.0644648	2.72072	0.122473	0.044034	0.270127	1.95372	0.804394	-1.74874	0.505445	3.70246	1.03898	1.03154	0.58012	FRewSw	-0.0809757	0.0298356	1.05387	0.0366733
S776	5	SI [18 -1] cond=FNoRewSw FRewSw	6		0	trials		0	0.3	0.7	0.0599621	1.00525	0.0348408	2.94842	,,,,	0.257755	0.662496	1.3648	0.191062	0.000930478	0.204905	0.0196756	0.442092	0.690909	0.434783	SI [18 -1] cond=FNoRewSw	0.10886	0.0257911	0.977882	0.0313105	0.0379289	0.0413601	2.59015	0.0789489	0.107293	0.253055	1.91746	0.544523	-1.65297	0.488263	3.57043	0.657602	0.979027	0.350529	FRewSw	-0.0198829	0.0203679	1.0096	0.0298219
S950	5	SI [18 -1] cond=FNoRewSw FRewSw	11		0	trials		0	0.3	0.7	0.464611	1.18368	-0.146941	2.77881	,,,,	0.019702	0.483926	4.01348	0.492025	0.000430824	0.00145661	0.0399264	0.318416	0.771429	0.7	SI [18 -1] cond=FNoRewSw	0.545901	0.0735723	0.994899	0.0589922	-0.128727	0.0775328	2.45525	0.0982697	0.545897	0.477066	2.16968	0.638021	-1.21119	0.665369	3.38087	0.776739	0.985227	0.462617	FRewSw	0.237123	0.0493835	0.910308	0.041701
S952	5	SI [18 -1] cond=FNoRewSw FRewSw	11		0	trials		0	0.3	0.7	0.433155	1.05813	-0.045533	2.74908	,,,,	0.253462	0.0711152	1.38409	3.29978	0.0412568	0.0146374	0.765271	0.0971465	0.75	0.625	SI [18 -1] cond=FNoRewSw	0.474844	0.0544147	0.992953	0.0818623	-0.0149573	0.065004	2.35188	0.106833	0.470742	0.384187	2.13141	0.593287	-1.2158	0.564593	3.34722	0.78229	0.983811	0.482311	FRewSw	0.324679	0.0460085	0.830695	0.0426912
[truncated: 15 more columns]

## Sheet: ED8k
mouseID	condition	conditionString	channel	channelVirus	channelSwapped	analysisMode	modelType	randomShuffle	testFraction	trainFraction	mean	var	skew	kurtosis	anovan	session_p	condition_p	session_F	condition_F	ttest_mean_p	ttest_max_p	ttest_min_p	ttest_delta_p	LDA_hyp_trainPred	LDA_hyp_testPred	cond1	moment1_bootstrap_cond1_avg	moment1_bootstrap_cond1_sd	moment2_bootstrap_cond1_avg	moment2_bootstrap_cond1_sd	moment3_bootstrap_cond1_avg	moment3_bootstrap_cond1_sd	moment4_bootstrap_cond1_avg	moment4_bootstrap_cond1_sd	mean_cond1_avg	mean_cond1_sd	max_cond1_avg	max_cond1_sd	min_cond1_avg	min_cond1_sd	delta_cond1_avg	delta_cond1_sd	var_cond1_avg	var_cond1_sd	cond2	moment1_bootstrap_cond2_avg	moment1_bootstrap_cond2_sd	moment2_bootstrap_cond2_avg	moment2_bootstrap_cond2_sd
S1142	1	SI [-1 18] cond=Rew NoRew	1		0	trials		0	0.3	0.7	0.390386	1.21144	-0.0868263	3.10093	,,,,	5.38841e-133	7.63764e-06	119.624	20.1118	0	5.54338e-267	5.88528e-296	0.137592	0.960714	0.966667	SI [-1 18] cond=Rew	0.763699	0.0235086	0.516162	0.0144184	-0.17726	0.0232461	2.59433	0.042615	0.76022	0.559769	1.91169	0.737982	-0.51669	0.684772	2.42838	0.851372	0.518273	0.352628	NoRew	-0.767423	0.0136619	0.472824	0.00813229
S1143	1	SI [-1 18] cond=Rew NoRew	1		0	trials		0	0.3	0.7	0.273725	1.01498	-0.0431499	3.0696	,,,,	3.86287e-161	0.000395132	111.629	12.5871	1.85721791E-315	6.15843e-207	5.9239e-160	0.000461987	0.909314	0.865714	SI [-1 18] cond=Rew	0.504446	0.0227718	0.617446	0.0144125	-0.0582708	0.0237263	2.61481	0.0318794	0.501239	0.513236	1.86	0.670219	-0.893916	0.701248	2.75392	0.833086	0.618767	0.350626	NoRew	-0.540478	0.0128697	0.557412	0.0092351
S732	1	SI [-1 18] cond=Rew NoRew	1		0	trials		0	0.3	0.7	0.0262006	1.43403	0.64306	3.42108	,,,,	0.216987	1.61725e-38	1.52677	189.147	8.60574e-131	1.94629e-122	3.42596e-45	2.63887e-60	0.96748	0.961538	SI [-1 18] cond=Rew	0.288508	0.0346493	1.26858	0.0548388	0.333618	0.0325387	2.39529	0.04647	0.286461	0.451729	2.36582	0.87783	-1.35809	0.461166	3.72391	0.951471	1.27703	0.732606	NoRew	-0.818818	0.0170785	0.495818	0.015187
S735	1	SI [-1 18] cond=Rew NoRew	1		0	trials		0	0.3	0.7	0.19585	1.51227	0.762126	3.75665	,,,,	0.00197463	6.10356e-37	9.66877	188.524	7.1271e-118	7.14559e-110	1.60441e-29	1.2475e-64	0.966102	0.970588	SI [-1 18] cond=Rew	0.546364	0.0353635	1.43704	0.0564255	0.368099	0.0337227	2.61033	0.0451976	0.547925	0.421863	2.82597	0.885928	-1.21422	0.483594	4.04019	0.977715	1.44312	0.815067	NoRew	-0.559523	0.014985	0.539901	0.0191088
S736	1	SI [-1 18] cond=Rew NoRew	1		0	trials		0	0.3	0.7	0.256892	2.24388	1.17734	5.27996	,,,,	0.215413	1.42533e-27	1.53876	134.568	1.00025e-98	8.64129e-71	1.97225e-21	7.93336e-55	0.979592	0.97619	SI [-1 18] cond=Rew	0.652507	0.0419662	2.19369	0.149744	0.408414	0.0536378	2.61377	0.0561072	0.648628	0.520471	3.4226	1.48396	-1.41956	0.458513	4.84216	1.45741	2.20042	1.6035	NoRew	-0.68226	0.026368	0.612016	0.0233045
S776	1	SI [-1 18] cond=Rew NoRew	1		0	trials		0	0.3	0.7	0.362155	1.68981	0.893586	4.0554	,,,,	0.229682	5.29473e-49	1.47431	256.027	1.08423e-141	5.14667e-125	1.59499e-30	2.31431e-77	0.986188	0.967532	SI [-1 18] cond=Rew	0.844656	0.0278079	1.60897	0.0662008	0.294108	0.0239497	2.26752	0.0242018	0.841302	0.524794	3.06336	1.06054	-0.937559	0.594824	4.00091	1.15871	1.60653	1.08587	NoRew	-0.398423	0.0148545	0.463441	0.0180908
S950	1	SI [-1 18] cond=Rew NoRew	1		0	trials		0	0.3	0.7	0.398719	0.950434	-0.253275	2.96318	,,,,	0.0295897	0.000772542	3.53352	11.3803	6.05164e-298	1.09334e-162	5.15768e-160	0.11259	0.987179	0.977612	SI [-1 18] cond=Rew	0.717839	0.0207957	0.562381	0.0190862	-0.0612233	0.0317383	2.5001	0.0419601	0.719321	0.289349	1.98069	0.497623	-0.60881	0.46848	2.5895	0.670413	0.563066	0.294499	NoRew	-0.635501	0.0186519	0.49543	0.00844476
S952	1	SI [-1 18] cond=Rew NoRew	1		0	trials		0	0.3	0.7	0.195892	1.06386	-0.076345	3.08518	,,,,	0.0391901	3.96726e-10	3.24875	39.8411	1.68616e-285	2.6757e-173	4.28301e-134	2.43089e-11	0.981283	0.98125	SI [-1 18] cond=Rew	0.506411	0.0227709	0.684976	0.0223263	-0.0415706	0.0360019	2.53902	0.0476011	0.50812	0.362319	1.92261	0.619764	-0.936438	0.518011	2.85905	0.736124	0.68571	0.351973	NoRew	-0.797763	0.0161214	0.53668	0.0100486
S1142	2	SI [-1 18] cond=w_aA w_aAA	1		0	trials		0	0.3	0.7	1.18808	1.02815	0.131731	3.28016	,,,,	0.0501417	1.27554e-06	2.16819	25.836	2.33712e-06	2.30135e-12	0.162691	6.72843e-06	0.853659	0.735294	SI [-1 18] cond=w_aA	1.37699	0.0621292	0.891884	0.0493145	-0.10641	0.0445692	2.35952	0.0758085	1.38294	0.59324	2.8949	0.665091	-0.280859	0.714333	3.17576	0.78241	0.886902	0.414285	w_aAA	0.931724	0.0397702	0.543448	0.0328048
S1143	2	SI [-1 18] cond=w_aA w_aAA	1		0	trials		0	0.3	0.7	0.791012	0.930912	-0.0318886	3.0236	,,,,	3.33573e-06	0.372585	5.85635	0.801736	0.00323613	0.00153582	0.0493252	0.475512	0.735294	0.607143	SI [-1 18] cond=w_aA	0.924754	0.0673015	0.705211	0.0391318	-0.0136001	0.0492017	2.53114	0.070636	0.91358	0.573399	2.37523	0.623466	-0.594479	0.692142	2.96971	0.716756	0.706797	0.328925	w_aAA	0.618886	0.0438626	0.64673	0.0279368
S732	2	SI [-1 18] cond=w_aA w_aAA	1		0	trials		0	0.3	0.7	0.469683	1.5401	0.501986	2.68504	,,,,	0.247035	0.343635	1.35957	0.907415	0.00508145	0.102693	0.158415	0.440521	0.653846	0.545455	SI [-1 18] cond=w_aA	0.348217	0.05603	1.37388	0.0979976	0.415793	0.0546196	2.40171	0.0746596	0.352227	0.425135	2.5736	0.78318	-1.28687	0.39849	3.86048	0.821682	1.3751	0.710335	w_aAA	0.612079	0.0433504	1.52005	0.0786611
S735	2	SI [-1 18] cond=w_aA w_aAA	1		0	trials		0	0.3	0.7	0.717717	1.71087	0.575709	3.19225	,,,,	0.46598	0.241104	0.538115	1.40082	0.0463932	0.195157	0.552685	0.457915	0.944444	0.375	SI [-1 18] cond=w_aA	0.796362	0.0635481	1.76265	0.156819	0.409792	0.104655	2.58767	0.113541	0.795607	0.373463	3.26753	0.84565	-1.1149	0.534498	4.38243	1.03649	1.76474	0.927348	w_aAA	0.610173	0.0498863	1.51352	0.0929886
S736	2	SI [-1 18] cond=w_aA w_aAA	1		0	trials		0	0.3	0.7	0.836021	2.86428	1.13081	4.51071	,,,,	0.0344104	0.325523	4.98401	1.00424	0.0288973	0.135048	0.0200538	0.45099	0.785714	0.5	SI [-1 18] cond=w_aA	1.00984	0.193755	2.94624	0.548609	0.724246	0.122915	2.60911	0.233504	1.0197	0.649025	4.37662	1.79853	-1.06399	0.522128	5.44061	1.6495	2.92112	1.98091	w_aAA	0.534193	0.073548	2.24819	0.25931
S776	2	SI [-1 18] cond=w_aA w_aAA	1		0	trials		0	0.3	0.7	1.03607	1.98532	0.777519	3.86436	,,,,	0.658489	0.14154	0.422093	2.24694	0.00486237	0.0700167	0.408814	0.151314	0.772727	0.7	SI [-1 18] cond=w_aA	1.23809	0.111991	1.86445	0.238052	0.288331	0.0914094	2.25056	0.0793906	1.2241	0.624569	3.66109	1.4364	-0.703751	0.68412	4.36485	1.45719	1.90866	1.14016	w_aAA	0.73006	0.0676752	1.46209	0.125053
S950	2	SI [-1 18] cond=w_aA w_aAA	1		0	trials		0	0.3	0.7	0.89001	0.825833	-0.029438	2.83283	,,,,	0.275728	0.382445	1.32594	0.777988	0.22595	0.0237101	0.428598	0.245552	0.964286	0.833333	SI [-1 18] cond=w_aA	0.932764	0.0625216	0.829194	0.0657801	0.0152381	0.0837527	2.42238	0.101499	0.933774	0.329466	2.48502	0.575514	-0.63666	0.469787	3.12168	0.727469	0.818246	0.350649	w_aAA	0.833033	0.0352137	0.716956	0.0384832
S952	2	SI [-1 18] cond=w_aA w_aAA	1		0	trials		0	0.3	0.7	0.678501	0.87454	-0.0506781	3.07686	,,,,	0.213218	0.285674	1.56982	1.15232	0.336647	0.0273955	0.547951	0.271698	0.66129	0.615385	SI [-1 18] cond=w_aA	0.709335	0.0412613	0.836497	0.0560264	0.0643036	0.0590594	2.59336	0.0728735	0.707904	0.326684	2.33172	0.558614	-0.836715	0.568716	3.16844	0.791505	0.834335	0.426314	w_aAA	0.636069	0.0366683	0.745872	0.0379092
S1142	3	SI [-1 18] cond=w_aAA w_aAAA	1		0	trials		0	0.3	0.7	0.829858	0.696529	-0.178608	3.34527	,,,,	2.58383e-06	0.349218	7.09374	0.884574	0.0108731	0.0515953	0.375521	0.538443	0.661765	0.607143	SI [-1 18] cond=w_aAA	0.928023	0.0475168	0.541977	0.0482834	-0.336216	0.0628182	2.70368	0.0981573	0.930474	0.436388	2.04784	0.594605	-0.449475	0.67133	2.49732	0.909063	0.546351	0.38988	w_aAAA	0.711575	0.0401018	0.491266	0.0323437
S1143	3	SI [-1 18] cond=w_aAA w_aAAA	1		0	trials		0	0.3	0.7	0.57698	0.806288	-0.182065	3.06802	,,,,	3.64998e-05	0.878229	5.47494	0.0236254	0.285029	0.484956	0.427921	0.822398	0.785714	0.416667	SI [-1 18] cond=w_aAA	0.618486	0.0563439	0.647744	0.0305399	-0.1184	0.0683559	2.80633	0.159713	0.620917	0.432644	2.02329	0.509635	-0.850065	0.678575	2.87336	0.720316	0.648698	0.297024	w_aAAA	0.521691	0.0403742	0.684497	0.0361551
S732	3	SI [-1 18] cond=w_aAA w_aAAA	1		0	trials		0	0.3	0.7	0.489792	1.49187	0.539282	2.79597	,,,,	0.885041	0.245409	0.0210614	1.37287	0.00361288	0.116841	0.110496	0.501432	0.5	0.5	SI [-1 18] cond=w_aAA	0.61295	0.0541368	1.53381	0.0840847	0.311181	0.058824	2.29552	0.0773475	0.611867	0.393924	2.83946	0.671384	-1.16053	0.41257	3.99999	0.820413	1.51201	0.689899	w_aAAA	0.343371	0.0367333	1.3103	0.0772542
S735	3	SI [-1 18] cond=w_aAA w_aAAA	1		0	trials		0	0.3	0.7	0.626511	1.50061	0.392366	2.71509	,,,,	0.00412083	0.77008	9.16145	0.0864829	0.63164	0.307103	0.940026	0.460819	0.821429	0.416667	SI [-1 18] cond=w_aAA	0.605926	0.0663005	1.52933	0.131425	0.380541	0.0838947	2.62973	0.138997	0.608093	0.356755	3.00112	0.752069	-1.19014	0.448327	4.19125	0.988451	1.5197	0.739044	w_aAAA	0.654956	0.0286307	1.46287	0.0768706
S736	3	SI [-1 18] cond=w_aAA w_aAAA	1		0	trials		0	0.3	0.7	0.586114	2.45144	0.857633	3.80358	,,,,	0.940881	0.731569	0.00566512	0.121617	0.594441	0.975248	0.740652	0.891539	1	0.25	SI [-1 18] cond=w_aAA	0.540411	0.085844	2.29645	0.331566	0.533755	0.118477	2.47501	0.178036	0.535452	0.308934	3.47959	0.866369	-1.53135	0.442442	5.01094	1.09184	2.26488	1.20626	w_aAAA	0.636282	0.16365	2.54245	0.501935
S776	3	SI [-1 18] cond=w_aAA w_aAAA	1		0	trials		0	0.3	0.7	0.76817	1.54246	0.477064	2.71028	,,,,	0.211962	0.964035	1.644	0.0020712	0.549098	0.92861	0.724691	0.769494	1	0.375	SI [-1 18] cond=w_aAA	0.722078	0.0850918	1.44967	0.164571	0.486214	0.10174	2.32421	0.116821	0.726363	0.374707	2.94563	0.856316	-0.852298	0.334335	3.79793	0.835286	1.45472	0.692979	w_aAAA	0.797854	0.10204	1.45266	0.116682
S950	3	SI [-1 18] cond=w_aAA w_aAAA	1		0	trials		0	0.3	0.7	0.793567	0.649467	-0.109985	2.76347	,,,,	0.12311	0.0059469	2.24282	8.72363	0.394599	0.66486	0.110626	0.108547	0.8	0.5	SI [-1 18] cond=w_aAA	0.829854	0.0618135	0.718119	0.0740147	-0.206554	0.0819145	2.39357	0.129794	0.826552	0.25227	2.14464	0.364187	-0.745364	0.466261	2.89	0.597199	0.721298	0.298451	w_aAAA	0.747577	0.0530946	0.478308	0.0245671
S952	3	SI [-1 18] cond=w_aAA w_aAAA	1		0	trials		0	0.3	0.7	0.601009	0.755265	-0.0845562	3.01543	,,,,	0.936425	0.0374515	0.0657425	4.48558	0.243329	0.0889945	0.242899	0.0395033	0.666667	0.45	SI [-1 18] cond=w_aAA	0.646228	0.052914	0.747504	0.0462772	-0.0990834	0.0561344	2.47466	0.0810214	0.640604	0.380022	2.09513	0.495591	-0.905002	0.572094	3.00013	0.732999	0.747616	0.366638	w_aAAA	0.550939	0.0337155	0.58384	0.030616
S1142	4	SI [-1 18] cond=w_Aa w_Aaa	1		0	trials		0	0.3	0.7	-0.949138	0.673043	0.27014	3.51633	,,,,	3.80192e-18	0.801252	19.4421	0.0635205	6.94301e-05	0.000913032	1.38121e-05	0.942627	0.647727	0.5	SI [-1 18] cond=w_Aa	-1.03937	0.0662572	0.441139	0.0330897	0.382754	0.0763365	2.81579	0.107752	-1.0308	0.504762	0.270766	0.708997	-2.06288	0.536044	2.33364	0.677375	0.439563	0.241338	w_Aaa	-0.741903	0.0403308	0.450328	0.0230404
S1143	4	SI [-1 18] cond=w_Aa w_Aaa	1		0	trials		0	0.3	0.7	-0.565793	0.744843	0.0986677	3.13874	,,,,	9.63173e-11	0.349785	9.08849	0.878061	0.000411155	0.0212885	0.000144195	0.252023	0.595238	0.583333	SI [-1 18] cond=w_Aa	-0.618518	0.0527657	0.610902	0.0359031	0.119728	0.062162	2.64042	0.122508	-0.624793	0.428977	0.800671	0.618256	-1.99082	0.597963	2.79149	0.73837	0.617579	0.290323	w_Aaa	-0.402992	0.0289861	0.562402	0.0263543
S732	4	SI [-1 18] cond=w_Aa w_Aaa	1		0	trials		0	0.3	0.7	-0.934152	0.671766	-0.0153254	2.75621	,,,,	0.866498	0.0013057	0.028409	10.9573	0.000187104	0.0381437	2.20733e-07	0.0325996	0.875	0.8	SI [-1 18] cond=w_Aa	-0.973728	0.0852072	0.664458	0.0648701	-0.060372	0.0928762	2.14135	0.0876055	-0.984753	0.29177	0.334744	0.464578	-2.33634	0.391282	2.67108	0.522285	0.654992	0.269391	w_Aaa	-0.704607	0.0410274	0.43664	0.0226342
S735	4	SI [-1 18] cond=w_Aa w_Aaa	1		0	trials		0	0.3	0.7	-0.693288	0.675317	-0.0376235	2.67247	,,,,	0.0442416	0.0797535	4.19089	3.15731	0.0100504	0.448266	0.0129673	0.381521	0.692308	0.7	SI [-1 18] cond=w_Aa	-0.729897	0.0589534	0.688831	0.0709258	-0.196221	0.0812239	2.1209	0.107376	-0.735088	0.231894	0.510319	0.483753	-2.11185	0.363891	2.62217	0.633731	0.685557	0.350755	w_Aaa	-0.565677	0.0399171	0.544917	0.0366086
S736	4	SI [-1 18] cond=w_Aa w_Aaa	1		0	trials		0	0.3	0.7	-0.979618	0.747954	-0.110754	2.27119	,,,,	0.14423	0.0250554	2.20356	5.34983	0.0475747	0.21177	0.00124277	0.0030378	0.916667	1	SI [-1 18] cond=w_Aa	-1.02094	0.0936127	0.789048	0.139435	-0.132468	0.0917328	1.92368	0.135547	-1.01168	0.260699	0.333193	0.418302	-2.42859	0.429017	2.76179	0.626714	0.781208	0.360184	w_Aaa	-0.82585	0.0252512	0.466418	0.0550175
S776	4	SI [-1 18] cond=w_Aa w_Aaa	1		0	trials		0	0.3	0.7	-0.610885	0.620021	-0.0836943	3.50277	,,,,	0.7099	0.154781	0.344664	2.07833	0.0216931	0.168285	0.00189305	0.286385	0.857143	0.833333	SI [-1 18] cond=w_Aa	-0.669102	0.12844	0.554844	0.112823	-0.221114	0.157094	2.41228	0.203642	-0.657822	0.352245	0.509301	0.528911	-1.93166	0.506866	2.44096	0.621742	0.535257	0.306093	w_Aaa	-0.358389	0.0832532	0.397217	0.0464108
S950	4	SI [-1 18] cond=w_Aa w_Aaa	1		0	trials		0	0.3	0.7	-0.830612	0.651586	0.0995513	3.03285	,,,,	0.178539	0.486805	1.75878	0.487877	9.92941e-05	0.0213934	0.00127791	0.454847	0.928571	0.833333	SI [-1 18] cond=w_Aa	-0.876093	0.128017	0.546919	0.070379	0.136077	0.193302	2.74247	0.267954	-0.884213	0.344315	0.533373	0.51385	-2.14743	0.494236	2.6808	0.572892	0.550399	0.214738	w_Aaa	-0.416889	0.0739992	0.485812	0.0367657
S952	4	SI [-1 18] cond=w_Aa w_Aaa	1		0	trials		0	0.3	0.7	-0.99644	0.677091	-0.0968918	3.17256	,,,,	0.2298	0.740008	1.48633	0.110564	2.54278e-05	0.0128353	0.0167224	0.901476	0.8	0.625	SI [-1 18] cond=w_Aa	-1.06424	0.0759794	0.600713	0.065183	0.0941562	0.0969724	2.51073	0.124985	-1.05698	0.344963	0.313809	0.508968	-2.3517	0.579439	2.66551	0.706109	0.59413	0.309448	w_Aaa	-0.76141	0.0289357	0.571953	0.0252592
S1142	5	SI [-1 18] cond=w_Aaa w_Aaaa	1		0	trials		0	0.3	0.7	-0.721154	0.624091	0.509753	3.48571	,,,,	7.88245e-13	0.682759	16.3803	0.168077	0.658448	0.599866	0.654204	0.844274	0.87037	0.636364	SI [-1 18] cond=w_Aaa	-0.737591	0.070113	0.452409	0.0458854	0.520697	0.0847264	2.97123	0.133331	-0.736562	0.447588	0.621344	0.689803	-1.71968	0.478846	2.34103	0.727951	0.449896	0.281093	w_Aaaa	-0.701314	0.0482631	0.454692	0.0310902
S1143	5	SI [-1 18] cond=w_Aaa w_Aaaa	1		0	trials		0	0.3	0.7	-0.466634	0.650972	0.178169	3.22727	,,,,	5.59006e-05	0.392813	4.99114	0.738711	0.0181676	0.00337678	0.17112	0.272217	0.823529	0.5	SI [-1 18] cond=w_Aaa	-0.413998	0.0791344	0.553432	0.0621171	0.25472	0.11281	2.68589	0.124352	-0.403541	0.348186	1.01311	0.57699	-1.64898	0.552413	2.6621	0.771804	0.561578	0.306063	w_Aaaa	-0.615585	0.0616607	0.466877	0.035054
S732	5	SI [-1 18] cond=w_Aaa w_Aaaa	1		0	trials		0	0.3	0.7	-0.625875	0.438397	0.247668	3.17714	,,,,	0.704136	0.109589	0.147419	2.74484	0.0357112	0.779901	0.122615	0.25394	0.857143	0.666667	SI [-1 18] cond=w_Aaa	-0.699834	0.0702927	0.437142	0.0373653	0.313887	0.135343	2.607	0.230381	-0.700822	0.224145	0.590817	0.487925	-1.78513	0.324894	2.37595	0.530485	0.437635	0.1346	w_Aaaa	-0.498905	0.0561436	0.345322	0.0418383
S735	5	SI [-1 18] cond=w_Aaa w_Aaaa	1		0	trials		0	0.3	0.7	-0.580823	0.592577	0.141933	3.63488	,,,,	0.346971	0.995801	0.916186	2.8219e-05	0.752914	0.63815	0.471482	0.999884	1	0	SI [-1 18] cond=w_Aaa	-0.559827	0.0850018	0.537726	0.0658469	-0.197737	0.15836	2.40717	0.121074	-0.56789	0.259448	0.609559	0.514443	-1.86881	0.348994	2.47837	0.560189	0.543865	0.254892	w_Aaaa	-0.594229	0.0745219	0.537286	0.0844481
S736	5	SI [-1 18] cond=w_Aaa w_Aaaa	1		0	trials		0	0.3	0.7	-0.826517	0.462343	-0.00215972	2.20536	,,,,	0.551934	0.554061	0.38184	0.377686	0.927706	0.855798	0.802047	0.991834	0.5	NaN	SI [-1 18] cond=w_Aaa	-0.821721	0.0624394	0.469049	0.168127	-0.131711	0.220355	1.99438	0.332034	-0.83	0.120519	0.146539	0.302074	-1.91801	0.253218	2.06455	0.505762	0.466916	0.239184	w_Aaaa	-0.820899	0.17866	0.372472	0.070495
S776	5	SI [-1 18] cond=w_Aaa w_Aaaa	1		0	trials		0	0.3	0.7	-0.340368	0.503691	0.818932	4.86912	,,,,	0.352723	0.77179	1.13025	0.0877079	0.730474	0.608805	0.308602	0.870401	0.5	0.5	SI [-1 18] cond=w_Aaa	-0.352466	0.130272	0.405432	0.078032	0.227764	0.265116	2.80514	0.493786	-0.36681	0.386152	0.809519	1.003	-1.39004	0.311238	2.19956	0.790836	0.395954	0.224928	w_Aaaa	-0.294138	0.120617	0.404294	0.0963621
S950	5	SI [-1 18] cond=w_Aaa w_Aaaa	1		0	trials		0	0.3	0.7	-0.426602	0.54063	0.384156	3.21684	,,,,	0.00180736	0.392554	11.1914	0.786616	0.827344	0.674593	0.765593	0.494637	0.5	0.5	SI [-1 18] cond=w_Aaa	-0.400814	0.13535	0.490918	0.0740102	0.13325	0.230224	2.76922	0.517317	-0.412522	0.340786	0.933391	0.456106	-1.60643	0.380429	2.53982	0.422759	0.488262	0.178598	w_Aaaa	-0.439635	0.0804894	0.445902	0.0611618
S952	5	SI [-1 18] cond=w_Aaa w_Aaaa	1		0	trials		0	0.3	0.7	-0.693241	0.579865	-0.0868442	2.71663	,,,,	0.927342	0.180198	0.0755906	1.86784	0.00615564	0.69067	0.0126909	0.0879137	1	0.333333	SI [-1 18] cond=w_Aaa	-0.755683	0.0838679	0.56898	0.0712848	-0.0127588	0.15093	2.5733	0.280065	-0.760555	0.241464	0.570286	0.398018	-2.07799	0.36174	2.64828	0.483255	0.573744	0.218094	w_Aaaa	-0.518584	0.0486378	0.457476	0.052414
S1142	6	SI [18 -1] cond=Rew NoRew	1		0	trials		0	0.3	0.7	0.206307	1.00557	-0.100929	2.82323	,,,,	4.34365e-14	4.60558e-08	12.6361	30.0632	0.0953608	0.132544	0.000308452	1.20771e-05	0.577381	0.547222	SI [18 -1] cond=Rew	0.19399	0.023734	0.736814	0.0215715	-0.0243545	0.0179766	2.25304	0.0277686	0.195376	0.579977	1.54185	0.700554	-1.17644	0.756446	2.71829	0.856677	0.738922	0.478438	NoRew	0.239434	0.0161072	0.620414	0.0126063
S1143	6	SI [18 -1] cond=Rew NoRew	1		0	trials		0	0.3	0.7	0.242853	0.933138	-0.0735009	2.95661	,,,,	4.52976e-76	0.00909831	50.2528	6.81341	0.0826892	0.942968	0.00373387	0.00709176	0.546569	0.471429	SI [18 -1] cond=Rew	0.227577	0.0232163	0.689409	0.0159793	-0.0300826	0.0198758	2.54846	0.0305286	0.233209	0.538135	1.65434	0.651124	-1.21197	0.74523	2.86631	0.803003	0.687178	0.369585	NoRew	0.278475	0.0148994	0.636272	0.00931607
S732	6	SI [18 -1] cond=Rew NoRew	1		0	trials		0	0.3	0.7	0.382982	1.04529	0.00760331	2.86243	,,,,	2.80345e-05	0.449951	17.767	0.571377	0.167488	0.721512	0.215099	0.521128	0.634146	0.519231	SI [18 -1] cond=Rew	0.368673	0.0372531	0.91973	0.0443529	0.0551015	0.0388513	2.34706	0.0501832	0.370844	0.438792	1.97061	0.628637	-1.16323	0.626624	3.13384	0.872503	0.914255	0.56185	NoRew	0.422414	0.0216916	0.888531	0.0269948
S735	6	SI [18 -1] cond=Rew NoRew	1		0	trials		0	0.3	0.7	0.655338	1.17129	0.032121	2.58854	,,,,	1.68863e-05	0.170382	18.8555	1.88468	0.241936	0.0958213	0.00428687	0.521144	0.597458	0.539216	SI [18 -1] cond=Rew	0.643023	0.0349554	1.08038	0.0465657	-0.070152	0.032847	2.17514	0.0472429	0.641048	0.423403	2.23255	0.637766	-1.05822	0.575453	3.29077	0.822505	1.0815	0.58783	NoRew	0.687971	0.0210596	1.01259	0.0321299
S736	6	SI [18 -1] cond=Rew NoRew	1		0	trials		0	0.3	0.7	0.564694	1.19324	0.260362	2.93094	,,,,	0.0113085	0.269774	6.46645	1.22074	0.46291	0.275724	0.621266	0.492969	0.602041	0.571429	SI [18 -1] cond=Rew	0.577449	0.034667	1.05278	0.0459041	-0.0131587	0.0403083	2.37582	0.0558497	0.573871	0.433514	2.26723	0.786549	-1.12011	0.514774	3.38734	0.889413	1.05553	0.601497	NoRew	0.543859	0.0255407	1.12263	0.0341288
S776	6	SI [18 -1] cond=Rew NoRew	1		0	trials		0	0.3	0.7	0.470306	1.12592	0.165739	2.77344	,,,,	0.0143887	0.33869	4.26844	0.916703	0.6447	0.313467	0.772912	0.276904	0.582873	0.519481	SI [18 -1] cond=Rew	0.47329	0.0317405	0.924696	0.0319548	0.0736342	0.0284716	2.22523	0.0289189	0.477555	0.514502	2.03792	0.70469	-1.00382	0.609357	3.04173	0.825068	0.930734	0.589524	NoRew	0.464393	0.0224129	0.891435	0.0257274
S950	6	SI [18 -1] cond=Rew NoRew	1		0	trials		0	0.3	0.7	0.368736	0.963977	-0.137899	2.9513	,,,,	0.921681	0.859534	0.0815635	0.0313347	0.311489	0.387906	0.917243	0.578905	0.522436	0.567164	SI [18 -1] cond=Rew	0.363695	0.026085	0.853007	0.0324267	-0.0168699	0.0374637	2.3977	0.0481586	0.361361	0.393207	1.88528	0.537602	-1.19973	0.629149	3.08501	0.753274	0.851147	0.45169	NoRew	0.398476	0.01983	0.842623	0.0166751
S952	6	SI [18 -1] cond=Rew NoRew	1		0	trials		0	0.3	0.7	0.338445	1.07914	-0.123298	3.01276	,,,,	0.98813	0.0419642	0.0119411	4.14618	4.40795e-07	0.857637	4.10964e-05	0.00190158	0.590909	0.5875	SI [18 -1] cond=Rew	0.306004	0.026962	0.974431	0.0370092	0.00175269	0.0323434	2.35661	0.0479776	0.302929	0.406588	1.94617	0.641172	-1.33256	0.685271	3.27873	0.899925	0.973767	0.566808	NoRew	0.451651	0.0199843	0.893087	0.0257001
S1142	7	SI [18 -1] cond=w_aA w_aAA	1		0	trials		0	0.3	0.7	0.186359	0.909762	-0.144033	2.67083	,,,,	0.00482337	0.444957	3.28787	0.587062	0.398406	0.961348	0.359265	0.467324	0.658537	0.470588	SI [18 -1] cond=w_aA	0.231039	0.063765	0.631566	0.0489327	-0.0614245	0.0506286	2.44884	0.0766937	0.220454	0.542113	1.47889	0.704941	-1.09997	0.687931	2.57886	0.847079	0.630981	0.443673	w_aAA	0.137269	0.0547701	0.687886	0.0290878
S1143	7	SI [18 -1] cond=w_aA w_aAA	1		0	trials		0	0.3	0.7	0.29778	0.942801	-0.0868792	3.11079	,,,,	0.00690444	0.753607	2.82911	0.0990324	0.650983	0.50342	0.367045	0.769591	0.5	0.5	SI [18 -1] cond=w_aA	0.329992	0.0543859	0.69996	0.054388	-0.0382241	0.0665866	2.72451	0.101478	0.316174	0.507325	1.77644	0.65111	-1.1432	0.769627	2.91963	0.89482	0.700297	0.418032	w_aAA	0.268923	0.0514396	0.747058	0.0424881
S732	7	SI [18 -1] cond=w_aA w_aAA	1		0	trials		0	0.3	0.7	0.418766	1.07768	-0.050063	2.81297	,,,,	0.00690464	0.68006	7.68553	0.171292	3.69179e-07	0.00160919	0.0442104	0.484377	0.75	0.772727	SI [18 -1] cond=w_aA	0.635147	0.0498099	0.95703	0.067974	-0.0160109	0.0601812	2.36968	0.0906871	0.626022	0.388738	2.21987	0.550586	-1.01997	0.690043	3.23985	0.84009	0.965968	0.563776	w_aAA	0.165845	0.0425468	0.913259	0.0557973
S735	7	SI [18 -1] cond=w_aA w_aAA	1		0	trials		0	0.3	0.7	0.625099	1.15764	0.0784345	2.67983	,,,,	0.0080752	0.727724	7.49222	0.122314	0.555379	0.874849	0.300744	0.483321	0.722222	0.5625	SI [18 -1] cond=w_aA	0.648714	0.0659894	1.10542	0.113474	-0.17214	0.074538	2.25307	0.107933	0.649917	0.371665	2.19375	0.656465	-1.11667	0.549785	3.31042	0.919517	1.09737	0.642328	w_aAA	0.582812	0.0524226	0.994538	0.1043
S736	7	SI [18 -1] cond=w_aA w_aAA	1		0	trials		0	0.3	0.7	0.53469	1.20101	0.302874	2.8451	,,,,	0.229542	0.0264592	1.51403	5.53713	0.555055	0.026207	0.814915	0.0343539	0.928571	0.666667	SI [18 -1] cond=w_aA	0.568122	0.162695	1.23845	0.181654	0.120087	0.207458	2.64993	0.348726	0.575756	0.506663	2.54753	0.825705	-1.20665	0.460457	3.75417	0.880461	1.23058	0.620265	w_aAA	0.471888	0.0940824	0.748708	0.0843263
S776	7	SI [18 -1] cond=w_aA w_aAA	1		0	trials		0	0.3	0.7	0.584844	1.27135	0.140476	2.65973	,,,,	0.310459	0.0615016	1.20372	3.69623	0.499471	0.239233	0.346122	0.0645232	1	0.3	SI [18 -1] cond=w_aA	0.619244	0.144249	0.90214	0.123132	-0.0461748	0.108165	2.25017	0.132716	0.629179	0.604462	2.09851	0.745498	-0.866553	0.698542	2.96506	0.751274	0.888521	0.53874	w_aAA	0.507967	0.0756608	1.23912	0.130959
S950	7	SI [18 -1] cond=w_aA w_aAA	1		0	trials		0	0.3	0.7	0.436021	0.876441	0.0447426	3.25409	,,,,	0.0679457	0.0582569	2.85633	3.77622	0.259913	0.133659	0.186853	0.0360273	0.5	0.5	SI [18 -1] cond=w_aA	0.495936	0.0866161	0.871727	0.0836384	-0.145422	0.0821302	2.50313	0.107585	0.491596	0.412553	2.01257	0.721095	-1.19248	0.670437	3.20505	0.938734	0.859438	0.451264	w_aAA	0.355038	0.0589715	0.593226	0.0652304
S952	7	SI [18 -1] cond=w_aA w_aAA	1		0	trials		0	0.3	0.7	0.446227	0.934314	-0.0947693	3.05764	,,,,	0.500215	0.371889	0.697587	0.804629	2.44588e-07	0.000376589	0.024006	0.475806	0.677419	0.653846	SI [18 -1] cond=w_aA	0.608255	0.0445804	0.881282	0.0587055	-0.0841907	0.0467587	2.31284	0.0770563	0.607417	0.323958	2.11776	0.587554	-0.971591	0.605951	3.08935	0.857591	0.874826	0.512707	w_aAA	0.237407	0.0379624	0.784149	0.0481555
S1142	8	SI [18 -1] cond=w_aAA w_aAAA	1		0	trials		0	0.3	0.7	0.146008	0.913147	-0.204663	2.71679	,,,,	0.000422378	0.382312	4.52769	0.770026	0.921456	0.419568	0.525601	0.228281	0.720588	0.357143	SI [18 -1] cond=w_aAA	0.141392	0.0586217	0.681273	0.0434966	-0.0693485	0.0453978	2.1899	0.0472889	0.141284	0.541002	1.47328	0.621084	-1.20799	0.67067	2.68127	0.768535	0.687143	0.359693	w_aAAA	0.135871	0.048235	0.624407	0.0331528
S1143	8	SI [18 -1] cond=w_aAA w_aAAA	1		0	trials		0	0.3	0.7	0.227537	0.925409	-0.0474649	3.0143	,,,,	0.00759185	0.371751	2.9971	0.806843	0.346385	0.373629	0.911656	0.460842	0.785714	0.458333	SI [18 -1] cond=w_aAA	0.27887	0.060932	0.748717	0.0651168	-0.111662	0.0608944	2.55065	0.0816602	0.272255	0.529549	1.69522	0.638066	-1.2727	0.753963	2.96792	0.853042	0.745954	0.442629	w_aAAA	0.171502	0.0504374	0.696639	0.0345463
S732	8	SI [18 -1] cond=w_aAA w_aAAA	1		0	trials		0	0.3	0.7	0.182957	0.927049	-0.00771282	2.8076	,,,,	0.0527152	0.267639	3.88755	1.2492	0.707651	0.505345	0.498526	0.332874	0.5	0.5	SI [18 -1] cond=w_aAA	0.161295	0.0511875	0.906848	0.0680939	0.117235	0.0628022	2.32671	0.0673407	0.167878	0.364095	1.80845	0.603818	-1.30535	0.565916	3.1138	0.791603	0.903529	0.483107	w_aAAA	0.201365	0.0420809	0.780213	0.0555502
S735	8	SI [18 -1] cond=w_aAA w_aAAA	1		0	trials		0	0.3	0.7	0.678422	1.15963	0.186124	2.69875	,,,,	0.0241104	0.93383	5.45701	0.00697273	0.1202	0.242778	0.691642	0.477196	0.714286	0.25	SI [18 -1] cond=w_aAA	0.589067	0.0877305	1.02002	0.146622	0.0189024	0.0638875	2.16632	0.0958651	0.59017	0.437983	2.1646	0.828338	-0.970236	0.568492	3.13484	1.08087	1.00563	0.784994	w_aAAA	0.798354	0.0625567	1.03094	0.0693486
S736	8	SI [18 -1] cond=w_aAA w_aAAA	1		0	trials		0	0.3	0.7	0.396698	0.972622	0.02176	3.00264	,,,,	0.252241	0.319776	1.4047	1.05041	0.446211	0.953411	0.832999	0.850469	1	0.5	SI [18 -1] cond=w_aAA	0.450381	0.115871	0.742318	0.0990072	-0.216288	0.138897	2.64953	0.27432	0.46749	0.410544	1.85134	0.675124	-1.1619	0.547743	3.01325	0.848279	0.742435	0.364601	w_aAAA	0.304807	0.109077	0.924379	0.146505
S776	8	SI [18 -1] cond=w_aAA w_aAAA	1		0	trials		0	0.3	0.7	0.439706	1.51437	0.203561	2.7083	,,,,	0.233476	0.984218	1.53594	0.000398624	0.461373	0.790979	0.717589	0.970803	0.5	0.5	SI [18 -1] cond=w_aAA	0.517473	0.11431	1.24034	0.159744	0.301021	0.101419	2.14477	0.112779	0.511822	0.476929	2.37856	0.792143	-1.0564	0.55291	3.43496	0.88961	1.24526	0.647273	w_aAAA	0.316452	0.136421	1.25619	0.167272
S950	8	SI [18 -1] cond=w_aAA w_aAAA	1		0	trials		0	0.3	0.7	0.302886	0.82084	-0.021905	3.1103	,,,,	0.0282769	0.115229	4.00919	2.6264	0.421952	0.846924	0.156049	0.332582	1	0.75	SI [18 -1] cond=w_aAA	0.344411	0.0845843	0.594402	0.0954637	0.00849758	0.12857	2.5386	0.110054	0.355436	0.408184	1.70165	0.670011	-0.954729	0.509924	2.65638	0.770203	0.59332	0.419723	w_aAAA	0.219121	0.0767496	0.770054	0.0588489
S952	8	SI [18 -1] cond=w_aAA w_aAAA	1		0	trials		0	0.3	0.7	0.255134	0.942905	-0.193753	3.08226	,,,,	0.429547	0.283287	0.854491	1.16772	0.667676	0.260262	0.598737	0.242352	0.895833	0.4	SI [18 -1] cond=w_aAA	0.22977	0.0522184	0.788678	0.062101	-0.0556426	0.0603812	2.36329	0.083165	0.23847	0.349725	1.69632	0.561901	-1.26891	0.709572	2.96523	0.892468	0.787023	0.456555	w_aAAA	0.270948	0.0446346	0.909465	0.0555538
S1142	9	SI [18 -1] cond=w_Aa w_Aaa	1		0	trials		0	0.3	0.7	0.189117	0.948689	-0.183947	2.9542	,,,,	0.00193163	0.30433	3.6162	1.06009	8.21144e-05	0.000684348	0.0267869	0.438498	0.636364	0.694444	SI [18 -1] cond=w_Aa	0.0851093	0.0816222	0.663466	0.0657647	-0.0345551	0.0552391	2.25933	0.0855289	0.0985858	0.583773	1.37555	0.724488	-1.20088	0.799243	2.57643	0.924353	0.650842	0.459678	w_Aaa	0.429637	0.0376974	0.705339	0.038426
S1143	9	SI [18 -1] cond=w_Aa w_Aaa	1		0	trials		0	0.3	0.7	0.346535	0.921732	-0.103216	2.95051	,,,,	3.24605e-07	0.0730898	6.20726	3.24393	0.0643014	0.0243073	0.727309	0.157546	0.5	0.5	SI [18 -1] cond=w_Aa	0.312567	0.0595128	0.678393	0.0446206	-0.0277397	0.0716957	2.55112	0.102502	0.308138	0.518376	1.75234	0.702025	-1.1063	0.767964	2.85864	0.906678	0.669351	0.361675	w_Aaa	0.454584	0.0422228	0.758031	0.0317753
S732	9	SI [18 -1] cond=w_Aa w_Aaa	1		0	trials		0	0.3	0.7	0.444058	1.05892	-0.0245171	2.77629	,,,,	0.869395	0.510129	0.0271782	0.436992	0.182827	0.111679	0.546952	0.498473	0.833333	0.6	SI [18 -1] cond=w_Aa	0.420001	0.110274	0.95496	0.142751	0.0799948	0.14099	2.35299	0.164123	0.418944	0.397488	2.0448	0.613611	-1.10529	0.601987	3.15009	0.874671	0.965421	0.594534	w_Aaa	0.557563	0.0673954	0.871573	0.0825438
S735	9	SI [18 -1] cond=w_Aa w_Aaa	1		0	trials		0	0.3	0.7	0.758504	1.09554	0.117271	2.70026	,,,,	0.222603	0.66745	1.51319	0.186104	0.621381	0.694444	0.776281	0.89054	0.846154	0.4	SI [18 -1] cond=w_Aa	0.752494	0.101027	1.00439	0.151576	0.0673841	0.113837	2.23208	0.143788	0.745572	0.409362	2.37148	0.640337	-0.806863	0.483669	3.17835	0.751266	1.01725	0.548252	w_Aaa	0.793938	0.057066	0.942753	0.0796248
S736	9	SI [18 -1] cond=w_Aa w_Aaa	1		0	trials		0	0.3	0.7	0.625965	1.18005	0.24153	2.91891	,,,,	0.658565	0.22013	0.197722	1.54352	0.695123	0.307567	0.898779	0.379647	0.916667	0.75	SI [18 -1] cond=w_Aa	0.629466	0.138089	1.16216	0.193941	0.0958646	0.130183	2.20293	0.17838	0.616369	0.402161	2.40316	0.782416	-1.05106	0.47603	3.45422	0.825482	1.15284	0.611622	w_Aaa	0.670259	0.0461319	0.882099	0.0559195
S776	9	SI [18 -1] cond=w_Aa w_Aaa	1		0	trials		0	0.3	0.7	0.517309	1.15158	0.294529	2.77192	,,,,	0.386452	0.17695	0.966503	1.86825	0.971382	0.500388	0.963978	0.556201	1	0.666667	SI [18 -1] cond=w_Aa	0.508556	0.169144	0.942224	0.261749	0.105236	0.171842	2.2775	0.239187	0.516251	0.499658	2.12493	0.859335	-0.931185	0.566424	3.05611	0.966684	0.988432	0.683803	w_Aaa	0.537237	0.132364	0.648983	0.0595238
S950	9	SI [18 -1] cond=w_Aa w_Aaa	1		0	trials		0	0.3	0.7	0.383862	0.936882	-0.294792	3.16889	,,,,	0.185434	0.512197	1.71931	0.433252	0.596049	0.358986	0.253696	0.757373	1	0.666667	SI [18 -1] cond=w_Aa	0.361619	0.168067	0.861775	0.165062	-0.170975	0.180327	2.47222	0.210697	0.375989	0.396823	1.83526	0.565306	-1.2814	0.70858	3.11666	0.84842	0.844839	0.485261	w_Aaa	0.447047	0.0631544	0.759925	0.0682564
S952	9	SI [18 -1] cond=w_Aa w_Aaa	1		0	trials		0	0.3	0.7	0.335842	1.07169	-0.31819	3.17062	,,,,	0.855218	0.560182	0.156576	0.341041	3.44595e-06	0.000409205	0.0137499	0.819078	0.75	0.6875	SI [18 -1] cond=w_Aa	0.257517	0.0825485	0.921437	0.124879	-0.0943932	0.085926	2.27348	0.131561	0.252901	0.404784	1.77881	0.579106	-1.35663	0.767277	3.13544	0.953234	0.951059	0.645465	w_Aaa	0.655352	0.0405221	0.880411	0.0526299
S1142	10	SI [18 -1] cond=w_Aaa w_Aaaa	1		0	trials		0	0.3	0.7	0.344759	0.836297	0.037135	2.82817	,,,,	0.0861793	0.038197	1.91589	4.41982	0.0321564	0.0128602	0.489148	0.158879	0.685185	0.5	SI [18 -1] cond=w_Aaa	0.421394	0.0595831	0.713602	0.0663878	-0.0819182	0.0757501	2.34895	0.0907893	0.424784	0.442946	1.73439	0.643122	-0.946498	0.686618	2.68089	0.863651	0.704792	0.44957	w_Aaaa	0.220004	0.0530241	0.541607	0.0426812
S1143	10	SI [18 -1] cond=w_Aaa w_Aaaa	1		0	trials		0	0.3	0.7	0.386569	0.939518	-0.0803487	2.71754	,,,,	0.0202663	0.276173	2.45647	1.2033	0.0608474	0.00814002	0.221406	0.354617	0.647059	0.5	SI [18 -1] cond=w_Aaa	0.451693	0.103282	0.765055	0.0724462	-0.0252192	0.0970892	2.58495	0.160409	0.452126	0.500446	1.98177	0.57662	-1.06695	0.687526	3.04873	0.838414	0.763656	0.392683	w_Aaaa	0.222191	0.0600156	0.661535	0.0396584
S732	10	SI [18 -1] cond=w_Aaa w_Aaaa	1		0	trials		0	0.3	0.7	0.581631	1.02269	-0.135503	2.68608	,,,,	0.18985	0.585469	1.81233	0.30502	0.732444	0.220647	0.672993	0.630828	1	0.666667	SI [18 -1] cond=w_Aaa	0.571758	0.118467	0.865908	0.133313	0.285161	0.182396	2.81511	0.305675	0.559863	0.434095	2.29803	0.57281	-1.00574	0.767501	3.30376	0.846685	0.868275	0.454757	w_Aaaa	0.606494	0.105981	0.937821	0.114784
S735	10	SI [18 -1] cond=w_Aaa w_Aaaa	1		0	trials		0	0.3	0.7	0.773334	1.00996	0.025923	2.59804	,,,,	0.771492	0.909531	0.0860585	0.0131564	0.637272	0.35273	0.442962	0.94529	1	0.333333	SI [18 -1] cond=w_Aaa	0.791834	0.101201	0.921578	0.172997	0.12018	0.159984	2.41632	0.197056	0.7973	0.340423	2.43675	0.573704	-0.769564	0.523593	3.20632	0.804837	0.943456	0.560034	w_Aaaa	0.743441	0.0861484	0.924799	0.0685164
S736	10	SI [18 -1] cond=w_Aaa w_Aaaa	1		0	trials		0	0.3	0.7	0.642076	0.872478	-0.274792	2.45652	,,,,	0.735875	0.904989	0.121071	0.0150718	0.397239	0.630399	0.655167	0.486418	1	NaN	SI [18 -1] cond=w_Aaa	0.668405	0.125712	0.847678	0.146099	-0.246029	0.266679	2.40469	0.427905	0.670748	0.186752	2.12791	0.312526	-1.07347	0.482846	3.20138	0.447123	0.877151	0.248168	w_Aaaa	0.544027	0.0883624	0.877978	0.174638
S776	10	SI [18 -1] cond=w_Aaa w_Aaaa	1		0	trials		0	0.3	0.7	0.607626	0.97592	0.0432069	2.74015	,,,,	0.623046	0.492947	0.490781	0.497733	0.479316	0.355136	0.585442	0.634512	1	0.5	SI [18 -1] cond=w_Aaa	0.523771	0.280295	0.643056	0.103885	-0.0676439	0.239996	2.79897	0.295132	0.522807	0.660825	1.9254	0.811259	-0.939913	0.503081	2.86531	0.718633	0.64883	0.26595	w_Aaaa	0.738758	0.130857	0.785812	0.150916
S950	10	SI [18 -1] cond=w_Aaa w_Aaaa	1		0	trials		0	0.3	0.7	0.511597	0.883184	0.206993	2.60739	,,,,	0.187278	0.492134	1.93238	0.502056	0.349617	0.933952	0.492036	0.776914	1	1	SI [18 -1] cond=w_Aaa	0.433616	0.113044	0.745158	0.117037	-0.0454401	0.14835	2.33985	0.229164	0.445271	0.298005	2.01184	0.608974	-1.01953	0.320639	3.03137	0.505729	0.761314	0.296058	w_Aaaa	0.624208	0.131798	0.873414	0.118813
S952	10	SI [18 -1] cond=w_Aaa w_Aaaa	1		0	trials		0	0.3	0.7	0.649296	0.989109	-0.258353	2.60128	,,,,	0.36477	0.51033	1.03727	0.442137	0.787741	0.719172	0.744271	0.973432	1	0	SI [18 -1] cond=w_Aaa	0.668958	0.127861	0.8943	0.129828	-0.108962	0.147261	2.41049	0.205032	0.659022	0.397951	2.20264	0.489212	-0.975496	0.58078	3.17814	0.609369	0.877369	0.386745	w_Aaaa	0.616661	0.0654796	1.0059	0.154365
S1142	1	SI [-1 18] cond=Rew NoRew	5		0	trials		0	0.3	0.7	0.18661	1.07631	-0.134877	3.39903	,,,,	2.13799e-62	8.10345e-17	53.6216	70.3799	0	1.07229e-145	2.07542e-302	1.62683e-15	0.95119	0.963889	SI [-1 18] cond=Rew	0.491855	0.0217495	0.471956	0.0118534	-0.0801994	0.0204586	2.51965	0.030962	0.493997	0.541854	1.62135	0.776773	-0.683791	0.64687	2.30514	0.812354	0.474211	0.33688	NoRew	-0.773596	0.0154752	0.613383	0.00882966
S1143	1	SI [-1 18] cond=Rew NoRew	5		0	trials		0	0.3	0.7	0.239497	1.00987	-0.0357986	3.05291	,,,,	3.46028e-194	0.0920563	137.941	2.84009	0	3.39412e-183	2.64916e-161	0.0519509	0.932598	0.877143	SI [-1 18] cond=Rew	0.477474	0.0268798	0.598196	0.0159107	-0.0998888	0.023299	2.6883	0.0383167	0.473867	0.513146	1.78666	0.666995	-0.916295	0.694445	2.70295	0.864468	0.597696	0.354271	NoRew	-0.600285	0.0128056	0.55873	0.00933801
S732	1	SI [-1 18] cond=Rew NoRew	5		0	trials		0	0.3	0.7	0.179226	1.26353	0.345185	3.10687	,,,,	0.323654	7.84661e-27	0.975414	124.446	3.85933e-123	4.21619e-93	3.60253e-31	4.23603e-31	0.95935	0.961538	SI [-1 18] cond=Rew	0.389213	0.0292301	1.17238	0.0421262	0.167473	0.0451195	2.52828	0.0454183	0.386757	0.364637	2.36096	0.707681	-1.39166	0.519731	3.75261	0.82982	1.16917	0.545639	NoRew	-0.494047	0.015153	0.687494	0.0145622
S735	1	SI [-1 18] cond=Rew NoRew	5		0	trials		0	0.3	0.7	0.280136	1.33776	0.539184	3.40658	,,,,	0.163747	2.24224e-33	1.94464	166.747	2.50868e-121	1.03765e-96	4.19455e-39	1.18287e-42	0.978814	0.970588	SI [-1 18] cond=Rew	0.63852	0.0341168	1.18077	0.0461398	0.145082	0.0317561	2.49344	0.0395769	0.635788	0.413838	2.60268	0.821548	-1.14561	0.490634	3.74829	0.914978	1.17646	0.638146	NoRew	-0.483862	0.0152787	0.524175	0.0129398
S736	1	SI [-1 18] cond=Rew NoRew	5		0	trials		0	0.3	0.7	0.244681	1.68145	1.01092	4.92613	,,,,	0.603531	6.14337e-21	0.270063	96.9204	1.06026e-71	1.63299e-53	5.4923e-23	1.40629e-32	0.94898	0.916667	SI [-1 18] cond=Rew	0.557443	0.0449866	1.56197	0.0950525	0.38463	0.0424311	2.60338	0.0566265	0.549418	0.512615	2.9381	1.27141	-1.25282	0.469465	4.19092	1.28209	1.57684	1.11273	NoRew	-0.485795	0.0206045	0.632673	0.0233129
S776	1	SI [-1 18] cond=Rew NoRew	5		0	trials		0	0.3	0.7	0.301701	1.8165	0.983705	4.6829	,,,,	0.176474	2.16457e-35	1.73911	173.573	8.12999e-159	4.85663e-105	4.01543e-71	2.51346e-57	0.983425	0.967532	SI [-1 18] cond=Rew	0.876666	0.0324563	1.48292	0.0605028	0.21324	0.0254126	2.26769	0.0261235	0.877354	0.575623	2.93218	1.29962	-0.876507	0.511154	3.80868	1.30331	1.47371	1.21119	NoRew	-0.612156	0.0153768	0.456429	0.0157904
S950	1	SI [-1 18] cond=Rew NoRew	5		0	trials		0	0.3	0.7	0.305335	0.853393	-0.0934838	3.01607	,,,,	3.40471e-05	0.00177275	10.4009	9.8272	3.57358e-247	1.12134e-110	7.1999e-127	0.12933	0.996795	0.977612	SI [-1 18] cond=Rew	0.574545	0.0189769	0.548093	0.0218438	0.00103742	0.0385774	2.58264	0.047765	0.578961	0.301251	1.87791	0.54672	-0.710515	0.472694	2.58842	0.699306	0.551888	0.298879	NoRew	-0.579432	0.0169549	0.488554	0.0107707
S952	1	SI [-1 18] cond=Rew NoRew	5		0	trials		0	0.3	0.7	0.185963	1.12761	-0.10654	2.94335	,,,,	0.0135154	8.67131e-13	4.32057	52.3369	1.83147e-287	1.868e-189	7.08452e-130	3.83774e-12	0.975936	0.9625	SI [-1 18] cond=Rew	0.505298	0.0241337	0.743526	0.0240533	-0.0977976	0.0330817	2.58311	0.0449288	0.50416	0.380889	1.97329	0.590689	-1.05463	0.551878	3.02792	0.703977	0.740387	0.334219	NoRew	-0.821837	0.0150268	0.576867	0.012068
S1142	2	SI [-1 18] cond=w_aA w_aAA	5		0	trials		0	0.3	0.7	0.85674	0.901198	0.207097	3.3528	,,,,	0.801496	1.14268e-05	0.507893	20.854	0.00215147	1.20903e-06	0.837626	5.66579e-05	0.804878	0.705882	SI [-1 18] cond=w_aA	0.982704	0.052096	0.836651	0.0463833	0.0271302	0.0431871	2.21556	0.0604255	0.968684	0.511119	2.46474	0.688312	-0.51926	0.57127	2.984	0.655295	0.831656	0.397845	w_aAA	0.70416	0.0337422	0.510356	0.0358424
S1143	2	SI [-1 18] cond=w_aA w_aAA	5		0	trials		0	0.3	0.7	0.752021	1.01452	0.129453	3.47024	,,,,	0.00288569	0.20698	3.1731	1.61189	0.00159852	0.00996351	0.065619	0.576405	0.691176	0.75	SI [-1 18] cond=w_aA	0.891467	0.0827579	0.740349	0.0483365	-0.10762	0.0742645	2.57374	0.080977	0.896259	0.638576	2.34396	0.719846	-0.646077	0.739599	2.99004	0.816267	0.742183	0.424656	w_aAA	0.554904	0.0475323	0.658974	0.0323826
S732	2	SI [-1 18] cond=w_aA w_aAA	5		0	trials		0	0.3	0.7	0.550033	1.30333	0.256879	2.70596	,,,,	0.00913913	0.480594	7.13407	0.502145	0.00540851	0.633016	0.543663	0.989252	0.75	0.590909	SI [-1 18] cond=w_aA	0.462507	0.036833	1.23673	0.0786788	0.274039	0.0558865	2.56494	0.0771374	0.461581	0.304955	2.57097	0.744054	-1.30405	0.504023	3.87502	1.01919	1.23804	0.59102	w_aAA	0.655578	0.0335031	1.3023	0.0542003
S735	2	SI [-1 18] cond=w_aA w_aAA	5		0	trials		0	0.3	0.7	0.825482	1.43025	0.371896	2.97795	,,,,	0.757979	0.00187909	0.0957906	10.5482	0.000528653	6.62548e-05	0.384953	0.00370276	0.861111	0.625	SI [-1 18] cond=w_aA	0.953608	0.0558042	1.54486	0.115902	0.196797	0.0748362	2.45343	0.0922383	0.965286	0.35979	3.1932	0.800001	-1.01036	0.476878	4.20356	0.971187	1.54121	0.686267	w_aAA	0.642877	0.0485071	1.0733	0.0459308
S736	2	SI [-1 18] cond=w_aA w_aAA	5		0	trials		0	0.3	0.7	0.73398	2.17219	0.960171	4.17094	,,,,	0.111208	0.990214	2.71875	0.00015336	0.0457131	0.529802	0.0197432	0.793648	0.5	0.5	SI [-1 18] cond=w_aA	0.907027	0.23067	1.93164	0.425701	0.434996	0.153892	2.60023	0.147748	0.905312	0.662874	3.58746	1.64593	-0.964994	0.523244	4.55245	1.53199	1.93711	1.28524	w_aAA	0.460018	0.0782168	1.94385	0.299929
S776	2	SI [-1 18] cond=w_aA w_aAA	5		0	trials		0	0.3	0.7	1.18537	2.30825	1.0131	4.39371	,,,,	0.6129	0.0234434	0.495446	5.54151	0.00277703	0.0179145	0.192841	0.0511009	0.772727	0.8	SI [-1 18] cond=w_aA	1.42084	0.156848	2.25765	0.332825	0.316815	0.07928	2.1814	0.097266	1.41892	0.720902	4.04953	1.71584	-0.649934	0.550849	4.69946	1.73203	2.28679	1.53151	w_aAA	0.795214	0.0817618	1.36249	0.10554
S950	2	SI [-1 18] cond=w_aA w_aAA	5		0	trials		0	0.3	0.7	0.744654	0.766148	0.183516	2.90808	,,,,	0.554649	0.220425	0.597209	1.54424	0.116367	0.00664941	0.0790656	0.199043	0.857143	0.666667	SI [-1 18] cond=w_aA	0.792699	0.0627904	0.761806	0.0443901	0.204241	0.077168	2.46095	0.129512	0.803524	0.321004	2.41935	0.553929	-0.592595	0.357266	3.01194	0.581353	0.756932	0.29524	w_aAA	0.654078	0.0394758	0.631597	0.0505431
S952	2	SI [-1 18] cond=w_aA w_aAA	5		0	trials		0	0.3	0.7	0.677324	0.901824	-0.0131043	3.0948	,,,,	0.995035	0.764601	0.00497807	0.0901621	0.122434	0.0986414	0.146944	0.769029	0.725806	0.5	SI [-1 18] cond=w_aA	0.72703	0.033857	0.794677	0.0408693	0.0417059	0.0537393	2.52223	0.0957206	0.72711	0.312959	2.32796	0.55983	-0.810731	0.471159	3.13869	0.72615	0.800624	0.322924	w_aAA	0.607968	0.0475857	0.82417	0.0378662
S1142	3	SI [-1 18] cond=w_aAA w_aAAA	5		0	trials		0	0.3	0.7	0.578461	0.659703	-0.0133677	3.73673	,,,,	3.62813e-05	0.31998	5.74325	0.99894	0.000762598	0.00726089	0.167451	0.353497	0.588235	0.571429	SI [-1 18] cond=w_aAA	0.707046	0.0508979	0.511381	0.0421913	-0.0494247	0.0536119	2.64997	0.0831633	0.708745	0.439159	1.88407	0.625289	-0.542075	0.729443	2.42614	0.914899	0.512855	0.403422	w_aAAA	0.421831	0.0355335	0.446207	0.0349105
S1143	3	SI [-1 18] cond=w_aAA w_aAAA	5		0	trials		0	0.3	0.7	0.526368	0.832449	-0.0567825	3.25562	,,,,	1.54105e-05	0.614503	5.89238	0.255667	0.54106	0.818759	0.379934	0.380818	0.5	0.5	SI [-1 18] cond=w_aAA	0.547374	0.057829	0.656924	0.0435627	0.0120911	0.069825	2.75551	0.0958148	0.551853	0.452854	2.01378	0.59989	-0.89103	0.649166	2.90481	0.805666	0.657668	0.331716	w_aAAA	0.494211	0.040303	0.722025	0.0321096
S732	3	SI [-1 18] cond=w_aAA w_aAAA	5		0	trials		0	0.3	0.7	0.53216	1.25528	0.188594	2.61471	,,,,	0.590666	0.0937223	0.292065	2.88962	0.000417937	0.0230025	0.474593	0.19733	0.73913	0.611111	SI [-1 18] cond=w_aAA	0.653318	0.0448987	1.30101	0.0651609	0.156234	0.0435528	2.33176	0.0763581	0.657107	0.320638	2.63858	0.494536	-1.23378	0.550801	3.87237	0.718633	1.30505	0.511793	w_aAAA	0.385311	0.0325285	1.10061	0.054141
S735	3	SI [-1 18] cond=w_aAA w_aAAA	5		0	trials		0	0.3	0.7	0.664137	1.11757	0.0830968	2.67992	,,,,	0.0368203	0.932224	4.63646	0.00731633	0.402975	0.559455	0.644295	0.941492	0.821429	0.5	SI [-1 18] cond=w_aAA	0.618454	0.0650868	1.08096	0.0635066	0.0666573	0.0589972	2.31423	0.0727906	0.62872	0.37468	2.43893	0.529668	-1.1176	0.501104	3.55653	0.647611	1.07242	0.349116	w_aAAA	0.713044	0.0380222	1.0651	0.0501043
S736	3	SI [-1 18] cond=w_aAA w_aAAA	5		0	trials		0	0.3	0.7	0.469457	2.07749	0.699601	3.4946	,,,,	0.573714	0.94895	0.329079	0.00422209	0.877452	0.497978	0.446096	0.768487	0.5	0.5	SI [-1 18] cond=w_aAA	0.455087	0.0940877	1.93411	0.371384	0.600274	0.0975907	2.72594	0.213559	0.453619	0.331937	3.24795	0.799478	-1.44524	0.476209	4.6932	1.11459	1.92296	1.33236	w_aAAA	0.490569	0.159212	1.97428	0.331123
S776	3	SI [-1 18] cond=w_aAA w_aAAA	5		0	trials		0	0.3	0.7	0.849148	1.44936	0.596003	3.13711	,,,,	0.119651	0.790143	2.29925	0.0722424	0.502419	0.747252	0.321881	0.402001	0.5	0.5	SI [-1 18] cond=w_aAA	0.785535	0.102925	1.35925	0.138066	0.388911	0.110515	2.27515	0.117787	0.800701	0.448849	2.94196	0.886808	-0.863135	0.475652	3.80509	0.764748	1.3685	0.609565	w_aAAA	0.914641	0.0867651	1.2899	0.178381
S950	3	SI [-1 18] cond=w_aAA w_aAAA	5		0	trials		0	0.3	0.7	0.590707	0.618077	-0.111683	2.99005	,,,,	0.554423	0.0558232	0.601193	3.94809	0.131013	0.0218768	0.85786	0.0737789	1	0.5	SI [-1 18] cond=w_aAA	0.65742	0.0705382	0.6423	0.0699866	-0.205752	0.0931469	2.45523	0.143852	0.659292	0.293548	1.97061	0.528101	-0.797298	0.438916	2.76791	0.727669	0.635213	0.329536	w_aAAA	0.500129	0.0629152	0.447582	0.0324216
S952	3	SI [-1 18] cond=w_aAA w_aAAA	5		0	trials		0	0.3	0.7	0.574039	0.859744	-0.110787	3.11761	,,,,	0.701897	0.023372	0.355623	5.35459	0.324261	0.069013	0.55831	0.0547965	0.833333	0.55	SI [-1 18] cond=w_aAA	0.616012	0.0652966	0.822811	0.0578472	-0.0748556	0.0753518	2.51975	0.112051	0.613157	0.429424	2.12756	0.659339	-0.967197	0.615609	3.09476	0.782153	0.822486	0.410754	w_aAAA	0.521993	0.0421894	0.640707	0.0323401
S1142	4	SI [-1 18] cond=w_Aa w_Aaa	5		0	trials		0	0.3	0.7	-0.885137	0.733571	0.0764814	3.02583	,,,,	1.83158e-06	1.33556e-09	6.63617	40.1241	0.0045277	1.53196e-07	0.734648	1.18061e-06	0.670455	0.555556	SI [-1 18] cond=w_Aa	-0.943384	0.0690153	0.421503	0.0357964	0.227664	0.0651461	2.52992	0.101699	-0.946241	0.548195	0.227411	0.741608	-1.96874	0.611695	2.19615	0.740916	0.42251	0.268505	w_Aaa	-0.725833	0.0364853	0.64621	0.0202512
S1143	4	SI [-1 18] cond=w_Aa w_Aaa	5		0	trials		0	0.3	0.7	-0.623265	0.798664	0.123453	3.11879	,,,,	2.49624e-13	0.362483	11.2993	0.832811	0.000970126	0.182226	0.00429322	0.297615	0.72619	0.583333	SI [-1 18] cond=w_Aa	-0.677862	0.0647652	0.645916	0.0424681	0.207654	0.0682715	2.73774	0.123581	-0.68278	0.478988	0.827518	0.668926	-2.02881	0.625098	2.85633	0.839399	0.643838	0.324248	w_Aaa	-0.460333	0.0277814	0.588528	0.0240225
S732	4	SI [-1 18] cond=w_Aa w_Aaa	5		0	trials		0	0.3	0.7	-0.589119	0.810097	0.108953	2.96004	,,,,	0.00306674	0.0245903	9.22015	5.21212	0.00220969	0.209156	0.003908	0.243398	0.875	0.6	SI [-1 18] cond=w_Aa	-0.655311	0.0870886	0.764489	0.0784665	0.0845806	0.120845	2.44055	0.161823	-0.636365	0.332719	0.934939	0.527808	-2.11875	0.485227	3.05369	0.59708	0.767643	0.282653	w_Aaa	-0.364606	0.0479055	0.59535	0.0288459
S735	4	SI [-1 18] cond=w_Aa w_Aaa	5		0	trials		0	0.3	0.7	-0.597823	0.574579	0.127058	3.11279	,,,,	0.20716	0.913287	1.61979	0.0119403	0.00779189	0.11512	0.151569	0.728067	0.692308	0.8	SI [-1 18] cond=w_Aa	-0.654515	0.0615924	0.52392	0.0509058	-0.000894159	0.109461	2.50261	0.141556	-0.645167	0.256834	0.642735	0.47392	-1.94428	0.423715	2.58702	0.588556	0.527808	0.216097	w_Aaa	-0.462911	0.0392463	0.532862	0.0329933
S736	4	SI [-1 18] cond=w_Aa w_Aaa	5		0	trials		0	0.3	0.7	-0.771363	0.789587	-0.0441949	2.60276	,,,,	0.220905	0.1071	1.53827	2.69659	0.0514233	0.36606	0.000237146	0.0608314	0.833333	0.75	SI [-1 18] cond=w_Aa	-0.818524	0.0867386	0.783442	0.125008	-0.0584834	0.119543	2.23992	0.16049	-0.804208	0.266256	0.676586	0.44676	-2.33715	0.439994	3.01373	0.615829	0.802966	0.337084	w_Aaa	-0.615022	0.0398408	0.587095	0.0704404
S776	4	SI [-1 18] cond=w_Aa w_Aaa	5		0	trials		0	0.3	0.7	-0.81917	0.657604	0.430049	3.58045	,,,,	0.526806	0.884477	0.648058	0.0212977	0.00560089	0.0850713	0.00696921	0.988592	0.857143	0.833333	SI [-1 18] cond=w_Aa	-0.889301	0.154259	0.52037	0.101196	0.167318	0.193667	2.30927	0.26084	-0.882125	0.380575	0.405787	0.629514	-1.96276	0.414807	2.36855	0.562383	0.515116	0.262985	w_Aaa	-0.485763	0.10079	0.512921	0.0838392
S950	4	SI [-1 18] cond=w_Aa w_Aaa	5		0	trials		0	0.3	0.7	-0.686302	0.618577	0.292713	3.04454	,,,,	0.0117572	0.903481	4.68683	0.0147945	0.000223432	0.0345175	0.00170291	0.856733	0.857143	0.833333	SI [-1 18] cond=w_Aa	-0.719807	0.127812	0.509188	0.0809833	0.293508	0.187418	2.75856	0.285739	-0.737122	0.342143	0.677281	0.552061	-1.8743	0.418172	2.55159	0.599205	0.51354	0.233562	w_Aaa	-0.300337	0.0691687	0.484077	0.0463886
S952	4	SI [-1 18] cond=w_Aa w_Aaa	5		0	trials		0	0.3	0.7	-0.951415	0.728385	-0.13588	3.1429	,,,,	0.565256	0.0478151	0.572841	3.98717	9.89881e-05	0.53842	0.00260753	0.0469174	0.825	0.4375	SI [-1 18] cond=w_Aa	-1.02256	0.0740035	0.660968	0.0566245	0.0859433	0.104078	2.62452	0.160719	-1.00684	0.345364	0.475116	0.549537	-2.44419	0.57479	2.9193	0.709127	0.672657	0.297822	w_Aaa	-0.736122	0.0270251	0.546028	0.0291761
S1142	5	SI [-1 18] cond=w_Aaa w_Aaaa	5		0	trials		0	0.3	0.7	-0.719533	0.82621	0.168079	2.68029	,,,,	0.00536168	0.279267	3.30651	1.18429	0.848103	0.966866	0.540543	0.578222	0.5	0.5	SI [-1 18] cond=w_Aaa	-0.734369	0.0583708	0.647173	0.0340858	0.282668	0.0536145	2.4125	0.0909349	-0.726072	0.428444	0.783627	0.541971	-1.93846	0.57586	2.72209	0.622914	0.646489	0.245692	w_Aaaa	-0.711844	0.0486437	0.720253	0.0321229
S1143	5	SI [-1 18] cond=w_Aaa w_Aaaa	5		0	trials		0	0.3	0.7	-0.510242	0.693892	0.257726	3.45442	,,,,	2.71524e-05	0.774017	5.31438	0.0830381	0.059036	0.291138	0.560389	0.622621	0.970588	0.642857	SI [-1 18] cond=w_Aaa	-0.453461	0.0625781	0.584636	0.071269	0.178284	0.116505	2.76349	0.163065	-0.459599	0.321312	0.959963	0.62089	-1.76401	0.560855	2.72398	0.845253	0.589664	0.330084	w_Aaaa	-0.632777	0.0638463	0.551315	0.0406895
S732	5	SI [-1 18] cond=w_Aaa w_Aaaa	5		0	trials		0	0.3	0.7	-0.351235	0.657355	0.0426308	3.10011	,,,,	0.661006	0.329897	0.196775	0.985904	0.605519	0.698978	0.505915	0.905515	0.5	0.5	SI [-1 18] cond=w_Aaa	-0.382791	0.088894	0.59138	0.0527836	0.0893829	0.148685	2.75995	0.202574	-0.371263	0.281141	1.11441	0.626532	-1.75862	0.379154	2.87303	0.567248	0.596432	0.173423	w_Aaaa	-0.326082	0.0567494	0.666352	0.0569316
S735	5	SI [-1 18] cond=w_Aaa w_Aaaa	5		0	trials		0	0.3	0.7	-0.485342	0.623301	0.136703	3.16521	,,,,	0.0448705	0.923643	4.42501	0.0093598	0.547027	0.405464	0.846738	0.561589	0.714286	0.333333	SI [-1 18] cond=w_Aaa	-0.453999	0.0824387	0.536644	0.0608778	-0.00824706	0.130331	2.62398	0.226309	-0.455792	0.274862	0.851037	0.548838	-1.79045	0.318963	2.64149	0.591023	0.538192	0.191711	w_Aaaa	-0.540395	0.0971797	0.534753	0.0534122
S736	5	SI [-1 18] cond=w_Aaa w_Aaaa	5		0	trials		0	0.3	0.7	-0.610471	0.600217	0.389716	2.8273	,,,,	0.489615	0.818767	0.518854	0.0556641	0.829538	0.233853	0.83191	0.351888	1	NaN	SI [-1 18] cond=w_Aaa	-0.625623	0.101625	0.576993	0.191365	0.333888	0.200247	2.3644	0.236148	-0.618086	0.176388	0.832124	0.544546	-1.72619	0.290989	2.55831	0.783245	0.583746	0.295609	w_Aaaa	-0.604347	0.119769	0.625679	0.0534371
S776	5	SI [-1 18] cond=w_Aaa w_Aaaa	5		0	trials		0	0.3	0.7	-0.473853	0.642935	0.644954	4.4607	,,,,	0.0994769	0.882884	2.77064	0.0225708	0.847258	0.973728	0.883946	0.967572	0.5	0.5	SI [-1 18] cond=w_Aaa	-0.4978	0.185969	0.527655	0.160262	0.320535	0.221779	2.66043	0.349438	-0.4918	0.459014	0.821121	0.94898	-1.55053	0.491643	2.37165	0.903933	0.516313	0.401291	w_Aaaa	-0.432031	0.137224	0.451941	0.0688298
S950	5	SI [-1 18] cond=w_Aaa w_Aaaa	5		0	trials		0	0.3	0.7	-0.358462	0.504483	0.359712	3.33938	,,,,	0.0300936	0.182217	4.75818	2.00494	0.289515	0.160493	0.67553	0.218439	1	1	SI [-1 18] cond=w_Aaa	-0.265137	0.144896	0.495479	0.0884619	0.27059	0.247773	2.86509	0.402169	-0.289909	0.372723	1.09392	0.76074	-1.42036	0.408625	2.51428	0.722971	0.47995	0.230837	w_Aaaa	-0.474141	0.0529165	0.336537	0.042822
S952	5	SI [-1 18] cond=w_Aaa w_Aaaa	5		0	trials		0	0.3	0.7	-0.716925	0.562146	-0.193122	3.07126	,,,,	0.743479	0.710351	0.298869	0.140127	0.414596	0.887908	0.533532	0.565697	0.928571	0.333333	SI [-1 18] cond=w_Aaa	-0.736278	0.0752555	0.557429	0.0980383	-0.0875025	0.156391	2.58505	0.17671	-0.735454	0.227671	0.54227	0.400195	-2.0848	0.514054	2.62707	0.663564	0.551054	0.264824	w_Aaaa	-0.675979	0.0606825	0.501204	0.0431652
S1142	6	SI [18 -1] cond=Rew NoRew	5		0	trials		0	0.3	0.7	0.152539	1.05393	-0.157637	3.00431	,,,,	4.43381e-18	0.0421312	15.9573	4.13421	0.0007027	0.0208593	0.00362226	0.48063	0.57619	0.608333	SI [18 -1] cond=Rew	0.130005	0.0326564	0.621453	0.0146968	-0.00540413	0.0201751	2.35944	0.0264626	0.126099	0.705758	1.39375	0.791196	-1.15606	0.840187	2.54981	0.820293	0.621342	0.436233	NoRew	0.237602	0.0136888	0.589157	0.00998331
S1143	6	SI [18 -1] cond=Rew NoRew	5		0	trials		0	0.3	0.7	0.280754	0.9172	-0.0497855	2.92656	,,,,	1.76338e-60	0.162068	39.8907	1.95591	0.249263	0.422155	0.0581476	0.0221911	0.584559	0.517143	SI [18 -1] cond=Rew	0.27909	0.0218062	0.672042	0.0167641	-0.0313717	0.0198596	2.55041	0.0330108	0.274423	0.528208	1.66874	0.653419	-1.14979	0.732896	2.81853	0.845521	0.672724	0.382752	NoRew	0.304392	0.0132922	0.641013	0.0103611
S732	6	SI [18 -1] cond=Rew NoRew	5		0	trials		0	0.3	0.7	0.246066	1.0727	0.00395177	2.91651	,,,,	0.00357064	0.364483	8.54453	0.823396	0.292067	0.660295	0.922105	0.808953	0.593496	0.451923	SI [18 -1] cond=Rew	0.238957	0.0332234	0.976931	0.0432603	0.0606931	0.0339141	2.47115	0.0525679	0.237574	0.398567	1.97818	0.60114	-1.43451	0.636713	3.41269	0.844639	0.976384	0.503327	NoRew	0.273116	0.0191124	0.946832	0.0198501
S735	6	SI [18 -1] cond=Rew NoRew	5		0	trials		0	0.3	0.7	0.675372	1.23043	-0.0249178	2.63832	,,,,	4.32956e-05	0.0170114	17.0029	5.7312	0.791689	0.262336	0.22711	0.0764728	0.563559	0.490196	SI [18 -1] cond=Rew	0.671202	0.0329551	1.12067	0.0358791	-0.0690943	0.0372039	2.3745	0.0509451	0.671895	0.4477	2.42573	0.66385	-1.15224	0.588264	3.57797	0.807939	1.12894	0.538349	NoRew	0.678693	0.0223206	1.01163	0.0283931
S736	6	SI [18 -1] cond=Rew NoRew	5		0	trials		0	0.3	0.7	0.575985	1.18246	0.164894	2.87014	,,,,	0.00382001	0.470736	8.45037	0.521081	0.424276	0.465716	0.987253	0.526917	0.602041	0.5	SI [18 -1] cond=Rew	0.5895	0.0374654	1.05977	0.0530612	0.0186895	0.0431085	2.46067	0.0579626	0.586566	0.458104	2.3418	0.752414	-1.12665	0.567051	3.46845	0.851628	1.05232	0.566135	NoRew	0.555006	0.0220858	1.01143	0.0263779
S776	6	SI [18 -1] cond=Rew NoRew	5		0	trials		0	0.3	0.7	0.612938	1.30102	0.363093	2.93658	,,,,	0.0686425	0.198852	2.68965	1.65408	0.115853	0.158151	0.641604	0.28107	0.558011	0.519481	SI [18 -1] cond=Rew	0.647862	0.0367723	1.00744	0.037547	0.0679409	0.0287445	2.21884	0.0328732	0.642539	0.619778	2.24789	0.935913	-0.889711	0.61574	3.1376	0.967863	1.00527	0.693635	NoRew	0.565064	0.0227067	0.934451	0.0280649
S950	6	SI [18 -1] cond=Rew NoRew	5		0	trials		0	0.3	0.7	0.403597	1.03198	-0.144984	2.97029	,,,,	0.238865	0.67512	1.43404	0.175781	0.76712	0.939521	0.702236	0.794622	0.5	0.5	SI [18 -1] cond=Rew	0.404072	0.0333295	0.870313	0.033222	-0.0221237	0.0361833	2.41643	0.041045	0.401167	0.439976	1.95805	0.612707	-1.19311	0.676149	3.15117	0.802004	0.878765	0.478655	NoRew	0.408983	0.0203555	0.866083	0.0195023
S952	6	SI [18 -1] cond=Rew NoRew	5		0	trials		0	0.3	0.7	0.313889	1.04258	-0.124894	2.96861	,,,,	0.450088	0.107801	0.798884	2.59033	0.00097461	0.724947	0.0254983	0.142894	0.606952	0.55	SI [18 -1] cond=Rew	0.291829	0.0242216	0.955085	0.034127	-0.0370593	0.025446	2.42588	0.0439888	0.292248	0.385335	1.92179	0.608948	-1.37443	0.647523	3.29622	0.87175	0.955577	0.563532	NoRew	0.382125	0.0158293	0.895395	0.0207903
S1142	7	SI [18 -1] cond=w_aA w_aAA	5		0	trials		0	0.3	0.7	0.242417	0.951079	-0.118958	2.67945	,,,,	0.0164543	0.208259	2.70837	1.59947	0.790919	0.992337	0.212271	0.2862	0.682927	0.617647	SI [18 -1] cond=w_aA	0.219526	0.0523826	0.718881	0.0556998	-0.113924	0.0526876	2.3163	0.0670455	0.231136	0.54128	1.51893	0.685815	-1.14168	0.714735	2.66061	0.833588	0.70849	0.48401	w_aAA	0.253814	0.0509975	0.608716	0.0312814
S1143	7	SI [18 -1] cond=w_aA w_aAA	5		0	trials		0	0.3	0.7	0.304576	0.915711	-0.138672	2.96504	,,,,	0.0257291	0.38025	2.30106	0.776298	0.749959	0.79156	0.302452	0.262711	0.5	0.5	SI [18 -1] cond=w_aA	0.322648	0.0631899	0.665249	0.0474734	-0.0221486	0.0534403	2.47254	0.0803208	0.317355	0.5214	1.71971	0.620472	-1.07409	0.791652	2.7938	0.912195	0.66762	0.385346	w_aAA	0.297089	0.0461739	0.745439	0.033275
S732	7	SI [18 -1] cond=w_aA w_aAA	5		0	trials		0	0.3	0.7	0.244982	1.04647	0.0209091	2.99828	,,,,	0.0762329	0.496386	3.2254	0.466858	0.000188905	0.00571797	0.162234	0.373588	0.788462	0.545455	SI [18 -1] cond=w_aA	0.393334	0.0471924	0.973824	0.062592	0.000253982	0.0491581	2.36526	0.0719757	0.387908	0.394476	2.08956	0.570085	-1.30783	0.626119	3.39739	0.717246	0.975516	0.423354	w_aAA	0.0715018	0.0328206	0.893554	0.0563385
S735	7	SI [18 -1] cond=w_aA w_aAA	5		0	trials		0	0.3	0.7	0.591123	1.22605	-0.013508	2.6396	,,,,	0.0294999	0.750243	4.96511	0.102231	0.908165	0.138613	0.425516	0.10463	0.5	0.5	SI [18 -1] cond=w_aA	0.608429	0.0706611	1.13322	0.086072	-0.0208214	0.0839172	2.45536	0.112141	0.596332	0.410373	2.42367	0.696051	-1.26999	0.622209	3.69367	0.935156	1.13619	0.521652	w_aAA	0.581024	0.0634552	1.06589	0.0982216
S736	7	SI [18 -1] cond=w_aA w_aAA	5		0	trials		0	0.3	0.7	0.546779	1.24013	0.284887	2.75441	,,,,	0.362283	0.0463755	0.859946	4.37534	0.660808	0.0290878	0.284818	0.00890733	0.5	0.5	SI [18 -1] cond=w_aA	0.599828	0.159462	1.17384	0.187888	0.247483	0.159379	2.73182	0.328706	0.581359	0.597614	2.68091	0.76267	-1.16264	0.571644	3.84355	0.865924	1.17871	0.596839	w_aAA	0.48033	0.0932903	0.767329	0.0649371
S776	7	SI [18 -1] cond=w_aA w_aAA	5		0	trials		0	0.3	0.7	0.72205	1.32412	0.41094	3.06645	,,,,	0.695915	0.0125303	0.365752	6.82115	0.678332	0.222855	0.0679646	0.0169875	0.5	0.5	SI [18 -1] cond=w_aA	0.728216	0.164886	0.790963	0.113872	0.0811594	0.110397	2.13983	0.109639	0.75269	0.702065	2.1889	0.983722	-0.611786	0.65113	2.80069	0.909671	0.800423	0.510984	w_aAA	0.666834	0.0833485	1.31025	0.144354
S950	7	SI [18 -1] cond=w_aA w_aAA	5		0	trials		0	0.3	0.7	0.497926	0.969305	-0.0202841	2.9406	,,,,	0.560915	0.840453	0.585679	0.0409987	0.476046	0.693463	0.406908	0.682662	0.5	0.5	SI [18 -1] cond=w_aA	0.532339	0.085568	0.829203	0.0784915	0.0237011	0.105149	2.49741	0.131256	0.536904	0.484765	2.08468	0.686858	-0.974191	0.745537	3.05887	0.689709	0.827951	0.401998	w_aAA	0.442588	0.0620928	0.781321	0.0727144
S952	7	SI [18 -1] cond=w_aA w_aAA	5		0	trials		0	0.3	0.7	0.385495	0.908825	-0.0501543	2.92765	,,,,	0.68859	0.115017	0.374519	2.52819	0.000547989	0.00283891	0.986817	0.0413585	0.806452	0.730769	SI [18 -1] cond=w_aA	0.492356	0.0407902	0.886529	0.0642378	-0.0753282	0.0643533	2.5255	0.0821768	0.493333	0.332493	2.05393	0.560815	-1.16545	0.685543	3.21937	0.859129	0.884583	0.529254	w_aAA	0.25297	0.0377768	0.734961	0.0322746
S1142	8	SI [18 -1] cond=w_aAA w_aAAA	5		0	trials		0	0.3	0.7	0.204106	0.883422	-0.0226737	2.81956	,,,,	0.000197388	0.141378	4.90118	2.19751	0.305078	0.2337	0.632783	0.555443	0.5	0.5	SI [18 -1] cond=w_aAA	0.267702	0.0649307	0.607411	0.0414492	0.0513414	0.0576552	2.27477	0.0679068	0.257332	0.609388	1.52012	0.751547	-0.983573	0.752439	2.50369	0.869957	0.608942	0.378795	w_aAAA	0.14166	0.0523763	0.522445	0.0291879
S1143	8	SI [18 -1] cond=w_aAA w_aAAA	5		0	trials		0	0.3	0.7	0.232598	0.912106	-0.155879	3.01026	,,,,	0.01612	0.478129	2.6525	0.507887	0.23536	0.214776	0.328211	0.964157	0.5	0.5	SI [18 -1] cond=w_aAA	0.292516	0.0606202	0.740283	0.0456104	-0.0562359	0.0576023	2.55463	0.0880855	0.286841	0.492992	1.75073	0.630996	-1.21769	0.660777	2.96842	0.693494	0.74127	0.377894	w_aAAA	0.161399	0.0445984	0.713651	0.0397617
S732	8	SI [18 -1] cond=w_aAA w_aAAA	5		0	trials		0	0.3	0.7	0.0967918	0.985038	0.0077221	2.92241	,,,,	0.829907	0.709696	0.0465046	0.139746	0.521719	0.256689	0.976169	0.457186	0.804348	0.5	SI [18 -1] cond=w_aAA	0.0741403	0.0414438	0.899995	0.0635936	0.136571	0.0640189	2.48854	0.0742088	0.0719663	0.334318	1.74206	0.544151	-1.50615	0.659691	3.24822	0.810253	0.898601	0.494325	w_aAAA	0.124023	0.0408242	0.937443	0.0418363
S735	8	SI [18 -1] cond=w_aAA w_aAAA	5		0	trials		0	0.3	0.7	0.683546	1.1726	-0.0944989	2.42465	,,,,	0.0557333	0.449669	3.86169	0.581824	0.0883389	0.340587	0.487633	0.760468	0.75	0.5	SI [18 -1] cond=w_aAA	0.585695	0.0841817	1.07294	0.124291	-0.133168	0.0919281	2.27675	0.111347	0.583791	0.456899	2.16438	0.673407	-1.15007	0.551404	3.31445	0.885589	1.06617	0.6982	w_aAAA	0.821156	0.0634721	0.94694	0.0472577
S736	8	SI [18 -1] cond=w_aAA w_aAAA	5		0	trials		0	0.3	0.7	0.427609	1.04833	0.191777	3.14635	,,,,	0.317692	0.219848	1.05977	1.62276	0.538602	0.651733	0.373331	0.261383	0.5	0.5	SI [18 -1] cond=w_aAA	0.516318	0.126316	0.769826	0.0812675	0.11699	0.117695	2.30458	0.128169	0.490195	0.41368	2.04736	0.635499	-0.955742	0.327403	3.0031	0.603065	0.771722	0.270138	w_aAAA	0.355253	0.130873	0.977685	0.13765
S776	8	SI [18 -1] cond=w_aAA w_aAAA	5		0	trials		0	0.3	0.7	0.633158	1.54912	0.369893	2.92765	,,,,	0.467126	0.576865	0.783023	0.319012	0.709043	0.690293	0.702025	0.843877	1	0.5	SI [18 -1] cond=w_aAA	0.675792	0.114741	1.30723	0.177437	0.126801	0.0783978	2.06854	0.0790203	0.671583	0.490616	2.56813	1.01953	-0.950733	0.464896	3.51887	0.990403	1.31518	0.770418	w_aAAA	0.609952	0.165797	1.17098	0.128665
S950	8	SI [18 -1] cond=w_aAA w_aAAA	5		0	trials		0	0.3	0.7	0.379693	0.903706	0.0408907	2.95349	,,,,	0.144025	0.667515	2.0641	0.188089	0.351327	0.117394	0.702938	0.15522	1	0.75	SI [18 -1] cond=w_aAA	0.434511	0.0811564	0.76798	0.111212	0.0141644	0.09829	2.65723	0.134625	0.441408	0.41354	2.00732	0.64712	-1.1443	0.625127	3.15163	0.887426	0.785027	0.489813	w_aAAA	0.294838	0.0922817	0.702922	0.0830109
S952	8	SI [18 -1] cond=w_aAA w_aAAA	5		0	trials		0	0.3	0.7	0.235384	0.877697	-0.126903	2.87333	,,,,	0.316616	0.135024	1.16764	2.28207	0.752535	0.20182	0.0298215	0.0113423	0.895833	0.55	SI [18 -1] cond=w_aAA	0.242808	0.0468818	0.735148	0.0428207	0.100244	0.0639625	2.38846	0.0932485	0.246505	0.367168	1.72797	0.502776	-1.16756	0.583084	2.89553	0.687442	0.737082	0.350209	w_aAAA	0.218533	0.0390859	0.874198	0.0425248
S1142	9	SI [18 -1] cond=w_Aa w_Aaa	5		0	trials		0	0.3	0.7	0.122322	0.994234	-0.200906	3.07519	,,,,	0.000156302	0.000798528	4.71066	11.5653	9.14837e-06	2.03706e-06	0.150212	0.00392733	0.795455	0.583333	SI [18 -1] cond=w_Aa	-0.012591	0.0957332	0.530236	0.0488607	0.0793293	0.0670209	2.41721	0.102481	0.00147329	0.693404	1.21153	0.788951	-1.14769	0.838457	2.35922	0.834883	0.520538	0.390123	w_Aaa	0.435509	0.0401443	0.708348	0.034787
S1143	9	SI [18 -1] cond=w_Aa w_Aaa	5		0	trials		0	0.3	0.7	0.346171	0.949193	-0.0615394	2.92829	,,,,	0.000546728	0.830673	3.63433	0.045838	0.200717	0.491126	0.422068	0.809739	0.654762	0.444444	SI [18 -1] cond=w_Aa	0.311086	0.0729833	0.67834	0.0470376	-0.0131316	0.0596413	2.4588	0.0830582	0.317619	0.554201	1.71518	0.645342	-1.0983	0.813192	2.81348	0.813218	0.676256	0.342119	w_Aaa	0.423411	0.0539322	0.68865	0.0314834
S732	9	SI [18 -1] cond=w_Aa w_Aaa	5		0	trials		0	0.3	0.7	0.309802	1.08936	-0.139278	2.78467	,,,,	0.586702	0.336411	0.297486	0.933198	0.271126	0.550524	0.228346	0.570139	0.833333	0.3	SI [18 -1] cond=w_Aa	0.287585	0.106772	1.02554	0.103901	-0.0730527	0.105287	2.49163	0.156973	0.289933	0.389856	2.00841	0.510503	-1.51286	0.618865	3.52126	0.78092	1.01206	0.415806	w_Aaa	0.398116	0.0631454	0.91725	0.0486125
S735	9	SI [18 -1] cond=w_Aa w_Aaa	5		0	trials		0	0.3	0.7	0.755442	1.14416	-0.0337162	2.65837	,,,,	0.0798718	0.0589884	3.15478	3.67974	0.878644	0.362421	0.100059	0.0652325	0.846154	0.4	SI [18 -1] cond=w_Aa	0.764929	0.114062	1.10977	0.167306	-0.168518	0.115212	2.40083	0.196302	0.759768	0.459647	2.4138	0.688522	-1.09463	0.612355	3.50843	0.882508	1.09376	0.574793	w_Aaa	0.738662	0.0425238	0.808911	0.0542049
S736	9	SI [18 -1] cond=w_Aa w_Aaa	5		0	trials		0	0.3	0.7	0.62576	1.18574	0.0634046	2.729	,,,,	0.581791	0.0998518	0.307504	2.81561	0.414915	0.327348	0.231874	0.091707	0.5	0.5	SI [18 -1] cond=w_Aa	0.596657	0.162053	1.16929	0.206387	0.0629905	0.139965	2.23374	0.234499	0.60437	0.425471	2.40285	0.666168	-1.18341	0.571694	3.58626	0.799241	1.14577	0.529012	w_Aaa	0.729492	0.0560319	0.80778	0.0762022
S776	9	SI [18 -1] cond=w_Aa w_Aaa	5		0	trials		0	0.3	0.7	0.632731	1.28054	0.343322	2.71395	,,,,	0.566469	0.222289	0.573938	1.52203	0.5324	0.379638	0.742462	0.527181	0.5	0.5	SI [18 -1] cond=w_Aa	0.591252	0.189969	1.03778	0.266765	0.190027	0.187311	2.26242	0.180772	0.611689	0.549997	2.27573	0.866108	-0.880029	0.572671	3.15576	0.964826	1.03708	0.754875	w_Aaa	0.720688	0.184545	0.673291	0.107516
S950	9	SI [18 -1] cond=w_Aa w_Aaa	5		0	trials		0	0.3	0.7	0.410848	0.967842	-0.252341	3.15513	,,,,	0.409195	0.262865	0.903136	1.27059	0.688777	0.927692	0.427284	0.482446	1	0.666667	SI [18 -1] cond=w_Aa	0.398962	0.176972	0.817806	0.190284	-0.0947546	0.182789	2.4122	0.220952	0.403711	0.474032	1.85963	0.658795	-1.17379	0.73637	3.03342	0.915448	0.820395	0.493728	w_Aaa	0.472657	0.0725901	0.631382	0.0425372
S952	9	SI [18 -1] cond=w_Aa w_Aaa	5		0	trials		0	0.3	0.7	0.356576	1.04737	-0.289626	3.13375	,,,,	0.709939	0.715958	0.343428	0.132943	0.00121951	0.00325577	0.0701152	0.811656	0.725	0.5	SI [18 -1] cond=w_Aa	0.307265	0.086138	0.908588	0.0970719	-0.123256	0.0855975	2.43419	0.133616	0.302386	0.390937	1.87752	0.512485	-1.38076	0.744424	3.25828	0.918041	0.932207	0.565561	w_Aaa	0.567568	0.0462524	0.990355	0.0634878
S1142	10	SI [18 -1] cond=w_Aaa w_Aaaa	5		0	trials		0	0.3	0.7	0.376546	0.909416	-0.0224705	2.89969	,,,,	0.0297225	0.0937129	2.45931	2.86721	0.145902	0.218396	0.671522	0.541064	0.87037	0.454545	SI [18 -1] cond=w_Aaa	0.436338	0.0761765	0.703251	0.0638282	-0.115067	0.0678025	2.28003	0.0909082	0.436912	0.505106	1.75055	0.617499	-0.973637	0.743409	2.72419	0.870823	0.709078	0.42612	w_Aaaa	0.277939	0.0590378	0.594918	0.0299921
S1143	10	SI [18 -1] cond=w_Aaa w_Aaaa	5		0	trials		0	0.3	0.7	0.385324	0.940931	-0.00689516	2.86645	,,,,	0.0349466	0.752505	2.2212	0.10017	0.301266	0.528293	0.641498	0.901909	0.5	0.5	SI [18 -1] cond=w_Aaa	0.419909	0.108053	0.691805	0.0781438	-0.0229388	0.0883534	2.45518	0.186071	0.42469	0.551303	1.7821	0.638953	-1.00165	0.75049	2.78375	0.831605	0.693973	0.398115	w_Aaaa	0.301932	0.0686359	0.675062	0.0478709
S732	10	SI [18 -1] cond=w_Aaa w_Aaaa	5		0	trials		0	0.3	0.7	0.438203	1.06609	-0.0653995	3.06477	,,,,	0.0587156	0.382678	3.90922	0.788557	0.55448	0.90848	0.861636	0.949209	1	0.666667	SI [18 -1] cond=w_Aaa	0.401659	0.110882	0.917909	0.0752247	-0.0302054	0.133449	2.50237	0.256479	0.401422	0.375748	2.09092	0.614221	-1.3138	0.689731	3.40472	0.814224	0.916695	0.288863	w_Aaaa	0.509013	0.112114	1.00603	0.0962406
S735	10	SI [18 -1] cond=w_Aaa w_Aaaa	5		0	trials		0	0.3	0.7	0.728037	0.97658	0.0584711	2.93655	,,,,	0.795084	0.159567	0.0687996	2.09216	0.776757	0.1782	0.442684	0.102971	1	0.666667	SI [18 -1] cond=w_Aaa	0.755657	0.0826369	0.822154	0.124244	-0.0335982	0.0976892	2.39481	0.1656	0.742464	0.299816	2.25447	0.544114	-0.84375	0.403511	3.09822	0.625856	0.811283	0.373362	w_Aaaa	0.710893	0.100749	1.07827	0.100097
S736	10	SI [18 -1] cond=w_Aaa w_Aaaa	5		0	trials		0	0.3	0.7	0.738838	0.765461	-0.287499	2.75852	,,,,	0.724126	0.31446	0.132634	1.13498	0.725949	0.818602	0.579238	0.666854	0.5	NaN	SI [18 -1] cond=w_Aaa	0.714123	0.140132	0.796137	0.180649	-0.211632	0.305235	2.41061	0.227559	0.725583	0.242473	2.17558	0.348055	-0.92747	0.595206	3.10305	0.555316	0.818455	0.329531	w_Aaaa	0.781836	0.038209	0.60054	0.0357802
S776	10	SI [18 -1] cond=w_Aaa w_Aaaa	5		0	trials		0	0.3	0.7	0.757391	1.15173	0.0745259	2.4406	,,,,	0.77	0.70098	0.266691	0.154131	0.916885	0.536357	0.372751	0.98498	0.75	0.5	SI [18 -1] cond=w_Aaa	0.711889	0.300086	0.703495	0.192951	-0.428489	0.193287	2.75908	0.192968	0.742149	0.836077	2.00277	1.03313	-0.944906	0.548809	2.94767	0.84274	0.691306	0.472239	w_Aaaa	0.785581	0.163009	0.82582	0.212581
S950	10	SI [18 -1] cond=w_Aaa w_Aaaa	5		0	trials		0	0.3	0.7	0.601557	0.827352	0.0603833	2.59739	,,,,	0.192593	0.259789	1.89547	1.39904	0.101408	0.00999428	0.121759	0.398133	1	0.5	SI [18 -1] cond=w_Aaa	0.480116	0.152123	0.634142	0.0705536	-0.160145	0.145106	2.43886	0.20602	0.466519	0.382585	1.84036	0.288184	-0.984387	0.369565	2.82474	0.491044	0.638027	0.197381	w_Aaaa	0.816111	0.12393	0.767113	0.0991677
S952	10	SI [18 -1] cond=w_Aaa w_Aaaa	5		0	trials		0	0.3	0.7	0.535508	1.00287	-0.183643	2.72518	,,,,	0.2703	0.458918	1.35693	0.560511	0.354723	0.0343041	0.687944	0.258608	0.5	0.5	SI [18 -1] cond=w_Aaa	0.574918	0.115654	0.973156	0.166253	-0.0499284	0.14701	2.40842	0.229029	0.567731	0.365955	2.19498	0.496665	-1.10703	0.615424	3.30201	0.70815	0.974438	0.514452	w_Aaaa	0.451642	0.0690811	0.803954	0.0906566
[truncated: 14 more columns]
