# Supplementary material for: Dopamine and glutamate regulate striatal acetylcholine in decision-making
Source: Nature. 2023 Aug 9;621(7979):577–85. doi: 10.1038/s41586-023-06492-9 (PMC10511323; doi:10.1038/s41586-023-06492-9)
Supplement: Supplementary file 18 — Source Data Extended Data Fig. 9 [file 41586_2023_6492_MOESM18_ESM.xlsx]

## Sheet: ED9f
9f
treatment	variable	value
control	reward_rate	0.762793
control	reward_rate	0.791646
control	reward_rate	0.789805
control	reward_rate	0.800861
control	reward_rate	0.817037
tetanus	reward_rate	0.725123
tetanus	reward_rate	0.750685
tetanus	reward_rate	0.828663
tetanus	reward_rate	0.785467
tetanus	reward_rate	0.81712
control	lose-switch	0.34005
control	lose-switch	0.419048
control	lose-switch	0.439169
control	lose-switch	0.36413
control	lose-switch	0.360656
tetanus	lose-switch	0.296429
tetanus	lose-switch	0.375
tetanus	lose-switch	0.395349
tetanus	lose-switch	0.379679
tetanus	lose-switch	0.318966
control	win-switch	0.057753
control	win-switch	0.053426
control	win-switch	0.040735
control	win-switch	0.03557
control	win-switch	0.024963
tetanus	win-switch	0.065306
tetanus	win-switch	0.047619
tetanus	win-switch	0.058027
tetanus	win-switch	0.083824
tetanus	win-switch	0.042735
control	meanLeft	0.502107
control	meanLeft	0.532074
control	meanLeft	0.518565
control	meanLeft	0.49408
control	meanLeft	0.491302
tetanus	meanLeft	0.468966
tetanus	meanLeft	0.458904
tetanus	meanLeft	0.526821
tetanus	meanLeft	0.500577
tetanus	meanLeft	0.500389
control	meanITI	3.66376
control	meanITI	3.10343
control	meanITI	2.80107
control	meanITI	2.63685
control	meanITI	2.96323
tetanus	meanITI	3.06579
tetanus	meanITI	5.81461
tetanus	meanITI	6.0352
tetanus	meanITI	4.50238
tetanus	meanITI	3.96138
control	decisionTime	0.906213
control	decisionTime	0.877422
control	decisionTime	0.886341
control	decisionTime	0.904793
control	decisionTime	0.900398
tetanus	decisionTime	1.32867
tetanus	decisionTime	1.91577
tetanus	decisionTime	1.69144
tetanus	decisionTime	1.63424
tetanus	decisionTime	1.44165
tetanus	decisionTime	1.44165

## Sheet: ED9g
9g
tau_phigh	Mouse	treatment
3.15744	S1194	tetanus
2.14038	S1195	tetanus
2.4338	S1214	tetanus
2.98706	S1233	control
1.66127	S1234	control
4.78136	S1258	tetanus
3.01926	S1259	tetanus
2.6476	S1260	control
1.68268	S1246	control
1.81923	S1248	control
Mouse	max pSwitch	treatment
S1194	0.375	tetanus
S1195	0.529412	tetanus
S1214	0.3125	tetanus
S1233	0.377778	control
S1234	0.32	control
S1258	0.285714	tetanus
S1259	0.25641	tetanus
S1260	0.348837	control
S1246	0.442308	control
S1248	0.276596	control

## Sheet: ED9h
9h
Mouse	alpha	beta	tau	lls_ddm	treatment
S1233	0.672658	1.53843	0.895739	-0.311306	control
S1234	0.224167	2.12089	0.706365	-0.299187	control
S1260	0.107808	2.41162	0.723093	-0.270027	control
S1246	0.48177	2.45576	0.523981	-0.250822	control
S1248	0.362661	2.75794	0.609549	-0.210462	control
S1194	0.849016	1.62425	0.506602	-0.338009	tetanus
S1195	0.484404	2.50933	0.091292	-0.309617	tetanus
S1214	0.515842	1.58493	0.933207	-0.290567	tetanus
S1258	0.595057	1.36479	0.807963	-0.361152	tetanus
S1259	0.813091	1.61419	0.926702	-0.248613	tetanus

## Sheet: ED9j
9j
treatment	variable	value
control	reward_rate	0.69403
control	reward_rate	0.737299
control	reward_rate	0.717857
control	reward_rate	0.661927
control	reward_rate	0.75
control	reward_rate	0.672337
control	reward_rate	0.743034
tetanus	reward_rate	0.742857
tetanus	reward_rate	0.674966
tetanus	reward_rate	0.689625
tetanus	reward_rate	0.607646
tetanus	reward_rate	0.743606
tetanus	reward_rate	0.780602
control	lose-switch	0.349515
control	lose-switch	0.404651
control	lose-switch	0.556962
control	lose-switch	0.691589
control	lose-switch	0.273885
control	lose-switch	0.627397
control	lose-switch	0.457831
tetanus	lose-switch	0.499174
tetanus	lose-switch	0.36646
tetanus	lose-switch	0.715493
tetanus	lose-switch	0.538462
tetanus	lose-switch	0.385572
tetanus	lose-switch	0.45122
control	win-switch	0.088362
control	win-switch	0.067568
control	win-switch	0.109453
control	win-switch	0.205251
control	win-switch	0.042105
control	win-switch	0.132979
control	win-switch	0.05
tetanus	win-switch	0.075287
tetanus	win-switch	0.095713
tetanus	win-switch	0.17298
tetanus	win-switch	0.216887
tetanus	win-switch	0.07401
tetanus	win-switch	0.071979
control	meanLeft	0.598507
control	meanLeft	0.496902
control	meanLeft	0.528571
control	meanLeft	0.56872
control	meanLeft	0.575949
control	meanLeft	0.418979
control	meanLeft	0.551084
tetanus	meanLeft	0.516418
tetanus	meanLeft	0.514805
tetanus	meanLeft	0.53095
tetanus	meanLeft	0.592555
tetanus	meanLeft	0.518542
tetanus	meanLeft	0.470903
control	meanITI	3.41002
control	meanITI	3.52076
control	meanITI	3.04492
control	meanITI	4.5794
control	meanITI	2.55863
control	meanITI	2.43768
control	meanITI	2.72231
tetanus	meanITI	2.80328
tetanus	meanITI	2.87515
tetanus	meanITI	3.8286
tetanus	meanITI	2.79444
tetanus	meanITI	2.62676
tetanus	meanITI	2.26272
control	decisionTime	1.34281
control	decisionTime	1.17365
control	decisionTime	0.912304
control	decisionTime	1.65603
control	decisionTime	1.10873
control	decisionTime	1.31387
control	decisionTime	1.0784
tetanus	decisionTime	1.08235
tetanus	decisionTime	1.17409
tetanus	decisionTime	1.39644
tetanus	decisionTime	1.20995
tetanus	decisionTime	0.95556
tetanus	decisionTime	1.08851

## Sheet: ED9k
9k
tau_phigh	Mouse	treatment
2.82963	S732	tetanus
3.25052	S735	tetanus
0.593948	S736	tetanus
0.051902	S776	tetanus
5.23624	S855	control
2.31079	S857	control
1.49374	S859	control
0.043358	S1041	control
1.59956	S1042	control
3.21238	S1043	control
3.26056	S1044	control
3.57674	S1142	tetanus
2.29694	S1143	tetanus
S732	0.45283	tetanus
S735	0.375	tetanus
S736	0.636364	tetanus
S776	0.5	tetanus
S855	0.333333	control
S857	0.388889	control
S859	0.714286	control
S1041	0.75	control
S1042	0.5	control
S1043	0.416667	control
S1044	0.375	control
S1142	0.317073	tetanus
S1143	0.425	tetanus

## Sheet: ED9l
9l
Mouse	alpha	beta	tau	lls_ddm	treatment
S732	-0.223439	1.9508	1.03718	-0.350513	tetanus
S735	0.487169	1.35034	0.905441	-0.413559	tetanus
S736	-0.895542	2.17952	0.54631	-0.498516	tetanus
S776	-0.149784	1.34472	0.456055	-0.585992	tetanus
S855	0.597794	1.31742	0.836706	-0.402506	control
S857	0.334984	1.93548	0.615358	-0.355733	control
S859	-0.299652	2.0396	0.643328	-0.433515	control
S1041	-0.818185	1.83743	0.701861	-0.532432	control
S1042	0.777893	1.87636	0.750069	-0.270752	control
S1043	-0.58948	1.89102	0.897594	-0.461258	control
S1044	0.015194	2.5274	0.572592	-0.319616	control
S1142	0.49017	1.4353	0.972487	-0.356271	tetanus
S1143	0.165793	1.89425	0.734648	-0.344707	tetanus
