# Supplementary material for: Dopamine and glutamate regulate striatal acetylcholine in decision-making
Source: Nature. 2023 Aug 9;621(7979):577–85. doi: 10.1038/s41586-023-06492-9 (PMC10511323; doi:10.1038/s41586-023-06492-9)
Supplement: Supplementary file 19 — Source Data Extended Data Fig. 11 [file 41586_2023_6492_MOESM19_ESM.xlsx]

## Sheet: ED11a WT
Hi_Rew_Ach_time	Hi_Rew_Ach_mean	Hi_Rew_Ach_sem	bl1	Hi_Rew_Ach_processed_S1355_03172022_mean	Hi_Rew_Ach_processed_S1355_03172022_sem	Hi_Rew_Ach_processed_S1355_03212022_mean	Hi_Rew_Ach_processed_S1355_03212022_sem	Hi_Rew_Ach_processed_S1355_03252022_mean	Hi_Rew_Ach_processed_S1355_03252022_sem	Hi_Rew_Ach_processed_S1355_03312022_mean	Hi_Rew_Ach_processed_S1355_03312022_sem	Hi_Rew_Ach_processed_S1356_03172022_mean	Hi_Rew_Ach_processed_S1356_03172022_sem	Hi_Rew_Ach_processed_S1356_03212022_mean	Hi_Rew_Ach_processed_S1356_03212022_sem	Hi_Rew_Ach_processed_S1356_03252022_mean	Hi_Rew_Ach_processed_S1356_03252022_sem	Hi_Rew_Ach_processed_S1356_03292022_mean	Hi_Rew_Ach_processed_S1356_03292022_sem	Hi_Rew_Ach_processed_S1356_03312022_mean	Hi_Rew_Ach_processed_S1356_03312022_sem	Hi_Rew_Ach_processed_S1357_03172022_mean	Hi_Rew_Ach_processed_S1357_03172022_sem	Hi_Rew_Ach_processed_S1357_03212022_mean	Hi_Rew_Ach_processed_S1357_03212022_sem	Hi_Rew_Ach_processed_S1357_03232022_mean	Hi_Rew_Ach_processed_S1357_03232022_sem	Hi_Rew_Ach_processed_S1357_03252022_mean	Hi_Rew_Ach_processed_S1357_03252022_sem	Hi_Rew_Ach_processed_S1357_03292022_mean	Hi_Rew_Ach_processed_S1357_03292022_sem	Hi_Rew_Ach_processed_S1357_03312022_mean	Hi_Rew_Ach_processed_S1357_03312022_sem	Hi_Rew_Ach_processed_S1358_03172022_mean	Hi_Rew_Ach_processed_S1358_03172022_sem	Hi_Rew_Ach_processed_S1358_03212022_mean	Hi_Rew_Ach_processed_S1358_03212022_sem	Hi_Rew_Ach_processed_S1358_03232022_mean	Hi_Rew_Ach_processed_S1358_03232022_sem	Hi_Rew_Ach_processed_S1358_03252022_mean	Hi_Rew_Ach_processed_S1358_03252022_sem	Hi_Rew_Ach_processed_S1358_03292022_mean	Hi_Rew_Ach_processed_S1358_03292022_sem	Hi_Rew_Ach_processed_S1376_03282022_mean	Hi_Rew_Ach_processed_S1376_03282022_sem	Hi_Rew_Ach_processed_S1376_03302022_mean	Hi_Rew_Ach_processed_S1376_03302022_sem	Hi_Rew_Ach_processed_S1376_04012022_mean	Hi_Rew_Ach_processed_S1376_04012022_sem
-2.16	-0.189069	0.0177866		-0.12295	0.0731955	-0.229331	0.089747	-0.272406	0.0796351	-0.536695	0.0728242	-0.255871	0.0658528	-0.127271	0.0916268	-0.250833	0.0657187	-0.228222	0.0644281	-0.181063	0.0722618	-0.205061	0.0676369	-0.2454	0.0723007	-0.0660811	0.0778571	-0.189036	0.0655855	-0.0645869	0.071872	-0.171719	0.0710335	-0.284989	0.067207	-0.48446	0.0615356	-0.544042	0.0568254	-0.494697	0.0593461	-0.517458	0.066648	0.0371412	0.0559702	0.0234259	0.0534903	-0.0035879	0.0594142
-2.106	-0.191361	0.0187636		-0.110985	0.07004	-0.171572	0.0900672	-0.220904	0.0785528	-0.507282	0.0718798	-0.200837	0.0700565	-0.0951306	0.091357	-0.285244	0.0653569	-0.175747	0.0651162	-0.167148	0.0738905	-0.151192	0.0664418	-0.242191	0.0696643	-0.120369	0.075688	-0.182732	0.0652039	-0.0951584	0.074574	-0.190568	0.0731462	-0.360713	0.0646683	-0.552797	0.0601505	-0.588774	0.0580522	-0.483734	0.056642	-0.497361	0.0648838	0.0208984	0.0595206	-0.0552186	0.0493912	-0.00181799	0.0588249
-2.052	-0.193175	0.0179444		-0.0987683	0.0743902	-0.169884	0.0836259	-0.210229	0.0742183	-0.423308	0.0750755	-0.132882	0.0728597	-0.127364	0.0909123	-0.278128	0.069192	-0.12468	0.069037	-0.158512	0.0766155	-0.11466	0.0664363	-0.213458	0.0705914	-0.0912755	0.0801909	-0.177269	0.0691009	-0.0811067	0.0728286	-0.234815	0.0727773	-0.394893	0.0641157	-0.578399	0.0641146	-0.576886	0.0593524	-0.425257	0.0539694	-0.496456	0.0688464	-0.0222442	0.058973	-0.0857901	0.0484537	-0.031881	0.0545905
-1.998	-0.184644	0.0175952		-0.0779987	0.0744369	-0.210811	0.078986	-0.199324	0.0746313	-0.360476	0.0773871	-0.114976	0.070987	-0.0983146	0.0965801	-0.264399	0.0703556	-0.107067	0.0733794	-0.142884	0.0756245	-0.097836	0.0664767	-0.191784	0.0707403	-0.0470603	0.081748	-0.154769	0.0699483	0.0205902	0.0765795	-0.196276	0.0714655	-0.411449	0.0644268	-0.585768	0.05955	-0.528058	0.0626702	-0.373264	0.0576949	-0.504206	0.0665607	-0.0569275	0.055038	-0.110191	0.0548872	-0.098249	0.0501331
-1.944	-0.178377	0.017909		-0.0504965	0.0731714	-0.214358	0.0786573	-0.232623	0.0742077	-0.331104	0.0776941	-0.0708144	0.0666034	-0.118739	0.099564	-0.305639	0.0738834	-0.0900768	0.0726336	-0.174038	0.0734564	-0.0485211	0.0734119	-0.11844	0.0700703	0.0524089	0.0898468	-0.143488	0.0681866	0.0339811	0.079595	-0.139148	0.0757889	-0.389655	0.063686	-0.5818	0.0593549	-0.49526	0.0637293	-0.352339	0.060411	-0.482989	0.0622774	-0.0755045	0.0500794	-0.0918803	0.0556121	-0.136782	0.0482983
-1.89	-0.180789	0.0176958		-0.0468109	0.072766	-0.22077	0.0764436	-0.254894	0.0685642	-0.373241	0.0757089	-0.0637229	0.0654976	-0.105473	0.0953073	-0.299635	0.0719566	-0.0502751	0.0709814	-0.1832	0.0774163	-0.0574937	0.0764558	-0.108224	0.0692012	0.0670837	0.0864562	-0.14097	0.065265	0.0340071	0.0727191	-0.1856	0.0728823	-0.371011	0.0646427	-0.539006	0.0602523	-0.450192	0.0590534	-0.304532	0.0575773	-0.461531	0.0613338	-0.0911886	0.0495122	-0.0241922	0.056725	-0.224047	0.0466137
-1.836	-0.177961	0.0174696		-0.0872539	0.067637	-0.201969	0.079439	-0.210559	0.0616226	-0.33442	0.072729	-0.0109005	0.0690387	-0.114914	0.0990831	-0.259508	0.0686715	-0.0759543	0.0681942	-0.0913028	0.0765809	-0.108661	0.071032	-0.0525652	0.0664111	0.142475	0.0791779	-0.0642649	0.0687606	0.00929488	0.0680877	-0.214223	0.0718429	-0.332643	0.0649437	-0.452191	0.062199	-0.399337	0.0550599	-0.247205	0.0564267	-0.354979	0.0631222	-0.167981	0.0511999	-0.0487401	0.0577552	-0.263244	0.0460587
-1.782	-0.175138	0.0180143		-0.120563	0.0673657	-0.195306	0.0796157	-0.173021	0.0623492	-0.280341	0.0670142	0.0163333	0.0740118	-0.103916	0.10199	-0.311298	0.0685062	-0.120623	0.0667295	-0.078502	0.0720927	-0.117995	0.0692022	-0.00865822	0.0700494	0.119918	0.0801354	0.00350801	0.0755855	-0.0429713	0.0659503	-0.142717	0.0772301	-0.315028	0.0610155	-0.358224	0.06034	-0.374132	0.0562623	-0.214244	0.0549619	-0.274139	0.065556	-0.267513	0.0500726	-0.0800466	0.0532373	-0.226602	0.0477987
-1.728	-0.169159	0.0178132		-0.0646644	0.0691692	-0.164476	0.0736613	-0.118037	0.0641521	-0.231715	0.0575162	-0.0143059	0.0692679	-0.0482349	0.0954617	-0.266741	0.0656349	-0.172179	0.0653902	-0.0981828	0.0715619	-0.113532	0.0663308	-0.0179265	0.0681193	0.121692	0.0824416	-0.0167786	0.0729898	-0.0679319	0.0685782	-0.0479383	0.0734864	-0.224213	0.0642495	-0.338656	0.0580288	-0.31793	0.0588051	-0.20087	0.0548348	-0.274523	0.0646022	-0.289967	0.0478567	-0.181618	0.0476487	-0.233361	0.0488486
-1.674	-0.158331	0.0169854		-0.0233835	0.0676668	-0.130774	0.0732324	-0.124862	0.0621069	-0.21042	0.0560173	-0.0264852	0.068621	-0.0444988	0.0854998	-0.169808	0.0679095	-0.213756	0.0660707	-0.0341968	0.0733822	-0.0957232	0.0712297	-0.00551208	0.06931	0.0970437	0.0829978	-0.0333173	0.0719494	-0.0301497	0.0709942	-0.0156704	0.072065	-0.166557	0.0716321	-0.278932	0.0522158	-0.271271	0.0581444	-0.209208	0.0611286	-0.256598	0.0620624	-0.30425	0.0482312	-0.242111	0.0462676	-0.201425	0.0480238
-1.62	-0.156485	0.0176113		-0.0305814	0.0695538	-0.0696805	0.0746993	-0.182395	0.0588918	-0.198465	0.0555962	-0.0130671	0.064872	-0.029053	0.0804203	-0.130429	0.0670605	-0.2834	0.0658371	0.071152	0.0743034	-0.0823766	0.0758699	-0.00110031	0.0726194	0.103116	0.0796412	-0.041643	0.0711059	0.0189621	0.0756369	0.0409493	0.0700532	-0.172404	0.0705253	-0.248646	0.0496345	-0.184425	0.0563382	-0.205439	0.0576396	-0.25171	0.0585895	-0.298267	0.049024	-0.234954	0.0479064	-0.220499	0.0488529
-1.566	-0.153558	0.0173788		-0.0611195	0.0690955	-0.0681128	0.0732354	-0.181825	0.0565192	-0.186246	0.0576777	0.0175957	0.0638411	-0.0544946	0.0740134	-0.0922594	0.0700167	-0.236218	0.0612049	0.129342	0.0733368	-0.0631425	0.0706336	0.0021147	0.0703055	0.0889018	0.0755636	-0.106495	0.0677904	-0.0254695	0.0712703	0.0351754	0.0692039	-0.122721	0.0648695	-0.227133	0.0502437	-0.162864	0.054339	-0.181417	0.0558671	-0.207751	0.0598505	-0.28303	0.0505889	-0.195895	0.0478912	-0.197926	0.0526437
-1.512	-0.142935	0.0193825		-0.00726623	0.0669497	-0.0644092	0.0754886	-0.0883834	0.0571208	-0.166718	0.0571568	0.110917	0.061593	-0.00849897	0.075428	-0.115295	0.068591	-0.199945	0.0619406	0.0921513	0.0703212	-0.0504715	0.0669607	0.0439545	0.0690634	0.102163	0.0798768	-0.117313	0.0679484	-0.0418014	0.0700231	0.0796281	0.0722181	-0.0956679	0.0594985	-0.212753	0.0539156	-0.130688	0.0520033	-0.127031	0.0546396	-0.189839	0.0629781	-0.237815	0.0499699	-0.18384	0.0505796	-0.207361	0.0552506
-1.458	-0.141276	0.0202426		0.00602691	0.0730237	-0.0862639	0.07851	-0.0242145	0.0601032	-0.146937	0.0561134	0.176259	0.0658123	0.0302243	0.0788189	-0.0548377	0.0662277	-0.19368	0.0583093	0.0518449	0.0748951	0.00944841	0.0663692	0.0495429	0.0667454	0.133246	0.0856485	-0.108018	0.0692281	-0.0354439	0.0680164	0.106647	0.0715019	-0.0842726	0.0589485	-0.206983	0.0518986	-0.111564	0.050619	-0.091083	0.0543091	-0.200838	0.0666221	-0.198819	0.0501872	-0.219461	0.0525199	-0.26783	0.0513867
-1.404	-0.145466	0.0201856		-0.00671673	0.0737724	-0.0965337	0.0798374	0.0210237	0.0610045	-0.146723	0.0520249	0.149301	0.0669657	0.0340621	0.0782178	-0.0488118	0.0625749	-0.159181	0.0593671	-0.00299157	0.0754634	0.0564608	0.0703674	0.010438	0.0707867	0.205991	0.0846353	-0.127907	0.0747392	-0.00614264	0.0697777	0.0962696	0.0686246	-0.048765	0.0624106	-0.157668	0.0519688	-0.100945	0.0520691	-0.104188	0.052187	-0.233721	0.0600171	-0.233692	0.0467246	-0.276896	0.0502698	-0.307167	0.0479529
-1.35	-0.137751	0.0204181		-0.0485219	0.0754347	-0.138285	0.0751418	0.0534002	0.0645271	-0.13677	0.0517624	0.128423	0.0680133	-0.0590674	0.0837998	-0.0662019	0.0603655	-0.0536799	0.0604154	0.00223117	0.0718835	0.035093	0.0719404	0.068192	0.0717746	0.278651	0.083316	-0.105811	0.0749885	-0.0128433	0.0717365	0.0709484	0.0655851	0.086383	0.0633943	-0.12964	0.0538295	-0.0840159	0.0543396	-0.144812	0.0504867	-0.215812	0.054336	-0.295989	0.0477587	-0.298825	0.0500735	-0.307105	0.0469428
-1.296	-0.120758	0.0206916		-0.0922925	0.0716102	-0.152978	0.0736188	0.0205815	0.0634315	-0.124495	0.0531916	0.114759	0.0673016	-0.0790097	0.0900333	0.0219013	0.0613314	-0.00392768	0.0631184	0.0245003	0.0708768	0.0460932	0.0732687	0.156519	0.0733523	0.26886	0.08378	-0.0131118	0.0688186	-0.000832254	0.0775087	0.135104	0.0641285	0.160199	0.062846	-0.0413663	0.0547203	-0.0615843	0.0548963	-0.15915	0.0536404	-0.192228	0.053536	-0.337345	0.0493885	-0.331776	0.0501783	-0.306239	0.0484438
-1.242	-0.107333	0.0227666		-0.116125	0.069716	-0.125893	0.0712318	-0.020589	0.0648033	-0.198526	0.0552424	0.115781	0.0663302	-0.0054378	0.0906027	0.0530129	0.0620114	0.159281	0.0670546	0.00350557	0.0711984	0.117718	0.0727566	0.221866	0.0695509	0.184804	0.0777679	0.070844	0.0638482	0.0293809	0.0753919	0.223747	0.0675933	0.101776	0.0610106	0.0536859	0.0562346	-0.0387517	0.0506613	-0.146507	0.0571127	-0.151056	0.0580812	-0.35167	0.0500328	-0.355121	0.0508308	-0.303205	0.0509687
-1.188	-0.0939168	0.0263829		-0.117193	0.0692006	-0.0714396	0.0686828	-0.070745	0.0625134	-0.205827	0.0529899	0.141439	0.0690844	-0.0499303	0.0863614	0.0597982	0.0624262	0.251681	0.0625665	0.0149418	0.0665541	0.183174	0.0726922	0.140554	0.0642859	0.0627097	0.0790458	0.134701	0.0660912	-0.00166978	0.0671863	0.272355	0.0681611	0.0923437	0.060427	0.152153	0.0576833	0.0198183	0.0468939	-0.141412	0.0547125	-0.157827	0.0599684	-0.39278	0.0508107	-0.335809	0.0519131	-0.342967	0.0553316
-1.134	-0.071185	0.0274742		-0.123957	0.0716953	-0.0240619	0.0683353	-0.0426232	0.0627718	-0.200885	0.0579086	0.0643794	0.0690742	-0.114753	0.0871453	0.14806	0.0636205	0.236366	0.0611822	0.0699867	0.0651252	0.203123	0.0674915	0.0788797	0.0648772	-0.00705704	0.0800334	0.173914	0.0683335	-0.0417571	0.0661223	0.324923	0.0714337	0.1189	0.0633433	0.250976	0.0577819	-0.0449897	0.0471492	-0.185061	0.0552624	-0.213366	0.061069	-0.410884	0.0546732	-0.272431	0.0541536	-0.32895	0.0575296
-1.08	-0.0539259	0.0264373		-0.0832085	0.0687677	0.00333646	0.0707213	-0.0379173	0.0635566	-0.153123	0.0622313	-0.0967831	0.0635734	-0.236111	0.0846873	0.158156	0.067799	0.140691	0.056338	0.114144	0.0671881	0.140309	0.0627745	0.0381783	0.0684796	-0.0597167	0.0712387	0.149375	0.065802	-0.0819984	0.0712279	0.281303	0.0684596	0.0642646	0.0674099	0.206878	0.0504226	-0.16257	0.0492051	-0.180034	0.0517458	-0.280659	0.0591037	-0.311561	0.0604906	-0.155296	0.059777	-0.301964	0.056424
-1.026	-0.0614173	0.026602		-0.154281	0.0647058	-0.054082	0.0741481	-0.0368727	0.0655726	-0.172685	0.0568295	-0.275466	0.0571636	-0.39022	0.0853317	-0.00603757	0.0606806	0.10363	0.0594688	0.148337	0.0699825	0.0105147	0.0621529	0.000799855	0.0654181	-0.0976236	0.0693701	0.10433	0.0675795	-0.168022	0.0655676	0.213329	0.0655939	-0.08023	0.0638967	0.0782762	0.0474089	-0.274302	0.0478757	-0.242913	0.049312	-0.291825	0.0564789	-0.215343	0.0615875	-0.032391	0.0655989	-0.210664	0.0569871
-0.972	-0.0676724	0.0282685		-0.206838	0.06176	-0.144206	0.07508	-0.0225318	0.0637832	-0.144632	0.0541815	-0.39097	0.0557483	-0.467094	0.0886587	-0.256835	0.0579348	0.064269	0.0656897	0.0488346	0.067676	-0.0810315	0.0644708	-0.0721954	0.0590221	-0.193189	0.0744219	0.0454692	0.0643917	-0.187926	0.0635484	0.219393	0.0705358	-0.221756	0.0591252	-0.115342	0.048784	-0.383918	0.0466775	-0.324406	0.0508459	-0.303393	0.0556892	-0.144286	0.0601814	0.118231	0.0670424	-0.0897213	0.0578355
-0.918	-0.0760047	0.0310113		-0.230581	0.0572068	-0.158482	0.0739353	-0.0733845	0.0627274	-0.11359	0.0527434	-0.431268	0.0576981	-0.532653	0.0898389	-0.369137	0.0621399	-0.0504374	0.0723461	-0.0890432	0.0678049	-0.213767	0.0621522	-0.217314	0.0564378	-0.335655	0.0709893	0.00712606	0.0641875	-0.164823	0.0614025	0.124417	0.0665567	-0.385904	0.0556005	-0.308801	0.0443369	-0.429067	0.0440697	-0.387845	0.0519112	-0.30287	0.0589614	-0.0445592	0.0587239	0.226301	0.0655989	0.0959746	0.0563255
-0.864	-0.0938742	0.0348164		-0.377247	0.0558176	-0.137618	0.0763891	-0.119326	0.0588784	-0.113608	0.0530698	-0.451921	0.0577694	-0.588355	0.0823915	-0.34837	0.0678234	-0.1458	0.0786087	-0.288247	0.0671609	-0.362646	0.0596426	-0.346323	0.0552575	-0.523944	0.0685076	-0.164171	0.0636412	-0.257372	0.0619806	-0.0399388	0.0597517	-0.510512	0.0539666	-0.469786	0.0442057	-0.475291	0.044393	-0.414306	0.0505513	-0.389265	0.0605845	0.0461489	0.0567102	0.254341	0.0626302	0.308969	0.0579352
-0.81	-0.114762	0.0407518		-0.504171	0.057194	-0.141968	0.0731755	-0.14175	0.0580411	-0.0724229	0.0544724	-0.476258	0.0566397	-0.570513	0.0725257	-0.398131	0.0644184	-0.260247	0.0799564	-0.388926	0.0723241	-0.563177	0.0571925	-0.42475	0.0623056	-0.694283	0.0686073	-0.419371	0.0603106	-0.431846	0.0615984	-0.207947	0.0557598	-0.59399	0.0519951	-0.560612	0.047332	-0.559931	0.0466555	-0.396973	0.0497546	-0.422907	0.0600907	0.0680336	0.0532912	0.190899	0.0555523	0.37291	0.0556478
-0.756	-0.155327	0.0452034		-0.60779	0.0563758	-0.133306	0.0644007	-0.194448	0.0559813	-0.113067	0.0570591	-0.50762	0.0525274	-0.510427	0.0648611	-0.443959	0.0559497	-0.340809	0.0753838	-0.503815	0.073736	-0.695867	0.0520365	-0.647094	0.065315	-0.787978	0.0715113	-0.614681	0.0590657	-0.640146	0.0614568	-0.35711	0.0591945	-0.59977	0.053307	-0.641981	0.0451201	-0.608111	0.0506935	-0.422747	0.0537128	-0.489083	0.0608867	-0.0194978	0.0475883	0.0302731	0.0496992	0.233522	0.0512893
-0.702	-0.221372	0.0459264		-0.588728	0.0555784	-0.232028	0.0603039	-0.303741	0.0609248	-0.24853	0.0555105	-0.446865	0.0473824	-0.483275	0.060512	-0.412765	0.0488837	-0.45664	0.0650935	-0.651211	0.0658412	-0.797349	0.0518796	-0.85254	0.0578927	-0.755443	0.0741651	-0.747304	0.0542931	-0.798537	0.0557603	-0.595914	0.0553472	-0.610041	0.0568591	-0.755275	0.045871	-0.597315	0.0522072	-0.396268	0.0571789	-0.554554	0.0530729	-0.120791	0.0456477	-0.121662	0.0457474	0.117051	0.0518731
-0.648	-0.308718	0.0438365		-0.507964	0.0566628	-0.339709	0.0596057	-0.417314	0.0608359	-0.398262	0.0517875	-0.377312	0.0448742	-0.407679	0.0580832	-0.357675	0.0490401	-0.512082	0.0546317	-0.691815	0.0543232	-0.833628	0.0524438	-1.00082	0.0582464	-0.767934	0.0827885	-0.818712	0.0562969	-0.836018	0.0546055	-0.829792	0.0540462	-0.539715	0.0574376	-0.802976	0.0466437	-0.553515	0.0512252	-0.371277	0.0569078	-0.552915	0.051617	-0.185225	0.0449623	-0.123306	0.0464252	0.11937	0.0555963
-0.594	-0.400228	0.0378231		-0.460739	0.0596584	-0.531122	0.055972	-0.461936	0.0634152	-0.464213	0.0520309	-0.316429	0.0452513	-0.462135	0.0600223	-0.368273	0.0521652	-0.559673	0.0471046	-0.605177	0.0544206	-0.734548	0.0490666	-1.02928	0.0563071	-0.640528	0.0870634	-0.851954	0.0585123	-0.785242	0.0561103	-1.00391	0.0529134	-0.435894	0.0552068	-0.778702	0.0474584	-0.455461	0.0511059	-0.300504	0.0533319	-0.509692	0.048695	-0.18489	0.0497141	-0.126113	0.0465683	0.0750912	0.0598013
-0.54	-0.496783	0.0286667		-0.454564	0.0581337	-0.678474	0.0550211	-0.494397	0.0647527	-0.431723	0.0510221	-0.337469	0.0451787	-0.45916	0.0641829	-0.362925	0.0519316	-0.603917	0.0513553	-0.613333	0.0525327	-0.585037	0.0457588	-0.966212	0.0569488	-0.491291	0.0778144	-0.736329	0.0622911	-0.588183	0.0562388	-0.989248	0.0517851	-0.369826	0.057171	-0.743008	0.0463644	-0.403268	0.0500852	-0.28317	0.0532094	-0.468539	0.0491092	-0.25367	0.0518342	-0.231961	0.0460675	-0.262702	0.0573506
-0.486	-0.571865	0.0257322		-0.436979	0.0511148	-0.781819	0.0536948	-0.523004	0.0628086	-0.416372	0.0481013	-0.303404	0.0425275	-0.444155	0.0576515	-0.357031	0.0441983	-0.652582	0.0566053	-0.653576	0.0531956	-0.483752	0.046498	-0.800748	0.055586	-0.291027	0.0704121	-0.48136	0.0608562	-0.384659	0.0545395	-0.878555	0.0477611	-0.366646	0.0605384	-0.679995	0.0423255	-0.369668	0.0466921	-0.297979	0.047776	-0.49089	0.0483612	-0.411808	0.0469361	-0.510541	0.0449067	-0.705424	0.0461604
-0.432	-0.615818	0.0283889		-0.425074	0.0488068	-0.82366	0.0510375	-0.507512	0.0543675	-0.486444	0.0465885	-0.266184	0.0420778	-0.40317	0.0554889	-0.307802	0.0387075	-0.617723	0.0549373	-0.600836	0.0486374	-0.497024	0.0444547	-0.740084	0.0530494	-0.290875	0.0563999	-0.335813	0.0549389	-0.330755	0.0525137	-0.692093	0.0485188	-0.397793	0.0556118	-0.552835	0.0410069	-0.358652	0.0426325	-0.38352	0.0429242	-0.499095	0.0461445	-0.607573	0.039561	-0.833252	0.0423217	-1.05338	0.0363971
-0.378	-0.617903	0.0312645		-0.340731	0.0483327	-0.8306	0.0445372	-0.453016	0.0505824	-0.456293	0.0441771	-0.251367	0.0454888	-0.36225	0.0583185	-0.277323	0.0402621	-0.4934	0.0518464	-0.525182	0.0475508	-0.586184	0.0422158	-0.697095	0.0500317	-0.344535	0.0488504	-0.393172	0.0510836	-0.431175	0.0531097	-0.600107	0.042804	-0.488073	0.052664	-0.488496	0.0400653	-0.336684	0.0420851	-0.471415	0.0384193	-0.473881	0.0435514	-0.755479	0.0343638	-1.06488	0.037667	-1.21733	0.0336242
-0.324	-0.570905	0.0310534		-0.235101	0.0516223	-0.733297	0.043929	-0.419929	0.0489461	-0.446367	0.0390324	-0.288126	0.0459456	-0.320629	0.063975	-0.255145	0.0477121	-0.36821	0.0547136	-0.46818	0.0505124	-0.682533	0.0442084	-0.717463	0.0517482	-0.394541	0.0515075	-0.556612	0.0454599	-0.587808	0.0470468	-0.543492	0.0449615	-0.560199	0.0514905	-0.45669	0.0402687	-0.364621	0.0460081	-0.509069	0.0429745	-0.381533	0.0428985	-0.822295	0.0331329	-1.16719	0.0338475	-1.15065	0.0341977
-0.27	-0.474211	0.0319541		-0.114628	0.0543531	-0.595705	0.0432239	-0.355978	0.0473627	-0.377906	0.0404749	-0.393973	0.0454711	-0.316717	0.066533	-0.237047	0.0509442	-0.315472	0.0516368	-0.35785	0.0549956	-0.745476	0.0429112	-0.68911	0.046003	-0.415666	0.0579369	-0.696641	0.0451311	-0.625361	0.0449584	-0.54542	0.0411275	-0.618935	0.0512181	-0.37311	0.0420228	-0.423497	0.0469369	-0.544185	0.0484978	-0.383767	0.0458026	-0.774516	0.0348979	-1.12807	0.0319876	-0.979697	0.0354416
-0.216	-0.340324	0.0347345		-0.015382	0.0560085	-0.495391	0.0432055	-0.234037	0.0496205	-0.301306	0.037926	-0.443013	0.040932	-0.29496	0.0665707	-0.179451	0.0479828	-0.276327	0.049301	-0.262218	0.0546924	-0.721325	0.0447445	-0.613712	0.0394048	-0.395228	0.0565439	-0.740198	0.0468702	-0.561322	0.0439958	-0.488628	0.0396682	-0.537588	0.0514216	-0.289854	0.0423404	-0.416338	0.0422262	-0.542559	0.0466739	-0.451098	0.0477084	-0.63012	0.0317475	-0.93946	0.0333224	-0.741062	0.0331858
-0.162	-0.138586	0.0390605		0.155085	0.0612859	-0.288466	0.0469172	0.0277898	0.0482897	-0.147511	0.041791	-0.228784	0.0437961	-0.0674031	0.0667722	-0.0503607	0.041962	-0.111765	0.0534936	-0.0872583	0.0523782	-0.386077	0.0538079	-0.335774	0.0450608	-0.211389	0.0615525	-0.546251	0.0562025	-0.344416	0.0473239	-0.328819	0.0450562	-0.349543	0.0535303	-0.171872	0.0418791	-0.283148	0.0475808	-0.409335	0.0468549	-0.385056	0.0504759	-0.383212	0.0319471	-0.602199	0.0363106	-0.385465	0.0355111
-0.108	0.253863	0.0599405		0.531693	0.0652486	0.055011	0.053188	0.296424	0.0511797	0.142063	0.0476699	0.379569	0.0598436	0.485911	0.0714308	0.390104	0.0453388	0.312229	0.0603102	0.293645	0.0541824	0.269765	0.0584746	0.233115	0.0556326	0.184509	0.0743115	-0.00821995	0.0695033	0.0222386	0.0509497	0.0837619	0.054037	0.187196	0.0640588	0.206302	0.0558452	0.357761	0.0665854	0.188547	0.0575396	0.0983208	0.0681922	0.309195	0.048478	0.0666456	0.0428186	0.256584	0.0406795
-0.054	1.03023	0.102379		1.03264	0.0691935	0.672393	0.057407	0.769698	0.0556023	0.489876	0.0500871	1.44705	0.0685247	1.316	0.0965255	1.29136	0.0601323	0.930368	0.0620918	1.0662	0.0646107	1.3165	0.0648064	1.19635	0.0654358	0.852092	0.0785308	0.914124	0.0692809	0.822889	0.0617061	0.9331	0.0643491	1.33664	0.0748142	1.33454	0.0721922	1.67427	0.0763554	1.35008	0.0686831	1.27313	0.0728515	1.80472	0.0558668	1.47064	0.0566404	1.6047	0.0540983
0	1.59918	0.0996332		1.18697	0.0708347	1.03056	0.0554182	1.0329	0.0555169	0.679732	0.0535111	2.44557	0.0631108	1.85896	0.0998487	2.20952	0.060282	1.38635	0.0609258	1.65431	0.0656647	2.27385	0.058907	2.12254	0.0637972	1.37677	0.0712312	1.81793	0.0656879	1.59469	0.065441	1.78314	0.0612804	2.29438	0.0666388	2.45248	0.0678976	2.62797	0.0585481	2.23599	0.0599393	2.14879	0.063594	2.51844	0.0421898	2.5197	0.0489574	2.56379	0.0421893
0.054	1.38167	0.0715425		0.80439	0.0585482	0.748482	0.0462338	0.864896	0.0497132	0.522118	0.0546102	2.25916	0.0628153	1.59827	0.0839076	1.91991	0.0570972	1.24605	0.0541209	1.29657	0.0545742	1.96105	0.0508931	1.91422	0.060981	1.12948	0.0596715	1.64882	0.0552539	1.40893	0.053653	1.61579	0.0515726	2.15691	0.0655868	2.44292	0.0585502	2.31962	0.0523624	2.08963	0.0511912	1.94234	0.0625286	1.95572	0.0385527	2.06969	0.0458384	1.99893	0.0398644
0.108	1.3832	0.0423859		1.17342	0.0770788	0.747219	0.0600331	1.01466	0.0559973	0.672281	0.070483	1.85849	0.0713746	1.33552	0.108922	1.34907	0.0449437	1.08965	0.0568255	1.04448	0.0536472	1.87595	0.0564715	1.66687	0.0543658	1.08499	0.0585535	1.64305	0.0527123	1.14273	0.0490185	1.43977	0.0487711	1.66506	0.0646978	1.91937	0.0562119	1.79148	0.0506631	1.69678	0.0496958	1.5259	0.0597281	1.50931	0.0372414	1.36058	0.0407338	1.40516	0.0373259
0.162	0.992846	0.0547599		1.20441	0.0825398	0.728713	0.0649685	0.973829	0.0610375	0.809903	0.0679264	1.46228	0.0854555	1.07259	0.111698	1.02877	0.053628	0.905305	0.0740629	0.943021	0.0562549	1.731	0.0611836	1.48211	0.049627	1.26618	0.0667569	1.65375	0.0601192	1.24801	0.0580892	1.39418	0.0549406	1.05531	0.0541456	1.22308	0.048011	1.25875	0.0474733	1.17908	0.0472555	1.18359	0.0564581	1.1075	0.035787	0.88348	0.03809	1.08256	0.0392761
0.216	0.48585	0.0588237		0.653201	0.070932	0.561914	0.0711126	0.662143	0.0664396	0.612497	0.0677908	0.727987	0.0733251	0.71631	0.096255	0.542419	0.0600027	0.401595	0.0731014	0.545892	0.0578626	1.15179	0.0593735	1.04342	0.0606192	1.07555	0.0718459	1.14002	0.0617269	0.987759	0.061568	0.990712	0.0641347	0.454438	0.0523122	0.510226	0.0460482	0.559847	0.046822	0.54957	0.0445775	0.642395	0.0588586	0.45676	0.0325863	0.322868	0.0394531	0.486157	0.0363158
0.27	0.0644793	0.0473395		0.142603	0.059295	0.380915	0.0835626	0.388856	0.0640227	0.277007	0.0777177	0.222347	0.0581178	0.501705	0.109114	0.237948	0.0634585	0.0397945	0.0668311	0.192621	0.0567514	0.549045	0.0505728	0.712075	0.069169	0.594311	0.0638313	0.570642	0.051015	0.576563	0.0638375	0.53106	0.0657391	-0.0557802	0.0544538	0.0483555	0.0455808	0.00846031	0.0446498	0.101205	0.0484676	0.282438	0.0607688	-0.0800663	0.0362183	-0.0646739	0.0358677	0.0164746	0.0312462
0.324	-0.135163	0.0436906		-0.132474	0.0666358	0.237997	0.0829271	0.170513	0.0630441	-0.0127272	0.0743353	0.0264681	0.0567375	0.345002	0.112059	0.074113	0.0577158	-0.0607669	0.0635114	0.0518048	0.0543343	0.387772	0.0410834	0.522636	0.0568271	0.260919	0.0547222	0.333628	0.0465137	0.414572	0.0513432	0.276322	0.0550368	-0.265952	0.0553294	-0.10939	0.0472322	-0.238036	0.0436462	-0.104552	0.0480914	0.0269085	0.0594805	-0.336016	0.0341103	-0.226286	0.0385117	-0.188376	0.033108
0.378	-0.0700702	0.0466735		-0.101319	0.0714048	0.14844	0.0702739	0.106574	0.063089	-0.14682	0.0579342	-0.0334377	0.0575967	0.34952	0.101505	0.0530467	0.0563696	0.0412616	0.0666016	0.0937363	0.0581324	0.369141	0.0463924	0.427379	0.0503544	0.129083	0.0520365	0.233092	0.0485693	0.32546	0.0435081	0.255201	0.0534875	-0.171952	0.0561556	0.0126794	0.0519681	-0.188014	0.0474093	0.0502668	0.0487459	0.0586907	0.0549327	-0.269026	0.0361366	-0.092437	0.0392148	-0.0507045	0.0351687
0.432	0.127038	0.0343291		0.118705	0.0726597	0.198916	0.0663298	0.112372	0.0644883	-0.0518023	0.055125	0.0870216	0.0571522	0.36524	0.0831162	0.0531535	0.0573364	0.183829	0.0626639	0.163617	0.060724	0.3899	0.0505901	0.317513	0.0517988	0.0995898	0.0527366	0.179146	0.0515983	0.364375	0.0455294	0.326284	0.0615876	0.0510639	0.0606202	0.182887	0.0528133	0.00672699	0.0519294	0.329987	0.052179	0.166611	0.0539592	-0.0720488	0.0432884	0.0893885	0.0447024	0.173448	0.0408268
0.486	0.313479	0.0314869		0.254209	0.0725445	0.238963	0.0652425	0.112909	0.0616354	0.0699122	0.0586978	0.152445	0.0608638	0.311073	0.0719674	0.0397335	0.0587874	0.292033	0.0653066	0.213122	0.065043	0.38774	0.0566668	0.271	0.0538502	0.0889739	0.0584167	0.143313	0.0536058	0.325221	0.0469265	0.360576	0.0713206	0.291712	0.0609519	0.303821	0.054835	0.183948	0.0554439	0.560756	0.0615986	0.310444	0.0570063	-0.0341179	0.0421542	0.161028	0.0465365	0.328911	0.0432454
0.54	0.301922	0.0285404		0.380338	0.0725502	0.259347	0.065255	0.0510551	0.0578194	0.181736	0.0587629	0.160891	0.0652746	0.183097	0.0741228	-0.0280891	0.0594715	0.271815	0.070722	0.10441	0.0669599	0.49076	0.0657267	0.312744	0.0589442	0.183563	0.0637465	0.206357	0.0546118	0.322829	0.0586207	0.321832	0.0683422	0.3842	0.0599047	0.286009	0.0503839	0.225068	0.0553165	0.587828	0.0611393	0.375133	0.0597459	-0.205606	0.0401235	0.122943	0.0475728	0.219995	0.0418381
0.594	0.165561	0.0304708		0.115525	0.0623831	0.026042	0.061013	-0.103062	0.057087	0.0526988	0.0627382	-0.140523	0.0614805	-0.159786	0.0729284	-0.314971	0.0508831	0.0156966	0.064763	-0.132374	0.0617413	0.2286	0.0631791	0.152853	0.0540496	0.0801412	0.0676418	0.0926219	0.0551671	0.128027	0.0606867	0.235094	0.0611632	0.348694	0.0600365	0.235355	0.0490689	0.210304	0.0507136	0.486406	0.0578952	0.390918	0.0564059	-0.264822	0.0431548	0.20248	0.0488626	0.223789	0.0462041
0.648	0.0819658	0.0292681		-0.0534357	0.0531855	-0.0794984	0.0602259	-0.14154	0.0536111	-0.0173782	0.0584622	-0.418924	0.054007	-0.50856	0.0696601	-0.485048	0.0432797	-0.245225	0.0654014	-0.348531	0.0582427	-0.0221334	0.0559033	-0.053721	0.0532755	-0.101243	0.0578752	-0.0752196	0.0554166	-0.0446051	0.0534722	0.0874923	0.0571406	0.174912	0.0578202	0.177237	0.048742	0.236496	0.0491393	0.340171	0.0523956	0.313334	0.056337	-0.0887756	0.0470247	0.328689	0.0495036	0.295228	0.0469816
0.702	0.0959357	0.031223		-0.102324	0.0519519	-0.157456	0.0553662	-0.176412	0.0473522	-0.0689679	0.0505687	-0.576663	0.0511453	-0.650211	0.0674357	-0.431768	0.0475259	-0.377569	0.0589221	-0.478951	0.0526978	-0.0795924	0.0556683	-0.0998511	0.0546399	-0.128166	0.054776	-0.00676918	0.0511655	-0.033741	0.0518131	0.0419811	0.0555731	0.0888617	0.0500803	0.209225	0.0475478	0.293818	0.0514184	0.248695	0.0467772	0.244604	0.0498846	0.127727	0.0450995	0.420404	0.0493411	0.386843	0.0420821
0.756	0.189316	0.030885		0.0843878	0.0550375	-0.0515982	0.0532618	-0.0261248	0.0533879	0.0551905	0.0476661	-0.440403	0.0545904	-0.51568	0.0823243	-0.36843	0.0626701	-0.35005	0.0606919	-0.365835	0.0602165	0.16953	0.062851	0.150098	0.06803	0.115312	0.0649555	0.217373	0.0610272	0.222961	0.0614768	0.149837	0.0606123	0.119976	0.0515528	0.202338	0.0497041	0.329266	0.0500147	0.262948	0.0449766	0.173921	0.0465833	0.245867	0.0455855	0.414163	0.0520285	0.402611	0.039713
0.81	0.278729	0.0308344		0.130974	0.0584113	-0.0103891	0.0562201	0.0229716	0.0560597	0.0986301	0.051142	-0.219947	0.0528388	-0.269505	0.0913902	-0.185017	0.0643457	-0.190534	0.0665047	-0.188118	0.0637937	0.398327	0.0661608	0.463117	0.0657636	0.409486	0.0786114	0.433481	0.063094	0.578924	0.0619343	0.275591	0.0629195	0.267456	0.0576265	0.205599	0.0485214	0.395732	0.0466976	0.320445	0.0487661	0.216605	0.0524374	0.307516	0.045973	0.329072	0.044768	0.341727	0.0393866
0.864	0.348911	0.0313959		0.266897	0.0608447	0.0958194	0.0607896	0.150243	0.0609233	0.175585	0.0599815	-0.0145863	0.0642869	-0.0979682	0.0928832	-0.0963423	0.062116	-0.0969007	0.0678937	-0.0182466	0.0673229	0.499232	0.0661036	0.4809	0.0582749	0.526937	0.0751373	0.499876	0.0622983	0.613691	0.06052	0.338049	0.0580812	0.419753	0.0647626	0.259445	0.0461568	0.449361	0.0498533	0.367272	0.0494028	0.259598	0.0545352	0.180071	0.041134	0.184379	0.0417505	0.216152	0.0409026
0.918	0.349203	0.0325866		0.334162	0.0624599	0.156148	0.0640666	0.163769	0.0608079	0.0904087	0.0629783	0.208466	0.070395	0.00352966	0.0985095	0.0199445	0.0623149	-0.0223318	0.0631658	0.13814	0.0668431	0.589284	0.0613567	0.452761	0.0581235	0.582331	0.0849458	0.591832	0.064469	0.621417	0.0593784	0.419958	0.0608173	0.576822	0.0661055	0.392407	0.0494737	0.477311	0.0530202	0.42933	0.0487552	0.337207	0.0583221	0.0907465	0.045236	0.0170517	0.0386957	0.115804	0.0405888
0.972	0.320601	0.0294955		0.309646	0.0637602	0.151863	0.0688881	0.250222	0.0635748	0.134283	0.0602736	0.283179	0.0678757	0.0436929	0.0975427	0.140827	0.0635923	-0.00691944	0.0668669	0.212077	0.0602587	0.466101	0.0611094	0.285765	0.0601658	0.531813	0.0756073	0.450498	0.0605495	0.44384	0.0587703	0.396165	0.057042	0.563911	0.0617463	0.415584	0.056384	0.438649	0.0519811	0.451719	0.0470479	0.425398	0.0572471	-0.0646963	0.0448182	-0.123584	0.0399315	-0.0953671	0.0377991
1.026	0.287137	0.0290278		0.38008	0.0756944	0.271608	0.0738273	0.305131	0.0607442	0.198074	0.0630236	0.402483	0.0694909	0.126666	0.0979822	0.155725	0.0679027	0.0674458	0.0665993	0.297246	0.0618058	0.560726	0.0714569	0.214141	0.0622861	0.423243	0.0721123	0.272557	0.0563162	0.38029	0.0587977	0.406707	0.062514	0.550329	0.0608281	0.35394	0.0574923	0.444362	0.0562189	0.481498	0.0514866	0.561558	0.0641213	-0.247514	0.0441944	-0.261529	0.0405252	-0.18224	0.0377204
1.08	0.22666	0.0292637		0.203595	0.0672199	0.187542	0.0654244	0.310885	0.0608305	0.212359	0.0616299	0.360705	0.0660811	0.0992677	0.085192	0.122532	0.069544	0.0978361	0.0672929	0.284736	0.0646557	0.502179	0.0768191	0.207475	0.0726716	0.412788	0.0737145	0.0988925	0.0567092	0.364764	0.0660073	0.389958	0.0660359	0.539144	0.0579749	0.355123	0.0511504	0.47643	0.0583624	0.514625	0.0550798	0.549006	0.0646485	-0.438669	0.0413612	-0.35548	0.0433559	-0.325571	0.0348852
1.134	0.169221	0.0277281		0.247852	0.0711217	0.270207	0.0660947	0.396149	0.064768	0.366498	0.0668398	0.208127	0.0650653	-0.00622343	0.0880744	0.00425555	0.061598	0.10126	0.0636497	0.201386	0.0637232	0.310094	0.065362	0.14048	0.0689938	0.30005	0.0731622	-0.014033	0.0633723	0.244658	0.0659728	0.324827	0.0658482	0.494586	0.0594747	0.317634	0.0523217	0.53921	0.0611943	0.555289	0.0524069	0.508675	0.0647316	-0.508762	0.0401663	-0.432963	0.0395418	-0.38923	0.0372557
1.188	0.11946	0.0289832		0.283056	0.070202	0.263525	0.0670842	0.338329	0.0624127	0.36678	0.0690576	0.0366625	0.0702975	-0.0761823	0.089595	0.000994003	0.0657359	0.0741293	0.0731141	0.111097	0.0674052	0.278373	0.062707	0.173808	0.0669689	0.414708	0.0828839	0.0843106	0.0638848	0.241744	0.0618174	0.269465	0.0620714	0.457654	0.0635883	0.361066	0.0555005	0.547605	0.0588954	0.59005	0.051019	0.407937	0.0569915	-0.526944	0.0420194	-0.492951	0.0364483	-0.44621	0.0365928
1.242	0.0932801	0.029646		0.252531	0.0659587	0.230176	0.0693885	0.242037	0.0554729	0.421121	0.0663756	-0.129268	0.0659989	-0.0951294	0.0887668	0.0861148	0.073973	0.021667	0.0741175	0.0945263	0.0673616	0.137945	0.0585166	0.185394	0.0677987	0.458292	0.0872732	0.178075	0.0642854	0.227625	0.0609229	0.170335	0.0589036	0.424611	0.0674829	0.379321	0.0544818	0.485951	0.059137	0.489552	0.0492934	0.366737	0.0571128	-0.53208	0.0390853	-0.516173	0.0352663	-0.491615	0.0364583
1.296	0.0847427	0.0293612		0.335588	0.0667004	0.387961	0.0745409	0.282066	0.0622511	0.361742	0.0638842	-0.0274835	0.0755911	-0.0288582	0.0945864	0.188184	0.0768509	0.0114376	0.072948	0.0528044	0.0677421	0.102874	0.0589253	0.0910414	0.0659294	0.415482	0.0815126	0.219912	0.0640026	0.148767	0.0609955	0.114269	0.0580738	0.417717	0.0667851	0.39333	0.0523051	0.432555	0.0577093	0.455053	0.0541602	0.403404	0.058592	-0.436192	0.0404982	-0.439783	0.0398213	-0.432002	0.0380953
1.35	0.104296	0.0289063		0.245436	0.0738029	0.334122	0.0768433	0.262378	0.0683727	0.31803	0.058596	0.0108213	0.0760928	0.132166	0.106948	0.246975	0.0706686	-0.0486238	0.0755109	0.0495755	0.0717007	0.0799701	0.0652238	0.162479	0.067519	0.419651	0.0892241	0.301018	0.0708898	0.201512	0.0664018	0.103968	0.057549	0.326605	0.0628912	0.366961	0.0519459	0.427142	0.0548221	0.418565	0.0536132	0.598027	0.0583458	-0.362345	0.0440781	-0.332922	0.045627	-0.378608	0.0386133
1.404	0.126822	0.029598		0.328736	0.0793544	0.394094	0.07042	0.285709	0.0674864	0.478478	0.0630398	0.126139	0.0798996	0.148053	0.105861	0.250981	0.0720948	-0.071433	0.0710773	0.070323	0.07244	0.0438952	0.0608715	0.193488	0.0683922	0.337706	0.088318	0.224838	0.0682358	0.173804	0.0690421	0.165907	0.0603919	0.32495	0.0636304	0.390905	0.0517791	0.480433	0.0565711	0.510727	0.0566102	0.666649	0.0623072	-0.258466	0.0491251	-0.270497	0.0448985	-0.359257	0.0418499
1.458	0.137801	0.0306958		0.440419	0.0800222	0.439148	0.0695312	0.277794	0.0633907	0.572179	0.0642894	0.203077	0.0803936	0.147968	0.116218	0.377902	0.0814806	0.018404	0.0778786	0.142572	0.0715243	0.155643	0.0618363	0.213946	0.0647914	0.368922	0.0818568	0.179573	0.0629608	0.32185	0.0780164	0.237731	0.069868	0.397851	0.0592961	0.408077	0.0535278	0.516401	0.0545902	0.546713	0.0581245	0.669382	0.0681617	-0.225504	0.0464525	-0.218953	0.0460628	-0.34655	0.0419063
1.512	0.143829	0.0310376		0.521323	0.0849303	0.316311	0.0714923	0.344992	0.0644587	0.600943	0.0643034	0.231061	0.0784941	0.0892848	0.11019	0.344774	0.077706	0.121436	0.0785125	0.209204	0.070498	0.194788	0.0631993	0.268013	0.068377	0.400811	0.0780195	0.194204	0.0688064	0.429509	0.0775145	0.321189	0.0653204	0.420406	0.0632034	0.381709	0.0570861	0.475633	0.058397	0.554638	0.0598827	0.634895	0.0575803	-0.191279	0.0477314	-0.203784	0.0490539	-0.375904	0.0419446
1.566	0.13329	0.0333006		0.624696	0.0994004	0.335468	0.0724157	0.365924	0.0667547	0.618774	0.0655032	0.339298	0.087257	0.00710528	0.107333	0.316337	0.0752213	0.229119	0.0791978	0.206205	0.0713077	0.244379	0.0646093	0.277673	0.0650504	0.375502	0.0790573	0.157795	0.0660083	0.356538	0.0695818	0.406474	0.0756304	0.484956	0.0657279	0.390665	0.0553069	0.376021	0.0534873	0.613019	0.0637896	0.52781	0.0604057	-0.230002	0.0451665	-0.22309	0.047773	-0.355558	0.0457667
1.62	0.120822	0.031483		0.593221	0.0967096	0.317878	0.0673866	0.474126	0.0706326	0.496889	0.0628586	0.257626	0.0789846	0.0560107	0.102649	0.325032	0.0712615	0.362869	0.0806172	0.177046	0.0729862	0.336971	0.0597144	0.295638	0.066545	0.379165	0.0841887	0.256772	0.059574	0.293726	0.0723375	0.475794	0.0777528	0.387355	0.0671013	0.358205	0.0559099	0.349763	0.050012	0.53228	0.0580025	0.434811	0.0612178	-0.251601	0.0449675	-0.278097	0.0464377	-0.318874	0.0469507
1.674	0.120136	0.0326036		0.5596	0.0965429	0.231079	0.0694172	0.530522	0.0696165	0.508978	0.0725	0.220756	0.0714739	0.0642744	0.101627	0.341209	0.0695264	0.424564	0.0842566	0.172396	0.073082	0.297101	0.0586832	0.371545	0.0726298	0.267162	0.0856795	0.38503	0.0696341	0.253108	0.0735874	0.376844	0.0714083	0.363743	0.0633079	0.44958	0.0610959	0.362693	0.0519472	0.547324	0.053672	0.392818	0.0665344	-0.331548	0.0445243	-0.305319	0.0490928	-0.356761	0.0478641
1.728	0.116725	0.0329558		0.532987	0.0992742	0.305959	0.0795189	0.493877	0.0702798	0.458972	0.0728613	0.188266	0.0771557	0.108145	0.107615	0.381455	0.0729653	0.453629	0.0896109	0.183935	0.0741233	0.301455	0.0658034	0.286068	0.0665488	0.178216	0.0765109	0.393016	0.0672676	0.226971	0.0785306	0.320684	0.0704881	0.274687	0.0629629	0.419446	0.053337	0.327905	0.0557136	0.538159	0.0492636	0.423548	0.0680598	-0.38635	0.0461231	-0.320092	0.0510582	-0.385854	0.0467962
1.782	0.111134	0.0330101		0.434385	0.0925418	0.291576	0.082792	0.41493	0.0655345	0.489405	0.0763629	0.220097	0.080375	0.107953	0.102786	0.32601	0.0740944	0.436515	0.0823599	0.251645	0.0696428	0.251564	0.0646769	0.268365	0.0659494	0.338591	0.0761951	0.501255	0.0733396	0.254411	0.0737077	0.287323	0.0729001	0.252493	0.0644483	0.309473	0.0501463	0.32267	0.0579542	0.544561	0.0525775	0.491059	0.0718403	-0.459813	0.0481824	-0.384819	0.0475708	-0.378506	0.0457073
1.836	0.098333	0.0356716		0.333116	0.087945	0.258103	0.0797596	0.421242	0.0756722	0.513162	0.0787662	0.348163	0.080025	0.260455	0.0996479	0.255827	0.0691418	0.414215	0.0706882	0.256613	0.0723073	0.157293	0.0577554	0.280698	0.0656092	0.320344	0.0777079	0.453941	0.0674354	0.244444	0.0718076	0.251154	0.0660574	0.235769	0.0605827	0.333452	0.052985	0.3332	0.0597871	0.551725	0.0557008	0.517035	0.0680299	-0.511857	0.0501661	-0.393758	0.04739	-0.398012	0.0447717
1.89	0.0973759	0.0361377		0.232164	0.0923912	0.362909	0.0806914	0.390931	0.0712899	0.516021	0.0797161	0.37204	0.07674	0.446797	0.107094	0.30259	0.0751839	0.375537	0.0675334	0.304042	0.0750926	0.206562	0.0596568	0.212815	0.0652715	0.435012	0.080104	0.352007	0.0690951	0.268697	0.0689451	0.242233	0.0616785	0.138685	0.0647484	0.285447	0.0517712	0.317603	0.0597978	0.41636	0.0550242	0.522285	0.0597942	-0.522531	0.0510489	-0.401106	0.0460325	-0.351428	0.0455302
1.944	0.0912477	0.0362343		0.145358	0.0948366	0.338519	0.0782665	0.388768	0.0772367	0.417484	0.0850266	0.386052	0.0780473	0.519777	0.120794	0.345753	0.0773365	0.366047	0.0721014	0.325732	0.0749285	0.184351	0.0634545	0.111233	0.0623738	0.484325	0.0797053	0.300054	0.0649156	0.309182	0.0699375	0.192299	0.0644415	0.156738	0.0642056	0.272062	0.0538472	0.296809	0.0580321	0.417773	0.0574836	0.460482	0.0552307	-0.487833	0.0499789	-0.380713	0.0454582	-0.332783	0.0463009
1.998	0.0858371	0.0358427		0.125491	0.0932666	0.272723	0.0827693	0.392515	0.0761544	0.342957	0.0751859	0.337236	0.0798572	0.53704	0.126106	0.401877	0.0739528	0.361743	0.0727513	0.353537	0.0763299	0.170814	0.0628576	0.119482	0.0670768	0.392469	0.069325	0.221533	0.0677626	0.348504	0.0729564	0.198663	0.0716349	0.234155	0.0639575	0.23224	0.0566606	0.227965	0.0542967	0.421478	0.0623216	0.349851	0.0554833	-0.418553	0.0520998	-0.35913	0.0453008	-0.327838	0.0452127
2.052	0.0699275	0.0338465		0.191594	0.0953863	0.28516	0.0833734	0.360641	0.0772757	0.271393	0.0727929	0.259181	0.0746343	0.392939	0.119083	0.431399	0.067551	0.328632	0.0735117	0.39481	0.0701317	0.171508	0.0721408	0.0564322	0.0672335	0.363264	0.0749592	0.210369	0.0683762	0.268751	0.0708979	0.236768	0.0702684	0.217799	0.0624919	0.240291	0.0576253	0.264125	0.0582071	0.46948	0.0614411	0.291062	0.061184	-0.327744	0.0537681	-0.384107	0.044254	-0.293292	0.0449713
2.106	0.0586555	0.0325987		0.199981	0.0948256	0.249045	0.0876449	0.24563	0.0739009	0.289699	0.0741351	0.318736	0.070573	0.332898	0.107905	0.389871	0.0734968	0.265092	0.0684356	0.375187	0.0669283	0.0848976	0.0684146	0.0636524	0.0740036	0.347443	0.078419	0.248367	0.0682374	0.213795	0.0671115	0.124345	0.0634715	0.2621	0.0665676	0.343302	0.0627206	0.246864	0.0585063	0.407027	0.0620409	0.305293	0.0610437	-0.218573	0.0551433	-0.39211	0.0443784	-0.27278	0.0439921
2.16	0.0396244	0.0308647		0.101144	0.0944842	0.240677	0.0885291	0.143219	0.0707402	0.323433	0.0786905	0.369143	0.0808861	0.366812	0.106235	0.398034	0.0724728	0.397836	0.0649433	0.332882	0.0701475	0.014753	0.0594032	-0.0123664	0.0681492	0.283394	0.0755093	0.209188	0.0680106	0.186682	0.0696235	0.0873697	0.0621359	0.200977	0.0702087	0.281361	0.0574299	0.181219	0.0568953	0.233392	0.0597023	0.325301	0.068289	-0.138133	0.0550869	-0.341023	0.0460136	-0.268507	0.0442006
2.214	0.0339324	0.02845		0.0276813	0.0909077	0.269774	0.0849502	0.172623	0.0715438	0.2536	0.077931	0.362561	0.0868527	0.226926	0.0995556	0.372017	0.0706384	0.385576	0.0689316	0.331964	0.0689631	-0.0620098	0.0577003	0.0496914	0.072666	0.20885	0.0768343	0.225012	0.0716311	0.108254	0.0643173	0.142695	0.0628005	0.172228	0.0652338	0.250483	0.0559128	0.134553	0.0613376	0.202817	0.0626597	0.385321	0.0663166	-0.0842547	0.0523883	-0.289063	0.0479322	-0.259069	0.0463369
2.268	0.0240501	0.0263746		-0.0463995	0.0925082	0.198994	0.0756529	0.155872	0.0734517	0.209439	0.0798148	0.292303	0.0847226	0.104977	0.0984054	0.379697	0.0722369	0.319491	0.0686399	0.300614	0.0705806	-0.085761	0.062798	0.00729511	0.069402	0.174439	0.0733562	0.226019	0.0708044	0.0150726	0.0595954	0.201661	0.0670729	0.139659	0.0649108	0.196041	0.0561676	0.097597	0.0596855	0.207573	0.0585316	0.39492	0.0659572	-0.0325953	0.0519097	-0.217474	0.0500516	-0.20265	0.0495502
2.322	0.00916737	0.0252189		-0.167849	0.0860099	0.15781	0.0817531	0.11482	0.0721765	0.175771	0.0815024	0.197714	0.0764478	0.0612018	0.0993424	0.34367	0.0693475	0.264854	0.068862	0.291513	0.0715265	-0.0819459	0.0684727	0.00648926	0.0693111	0.237242	0.0792574	0.185041	0.0705907	0.0219002	0.0616644	0.212234	0.0710889	0.072813	0.062528	0.177075	0.0658566	0.145659	0.063113	0.249368	0.0633326	0.354915	0.0664406	0.0261331	0.0518563	-0.170919	0.0526859	-0.14149	0.0528718
2.376	0.00567928	0.0240526		-0.176869	0.0896336	0.0896936	0.0840047	0.0711845	0.0779179	0.104168	0.080319	0.120923	0.074069	0.123609	0.104554	0.361596	0.065766	0.266203	0.0719694	0.215977	0.0688846	-0.141889	0.0633148	0.0471623	0.0668061	0.306309	0.0702914	0.158764	0.0738119	0.105365	0.0699379	0.171763	0.0695101	0.0666333	0.064614	0.109149	0.0675608	0.145492	0.06712	0.28012	0.0682203	0.331054	0.0728388	0.0197574	0.0522443	-0.166582	0.0512235	-0.0960381	0.0547479
2.43	-0.0100164	0.0235569		-0.155258	0.0918818	0.00936334	0.0795547	0.079444	0.0939277	0.125381	0.0871555	0.130637	0.0665284	0.204728	0.113026	0.406238	0.0681414	0.227738	0.0732617	0.158462	0.0639894	-0.0961327	0.0620431	0.0332641	0.0683195	0.245586	0.0679586	0.131451	0.07369	0.221561	0.0796782	0.114685	0.0652629	-0.00717901	0.0671013	-0.0124864	0.0624572	0.126651	0.0709773	0.177286	0.0695054	0.316048	0.0739616	-0.00716698	0.0543727	-0.125285	0.0502226	-0.12113	0.0545302
2.484	-0.0297966	0.0221186		-0.193407	0.0853354	0.0369643	0.0835539	0.0282394	0.0861452	0.136638	0.0877934	0.150125	0.070153	0.221974	0.115067	0.391479	0.0726111	0.207014	0.0738253	0.164471	0.0632924	-0.00729349	0.0664314	-0.02196	0.0661375	0.205962	0.07443	0.0851493	0.06969	0.221431	0.0757204	0.126708	0.0682764	-0.0559453	0.0704902	-0.0234107	0.0628379	0.0544232	0.070192	0.113999	0.0699182	0.231483	0.0692925	-0.0483876	0.0551721	-0.0920672	0.0552191	-0.140355	0.0579224
2.538	-0.0499136	0.0202026		-0.088422	0.0972063	0.051961	0.0843585	0.00335393	0.0802791	0.0363191	0.0841114	0.152061	0.0773386	0.250669	0.112663	0.352436	0.0704526	0.196956	0.0716375	0.209022	0.0688045	-0.0413115	0.0656389	-0.042311	0.0656379	0.16876	0.070993	0.0521338	0.0660805	0.171254	0.073445	0.087238	0.071895	-0.0085826	0.0752648	0.00837537	0.0633888	-0.0557509	0.0675488	0.0179328	0.0699171	0.19335	0.0699626	-0.105918	0.0571355	-0.0474852	0.056638	-0.212897	0.0567638
2.592	-0.0600175	0.0202622		-0.0262203	0.0998088	0.0345474	0.0834015	-0.0896784	0.0762273	0.0864719	0.083186	0.090111	0.0743595	0.256062	0.115897	0.364367	0.0658398	0.268341	0.0807368	0.265955	0.0679732	-0.0952388	0.0649498	-0.0391512	0.067489	0.00875793	0.065655	0.0961536	0.0717821	0.118262	0.0700997	0.114156	0.0723207	-0.0857669	0.0682568	-0.0167078	0.0594209	-0.136572	0.0707632	-0.0514008	0.0663915	0.132796	0.0682322	-0.146019	0.0572917	-0.0122422	0.0581593	-0.192176	0.0551537
2.646	-0.0639709	0.0194866		-0.0342536	0.0955811	0.0883989	0.0857242	-0.0640941	0.0835128	0.0687464	0.0835582	0.0756493	0.0655295	0.146145	0.113953	0.326078	0.0689047	0.269767	0.0867075	0.238856	0.0642998	-0.171726	0.0608984	-0.0277586	0.0709581	-0.016683	0.0660552	0.103242	0.0741857	0.067711	0.0738198	0.166389	0.0765304	-0.0303515	0.0693239	-0.0380388	0.0637087	-0.130054	0.0710299	-0.0309889	0.068833	0.156151	0.0644675	-0.0938979	0.0610964	0.0379733	0.0616967	-0.174729	0.0536294
2.7	-0.0691281	0.0191137		0.0670831	0.101714	0.00181564	0.0802799	-0.0767284	0.0826005	0.0706742	0.0772612	0.0748314	0.0625305	0.132658	0.110532	0.217885	0.0679421	0.241194	0.0788012	0.282289	0.0680916	-0.135408	0.0637729	0.0137719	0.0690321	0.034664	0.0718909	0.18001	0.0714115	0.0031875	0.0707906	0.111999	0.0744052	-0.020751	0.07931	-0.0164366	0.0702627	-0.0938153	0.070305	-0.100278	0.0718596	0.18146	0.0683553	-0.0173877	0.0657059	0.0694609	0.066311	-0.118839	0.0563014
2.754	-0.0778553	0.0209756		0.0917311	0.0967741	-0.0186337	0.0765983	-0.161093	0.0740165	0.0870148	0.084101	0.125612	0.0670712	0.0484954	0.104518	0.0741003	0.0653386	0.238432	0.0762533	0.29684	0.0710765	-0.0287757	0.0646354	0.0250645	0.0752577	0.130855	0.0702745	0.213525	0.0730172	0.053384	0.077391	0.0306624	0.0717314	-0.0193077	0.0799717	-0.00931125	0.0672715	-0.081049	0.0709736	-0.197273	0.0729172	0.0879483	0.070003	0.043815	0.0706103	0.0695096	0.067627	-0.0517792	0.0618267
2.808	-0.0972333	0.0203655		-0.0130453	0.0837743	-0.0165414	0.0781339	-0.125907	0.0749335	-0.0145264	0.0829842	0.186436	0.0739075	0.0517454	0.117237	0.0588495	0.0671023	0.26949	0.0723496	0.198865	0.0701762	-0.00657649	0.0687219	-0.00669285	0.0786495	0.16949	0.0753983	0.183809	0.075235	0.105912	0.0745185	-0.0479152	0.0669994	-0.0716055	0.0831995	-0.0837024	0.0626786	-0.188147	0.0640423	-0.224804	0.0752403	0.015205	0.0779999	0.0870371	0.0681882	0.0278302	0.0669616	0.0336341	0.0684736
2.862	-0.112609	0.0205324		0.00683666	0.0907642	-0.0616598	0.0872974	-0.0939294	0.0816896	-0.0383367	0.0824678	0.127013	0.0735426	0.0320801	0.11167	-0.0284111	0.066689	0.287882	0.0734123	0.159786	0.0670989	-0.061323	0.0692178	-0.062595	0.0694975	0.166737	0.0827066	0.10129	0.0720066	0.091484	0.0711536	-0.0658252	0.0678586	-0.151718	0.0861943	-0.182046	0.0593602	-0.264495	0.0611613	-0.286978	0.0732461	-0.0201564	0.0793637	0.197301	0.0730213	-0.017428	0.0664066	0.118497	0.0731161
2.916	-0.117371	0.0205773		0.0132553	0.102005	-0.215107	0.0883002	-0.139697	0.0831756	-0.0438128	0.0896785	0.12247	0.0748117	-0.0760109	0.094613	-0.0153589	0.0676307	0.324033	0.0716636	0.107169	0.0616245	-0.0994492	0.067579	-0.0605978	0.065376	0.153574	0.0860124	0.00459967	0.0684713	0.044873	0.0764055	-0.0884109	0.069561	-0.200141	0.0839608	-0.159276	0.0614159	-0.311429	0.0662928	-0.264916	0.0742831	-0.0447227	0.0848423	0.293065	0.0733121	0.0352499	0.069647	0.147216	0.0725247
2.97	-0.131292	0.020403		-0.0178858	0.0940737	-0.220939	0.0812833	-0.189266	0.0805496	-0.0973276	0.090417	0.0283911	0.0725257	-0.098385	0.0881202	0.0562465	0.0721142	0.28288	0.0687919	0.0814052	0.0615179	-0.0641584	0.0697217	-0.0343333	0.0726712	0.126695	0.0839382	-0.0783554	0.0655826	0.0458267	0.0784086	-0.125626	0.0682765	-0.216769	0.075926	-0.190373	0.0601732	-0.410611	0.0673393	-0.296488	0.078836	-0.0824358	0.0851176	0.331073	0.0729451	0.00758356	0.071953	0.135545	0.072269
3.024	-0.145016	0.0217274		0.0148492	0.0982285	-0.252314	0.0811357	-0.216063	0.0753312	-0.0406357	0.0952681	0.0337235	0.0692908	-0.0820131	0.0899293	0.0669369	0.0718142	0.301372	0.0692052	0.0857343	0.0688483	-0.0738886	0.0755696	0.0155058	0.0719607	0.124507	0.0809537	-0.0614907	0.0672845	-0.00798258	0.0763629	-0.110626	0.0719852	-0.234871	0.07678	-0.195733	0.0611603	-0.435043	0.0664202	-0.386479	0.0726689	-0.159598	0.0821908	0.381565	0.0766105	-0.036824	0.072308	0.0950883	0.0724564
3.078	-0.146087	0.0227588		-0.102476	0.0977992	-0.189266	0.0816076	-0.177778	0.0817705	-0.12163	0.0903824	0.0123287	0.0701731	-0.0789286	0.0935195	0.124813	0.0714447	0.290197	0.0690459	0.0430381	0.07009	-0.125014	0.0781557	0.0756888	0.0723159	0.212716	0.0837053	-0.0615104	0.0751094	0.00341927	0.077403	-0.1044	0.0707784	-0.237642	0.0768529	-0.219836	0.0625565	-0.412625	0.0657091	-0.430349	0.0695541	-0.208891	0.0810609	0.424374	0.0792279	-0.0116581	0.0740489	0.0702512	0.0710339
3.132	-0.1611	0.0228452		-0.205569	0.0986779	-0.0924217	0.0885433	-0.252163	0.0836666	-0.135157	0.0852269	-0.00775206	0.0731763	0.0189658	0.0989138	0.161996	0.0659397	0.172621	0.0744238	0.0673195	0.0637568	-0.167175	0.0766321	-0.0109567	0.0765514	0.144614	0.0863487	-0.0611705	0.0711513	-0.019549	0.0738169	-0.0904801	0.0755228	-0.227764	0.076257	-0.261017	0.0620523	-0.38162	0.0649545	-0.433241	0.0726935	-0.265452	0.0807338	0.397819	0.0758915	-0.011262	0.0731194	0.10487	0.0699438
3.186	-0.16981	0.0228671		-0.232775	0.0955675	-0.122352	0.0889019	-0.320277	0.0821382	-0.166326	0.0895479	-0.0664265	0.0643098	0.0907532	0.109654	0.116735	0.0630641	0.113229	0.0774562	0.10597	0.0637024	-0.177067	0.0759225	-0.0754053	0.0704444	0.0856117	0.0875397	0.00725091	0.0713322	-0.0671514	0.0734706	-0.11653	0.0764993	-0.146792	0.0790629	-0.305034	0.0658499	-0.319821	0.0687412	-0.447058	0.0763052	-0.241849	0.086243	0.332468	0.0741645	-0.00586054	0.0701039	0.14358	0.0708562
3.24	-0.179463	0.0233115		-0.230626	0.0937849	-0.154148	0.0884894	-0.302326	0.080241	-0.296043	0.0831972	-0.025087	0.0670222	0.136001	0.1126	0.0723145	0.0584882	0.0857147	0.0748828	0.0648419	0.0680546	-0.201405	0.0774177	-0.156385	0.0647819	0.0761877	0.0810422	0.0108631	0.076461	-0.0508839	0.071281	-0.201253	0.0744272	-0.174164	0.0772573	-0.256462	0.0661578	-0.322717	0.0720236	-0.41422	0.0744957	-0.195893	0.0886994	0.294033	0.0688263	0.0514643	0.0700792	0.248631	0.0713712
[truncated: 482 more columns]

## Sheet: ED11a FF
Hi_Rew_Ach_time	Hi_Rew_Ach_mean	Hi_Rew_Ach_sem	bl1	Hi_Rew_Ach_processed_S1417_05272022_mean	Hi_Rew_Ach_processed_S1417_05272022_sem	Hi_Rew_Ach_processed_S1417_05302022_mean	Hi_Rew_Ach_processed_S1417_05302022_sem	Hi_Rew_Ach_processed_S1419_05232022_mean	Hi_Rew_Ach_processed_S1419_05232022_sem	Hi_Rew_Ach_processed_S1419_05252022_mean	Hi_Rew_Ach_processed_S1419_05252022_sem	Hi_Rew_Ach_processed_S1419_05272022_mean	Hi_Rew_Ach_processed_S1419_05272022_sem	Hi_Rew_Ach_processed_S1419_05302022_mean	Hi_Rew_Ach_processed_S1419_05302022_sem	Hi_Rew_Ach_processed_S1421_05222022_mean	Hi_Rew_Ach_processed_S1421_05222022_sem	Hi_Rew_Ach_processed_S1421_05242022_mean	Hi_Rew_Ach_processed_S1421_05242022_sem	Hi_Rew_Ach_processed_S1421_05262022_mean	Hi_Rew_Ach_processed_S1421_05262022_sem	Hi_Rew_Ach_processed_S1421_05292022_mean	Hi_Rew_Ach_processed_S1421_05292022_sem	Hi_Rew_Ach_processed_S1421_05312022_mean	Hi_Rew_Ach_processed_S1421_05312022_sem	Hi_Rew_Ach_processed_S1460_07082022_mean	Hi_Rew_Ach_processed_S1460_07082022_sem	Hi_Rew_Ach_processed_S1460_07122022_mean	Hi_Rew_Ach_processed_S1460_07122022_sem	Hi_Rew_Ach_processed_S1460_07142022_mean	Hi_Rew_Ach_processed_S1460_07142022_sem	Hi_Rew_Ach_processed_S1462_07082022_mean	Hi_Rew_Ach_processed_S1462_07082022_sem	Hi_Rew_Ach_processed_S1462_07122022_mean	Hi_Rew_Ach_processed_S1462_07122022_sem	Hi_Rew_Ach_processed_S1462_07142022_mean	Hi_Rew_Ach_processed_S1462_07142022_sem	Hi_Rew_Ach_processed_S1462_07162022_mean	Hi_Rew_Ach_processed_S1462_07162022_sem	Hi_Rew_Ach_processed_S1462_07192022_mean	Hi_Rew_Ach_processed_S1462_07192022_sem	Hi_Rew_Ach_processed_S1473_07072022_mean	Hi_Rew_Ach_processed_S1473_07072022_sem	Hi_Rew_Ach_processed_S1473_07092022_mean	Hi_Rew_Ach_processed_S1473_07092022_sem	Hi_Rew_Ach_processed_S1473_07112022_mean	Hi_Rew_Ach_processed_S1473_07112022_sem	Hi_Rew_Ach_processed_S1473_07132022_mean	Hi_Rew_Ach_processed_S1473_07132022_sem
-2.16	-0.309137	0.0268096		-0.446624	0.055901	-0.226988	0.0631572	-0.179147	0.0472081	-0.103652	0.0468012	-0.175363	0.042685	-0.277327	0.0536953	-0.694765	0.0501893	-0.558587	0.054337	-0.462658	0.0585942	-0.438021	0.0713506	-0.487442	0.0712011	-0.243211	0.0666243	-0.171498	0.0797392	-0.105053	0.0644473	-0.446774	0.0647692	-0.16983	0.0744983	-0.337693	0.0654141	-0.434005	0.0663744	-0.494957	0.0614214	-0.159711	0.0567937	-0.301258	0.0638794	-0.237029	0.0668713	-0.334167	0.0723024
-2.106	-0.31897	0.026204		-0.437674	0.0531629	-0.212413	0.0604579	-0.148986	0.047979	-0.0835015	0.0489234	-0.165205	0.0431996	-0.308111	0.0551956	-0.697009	0.051679	-0.566667	0.0541177	-0.453819	0.0588732	-0.544201	0.0667797	-0.444241	0.0696237	-0.310136	0.0624677	-0.26009	0.0711746	-0.137715	0.064249	-0.381455	0.0651836	-0.229989	0.071127	-0.377195	0.059487	-0.383822	0.0621415	-0.502222	0.062265	-0.170874	0.0611007	-0.330251	0.0630939	-0.222792	0.0695155	-0.307881	0.0731578
-2.052	-0.321668	0.0257578		-0.382345	0.0511845	-0.211274	0.0629442	-0.15958	0.0478981	-0.122233	0.0481157	-0.125794	0.0439008	-0.304947	0.0553771	-0.699908	0.0516774	-0.546739	0.055756	-0.456604	0.0585765	-0.636556	0.063838	-0.371297	0.0705104	-0.319143	0.0585498	-0.303428	0.0626893	-0.206742	0.0610687	-0.327761	0.0662394	-0.348687	0.0718968	-0.342465	0.0574707	-0.341091	0.0621816	-0.484295	0.0637292	-0.148957	0.0620011	-0.312145	0.0631807	-0.230042	0.0686071	-0.318597	0.065702
-1.998	-0.310416	0.0265379		-0.338689	0.0496521	-0.19646	0.065902	-0.136414	0.0458187	-0.126821	0.0464202	-0.0711356	0.0446757	-0.308434	0.05283	-0.669737	0.0548091	-0.540961	0.0554241	-0.428846	0.0583805	-0.652097	0.0628111	-0.345034	0.0734882	-0.361852	0.062096	-0.327304	0.066386	-0.316682	0.0583948	-0.319192	0.0583633	-0.398436	0.0673708	-0.325197	0.059137	-0.297246	0.0633314	-0.459565	0.0671434	-0.110689	0.0607384	-0.28242	0.0623868	-0.217586	0.064071	-0.265756	0.0652945
-1.944	-0.296749	0.0254888		-0.299268	0.0486136	-0.176298	0.0589649	-0.139362	0.0437641	-0.093289	0.0472865	-0.0829185	0.0475372	-0.272409	0.0504133	-0.613242	0.0594718	-0.52827	0.0549237	-0.36764	0.0598409	-0.677834	0.0616823	-0.313854	0.070561	-0.399303	0.0571148	-0.312835	0.0711863	-0.332562	0.0589334	-0.28479	0.0572285	-0.341092	0.0715769	-0.278856	0.0619191	-0.244219	0.0606181	-0.468346	0.0639334	-0.125627	0.0576623	-0.215205	0.0613037	-0.2188	0.0618666	-0.230907	0.0640009
-1.89	-0.294155	0.0265288		-0.287192	0.0478762	-0.174848	0.0593558	-0.121721	0.0442835	-0.0828292	0.0460808	-0.104606	0.0503371	-0.209206	0.0531796	-0.599586	0.0595387	-0.509609	0.0510176	-0.326781	0.0561161	-0.739421	0.0623857	-0.331363	0.0652777	-0.381449	0.0547913	-0.381673	0.0658181	-0.383663	0.0576995	-0.285568	0.0581359	-0.304811	0.0706188	-0.186959	0.0613889	-0.218334	0.0610747	-0.437454	0.0620797	-0.156926	0.0574927	-0.187802	0.0658101	-0.216469	0.0643688	-0.238853	0.0673706
-1.836	-0.284865	0.0269562		-0.261593	0.0480457	-0.0871534	0.0649955	-0.148553	0.046415	-0.12258	0.0447036	-0.137872	0.0484908	-0.178653	0.0552181	-0.580211	0.0558063	-0.445003	0.048571	-0.241118	0.052157	-0.767931	0.0652525	-0.257948	0.0645867	-0.324199	0.0604123	-0.418218	0.0603929	-0.443217	0.0549305	-0.255197	0.0591018	-0.330793	0.0710713	-0.159053	0.0593135	-0.233919	0.0640897	-0.408346	0.0643287	-0.131932	0.0624131	-0.156777	0.0686588	-0.204492	0.0674482	-0.263308	0.068632
-1.782	-0.275454	0.0269744		-0.266887	0.0480655	-0.0297308	0.0636627	-0.142215	0.0506031	-0.138909	0.0436825	-0.161918	0.0489038	-0.216285	0.054524	-0.524652	0.0538564	-0.384325	0.0490975	-0.187515	0.0507754	-0.760199	0.0670866	-0.197395	0.0648084	-0.325217	0.0607467	-0.416979	0.0587432	-0.45921	0.0526852	-0.253564	0.0601106	-0.372135	0.0698032	-0.137251	0.0621884	-0.261301	0.0627991	-0.356835	0.0669779	-0.0866123	0.0638199	-0.121866	0.0637361	-0.217036	0.0679332	-0.237449	0.0677814
-1.728	-0.26492	0.0261547		-0.26521	0.0478061	-0.0475525	0.0638785	-0.158566	0.0514702	-0.158378	0.0444651	-0.167998	0.0486097	-0.267285	0.0499919	-0.469056	0.0532444	-0.376566	0.0491032	-0.139944	0.0505403	-0.712473	0.0676759	-0.169958	0.0626543	-0.336814	0.056651	-0.383803	0.0624315	-0.472341	0.053449	-0.264419	0.0614824	-0.291075	0.0728088	-0.156443	0.0655672	-0.300372	0.0653142	-0.358237	0.0673976	-0.025591	0.0653096	-0.0811416	0.0601985	-0.197391	0.0680555	-0.22197	0.0686928
-1.674	-0.25415	0.0263402		-0.275166	0.0486608	-0.0762544	0.0613182	-0.193976	0.0508316	-0.19359	0.0476276	-0.178892	0.046875	-0.273161	0.0477973	-0.461431	0.0532714	-0.344674	0.0473942	-0.0867932	0.0470017	-0.653143	0.0639488	-0.127441	0.0626189	-0.409333	0.0536298	-0.346733	0.0620733	-0.48726	0.0543927	-0.220057	0.0665125	-0.171648	0.0677832	-0.166118	0.0686977	-0.247873	0.064955	-0.353464	0.0692931	-0.00589889	0.0600952	-0.057096	0.0646032	-0.173263	0.0629613	-0.206783	0.066957
-1.62	-0.242418	0.026185		-0.227948	0.048867	-0.0854785	0.0613531	-0.216756	0.0496677	-0.189823	0.0472827	-0.185741	0.0450389	-0.261465	0.0526162	-0.49187	0.0511295	-0.302314	0.0445149	-0.0634428	0.044095	-0.562565	0.0603346	-0.102297	0.0656763	-0.428138	0.0554272	-0.332765	0.0614932	-0.479287	0.0545668	-0.216029	0.0663952	-0.117713	0.0653347	-0.221697	0.0646233	-0.205048	0.0662806	-0.297293	0.0712971	0.00087241	0.0604851	-0.0696639	0.0667782	-0.179243	0.0565747	-0.181368	0.0670248
-1.566	-0.232094	0.0268731		-0.220121	0.0498176	-0.0505501	0.0619359	-0.255147	0.051134	-0.206095	0.0458982	-0.147057	0.0469475	-0.282163	0.0529967	-0.512232	0.0480362	-0.264218	0.0444175	-0.0719437	0.0423407	-0.504537	0.0611677	-0.11847	0.0643442	-0.428235	0.0563194	-0.343935	0.059825	-0.49876	0.0525971	-0.169959	0.0632256	-0.118811	0.0732254	-0.226511	0.0627004	-0.186729	0.0686277	-0.27786	0.0713122	0.0772694	0.0678341	-0.0545302	0.068899	-0.177086	0.0554381	-0.183003	0.061095
-1.512	-0.218823	0.0269257		-0.2573	0.0487989	-0.0901323	0.0620214	-0.25326	0.0501735	-0.173844	0.0465938	-0.0904577	0.0501065	-0.291296	0.0525822	-0.500367	0.045558	-0.209612	0.0444394	-0.0650563	0.0422696	-0.463272	0.0601309	-0.113694	0.0618963	-0.453001	0.0518144	-0.342757	0.0569415	-0.520051	0.0494595	-0.120878	0.0634058	-0.163418	0.0732789	-0.277971	0.0613238	-0.153194	0.0720596	-0.252336	0.0675677	0.101228	0.0705582	-0.0358116	0.0733899	-0.135958	0.0594894	-0.133502	0.0633121
-1.458	-0.195466	0.0261578		-0.195816	0.0488023	-0.0851273	0.0614295	-0.200914	0.0503279	-0.108068	0.0437489	-0.0605292	0.052002	-0.266229	0.0494303	-0.44717	0.0442036	-0.1573	0.0422444	-0.080067	0.0414746	-0.423756	0.059309	-0.109035	0.0586136	-0.503394	0.0511639	-0.297011	0.0589398	-0.503444	0.0458506	-0.0833836	0.0641003	-0.197324	0.0675446	-0.263158	0.0593942	-0.156433	0.0660437	-0.26745	0.0645098	0.0416962	0.067248	-0.0659127	0.0673564	-0.0860838	0.0616818	-0.0555276	0.067216
-1.404	-0.16188	0.0271908		-0.0790329	0.050381	-0.0919939	0.0625631	-0.130526	0.0524102	0.0117886	0.0438577	0.0337247	0.0499675	-0.186008	0.048457	-0.374329	0.0436197	-0.159029	0.0405211	-0.0728047	0.0409164	-0.389553	0.0555001	-0.108174	0.0564223	-0.547609	0.0533455	-0.282761	0.0550923	-0.456504	0.0443963	-0.114123	0.0608113	-0.20338	0.0667266	-0.175787	0.0589876	-0.0867869	0.0689306	-0.314573	0.0577652	-0.026912	0.0613901	-0.107372	0.0614788	-0.0256441	0.0621438	-0.0170663	0.0653658
-1.35	-0.134546	0.0287715		0.0243601	0.0533422	-0.0792731	0.0619203	-0.0931055	0.0482966	0.100701	0.0450052	0.0896582	0.0507238	-0.166853	0.048067	-0.311654	0.0423308	-0.160291	0.0412478	-0.0459398	0.0416592	-0.358979	0.0509503	-0.145602	0.0532135	-0.526759	0.0553779	-0.273855	0.0519364	-0.416628	0.0462701	-0.106176	0.0636103	-0.216845	0.067814	-0.103252	0.0604758	-0.0533087	0.0677586	-0.376853	0.0535024	-0.0556633	0.0594856	-0.0956319	0.0622296	0.000270692	0.0675214	-0.0495752	0.0618886
-1.296	-0.0994048	0.029474		0.108919	0.0570764	-0.0567643	0.0608728	-0.00171623	0.045926	0.148834	0.0438983	0.122989	0.0498693	-0.136509	0.0504759	-0.245214	0.0390886	-0.093882	0.0415289	-0.0211972	0.0420894	-0.340983	0.0486339	-0.126589	0.0555053	-0.438286	0.0550713	-0.298938	0.0536714	-0.417655	0.0447037	-0.0867064	0.0678197	-0.190995	0.0690911	-0.0566298	0.0568905	-0.0866402	0.0618574	-0.327541	0.0559256	-0.0502059	0.0627886	-0.0840334	0.0620992	0.00615167	0.0689014	-0.059745	0.0613064
-1.242	-0.0492496	0.0307322		0.175524	0.0538455	0.0263959	0.0580683	0.0990955	0.0466575	0.170939	0.0448999	0.118842	0.0491349	-0.08367	0.0456142	-0.15973	0.0402104	-0.0397999	0.0431645	0.0127824	0.0460342	-0.320407	0.0496755	-0.0918972	0.0571601	-0.366797	0.0532394	-0.319694	0.0567544	-0.417129	0.044975	-0.0172731	0.0684111	-0.140771	0.0658011	2.98551e-05	0.0591076	-0.064205	0.0635961	-0.224068	0.0624767	-0.0254028	0.064539	-0.061121	0.0632745	-0.0178344	0.064076	-0.0049681	0.0640415
-1.188	-0.00701356	0.0303726		0.1322	0.0486406	0.105425	0.0596808	0.143232	0.0469441	0.181501	0.0430978	0.120214	0.0479772	-0.0093974	0.0440634	-0.0691229	0.042231	0.0350903	0.0409238	0.0462917	0.0446899	-0.308029	0.0485172	-0.0267137	0.0627649	-0.330556	0.0519053	-0.343992	0.063113	-0.3416	0.0475868	0.0155841	0.0682158	-0.0228498	0.0658248	0.0612898	0.059303	0.00444309	0.0661261	-0.121435	0.0660995	-0.0422658	0.0617641	0.000955497	0.0711845	-0.0748393	0.0590235	0.0579998	0.0658576
-1.134	0.0165984	0.0274999		0.0416793	0.047431	0.192942	0.0630871	0.116777	0.0482251	0.150086	0.0438002	0.027612	0.0457297	0.0598917	0.0451635	0.0155785	0.042204	0.0631486	0.0381823	0.0528156	0.042966	-0.236437	0.0510498	0.0274699	0.0615348	-0.227899	0.0511698	-0.297713	0.0651621	-0.21367	0.0506926	0.045642	0.0700358	0.117135	0.0699612	0.0340054	0.0521786	0.0946571	0.0665	-0.11897	0.0631153	-0.126885	0.0540293	0.0865035	0.0740332	-0.0920158	0.0644007	0.125108	0.0642778
-1.08	0.0262021	0.023918		-0.0252799	0.0435286	0.193339	0.0638304	0.056137	0.0487403	0.0731096	0.0463383	-0.0414374	0.0414572	0.0752066	0.0433832	0.0846684	0.0397863	0.0458128	0.0363516	0.0967457	0.0388894	-0.126343	0.0502418	0.128115	0.0622345	-0.0607078	0.0535455	-0.205292	0.066664	-0.103315	0.0532121	0.0286746	0.0738577	0.252914	0.0725209	0.018411	0.0594788	0.117759	0.0652654	-0.0578878	0.0635224	-0.213802	0.0508129	0.073666	0.0687766	-0.0412544	0.0631549	0.0777506	0.0585688
-1.026	0.0123615	0.0237146		-0.132449	0.0452222	0.172497	0.0625675	-0.0425105	0.0483046	-0.0714267	0.0455616	-0.135997	0.0371805	0.0546377	0.0452569	0.110667	0.0386164	0.0248373	0.0360933	0.125923	0.0383073	-0.0280519	0.0489723	0.154476	0.0622204	0.0275244	0.0558655	-0.0625216	0.0660201	-0.0103112	0.0527319	-0.00551024	0.071023	0.344859	0.0723289	0.00103191	0.0598332	0.0170781	0.0627618	0.0401127	0.0661523	-0.231196	0.0506211	0.0308506	0.0603604	-0.0418579	0.0586461	0.00619092	0.0515775
-0.972	-0.013225	0.0269175		-0.226811	0.0488096	0.0321178	0.0606386	-0.133415	0.0467639	-0.210236	0.0446487	-0.228359	0.0372152	-0.0267444	0.046649	0.0855727	0.0371128	0.053399	0.0347251	0.155827	0.0394666	0.0631414	0.0493761	0.140129	0.0579369	0.0324339	0.0553814	-0.00125256	0.0619496	0.0678716	0.0529998	-0.0480023	0.0671186	0.325853	0.0667639	0.000584931	0.0616351	-0.0220951	0.0616825	0.123234	0.0619193	-0.254196	0.0521637	-0.0242117	0.0568914	-0.06501	0.0631079	-0.0411905	0.0510659
-0.918	-0.0559662	0.0312897		-0.367114	0.048556	-0.0932077	0.0562445	-0.239347	0.0464987	-0.332991	0.0436748	-0.331931	0.0392772	-0.0770504	0.0469327	0.0686158	0.0377428	0.110648	0.036176	0.147583	0.0404104	0.11595	0.04986	0.0754446	0.0507878	-0.000279826	0.0505637	-0.0383057	0.0581436	0.0675669	0.0511868	-0.0295303	0.0614197	0.259894	0.0695104	-0.058125	0.058776	-0.0197153	0.068065	0.141855	0.0591854	-0.271638	0.0542029	-0.0840617	0.0549743	-0.149801	0.0635891	-0.102628	0.0572261
-0.864	-0.12623	0.0376741		-0.571903	0.0459997	-0.279054	0.0549001	-0.39125	0.0464986	-0.498599	0.0426081	-0.484885	0.0387732	-0.142718	0.0463051	0.0872711	0.044477	0.150064	0.0389724	0.155345	0.0392143	0.138611	0.0479739	0.0465596	0.0473204	-0.0536162	0.048759	-0.0840859	0.0535193	-0.0564043	0.0478137	-0.0215557	0.0588921	0.118497	0.0679129	-0.195664	0.0601904	-0.0908938	0.0680602	0.044238	0.0586883	-0.280153	0.0558396	-0.104171	0.0592789	-0.260925	0.0576542	-0.173932	0.0585461
-0.81	-0.188828	0.0441703		-0.764467	0.0460987	-0.499906	0.0612931	-0.505977	0.0490327	-0.575021	0.0430331	-0.61722	0.0404534	-0.249606	0.044937	0.112062	0.0449503	0.143998	0.0428536	0.166822	0.03853	0.112309	0.0446178	0.107362	0.0443834	-0.0237458	0.0536168	-0.0189133	0.0603884	-0.143558	0.0455006	-0.0844951	0.0630059	-0.0744601	0.0667399	-0.333604	0.0568092	-0.209597	0.0635769	-0.0471226	0.0608129	-0.289233	0.05447	-0.0895164	0.0644309	-0.306928	0.0577113	-0.186499	0.0570322
-0.756	-0.250527	0.0519505		-0.88396	0.0477233	-0.746147	0.0602275	-0.618929	0.0475703	-0.65862	0.0419376	-0.715819	0.0400463	-0.353759	0.0472351	0.0889362	0.0425423	0.0505099	0.0430061	0.115529	0.0401082	0.109008	0.0417953	0.143604	0.0456319	0.00657241	0.0556706	0.169458	0.0699497	-0.000893527	0.0524973	-0.325987	0.0694833	-0.208066	0.0702683	-0.417753	0.0528584	-0.343156	0.0618264	-0.229957	0.0594829	-0.258351	0.0545561	-0.119116	0.0620671	-0.321456	0.0571647	-0.149428	0.0577697
-0.702	-0.319711	0.0557286		-0.902077	0.0487888	-0.846537	0.057574	-0.709496	0.04196	-0.746192	0.0387947	-0.764356	0.0392077	-0.5289	0.0483897	0.0241547	0.0447681	-0.130511	0.042738	-0.0674622	0.042499	0.134576	0.0366283	0.055788	0.0529151	-0.00217095	0.0553597	0.24886	0.0675659	0.179932	0.0568571	-0.565121	0.0661742	-0.45468	0.0680544	-0.430607	0.0498459	-0.37801	0.0606652	-0.374721	0.0597044	-0.257117	0.0550622	-0.177067	0.0589984	-0.325638	0.0561759	-0.195398	0.0598044
-0.648	-0.396687	0.0545548		-0.935253	0.0473069	-0.908522	0.0555699	-0.797536	0.0413537	-0.823794	0.0356232	-0.787717	0.0384728	-0.737474	0.0466395	-0.147629	0.047745	-0.394977	0.0404366	-0.325203	0.0416818	0.137139	0.0391137	-0.171193	0.0544915	-0.0819829	0.0564321	0.148932	0.0597784	0.158997	0.0539852	-0.606004	0.0622172	-0.598277	0.0652231	-0.350004	0.0544404	-0.344273	0.0597207	-0.492265	0.0532132	-0.225632	0.0560097	-0.289936	0.0557991	-0.342799	0.0531473	-0.361744	0.0560647
-0.594	-0.47961	0.0518619		-0.946759	0.0428842	-0.949555	0.0549762	-0.93654	0.0419129	-0.926086	0.0337465	-0.795925	0.0387188	-0.928284	0.0438784	-0.446137	0.0440628	-0.661211	0.0357386	-0.534659	0.0381466	-0.0567793	0.0425119	-0.482908	0.0537976	-0.18648	0.0554901	-0.0310247	0.0536274	0.00332537	0.0504481	-0.468522	0.0610669	-0.605602	0.064907	-0.205427	0.0562796	-0.250602	0.0580349	-0.476563	0.0492164	-0.226189	0.0574694	-0.406632	0.0560361	-0.332272	0.0501201	-0.537953	0.0528084
-0.54	-0.561227	0.0533182		-0.911366	0.0382768	-0.97665	0.053968	-1.08433	0.0404547	-1.01527	0.0336576	-0.882839	0.0385752	-1.10185	0.040039	-0.663303	0.0386108	-0.817947	0.031544	-0.670238	0.0364488	-0.419883	0.0403532	-0.725576	0.0505498	-0.302609	0.0519729	-0.227829	0.0491306	-0.180425	0.0459257	-0.302742	0.0552317	-0.518058	0.0640013	-0.0812885	0.0492798	-0.145652	0.0552771	-0.360398	0.0504134	-0.314311	0.0498751	-0.53052	0.0557354	-0.320657	0.0535615	-0.659466	0.0527578
-0.486	-0.611653	0.0592025		-0.915952	0.0357283	-0.941155	0.0542617	-1.16394	0.0380345	-1.10809	0.0338273	-0.950423	0.0361778	-1.19175	0.0405055	-0.687366	0.0338173	-0.857242	0.0297908	-0.753549	0.0376893	-0.730261	0.0390696	-0.89182	0.0469771	-0.317307	0.0468581	-0.321867	0.0531365	-0.282447	0.0440732	-0.180117	0.0507827	-0.360565	0.0585459	-0.0662821	0.0409697	-0.0695501	0.0502978	-0.258467	0.0499425	-0.497086	0.0424652	-0.631188	0.0550252	-0.231168	0.0582547	-0.703174	0.0524951
-0.432	-0.63788	0.0653577		-0.926883	0.0340189	-0.979624	0.0460888	-1.18839	0.0352703	-1.16646	0.0333069	-0.965439	0.0338382	-1.23058	0.0391147	-0.658138	0.0317657	-0.837805	0.0298518	-0.734287	0.0410066	-0.848099	0.0374354	-0.949867	0.0451898	-0.33098	0.0429856	-0.245819	0.0557292	-0.257562	0.0443111	-0.0841631	0.053326	-0.225106	0.0556838	-0.057596	0.0383193	-0.0413098	0.0459204	-0.164508	0.0442916	-0.658165	0.0412076	-0.732516	0.0520083	-0.282866	0.0538241	-0.750809	0.0523457
-0.378	-0.650307	0.0675554		-0.917822	0.0339706	-1.0262	0.0435951	-1.15092	0.0353172	-1.16025	0.0337851	-0.956454	0.0338136	-1.21399	0.0384211	-0.668376	0.0297833	-0.762011	0.0288036	-0.682413	0.0422547	-0.87775	0.0324491	-0.925899	0.0449679	-0.324454	0.0412645	-0.190008	0.0516776	-0.230199	0.0412944	-0.0359128	0.0557091	-0.217602	0.049291	0.0255602	0.0453646	-0.0290021	0.0441871	-0.0352009	0.0450933	-0.756853	0.0428109	-0.794491	0.0460188	-0.509144	0.047022	-0.79783	0.049462
-0.324	-0.621778	0.0662795		-0.690462	0.0368474	-0.99728	0.042985	-1.03722	0.0370173	-1.06311	0.0365855	-0.912175	0.0354017	-1.13257	0.0381583	-0.651342	0.0299764	-0.698494	0.0311259	-0.686135	0.0414516	-0.818708	0.0322666	-0.832131	0.0426929	-0.289334	0.0422177	-0.183227	0.0489015	-0.186726	0.0391695	0.0634795	0.0490618	-0.190261	0.0475227	0.0252107	0.047806	0.0463859	0.0463836	0.0375327	0.0469269	-0.766502	0.043947	-0.789063	0.0424661	-0.733491	0.0415572	-0.766515	0.0451021
-0.27	-0.543019	0.0596882		-0.25717	0.0375099	-0.899535	0.0432294	-0.888487	0.0389971	-0.906315	0.0366895	-0.745173	0.036376	-0.929576	0.0390959	-0.588524	0.0323622	-0.555504	0.0338036	-0.568642	0.0364614	-0.713212	0.0341185	-0.618002	0.0383091	-0.301433	0.0382385	-0.203863	0.0520193	-0.172373	0.0386314	0.0487754	0.0418509	-0.145537	0.0494571	0.0338869	0.0469554	0.0967682	0.0461718	0.0201976	0.0473385	-0.715352	0.0417859	-0.737622	0.0419902	-0.818596	0.0411861	-0.725887	0.0403497
-0.216	-0.408813	0.0536875		0.216868	0.0396213	-0.487728	0.0452775	-0.696187	0.0410976	-0.633259	0.0345684	-0.490895	0.0375482	-0.66498	0.0417109	-0.428798	0.0323046	-0.329902	0.0336245	-0.35275	0.0335914	-0.480273	0.0348571	-0.370349	0.0376072	-0.226933	0.0364726	-0.285931	0.0454178	-0.180383	0.0364479	0.0262545	0.0430483	-0.108578	0.0567727	0.044434	0.0474864	0.0998842	0.0481097	0.104345	0.0485573	-0.540054	0.0438324	-0.68106	0.0410118	-0.772173	0.0491094	-0.643307	0.0364965
-0.162	-0.179116	0.0575744		0.922259	0.0458085	0.190896	0.0534315	-0.33308	0.0459286	-0.130849	0.0388419	-0.0157859	0.0440608	-0.268818	0.0485586	-0.139977	0.032086	-0.0584233	0.031253	-0.118656	0.0334761	-0.147592	0.0359718	-0.117291	0.0399395	-0.116455	0.0370002	-0.298735	0.0369823	-0.143611	0.0361025	0.047357	0.0481441	-0.0623685	0.0635206	0.0631778	0.0488159	0.0142367	0.0541277	0.216797	0.0492004	-0.199523	0.0514245	-0.499322	0.0425943	-0.615859	0.0522881	-0.522849	0.0409562
-0.108	0.296181	0.0871857		1.97495	0.053425	1.19272	0.0558252	0.544498	0.0648226	0.994759	0.0580519	1.0139	0.0594682	0.605388	0.0667364	0.200856	0.0313501	0.217015	0.0290082	0.17986	0.0335952	0.254727	0.0369167	0.148054	0.0372653	0.169502	0.0438787	-0.102316	0.0499943	-0.0265666	0.0433634	0.0473326	0.0560234	-0.071705	0.0653873	0.0870934	0.0501754	-0.0555558	0.0536131	0.153008	0.0553664	0.560299	0.0604146	0.0495334	0.0532224	0.0348149	0.0654864	-0.0350847	0.0536165
-0.054	1.15235	0.146213		2.97684	0.0476156	2.29005	0.0548348	1.90403	0.0702828	2.29642	0.058027	2.37741	0.0612246	1.8116	0.075476	0.500879	0.0282135	0.47283	0.0253698	0.380691	0.0306393	0.538239	0.0344907	0.356024	0.0360706	0.750836	0.0464995	0.482476	0.0670235	0.473483	0.0547838	0.39669	0.0720791	0.00252543	0.065007	0.443132	0.0642094	0.352568	0.0690904	0.267538	0.0656117	2.15603	0.0801126	1.31865	0.076002	1.52515	0.0788653	1.20363	0.073257
0	1.83799	0.167162		2.45993	0.0539362	2.02662	0.0597464	2.28686	0.0608396	2.39707	0.0544862	2.58082	0.051116	2.14653	0.0688733	0.852714	0.0297153	0.816381	0.0285875	0.627569	0.0300554	0.718455	0.0267346	0.57571	0.0308622	1.35682	0.0449023	1.11837	0.0594216	1.1504	0.0506622	1.18246	0.0719343	0.325269	0.0568938	1.19139	0.0685909	1.10477	0.0731034	0.772695	0.0724219	3.51831	0.0781801	2.80965	0.0711604	3.10041	0.0721491	2.63115	0.0799288
0.054	1.64729	0.121719		1.20897	0.044603	1.01842	0.0525644	1.4723	0.0486923	1.44395	0.0462071	1.6001	0.0473897	1.39481	0.0535863	1.06723	0.0314515	1.0334	0.0298618	0.700519	0.0320201	0.737312	0.0301819	0.675954	0.0336768	1.58472	0.0572098	1.36199	0.060863	1.40895	0.0569306	1.69312	0.0645605	0.898072	0.0757544	1.55675	0.0676317	1.37246	0.0635679	1.06562	0.0722075	3.05468	0.0820269	2.53382	0.0719931	2.71854	0.0839171	2.44804	0.0783956
0.108	1.59469	0.0921951		0.77406	0.0513865	0.553562	0.0530629	1.18936	0.0453955	1.3382	0.042587	1.2029	0.0444389	1.09376	0.0545472	1.2985	0.039416	1.11899	0.0378625	0.855149	0.041047	1.03433	0.0426254	0.903589	0.0452859	2.17297	0.0747375	2.09406	0.0815912	1.94564	0.0745697	2.15417	0.0741473	2.05135	0.102067	2.4591	0.0895413	2.08779	0.0790416	2.03942	0.0940763	2.05038	0.0723963	1.76146	0.0712172	1.85169	0.0744636	1.87616	0.0748313
0.162	1.12534	0.0662552		0.473916	0.0484856	0.196969	0.0487955	1.16487	0.05154	1.41251	0.0473641	1.12619	0.0448538	0.854625	0.0585343	1.00172	0.0359836	0.941833	0.0360205	0.808626	0.0449814	0.951622	0.0404348	0.904535	0.0543832	1.70935	0.0676172	1.72341	0.0708694	1.69278	0.0717001	1.24574	0.0749801	1.29993	0.0898223	1.82295	0.0784626	1.44606	0.0838993	1.30996	0.0903821	1.09612	0.05533	0.953414	0.0557619	1.01283	0.058355	1.24953	0.0625264
0.216	0.543033	0.0492773		0.192562	0.053393	0.122312	0.0654713	0.552666	0.056296	0.749649	0.0574288	0.622087	0.0523077	0.415581	0.0563087	0.789339	0.0406652	0.785955	0.0436187	0.665064	0.043921	0.785216	0.0394758	0.878765	0.0495496	1.00273	0.071056	1.02734	0.0796609	1.03498	0.0594905	0.381706	0.0682027	0.344049	0.0734988	0.62847	0.0699044	0.3757	0.0734749	0.219978	0.0670342	0.458064	0.0589531	0.274496	0.0519685	0.357916	0.0520477	0.65466	0.0516937
0.27	0.072681	0.0599749		-0.201222	0.05607	0.0192457	0.0689433	-0.0998149	0.0457895	0.0265279	0.0447995	-0.0188253	0.0564439	0.101085	0.0665095	0.588383	0.0522218	0.471763	0.0454781	0.444688	0.0416178	0.637081	0.0479715	0.640294	0.0469996	0.450375	0.0638406	0.491976	0.0808749	0.428607	0.0533507	-0.13257	0.0763635	-0.216426	0.0744589	-0.217125	0.0604856	-0.276904	0.0694317	-0.461794	0.0631743	0.0622227	0.072678	-0.135324	0.0615035	0.0600366	0.0637891	0.218492	0.0612307
0.324	-0.163046	0.0570378		-0.287751	0.0486917	0.0628947	0.0576255	-0.205469	0.0434915	-0.204812	0.041929	-0.386083	0.0562665	-0.146206	0.0700686	0.335044	0.0500322	0.194651	0.0398557	0.240882	0.0416162	0.406071	0.0474571	0.3414	0.051899	0.201547	0.0713968	0.146369	0.0583388	0.094878	0.0471307	-0.226271	0.0665632	-0.261478	0.0704612	-0.51073	0.0646594	-0.414316	0.0652324	-0.583176	0.0618955	-0.266248	0.0754296	-0.423809	0.0578582	-0.0864525	0.073382	-0.167506	0.0593497
0.378	-0.108286	0.0486975		-0.0415514	0.0514466	0.351438	0.0622345	0.145065	0.0511398	-0.0531686	0.0442789	-0.35962	0.0496236	-0.0896413	0.0574677	0.221852	0.0402573	0.101334	0.0347	0.171499	0.0408419	0.233944	0.0383053	0.202778	0.0548738	0.0688891	0.062065	0.0563916	0.0456565	0.00976845	0.0459699	-0.000842018	0.0676123	0.196941	0.0778122	-0.265848	0.068255	-0.136959	0.0772088	-0.261155	0.0696415	-0.455271	0.064244	-0.37772	0.0569691	-0.130218	0.0731106	-0.33701	0.0567219
0.432	0.0173131	0.0522593		0.326157	0.0558646	0.453012	0.057719	0.42628	0.0526742	0.161265	0.0448311	-0.183954	0.0507283	0.0951996	0.0609623	0.132117	0.0324617	0.078826	0.035732	0.0583588	0.0371036	0.0924041	0.0397994	0.109769	0.0541902	0.0493343	0.0604389	0.186558	0.0634774	0.0369077	0.0547307	0.260909	0.0759305	0.682149	0.0850278	0.177683	0.0755343	0.258979	0.0831777	0.0505044	0.0713977	-0.477139	0.0611309	-0.283713	0.0592168	-0.173144	0.0742716	-0.375974	0.0648127
0.486	0.0590134	0.0548354		0.281359	0.05171	0.406483	0.0557375	0.566126	0.0554616	0.29711	0.0478032	0.0314754	0.0530266	0.215023	0.0714852	0.171184	0.041538	0.0771394	0.0437073	0.0766143	0.0406368	0.0260475	0.0439757	0.193459	0.0507528	-0.00316763	0.060506	0.029932	0.063821	0.0469174	0.0616496	0.357687	0.079172	0.781507	0.0863327	0.280414	0.0785738	0.35241	0.0764699	0.189316	0.0748707	-0.460366	0.0716032	-0.27787	0.0616269	-0.160807	0.0683664	-0.341712	0.0681293
0.54	0.0110027	0.048084		0.354674	0.0539443	0.390977	0.0587601	0.219833	0.0542434	0.0238132	0.0522334	-0.0979892	0.0533071	0.00827862	0.0615273	0.0622508	0.0447544	0.030738	0.0462321	-0.00199558	0.042913	0.00926857	0.0417097	0.161044	0.0517599	-0.073002	0.0579399	-0.0985094	0.0610971	-0.0883391	0.0558655	0.373427	0.0810524	0.546923	0.0745423	0.284398	0.0755939	0.411956	0.0740516	0.339804	0.0722904	-0.408753	0.0734769	-0.303939	0.0605088	-0.191328	0.0649562	-0.31196	0.0636049
0.594	-0.0328328	0.0460205		0.398496	0.059755	0.305882	0.0627116	-0.118898	0.0532838	-0.290292	0.0508266	-0.170934	0.0564895	-0.151579	0.0599165	0.0454218	0.0499682	0.0543675	0.0456469	0.104891	0.0489065	0.0475756	0.0481451	0.204692	0.0546328	-0.0706653	0.0601081	-0.254019	0.0703211	-0.242398	0.0546288	0.281062	0.0836325	0.453275	0.0833797	0.0996179	0.0699745	0.368485	0.0732694	0.325346	0.0747178	-0.322848	0.0679608	-0.427534	0.051472	-0.244148	0.0638076	-0.268162	0.0591577
0.648	0.00242673	0.0522356		0.58847	0.0624712	0.427226	0.0642971	-0.332821	0.0551259	-0.28633	0.0601641	-0.142452	0.0602324	0.0448466	0.0660088	-0.0683606	0.0481981	0.0403981	0.0467505	0.0270674	0.0496673	-0.0224859	0.0516968	0.143769	0.0579072	-0.0145999	0.0680085	-0.142152	0.0772056	-0.201188	0.0621757	0.272367	0.0874906	0.410299	0.0826662	0.121653	0.0707193	0.455	0.0727268	0.482805	0.0823197	-0.234677	0.0655096	-0.517263	0.0533875	-0.304256	0.0646887	-0.306697	0.0569799
0.702	0.100937	0.0543898		0.68519	0.060417	0.306223	0.0572677	-0.241498	0.0737893	-0.0600618	0.0761243	-0.0426394	0.0739826	0.301031	0.0821172	-0.172572	0.0468797	-0.00925442	0.0492482	0.0274483	0.0534533	0.036725	0.0565104	0.0369665	0.0615887	0.0209501	0.0741419	-0.0167627	0.0841123	0.0965764	0.0758979	0.341737	0.0808154	0.401934	0.077705	0.223655	0.0697644	0.649605	0.0701334	0.624062	0.0770456	-0.147245	0.0670944	-0.37238	0.0697714	-0.230047	0.0680909	-0.300417	0.0566812
0.756	0.290102	0.0542691		0.693935	0.0537841	0.460801	0.0525089	0.207972	0.0844078	0.460786	0.0847161	0.267325	0.0879297	0.66252	0.0915664	-0.0219157	0.0505261	0.0553836	0.0491152	0.122687	0.050779	0.251306	0.0613007	0.130565	0.0586338	0.220721	0.0790638	0.325012	0.0770025	0.480837	0.0742182	0.511793	0.0696075	0.386851	0.0672912	0.390907	0.0679744	0.749277	0.064385	0.765754	0.0715687	-0.0188454	0.0701414	-0.143631	0.0687123	-0.137752	0.0683527	-0.258958	0.056144
0.81	0.443605	0.0459887		0.619265	0.0510329	0.400795	0.0520729	0.621661	0.0819349	0.774803	0.0754391	0.660436	0.0890173	0.841586	0.08518	0.264087	0.0594911	0.266862	0.0509715	0.346024	0.0470608	0.498395	0.0560582	0.384844	0.0577829	0.45891	0.0796633	0.502618	0.0713507	0.675823	0.0644705	0.557551	0.0722595	0.453991	0.0691146	0.508776	0.0584641	0.73644	0.064311	0.678852	0.068717	0.135077	0.0657288	0.0814023	0.0616292	0.00918068	0.0614602	-0.118899	0.0566295
0.864	0.547241	0.0498812		0.445115	0.0495953	0.359848	0.0559777	1.01207	0.0726266	1.15965	0.0674559	0.953039	0.0847869	1.06928	0.0717821	0.525483	0.060749	0.522523	0.0517628	0.545232	0.0509935	0.665084	0.0516764	0.648408	0.0563174	0.581584	0.0762368	0.532151	0.0692496	0.717361	0.060948	0.603694	0.0707352	0.554957	0.0669754	0.644439	0.0552983	0.673787	0.0621171	0.559529	0.0592813	0.224715	0.0612075	0.242625	0.0562529	0.118181	0.0514772	0.00092266	0.0542332
0.918	0.543486	0.0537489		0.381545	0.0503314	0.201253	0.055671	1.135	0.065621	1.12706	0.0603577	1.1364	0.0773901	1.09308	0.0642118	0.602139	0.0602485	0.619634	0.0527983	0.59075	0.0487698	0.746455	0.0519387	0.753136	0.0624578	0.553539	0.0709148	0.485073	0.0685191	0.538962	0.0568172	0.604427	0.0657034	0.597709	0.0698293	0.694679	0.0603408	0.603914	0.058301	0.429007	0.0553566	0.215064	0.0570272	0.260677	0.055867	0.161183	0.0465516	0.127073	0.0498527
0.972	0.487388	0.0579046		0.189078	0.0499114	0.065579	0.0565065	1.21154	0.0638155	1.12466	0.0600523	1.10375	0.0665038	1.04119	0.0589616	0.645908	0.0563825	0.607932	0.0533658	0.591256	0.0471374	0.708377	0.0519168	0.791267	0.0614683	0.477752	0.0709572	0.412215	0.0664495	0.374734	0.0544235	0.48992	0.0663596	0.538622	0.0677624	0.614933	0.0596008	0.418413	0.0599206	0.335484	0.05777	0.127816	0.0500371	0.205078	0.0555984	0.152377	0.0485413	0.208582	0.0503799
1.026	0.422502	0.0520671		0.0683663	0.0505027	0.102256	0.0646202	1.07631	0.0588914	0.963111	0.0584606	1.1006	0.0617128	0.858986	0.0600062	0.537282	0.0535143	0.511114	0.0486596	0.50597	0.046169	0.582595	0.053965	0.729928	0.06226	0.349609	0.0688852	0.392485	0.073523	0.276702	0.0608152	0.35136	0.0665526	0.347556	0.066578	0.592019	0.0577637	0.268925	0.0597443	0.316798	0.0603553	0.137363	0.04972	0.155284	0.061007	0.191834	0.0531732	0.285116	0.0547576
1.08	0.363038	0.0467828		0.0420996	0.0526666	-0.00714011	0.0667879	0.978082	0.0588436	0.816695	0.0641991	0.842977	0.0524552	0.64658	0.0567762	0.468031	0.0573792	0.466304	0.0479894	0.504042	0.0460358	0.600962	0.0627099	0.754679	0.0627983	0.252722	0.0642765	0.2514	0.0669069	0.261335	0.0628263	0.145756	0.0626664	0.22461	0.0678104	0.478666	0.0566215	0.194474	0.0575872	0.232003	0.0612243	0.205814	0.0540677	0.115241	0.0636844	0.178812	0.0519286	0.338746	0.0539362
1.134	0.346276	0.0398078		0.0402312	0.0566175	0.085019	0.0657231	0.831346	0.0632834	0.615576	0.0660909	0.672215	0.0496496	0.511121	0.0533733	0.445172	0.0600287	0.499798	0.0510192	0.480412	0.046598	0.597017	0.0577298	0.768792	0.064475	0.227085	0.0614648	0.385728	0.0748982	0.231052	0.0612027	0.0825487	0.0644691	0.0702415	0.06533	0.38519	0.060846	0.219578	0.0595471	0.204925	0.0602837	0.281711	0.054736	0.223719	0.0666301	0.219557	0.0529876	0.366629	0.0536247
1.188	0.31117	0.0324229		0.209878	0.0603874	0.128322	0.0653405	0.58033	0.0601787	0.337458	0.0622108	0.408586	0.0490592	0.359217	0.056815	0.434572	0.0648733	0.535817	0.0552182	0.51136	0.052031	0.565056	0.0599002	0.71616	0.0686508	0.227045	0.0668422	0.228526	0.0702817	0.255396	0.0623316	-0.0500547	0.0642687	0.0143964	0.0579036	0.332174	0.0601621	0.203145	0.0582828	0.188097	0.0561841	0.320149	0.0581924	0.316411	0.0689723	0.241301	0.0566333	0.358777	0.0546826
1.242	0.291917	0.0352221		0.206169	0.0555501	0.0310558	0.0581406	0.340657	0.0588383	0.147979	0.0521613	0.215866	0.0487664	0.324667	0.0567191	0.578047	0.0703174	0.61737	0.0640673	0.580449	0.0582134	0.601689	0.0596714	0.763177	0.0683447	0.294461	0.0727409	0.158827	0.0714084	0.274507	0.0652286	-0.013801	0.0653776	0.0516577	0.0635756	0.23298	0.0611913	0.114936	0.0585275	0.257174	0.0557982	0.292001	0.0673808	0.34367	0.0669418	0.274634	0.0567157	0.410068	0.0638774
1.296	0.276832	0.0381586		0.251415	0.0520864	0.118301	0.0603743	0.0796722	0.0531252	-0.100508	0.0441826	0.0416492	0.0495554	0.164814	0.058943	0.62271	0.0677665	0.670625	0.0656576	0.550822	0.0604733	0.711023	0.0647075	0.674856	0.0656967	0.306632	0.0696343	0.107663	0.0742783	0.21957	0.0608769	0.113744	0.0640993	0.108269	0.0591147	0.237487	0.0596503	0.153149	0.0522916	0.345813	0.0538629	0.250352	0.0615479	0.32702	0.0637938	0.328538	0.0569641	0.468539	0.0769551
1.35	0.281685	0.045447		0.321019	0.0577498	0.188585	0.0655704	0.0481745	0.0523427	-0.150264	0.0465209	-0.0715696	0.0505371	0.155341	0.0608903	0.736911	0.0702776	0.715931	0.0666464	0.646183	0.0651286	0.836461	0.0663548	0.708491	0.0666489	0.313416	0.0654819	0.118737	0.0708294	0.034093	0.054632	0.198125	0.065677	0.196628	0.0670566	0.247101	0.0612667	0.233458	0.0559008	0.369451	0.0567911	0.30092	0.0625672	0.265119	0.0654278	0.307051	0.0578624	0.436004	0.0731829
1.404	0.265052	0.0500124		0.244124	0.0582149	0.24757	0.0716005	-0.0246132	0.0560171	-0.232785	0.0507917	-0.085523	0.059074	0.0589003	0.0553227	0.685335	0.0737172	0.78972	0.0724031	0.713495	0.0673027	0.797481	0.0651165	0.763122	0.069274	0.209762	0.0625531	0.0684133	0.0733117	-0.102154	0.0570008	0.203286	0.064444	0.200811	0.0658514	0.211506	0.0559552	0.291624	0.0578741	0.390333	0.0625582	0.268875	0.0703007	0.271319	0.0706973	0.26867	0.0606524	0.4288	0.0706098
1.458	0.262741	0.052883		0.306732	0.0625767	0.341496	0.0732755	-0.0415786	0.0559537	-0.289031	0.0556264	-0.131525	0.0572392	0.0686456	0.0541186	0.569259	0.0690575	0.837879	0.0744326	0.783903	0.0716575	0.732392	0.0622699	0.818334	0.0671167	0.150919	0.0647415	-0.0472888	0.0757072	-0.186627	0.0575319	0.247153	0.0666372	0.211855	0.0630037	0.171211	0.0542192	0.321158	0.0592539	0.333515	0.0621773	0.208524	0.0649968	0.281411	0.0741296	0.280633	0.0632878	0.424099	0.0716746
1.512	0.264602	0.0567503		0.347363	0.067043	0.344641	0.0700894	-0.115925	0.0568352	-0.343412	0.0528296	-0.191477	0.0564598	0.0260171	0.0595845	0.550554	0.0699109	0.867905	0.0749391	0.838124	0.076148	0.750447	0.0653355	0.925495	0.0734954	0.123712	0.068079	-0.0105082	0.0807881	-0.178125	0.0597725	0.329698	0.0663174	0.28378	0.0736623	0.169599	0.0557441	0.363839	0.0617841	0.336326	0.0570666	0.192693	0.0629642	0.160202	0.070023	0.215149	0.0633582	0.416491	0.068793
1.566	0.255114	0.0552094		0.385469	0.0672084	0.303008	0.0676746	-0.17635	0.0575895	-0.352921	0.0497723	-0.284113	0.0528689	-0.142941	0.0591567	0.422393	0.0678217	0.831497	0.0755231	0.828892	0.0758	0.652267	0.0653083	0.849445	0.0752741	0.094762	0.0689141	0.0132113	0.0781168	-0.0908822	0.0614987	0.264872	0.0592194	0.26134	0.0667993	0.226314	0.0611869	0.447814	0.0600214	0.386525	0.0585835	0.170607	0.0628622	0.16238	0.0684092	0.188354	0.0613632	0.373972	0.0627233
1.62	0.262735	0.0549202		0.383684	0.0667753	0.301104	0.0662821	-0.131126	0.0584482	-0.406284	0.049466	-0.324042	0.0500226	-0.194551	0.0566489	0.360785	0.071213	0.778388	0.0743851	0.821505	0.0732042	0.62355	0.068878	0.91058	0.0756329	0.100606	0.0686295	0.146974	0.0826848	-0.00977352	0.0627121	0.285659	0.0618617	0.259564	0.0659926	0.286223	0.0571132	0.47264	0.0560187	0.328162	0.0547108	0.184136	0.0717109	0.229559	0.0693442	0.169792	0.0578864	0.370489	0.0690615
1.674	0.246882	0.0565566		0.274927	0.0636502	0.31104	0.0623025	-0.163243	0.0581848	-0.423661	0.0505509	-0.367115	0.048746	-0.29427	0.0521629	0.333681	0.0764124	0.718644	0.073943	0.749633	0.0695934	0.615189	0.0742526	0.905021	0.0757994	0.0763313	0.0676551	0.119007	0.0739106	0.0797561	0.067016	0.277374	0.06882	0.250597	0.0704278	0.304667	0.05594	0.523171	0.0601832	0.329201	0.0530104	0.156399	0.0690942	0.129381	0.0623308	0.142091	0.0594064	0.303433	0.0706207
1.728	0.233165	0.0537226		0.298943	0.0612274	0.275193	0.061271	-0.168148	0.0570304	-0.354703	0.0476664	-0.358478	0.0484414	-0.36639	0.0558125	0.32943	0.0754965	0.700446	0.0719745	0.669599	0.071597	0.624718	0.0767844	0.76843	0.066825	0.0940785	0.0665421	0.108554	0.0753149	0.110562	0.0677243	0.210556	0.0643296	0.25245	0.0721365	0.303981	0.0558232	0.47733	0.0603754	0.363194	0.0590631	0.155528	0.0605228	-0.028128	0.0582508	0.124631	0.0578907	0.268071	0.0663972
1.782	0.199425	0.0531299		0.284588	0.0579653	0.222319	0.0562088	-0.136099	0.0533853	-0.334725	0.0465299	-0.361118	0.0450962	-0.421997	0.0545428	0.438426	0.077998	0.633203	0.0683716	0.63467	0.071746	0.65491	0.07641	0.778224	0.0665779	4.26425e-06	0.0629537	0.115712	0.0773619	0.0936158	0.0643093	0.203717	0.0639923	0.215872	0.0708508	0.284997	0.0545059	0.366795	0.0569806	0.245199	0.0607704	0.177528	0.0579711	-0.134959	0.0589902	0.0656135	0.0548896	0.208146	0.0581042
1.836	0.166788	0.0527882		0.2322	0.0585804	0.191233	0.0640678	-0.115091	0.0550202	-0.347871	0.0449531	-0.362565	0.0416532	-0.460806	0.0491875	0.432061	0.0782762	0.59589	0.0747808	0.612912	0.0758401	0.642549	0.0735128	0.743151	0.0745328	-0.054666	0.0623291	0.0316712	0.0753302	-0.00649288	0.0644099	0.18047	0.0603464	0.231466	0.0677297	0.200247	0.0545579	0.322878	0.0567682	0.26114	0.0606124	0.155464	0.0550361	-0.138201	0.0677738	0.00898029	0.0552401	0.194466	0.0610149
1.89	0.162839	0.0509593		0.282335	0.0597043	0.20411	0.0649406	-0.130631	0.0539672	-0.354658	0.048539	-0.324656	0.0422671	-0.399527	0.0532661	0.453011	0.0771506	0.518687	0.0771153	0.661914	0.0784066	0.582287	0.0735012	0.757576	0.0717422	-0.0521651	0.0683619	-0.0176396	0.0766223	-0.0513878	0.0609515	0.174992	0.0634186	0.312626	0.0662714	0.161469	0.0542252	0.294558	0.0600326	0.210996	0.0569937	0.181716	0.0556356	-0.0625356	0.0723989	0.0397855	0.060911	0.214134	0.0725138
1.944	0.149989	0.0479082		0.216993	0.0582373	0.181031	0.0670119	-0.200223	0.052347	-0.314825	0.0499733	-0.292692	0.0462242	-0.382898	0.0509734	0.373874	0.0754707	0.438635	0.0718602	0.60862	0.0757401	0.515922	0.0703607	0.755622	0.0753445	-0.0116278	0.0673989	-0.0902142	0.0785064	-0.10467	0.0637655	0.155996	0.0599027	0.242142	0.0653383	0.159975	0.0544782	0.288164	0.0611915	0.250875	0.0555301	0.219855	0.0585804	0.0786294	0.0745923	0.0734166	0.0610273	0.198942	0.0723297
1.998	0.15195	0.0460708		0.220108	0.0603449	0.157693	0.0672104	-0.237684	0.0504335	-0.264356	0.0472937	-0.232495	0.047474	-0.346178	0.0491797	0.35039	0.0775729	0.428011	0.0705524	0.657951	0.0803233	0.417284	0.0679674	0.729314	0.0811837	0.0724163	0.0698266	-0.0694847	0.079349	-0.154107	0.0648712	0.0593215	0.0633712	0.165989	0.0712305	0.187372	0.0613485	0.271319	0.05696	0.3291	0.0581055	0.181494	0.0610665	0.177778	0.0721586	0.111165	0.0604989	0.150808	0.0658034
2.052	0.139898	0.0467676		0.263411	0.058941	0.146472	0.0663224	-0.263337	0.0480491	-0.266463	0.0473707	-0.195627	0.048353	-0.386038	0.0472758	0.303093	0.0758319	0.372423	0.0710706	0.7616	0.0853239	0.371409	0.070827	0.675034	0.0777578	0.0866167	0.0694107	-0.108882	0.074941	-0.179834	0.0637168	0.0641598	0.0637382	0.121201	0.0711296	0.168515	0.0578345	0.268008	0.0614145	0.210123	0.0583236	0.109522	0.0527445	0.209904	0.0792973	0.116457	0.0564304	0.133738	0.0631402
2.106	0.117332	0.0424007		0.184379	0.0554125	0.126455	0.0638683	-0.269794	0.0456102	-0.218245	0.0490323	-0.2005	0.0440243	-0.392057	0.0477532	0.17568	0.0747192	0.297484	0.0746797	0.733745	0.0837346	0.278101	0.0736173	0.513809	0.0714282	0.033789	0.0693365	-0.0593202	0.0725344	-0.214726	0.0639705	0.0590068	0.0642405	0.0592892	0.0674601	0.19303	0.0550255	0.323987	0.0621327	0.167393	0.0593544	0.090723	0.0542397	0.20857	0.0799328	0.136581	0.0610852	0.139507	0.0624795
2.16	0.102149	0.0405217		0.228924	0.0571371	0.105339	0.0613708	-0.244207	0.0470847	-0.199291	0.0481061	-0.21035	0.046058	-0.404743	0.0487511	0.163504	0.0783866	0.216987	0.0771424	0.714852	0.0824302	0.171909	0.072797	0.474758	0.0706987	-0.00708895	0.0655797	0.0156181	0.0785519	-0.221685	0.0639429	0.0933668	0.0663012	0.0430908	0.0692758	0.168153	0.0602213	0.349971	0.0611472	0.116325	0.0632894	0.0973844	0.0577111	0.188594	0.0706945	0.108598	0.0671454	0.0843847	0.0652338
2.214	0.0574431	0.0394717		0.202918	0.0534536	0.0514155	0.0615677	-0.250038	0.0471178	-0.238026	0.0459677	-0.248604	0.0467751	-0.464748	0.0464441	0.0928034	0.0740273	0.154429	0.0727574	0.600838	0.0742272	0.136457	0.0755012	0.444198	0.0826895	-0.0237641	0.0660291	-0.105144	0.0779791	-0.23301	0.0662763	-0.00405686	0.0642058	-0.0626556	0.0725426	0.106628	0.0540291	0.333286	0.0633328	0.0574585	0.0592747	0.0729045	0.0588083	0.12705	0.0682378	0.0805507	0.0633374	0.0588872	0.0628473
2.268	0.0264345	0.0381044		0.120898	0.0490132	-0.0440512	0.0587584	-0.272002	0.0443184	-0.2462	0.0428108	-0.306911	0.0465422	-0.437441	0.0456337	0.152448	0.073855	0.18678	0.0729018	0.461367	0.0702713	0.190195	0.0758779	0.414495	0.0745473	-0.0299647	0.0679253	-0.180233	0.077749	-0.266604	0.0650494	-0.0449308	0.068001	-0.0765625	0.0695041	0.0344973	0.0498562	0.367333	0.0639991	0.0462629	0.0628923	0.0152963	0.0544937	-0.00829851	0.0634512	0.0433644	0.058839	0.0709114	0.0605598
2.322	0.00109031	0.039278		0.205654	0.0487626	-0.144622	0.057259	-0.268018	0.0452641	-0.23934	0.0443493	-0.374098	0.0441362	-0.39628	0.0447837	0.243974	0.0796377	0.206761	0.0753949	0.379435	0.0698153	0.266088	0.0863947	0.367303	0.06834	-0.165565	0.0592525	-0.223365	0.0784571	-0.257862	0.0635424	-0.104317	0.065804	-0.172058	0.06719	0.109365	0.0615821	0.336939	0.0609617	-0.0110795	0.0663573	-0.00907991	0.0569957	-0.0539948	0.0634738	-0.00679181	0.0570206	0.0873613	0.0599535
2.376	-0.0282107	0.0395225		0.104498	0.0469803	-0.195684	0.0623639	-0.31074	0.0463047	-0.281199	0.0431127	-0.438615	0.0400595	-0.383172	0.0490148	0.172954	0.0799384	0.211132	0.0740043	0.250994	0.0720979	0.222274	0.0871744	0.31581	0.0726405	-0.207107	0.0609458	-0.258242	0.072745	-0.179491	0.0621735	-0.138558	0.0642761	-0.273913	0.0593997	0.114106	0.0639789	0.3709	0.0713753	0.0160147	0.0673188	-0.0165243	0.0642158	-0.127488	0.0685137	0.00907839	0.0596726	0.173605	0.0677509
2.43	-0.0435343	0.0372055		0.0347114	0.0456591	-0.200928	0.0666276	-0.281232	0.049326	-0.356	0.0426864	-0.449373	0.039183	-0.345993	0.0550182	0.131071	0.078396	0.192134	0.0707278	0.180602	0.0743774	0.199686	0.0869251	0.323052	0.0760495	-0.190758	0.0664826	-0.253513	0.0704897	-0.194213	0.0610804	-0.150265	0.0636381	-0.241563	0.0631373	0.0786556	0.0574439	0.352161	0.0660336	0.0307652	0.0633105	-0.0341169	0.0649028	-0.116389	0.0697923	0.0178732	0.0622151	0.168097	0.0653327
2.484	-0.0671732	0.0358636		0.0776254	0.0525797	-0.226361	0.0626722	-0.25356	0.0499241	-0.359744	0.044039	-0.470836	0.0395219	-0.356435	0.052471	0.0844075	0.0754528	0.27996	0.0701608	0.0323251	0.07211	0.167749	0.0867265	0.31604	0.0779349	-0.190529	0.0680862	-0.31906	0.0643058	-0.30003	0.0601589	-0.200497	0.0596822	-0.202132	0.0735667	-0.0177906	0.0609659	0.196039	0.0634074	-0.0424192	0.0622492	-0.00921627	0.0634867	-0.0573643	0.071091	0.00661712	0.0602106	0.154212	0.066574
2.538	-0.0717496	0.0336156		0.0419293	0.0523606	-0.260737	0.0578928	-0.249322	0.0481569	-0.298668	0.046172	-0.437121	0.0432452	-0.349765	0.04901	0.0559141	0.074954	0.31051	0.0693927	-0.00751807	0.070493	0.104549	0.084608	0.310882	0.072066	-0.157367	0.0705643	-0.324744	0.0623193	-0.273311	0.0559117	-0.211391	0.063626	-0.164888	0.0774557	-0.159587	0.0578151	0.11394	0.0642983	-0.0800527	0.0662503	0.0364438	0.0706907	0.0413724	0.074079	-0.014103	0.0590098	0.132889	0.0648301
2.592	-0.0848373	0.0315585		0.0705098	0.05165	-0.257514	0.0558638	-0.246814	0.0459443	-0.244646	0.0431904	-0.389429	0.0502963	-0.362107	0.0456685	-0.0133988	0.0731918	0.30747	0.0718552	0.0779226	0.0716106	0.0942386	0.0824469	0.290811	0.0736735	-0.156338	0.0690201	-0.377938	0.0639746	-0.212902	0.0612201	-0.186259	0.0669648	-0.165973	0.0697095	-0.233664	0.058699	-0.00874377	0.0596382	-0.135544	0.0642591	0.0184851	0.0648608	-0.0162497	0.0662754	-0.0993196	0.0615151	0.0665434	0.0642247
2.646	-0.101366	0.0298172		0.0882774	0.0552873	-0.273268	0.060215	-0.244715	0.0463739	-0.218145	0.0434493	-0.367769	0.0507379	-0.335533	0.0461899	-0.0512404	0.0705766	0.328907	0.073392	0.0745713	0.0757119	0.0620739	0.0776022	0.213692	0.0707539	-0.119172	0.0686623	-0.395606	0.0605936	-0.231401	0.0627157	-0.192224	0.0695691	-0.204831	0.0739645	-0.216749	0.05718	-0.0319666	0.0600938	-0.122215	0.072559	-0.0125396	0.0614957	-0.0678697	0.0614298	-0.150044	0.0582684	0.0066912	0.0625899
2.7	-0.108732	0.0301003		-0.0409974	0.0528324	-0.267126	0.057187	-0.262816	0.0446245	-0.220112	0.0440223	-0.349155	0.0472976	-0.307714	0.0447224	-0.018941	0.0680995	0.301113	0.0800142	0.113379	0.0805731	0.0539533	0.083388	0.189835	0.0762064	-0.114603	0.0660951	-0.381864	0.0644163	-0.32968	0.0610739	-0.19397	0.0732156	-0.255704	0.0781804	-0.195376	0.0576894	0.0659554	0.0691735	-0.144591	0.0740877	-0.0295152	0.0701449	-0.150714	0.0678483	-0.0871972	0.0599585	0.0611651	0.0699214
2.754	-0.121951	0.028588		-0.118011	0.0511049	-0.275748	0.0580441	-0.321762	0.0459437	-0.20439	0.039458	-0.316583	0.0451653	-0.257398	0.0446865	-0.0167588	0.0727849	0.230161	0.0815249	0.0861632	0.0766602	0.0202333	0.0827383	0.0632167	0.0766937	-0.113081	0.0654646	-0.363501	0.0685438	-0.351642	0.062	-0.195439	0.0750538	-0.331257	0.0661942	-0.172093	0.0546863	0.127567	0.0699015	-0.226746	0.0658933	-0.0241734	0.0745094	-0.218063	0.0709969	-0.000729359	0.0680027	0.000624307	0.0672942
2.808	-0.138828	0.0257448		-0.150064	0.0472835	-0.292469	0.0624296	-0.325875	0.046078	-0.214485	0.0393325	-0.285073	0.0419959	-0.231485	0.047932	-0.0158688	0.075852	0.10711	0.0717496	0.0495756	0.0752848	-0.0733451	0.0818018	-0.0372989	0.0749841	-0.20309	0.0628701	-0.355968	0.0619816	-0.362241	0.0615046	-0.229323	0.0720766	-0.37317	0.0625054	-0.156249	0.0583546	0.127316	0.0658358	-0.266991	0.0650996	-0.0111787	0.0747339	-0.1662	0.071885	-0.037464	0.0708612	-0.0528592	0.0635192
2.862	-0.146891	0.0247868		-0.12257	0.0477217	-0.290468	0.061736	-0.286548	0.0484846	-0.213073	0.0415309	-0.273362	0.0400493	-0.234523	0.0469336	-0.0937513	0.0750984	0.0873935	0.0741095	0.0523643	0.07103	-0.0755185	0.0859548	0.0202845	0.0783847	-0.27009	0.0584378	-0.31479	0.0697051	-0.315557	0.0638637	-0.302813	0.0698469	-0.390853	0.0744359	-0.172755	0.0584526	0.0380498	0.0646629	-0.347884	0.0643395	-0.0454822	0.0678195	-0.0995218	0.0748465	-0.161171	0.0689998	-0.0607329	0.0656851
2.916	-0.154447	0.0259928		-0.139898	0.0487641	-0.349218	0.062735	-0.257599	0.0486348	-0.226435	0.0411935	-0.217228	0.0409455	-0.20897	0.0487614	-0.172142	0.075123	0.0173131	0.0726911	0.0201079	0.0642189	-0.0909607	0.0789143	0.0470707	0.0773684	-0.304437	0.0586758	-0.304423	0.0765892	-0.322093	0.0628088	-0.344927	0.0666573	-0.373429	0.0664918	-0.250196	0.0632672	0.0153181	0.0683006	-0.378834	0.0637702	0.00369245	0.0699514	-0.0643977	0.0777252	-0.212717	0.069906	-0.0614587	0.0691398
2.97	-0.168037	0.0257977		-0.19165	0.053076	-0.383646	0.0612508	-0.291429	0.0462869	-0.228317	0.0405762	-0.179756	0.0429019	-0.175714	0.0491597	-0.24481	0.0737806	-0.0570093	0.0699074	0.000577033	0.0648452	-0.112033	0.081041	0.047138	0.0791096	-0.33879	0.0586343	-0.277	0.0708417	-0.357917	0.0609203	-0.380972	0.0632171	-0.307915	0.069045	-0.32767	0.0637502	-0.0150361	0.0710935	-0.357731	0.0629635	0.0450295	0.0681054	-0.0809227	0.0766108	-0.202765	0.068842	-0.0812826	0.0699007
3.024	-0.175646	0.0263029		-0.243063	0.0531397	-0.351564	0.0656622	-0.297077	0.0447405	-0.204023	0.0433797	-0.166129	0.0436485	-0.192761	0.0464963	-0.291352	0.0682334	-0.0174701	0.078028	-0.0638907	0.0682933	-0.0738478	0.0814866	0.0751897	0.0829159	-0.414337	0.0584792	-0.278813	0.0621192	-0.381032	0.0608583	-0.365826	0.0640164	-0.26385	0.0686677	-0.347358	0.0615836	-0.0498671	0.0698074	-0.389802	0.0620632	0.0402182	0.067487	-0.130029	0.0765492	-0.180087	0.0712796	-0.0381223	0.0698609
3.078	-0.187139	0.0290331		-0.346437	0.0539089	-0.329843	0.0636281	-0.3181	0.0461907	-0.223458	0.0445702	-0.165469	0.0406891	-0.257373	0.0472843	-0.280685	0.0717467	0.0499729	0.076847	-0.111585	0.0662316	-0.0897427	0.0786421	0.0370951	0.0818737	-0.407442	0.0652383	-0.381186	0.0559906	-0.375264	0.0610501	-0.342453	0.0683475	-0.338979	0.0682806	-0.358655	0.0609668	-0.0126759	0.0673139	-0.438406	0.0662835	0.054054	0.0712847	-0.0728408	0.0762285	-0.137931	0.075877	-0.030248	0.0711349
3.132	-0.197398	0.0298315		-0.427397	0.0516264	-0.308359	0.0586844	-0.311322	0.0471049	-0.206224	0.0433493	-0.202524	0.0367813	-0.283934	0.0496876	-0.278757	0.077761	0.066373	0.0707769	-0.133093	0.0715239	-0.142813	0.0795941	-0.00762832	0.0782256	-0.420313	0.0651403	-0.459104	0.0558336	-0.369284	0.0576389	-0.367765	0.0697888	-0.36985	0.0672865	-0.305606	0.0583733	0.00577415	0.0665944	-0.445661	0.0679494	0.0205328	0.0720537	-0.0283642	0.0708337	-0.0688126	0.080219	-0.0606562	0.0720762
3.186	-0.217483	0.0288302		-0.484871	0.0483797	-0.28278	0.057112	-0.299934	0.0483166	-0.211759	0.0434912	-0.221396	0.037777	-0.290179	0.0511596	-0.26766	0.0767762	0.090263	0.0732627	-0.129874	0.0707273	-0.234603	0.0798813	-0.0155191	0.0734368	-0.45031	0.0614312	-0.488382	0.0627061	-0.372825	0.0540805	-0.432288	0.0665316	-0.395751	0.0705098	-0.33966	0.057949	-0.0549457	0.0668628	-0.381415	0.0687222	-0.0709422	0.068529	-0.119092	0.0676741	-0.0516162	0.0807622	-0.0644041	0.0774643
3.24	-0.227812	0.0265729		-0.487488	0.0498473	-0.239056	0.0651014	-0.29462	0.0481049	-0.243476	0.044386	-0.211592	0.0413989	-0.318068	0.0535571	-0.228359	0.0750746	0.093395	0.0749673	-0.076142	0.0699736	-0.296472	0.0800079	-0.0645181	0.0732153	-0.399732	0.0692262	-0.502748	0.0645903	-0.343663	0.0562641	-0.42071	0.0692757	-0.399663	0.074193	-0.37322	0.0570749	-0.120801	0.0667717	-0.348087	0.0660651	-0.0477295	0.0721827	-0.135172	0.071059	-0.0666463	0.0774056	-0.172527	0.075941
[truncated: 202 more columns]

## Sheet: ED11a KO
Hi_Rew_Ach_time	Hi_Rew_Ach_mean	Hi_Rew_Ach_sem	bl1	Hi_Rew_Ach_processed_S1416_05252022_mean	Hi_Rew_Ach_processed_S1416_05252022_sem	Hi_Rew_Ach_processed_S1416_05272022_mean	Hi_Rew_Ach_processed_S1416_05272022_sem	Hi_Rew_Ach_processed_S1416_05302022_mean	Hi_Rew_Ach_processed_S1416_05302022_sem	Hi_Rew_Ach_processed_S1418_05232022_mean	Hi_Rew_Ach_processed_S1418_05232022_sem	Hi_Rew_Ach_processed_S1418_05272022_mean	Hi_Rew_Ach_processed_S1418_05272022_sem	Hi_Rew_Ach_processed_S1418_05292022_mean	Hi_Rew_Ach_processed_S1418_05292022_sem	Hi_Rew_Ach_processed_S1418_05312022_mean	Hi_Rew_Ach_processed_S1418_05312022_sem	Hi_Rew_Ach_processed_S1420_05222022_mean	Hi_Rew_Ach_processed_S1420_05222022_sem	Hi_Rew_Ach_processed_S1420_05242022_mean	Hi_Rew_Ach_processed_S1420_05242022_sem	Hi_Rew_Ach_processed_S1420_05262022_mean	Hi_Rew_Ach_processed_S1420_05262022_sem	Hi_Rew_Ach_processed_S1420_05292022_mean	Hi_Rew_Ach_processed_S1420_05292022_sem	Hi_Rew_Ach_processed_S1420_05312022_mean	Hi_Rew_Ach_processed_S1420_05312022_sem	Hi_Rew_Ach_processed_S1459_07082022_mean	Hi_Rew_Ach_processed_S1459_07082022_sem	Hi_Rew_Ach_processed_S1459_07122022_mean	Hi_Rew_Ach_processed_S1459_07122022_sem	Hi_Rew_Ach_processed_S1459_07162022_mean	Hi_Rew_Ach_processed_S1459_07162022_sem	Hi_Rew_Ach_processed_S1459_07192022_mean	Hi_Rew_Ach_processed_S1459_07192022_sem	Hi_Rew_Ach_processed_S1461_07082022_mean	Hi_Rew_Ach_processed_S1461_07082022_sem	Hi_Rew_Ach_processed_S1461_07122022_mean	Hi_Rew_Ach_processed_S1461_07122022_sem	Hi_Rew_Ach_processed_S1470_07142022_mean	Hi_Rew_Ach_processed_S1470_07142022_sem	Hi_Rew_Ach_processed_S1470_07182022_mean	Hi_Rew_Ach_processed_S1470_07182022_sem	Hi_Rew_Ach_processed_S1471_07132022_mean	Hi_Rew_Ach_processed_S1471_07132022_sem	Hi_Rew_Ach_processed_S1471_07152022_mean	Hi_Rew_Ach_processed_S1471_07152022_sem	Hi_Rew_Ach_processed_S1471_07172022_mean	Hi_Rew_Ach_processed_S1471_07172022_sem
-2.16	-0.246544	0.0240197		-0.0948736	0.058206	-0.196432	0.0706662	-0.188692	0.0667497	-0.206518	0.0918014	-0.401169	0.0586801	-0.390041	0.0547972	-0.323514	0.065805	-0.208087	0.0500142	-0.282165	0.0542954	-0.352745	0.0498428	-0.221626	0.0628439	-0.253652	0.0657986	-0.190784	0.0577461	-0.21228	0.0567366	-0.211287	0.0532441	-0.260377	0.0501563	-0.404614	0.067432	-0.430977	0.0587847	0.203004	0.0830397	-0.168461	0.0589526	-0.172997	0.0679965	-0.255785	0.0603239	-0.316033	0.0724728
-2.106	-0.257641	0.0250062		-0.158342	0.0585325	-0.183773	0.0702642	-0.203929	0.0642084	-0.109759	0.0892283	-0.407355	0.0608014	-0.353154	0.0540582	-0.37179	0.0627426	-0.243765	0.0498362	-0.286902	0.0546105	-0.338592	0.049735	-0.247313	0.0639449	-0.291393	0.063971	-0.213329	0.0582733	-0.266615	0.0565769	-0.189931	0.053573	-0.226326	0.0515628	-0.491102	0.0640907	-0.390116	0.0603042	0.131991	0.0806382	-0.12079	0.0582277	-0.151042	0.0710309	-0.279713	0.0640665	-0.374151	0.0701162
-2.052	-0.273026	0.0253564		-0.170513	0.0599923	-0.274312	0.0721834	-0.222524	0.0651895	-0.103123	0.0898041	-0.433071	0.0584421	-0.350839	0.055222	-0.404251	0.0598131	-0.308302	0.0489806	-0.282329	0.0511511	-0.292085	0.0521252	-0.299839	0.0657292	-0.214322	0.0656198	-0.273515	0.0563422	-0.275492	0.0509169	-0.210704	0.0511167	-0.259451	0.0471255	-0.506084	0.0663807	-0.413447	0.0599515	-0.0237958	0.0732855	-0.026958	0.0571467	-0.14782	0.067739	-0.286425	0.06614	-0.385527	0.0758407
-1.998	-0.268715	0.0248089		-0.197744	0.0628398	-0.266722	0.0672713	-0.192843	0.065209	-0.141259	0.0915372	-0.461469	0.0574316	-0.361737	0.057212	-0.431581	0.0546951	-0.270557	0.0505794	-0.295654	0.0509662	-0.328389	0.0515842	-0.250923	0.0661106	-0.201442	0.0653569	-0.253145	0.0605412	-0.220896	0.0514943	-0.281654	0.0559134	-0.248652	0.0468939	-0.486567	0.0752861	-0.409193	0.0589375	-0.0776344	0.0692528	-0.00906833	0.0538989	-0.0876325	0.0698262	-0.275702	0.0648619	-0.295875	0.0788429
-1.944	-0.259237	0.025433		-0.280047	0.0627859	-0.238676	0.0649064	-0.253601	0.06354	-0.159213	0.0939776	-0.484451	0.0599092	-0.357553	0.0582465	-0.446467	0.0598554	-0.249396	0.0531031	-0.310577	0.0522762	-0.378454	0.0523374	-0.209994	0.0740708	-0.229184	0.0613885	-0.270894	0.0630039	-0.195303	0.0542736	-0.347412	0.0562985	-0.205473	0.0477462	-0.394874	0.0753575	-0.41551	0.0597416	-0.0294124	0.0690664	0.00205669	0.0533466	-0.0685435	0.0707923	-0.15013	0.0641064	-0.195556	0.075962
-1.89	-0.249744	0.0267028		-0.291657	0.0646837	-0.252797	0.064303	-0.263381	0.0643022	-0.0909978	0.0895591	-0.459238	0.060727	-0.401028	0.0597517	-0.427969	0.0616937	-0.258397	0.0538436	-0.326713	0.0538244	-0.360548	0.0479954	-0.212633	0.0701006	-0.319098	0.0649771	-0.252715	0.0618759	-0.211184	0.0560284	-0.395937	0.0537447	-0.242119	0.0455596	-0.337811	0.0702042	-0.391249	0.0597641	0.0328768	0.0670389	-0.0299528	0.056488	-0.0655546	0.0677259	-0.0409319	0.0655172	-0.142527	0.0701637
-1.836	-0.240152	0.0301272		-0.192228	0.0665244	-0.209115	0.0617498	-0.263721	0.0699617	0.0432695	0.0852447	-0.39409	0.0595164	-0.43443	0.0577826	-0.465855	0.0625569	-0.276682	0.0510344	-0.363642	0.0562184	-0.380241	0.0481252	-0.208282	0.0640338	-0.342238	0.0710754	-0.217956	0.0680562	-0.256831	0.0571796	-0.465924	0.0542065	-0.318151	0.0462326	-0.273557	0.0623107	-0.381764	0.0594642	0.136316	0.067323	-0.0220421	0.0541659	-0.13289	0.0640566	-0.0880434	0.065018	-0.177437	0.064906
-1.782	-0.233716	0.0314418		-0.108347	0.068544	-0.226322	0.0630014	-0.252025	0.0683643	0.138309	0.0845958	-0.329214	0.0596619	-0.418817	0.0550946	-0.488502	0.0649332	-0.293244	0.0547295	-0.381265	0.0574852	-0.372206	0.0524055	-0.212542	0.0628981	-0.29354	0.0631021	-0.178748	0.0690851	-0.272525	0.0547597	-0.497835	0.0522207	-0.348578	0.0490955	-0.255941	0.0587963	-0.351479	0.0627909	0.108526	0.0728198	0.00719383	0.0549106	-0.188779	0.0614773	-0.0855286	0.0686345	-0.140209	0.068496
-1.728	-0.225836	0.0280552		-0.104079	0.0684482	-0.114767	0.0630732	-0.221445	0.0671019	0.100074	0.0909426	-0.269007	0.0588967	-0.412831	0.0562207	-0.420293	0.06419	-0.323363	0.0546993	-0.356176	0.0554531	-0.371694	0.0564334	-0.260328	0.0582592	-0.224568	0.0597442	-0.176109	0.0689326	-0.312044	0.0505545	-0.450763	0.0528065	-0.384893	0.0485582	-0.281405	0.0612579	-0.296127	0.0620269	0.0291322	0.0753888	-0.00627453	0.0544531	-0.222291	0.0636541	-0.103054	0.066794	-0.121673	0.0647665
-1.674	-0.224913	0.0254894		-0.109425	0.065359	-0.0853305	0.0627043	-0.171364	0.0687684	0.0070202	0.0863266	-0.236023	0.0597752	-0.409598	0.0554138	-0.448125	0.0610034	-0.325322	0.0519077	-0.325392	0.0535914	-0.376725	0.0565627	-0.271408	0.0605236	-0.221356	0.0623968	-0.293122	0.0649518	-0.340914	0.0498723	-0.401454	0.0528166	-0.363264	0.0465566	-0.248261	0.0663053	-0.240524	0.0585032	-0.030006	0.0661574	-0.0209216	0.0509241	-0.273691	0.0624084	-0.15179	0.0617803	-0.120482	0.0623163
-1.62	-0.209315	0.0260927		-0.129694	0.0590712	-0.0866118	0.062541	-0.168104	0.0666073	-0.059447	0.0777728	-0.28181	0.0611779	-0.311093	0.0587388	-0.468082	0.0612195	-0.288883	0.0494797	-0.345491	0.0569481	-0.376983	0.0584193	-0.264524	0.0625127	-0.282399	0.0686191	-0.322171	0.0645184	-0.372185	0.049465	-0.3574	0.0539493	-0.31881	0.0536047	-0.167836	0.0667742	-0.256611	0.0601831	0.0267526	0.0615839	0.0334172	0.0483562	-0.195472	0.0581818	-0.131471	0.060776	-0.0726131	0.0688424
-1.566	-0.196364	0.0286321		-0.151006	0.0578279	-0.0509625	0.0669546	-0.134784	0.0672775	-0.202765	0.0805995	-0.277357	0.0584975	-0.225019	0.0595014	-0.497882	0.0624581	-0.256261	0.0497197	-0.34881	0.0586368	-0.419925	0.0608504	-0.240901	0.0620107	-0.308996	0.0645269	-0.270705	0.0693948	-0.357589	0.0501512	-0.404872	0.0533201	-0.27299	0.0488575	-0.115845	0.0678963	-0.230881	0.061281	0.0878529	0.064673	0.0833175	0.0481101	-0.170547	0.05784	-0.0931102	0.0572802	-0.0647053	0.0675869
-1.512	-0.179372	0.0312571		-0.151277	0.0571268	-0.0349662	0.0631484	-0.0568968	0.0651608	-0.256444	0.0797718	-0.217977	0.0594656	-0.202728	0.0578716	-0.488016	0.0622379	-0.25787	0.0473872	-0.314079	0.049848	-0.394293	0.057991	-0.246683	0.0634512	-0.309639	0.0681835	-0.241309	0.0751097	-0.354631	0.0508457	-0.473941	0.0544836	-0.264184	0.0470835	-0.134543	0.0655818	-0.194603	0.0581656	0.150043	0.0578903	0.11673	0.0501735	-0.0849385	0.0605026	-0.0257038	0.0559782	-0.104892	0.0693025
-1.458	-0.172235	0.0319757		-0.222002	0.0578836	-0.0470769	0.0647005	-0.110189	0.0650949	-0.273744	0.0781644	-0.167002	0.0567212	-0.152609	0.054282	-0.422029	0.0646753	-0.258155	0.0510213	-0.240514	0.047494	-0.353413	0.0516042	-0.285028	0.0586121	-0.313132	0.0659174	-0.317091	0.0717298	-0.38184	0.0483054	-0.476798	0.0532625	-0.270622	0.0469466	-0.142124	0.0620033	-0.202419	0.0622331	0.194753	0.0627824	0.184743	0.0493647	-0.0374609	0.0606116	-0.000869682	0.0556209	-0.146824	0.0648505
-1.404	-0.162011	0.0316247		-0.260531	0.0557826	-0.000221757	0.0644966	-0.091355	0.0657839	-0.305747	0.0823127	-0.144632	0.0567234	-0.159095	0.0544617	-0.377573	0.0659018	-0.194576	0.0543096	-0.197038	0.0507735	-0.320405	0.0536592	-0.298497	0.0568114	-0.262909	0.0618787	-0.344002	0.0713617	-0.341156	0.0509277	-0.457941	0.0541195	-0.298823	0.0466042	-0.146434	0.0597353	-0.225568	0.057328	0.247776	0.0602024	0.174946	0.0451241	0.0221821	0.0622492	0.0527668	0.0537454	-0.0832509	0.0654677
-1.35	-0.146946	0.0282884		-0.203985	0.0516324	-0.00352599	0.0640767	-0.0664824	0.0638894	-0.325408	0.0933434	-0.162904	0.0549425	-0.159582	0.0540595	-0.270387	0.0614266	-0.155294	0.0541793	-0.16704	0.0507122	-0.293842	0.0538967	-0.292624	0.0572994	-0.236237	0.0643772	-0.25837	0.0767676	-0.341679	0.0565328	-0.395059	0.0558173	-0.319677	0.0471682	-0.124311	0.0621739	-0.146534	0.0532649	0.202257	0.0573844	0.106975	0.0412699	0.103962	0.0601497	0.00317304	0.0567219	0.0261521	0.0605049
-1.296	-0.122854	0.0268401		-0.0739781	0.0557523	-0.0210948	0.0607653	-0.063603	0.0641158	-0.376269	0.0973374	-0.180271	0.0563825	-0.19526	0.0572128	-0.17767	0.0623847	-0.117895	0.0540239	-0.146346	0.0511741	-0.257137	0.0554331	-0.25774	0.0597627	-0.238949	0.0701926	-0.12629	0.0856861	-0.298864	0.0605694	-0.281389	0.0595524	-0.367573	0.0481808	-0.148039	0.0632398	-0.0769999	0.0529402	0.141257	0.0560407	0.0998059	0.0383177	0.13826	0.0609372	0.0276599	0.0546848	0.0681711	0.0596275
-1.242	-0.106024	0.0250276		-0.0245028	0.0627707	-0.0888347	0.0635771	-0.0372904	0.0636806	-0.349229	0.102013	-0.218723	0.054921	-0.275402	0.0557295	-0.175428	0.0610718	-0.0803539	0.0548181	-0.138606	0.0512722	-0.220367	0.0512107	-0.165973	0.0588187	-0.229498	0.0704922	-0.00713427	0.0809869	-0.27481	0.0559805	-0.167065	0.0657921	-0.361351	0.0522131	-0.136696	0.0607263	-0.0767226	0.0536435	0.019696	0.0532824	0.0864171	0.0430051	0.146847	0.0625833	0.0594973	0.0543832	0.0655475	0.064382
-1.188	-0.0937016	0.0275166		-0.0509689	0.0580704	-0.220896	0.0677163	-0.0275531	0.0633233	-0.396268	0.0978983	-0.26683	0.0545078	-0.36966	0.0533062	-0.279106	0.0555518	-0.0262172	0.0504113	-0.0752223	0.0527516	-0.109682	0.0504332	-0.0809027	0.0626612	-0.218922	0.0665206	0.0512065	0.0743833	-0.186811	0.054371	-0.146583	0.0631373	-0.294243	0.056296	-0.0899891	0.0561164	-0.0904804	0.0533125	0.0459736	0.0512147	0.0861918	0.0459566	0.15961	0.0662047	0.0938673	0.0555486	0.075581	0.0618473
-1.134	-0.0775367	0.0304479		-0.107312	0.0573846	-0.260762	0.073709	0.0307451	0.0700968	-0.418616	0.0899944	-0.290224	0.0578052	-0.398394	0.0484157	-0.338251	0.0559153	0.0422557	0.0499856	0.0663448	0.0567275	-0.0125517	0.0509508	-0.0240249	0.0639431	-0.14165	0.0650992	0.0811942	0.0734752	-0.109391	0.0566015	-0.0966751	0.0620945	-0.211595	0.0559879	-0.0711339	0.0591363	-0.0832356	0.0509531	0.15039	0.0566847	0.0670012	0.0501706	0.19882	0.0618733	0.0679649	0.0534208	0.069987	0.0622884
-1.08	-0.0714202	0.03298		-0.0858153	0.0630387	-0.293637	0.0777119	-0.0349466	0.0748924	-0.421229	0.0965221	-0.339404	0.0551751	-0.464476	0.0485412	-0.342419	0.0552364	0.114804	0.0486539	0.146201	0.0567434	0.0740208	0.0514032	0.013356	0.0595498	-0.0282179	0.065989	0.0489509	0.0732812	-0.108025	0.0540508	-0.0428271	0.0617033	-0.0344747	0.0511536	-0.0868567	0.0643019	-0.0917737	0.0538602	0.219128	0.0588022	0.0313309	0.0471	0.118332	0.0582477	0.0772122	0.0548211	0.0319991	0.0596527
-1.026	-0.0583607	0.0353978		-0.0509797	0.0705004	-0.39011	0.0796311	-0.00979766	0.07734	-0.366706	0.0979657	-0.344128	0.0522623	-0.43533	0.0474235	-0.361697	0.0563074	0.174598	0.0521645	0.195525	0.0536282	0.0929059	0.0517119	0.093059	0.0569986	0.0314867	0.0657525	0.00628196	0.0707858	-0.150463	0.0533242	-0.0662357	0.0602762	0.062377	0.0518571	-0.0174092	0.0680243	-0.135262	0.0566004	0.311942	0.0638758	0.0536114	0.0472095	0.017691	0.0573717	0.0326668	0.0500781	0.0303595	0.0597814
-0.972	-0.0448083	0.0361901		-0.085491	0.0755322	-0.537356	0.0774751	-0.0628437	0.077599	-0.307953	0.0934042	-0.29369	0.0539673	-0.310723	0.0523483	-0.262593	0.0552762	0.241823	0.0525128	0.20435	0.055466	0.0979112	0.050259	0.13771	0.0556092	0.131928	0.0672352	-0.0489472	0.0678543	-0.170147	0.0541586	-0.0705822	0.0565992	-0.0226378	0.0553034	0.0478753	0.0659289	-0.102138	0.0549514	0.348365	0.0698944	0.0461626	0.04832	-0.0217369	0.061018	0.0368355	0.0498314	-0.0542494	0.0595447
-0.918	-0.071574	0.0390396		-0.226854	0.0724916	-0.672014	0.0704345	-0.336437	0.0760808	-0.25483	0.0876953	-0.253206	0.0572908	-0.300454	0.0576539	-0.160699	0.0624727	0.266638	0.0522011	0.147321	0.0571078	0.112004	0.0519121	0.107222	0.0571454	0.189535	0.067948	-0.0179436	0.0692477	-0.178104	0.0557193	-0.0413444	0.0590363	-0.156793	0.0527579	0.0688371	0.0639636	-0.073695	0.0618884	0.281003	0.0632307	0.00225975	0.0465981	-0.0500373	0.06146	0.0286228	0.0480136	-0.0761497	0.0629466
-0.864	-0.0819443	0.0413511		-0.39549	0.0578522	-0.662177	0.0702231	-0.42447	0.0697767	-0.224329	0.0801772	-0.207411	0.0518463	-0.397117	0.0572639	-0.128784	0.065776	0.196067	0.0509937	0.127833	0.0588526	0.131359	0.0546412	0.0816141	0.0655369	0.287528	0.063601	0.0425378	0.0656513	-0.135312	0.060038	0.110459	0.0620049	-0.124455	0.0499955	0.0821421	0.0586669	-0.0874896	0.0653435	0.169153	0.0605305	-0.0584489	0.0430477	-0.00134716	0.0571744	0.0383117	0.0474738	-0.0944161	0.0629343
-0.81	-0.0914471	0.0423203		-0.516804	0.0546991	-0.552136	0.0699147	-0.467976	0.0676115	-0.181459	0.0773474	-0.276753	0.0488306	-0.471832	0.0549071	-0.14367	0.0667212	0.156846	0.0546119	0.0295354	0.059746	0.0913711	0.0602999	-0.015329	0.073087	0.317079	0.0649064	0.033302	0.0637869	-0.0969725	0.0620689	0.11239	0.0594184	0.0909238	0.0516199	0.0139959	0.0511619	-0.0934594	0.0576517	0.0909339	0.0575953	0.00234186	0.0459351	0.0925678	0.0560078	0.0217454	0.0546096	-0.127304	0.057375
-0.756	-0.124794	0.0379345		-0.565705	0.0579177	-0.459365	0.0674617	-0.419144	0.0674465	-0.10062	0.0825183	-0.419596	0.0478839	-0.430938	0.0480107	-0.267624	0.0614296	-0.0100238	0.0552135	-0.157461	0.0601711	-0.0150289	0.0615057	-0.149368	0.0735365	0.197218	0.0671048	-0.0538968	0.0558501	-0.128579	0.0580824	-0.073813	0.0556314	0.13921	0.0556235	-0.0211806	0.0515532	-0.133028	0.0528502	0.0730768	0.0503605	0.00486354	0.0439141	0.138519	0.0549302	-0.0248474	0.0546144	-0.0948883	0.0511449
-0.702	-0.156532	0.0347514		-0.473978	0.0584374	-0.343431	0.0622429	-0.275011	0.0704454	-0.108575	0.0878422	-0.540286	0.0508372	-0.411053	0.045026	-0.405701	0.0555762	-0.228424	0.0532081	-0.311637	0.0589847	-0.154593	0.0622258	-0.240597	0.0762228	0.0652348	0.0700501	-0.0784406	0.0538568	-0.164067	0.059389	-0.266744	0.0582039	-0.110677	0.0556342	0.0575841	0.0545722	-0.130505	0.0520074	0.122221	0.0500089	0.0321162	0.045224	0.0864592	0.056735	-0.0762352	0.0526289	-0.0926862	0.0487612
-0.648	-0.171558	0.0429792		-0.425629	0.0574195	-0.302655	0.068033	-0.22584	0.0607328	-0.0972026	0.0908835	-0.593031	0.058892	-0.419422	0.0451919	-0.452092	0.0482827	-0.331153	0.0507321	-0.458401	0.0525948	-0.276503	0.0586321	-0.371096	0.067465	-0.186438	0.06946	-0.0354372	0.0525529	-0.184534	0.0619974	-0.355468	0.0589425	-0.478031	0.0509522	0.145191	0.0534108	-0.0541558	0.052392	0.196484	0.0530842	0.161225	0.0442597	0.0141509	0.0549148	0.00664846	0.0531083	-0.0204843	0.0496488
-0.594	-0.149693	0.0506158		-0.329697	0.0619071	-0.225902	0.0672151	-0.189497	0.0610528	-0.0330491	0.0907848	-0.567381	0.060411	-0.43922	0.0431971	-0.438398	0.0456345	-0.351227	0.0445848	-0.584135	0.046874	-0.343507	0.0577411	-0.434295	0.0595176	-0.380812	0.059736	-0.0425711	0.0515529	-0.128626	0.0581561	-0.268378	0.0549315	-0.526692	0.0521859	0.210054	0.0534055	0.101448	0.0489594	0.334609	0.0569462	0.224133	0.0393904	-0.0902778	0.0567182	0.196063	0.0522679	0.0309394	0.0493948
-0.54	-0.132008	0.0515455		-0.248734	0.0567773	-0.250404	0.0595141	-0.231432	0.0627511	0.177113	0.0896565	-0.523139	0.0552317	-0.390789	0.045363	-0.313162	0.0448593	-0.365425	0.0455003	-0.624086	0.0436126	-0.338155	0.0527962	-0.452929	0.0556995	-0.405146	0.0541728	-0.135467	0.0570674	-0.0819251	0.0565756	-0.0892039	0.0489824	-0.328452	0.0515851	0.240027	0.0526231	0.230451	0.0472504	0.42741	0.057403	0.142601	0.0390674	-0.238305	0.0516379	0.254614	0.0608162	-0.0744134	0.0497208
-0.486	-0.145887	0.0522513		-0.226111	0.0571877	-0.224677	0.0612919	-0.330846	0.0640811	0.462367	0.0807017	-0.481453	0.0554515	-0.384155	0.042718	-0.251808	0.0488952	-0.40107	0.0444834	-0.562093	0.0430096	-0.372477	0.0437589	-0.357513	0.0594617	-0.441553	0.0526122	-0.32858	0.0523486	-0.105816	0.0497784	-0.0260589	0.0441464	-0.17403	0.0420919	0.18778	0.0441136	0.337202	0.0485009	0.348774	0.0583131	0.0827518	0.0420147	-0.321518	0.0480938	0.0680762	0.0510867	-0.190764	0.0439807
-0.432	-0.165608	0.0492888		-0.295564	0.0569513	-0.211239	0.0630968	-0.417982	0.0652794	0.583811	0.0712923	-0.321592	0.058604	-0.3248	0.0446252	-0.189907	0.0493587	-0.40411	0.0421129	-0.332014	0.0430125	-0.386429	0.0389865	-0.215766	0.0582153	-0.559045	0.056947	-0.386003	0.0471272	-0.149911	0.0444942	-0.104511	0.0434712	-0.0885357	0.0399021	0.0643189	0.0423425	0.330862	0.0483941	0.198196	0.0517205	0.079412	0.0464581	-0.324452	0.0534418	-0.181381	0.0437708	-0.229917	0.0441752
-0.378	-0.162225	0.0460629		-0.363057	0.0544962	-0.151507	0.0615171	-0.403283	0.0635625	0.556414	0.0658681	-0.0343391	0.0506096	-0.140635	0.0473287	-0.117883	0.0478721	-0.299222	0.0390319	-0.0926659	0.042465	-0.253781	0.0400916	-0.03474	0.0512136	-0.551571	0.0527313	-0.366897	0.0470175	-0.248872	0.0447095	-0.209622	0.0430944	-0.040034	0.0397055	-0.0645092	0.0425233	0.184325	0.0479949	0.141705	0.0554313	0.169741	0.0499065	-0.354089	0.0477054	-0.324828	0.0429016	-0.293801	0.0425629
-0.324	-0.115495	0.046801		-0.340508	0.0544985	-0.0648436	0.0615929	-0.330388	0.0637012	0.452462	0.0608153	0.215364	0.042724	0.081051	0.0483239	0.0381805	0.0450171	-0.159571	0.0409725	0.138642	0.0431667	-0.0217825	0.0408972	0.111344	0.045108	-0.350386	0.0467866	-0.317608	0.0515465	-0.323202	0.0461677	-0.270661	0.0435893	-0.0332408	0.0387476	-0.199672	0.0451979	-0.000689485	0.0467306	0.27561	0.0542664	0.272965	0.0451965	-0.350044	0.0476337	-0.33458	0.0506815	-0.274151	0.0487068
-0.27	-0.0579034	0.0516208		-0.190729	0.0553777	-0.0204303	0.0611335	-0.288168	0.0643184	0.363011	0.0731835	0.336843	0.0431992	0.246494	0.0434063	0.249406	0.0428018	-0.0648723	0.0418386	0.278433	0.0496332	0.18132	0.0409224	0.13925	0.0471741	-0.0979327	0.044489	-0.248764	0.0498637	-0.318604	0.0480127	-0.195335	0.0435047	0.0853469	0.0393281	-0.357138	0.0480773	-0.127432	0.0480435	0.396006	0.0578445	0.352776	0.0502129	-0.374477	0.0501148	-0.389535	0.0444972	-0.23373	0.0461479
-0.216	0.00397392	0.0564852		-0.044321	0.0546082	0.0126549	0.06492	-0.196481	0.0623843	0.331301	0.0821333	0.278165	0.0444007	0.356808	0.0458689	0.416824	0.0511647	-0.0163508	0.0424957	0.298067	0.0456345	0.247648	0.0461398	0.0240621	0.0460298	0.0533659	0.0519494	-0.0795377	0.0489793	-0.221509	0.0482906	-0.071572	0.0494663	0.261074	0.0409739	-0.415932	0.0465518	-0.256031	0.054611	0.56781	0.0576483	0.567073	0.0454149	-0.403954	0.0492494	-0.424397	0.0432877	-0.266048	0.0461094
-0.162	0.0887973	0.0712786		0.188877	0.0527587	0.195914	0.0612061	-0.0257968	0.0629936	0.389833	0.0729997	0.331393	0.0432798	0.539574	0.0463654	0.53145	0.0526285	0.0375448	0.0403569	0.314175	0.0396058	0.253323	0.0453892	0.0387076	0.0445972	0.104395	0.0545925	0.134479	0.0506723	-0.0328633	0.0495186	0.0128532	0.0522567	0.273283	0.0414533	-0.374263	0.0480727	-0.311943	0.058327	0.898395	0.0531575	0.935878	0.0475975	-0.491062	0.0577772	-0.563438	0.0432188	-0.418036	0.0464344
-0.108	0.428656	0.0867386		0.761327	0.0534162	0.679298	0.056324	0.463316	0.061768	0.978616	0.0833368	0.911404	0.0459343	1.091	0.0468319	0.840381	0.0462746	0.324811	0.0489256	0.540695	0.0570996	0.452139	0.0460588	0.324179	0.067275	0.257178	0.0557967	0.636551	0.0628687	0.474292	0.0617441	0.420961	0.0631366	0.3635	0.043759	-0.0151433	0.0586259	-0.134929	0.0615218	1.19898	0.0482556	1.26371	0.0461314	-0.398724	0.0649583	-0.337862	0.0489652	-0.458147	0.047033
-0.054	1.21956	0.10177		1.62969	0.0645849	1.29549	0.0714528	1.18491	0.0663972	2.03045	0.0898168	1.95892	0.0499684	1.9761	0.0449358	1.55156	0.0531527	0.883407	0.0696955	0.93925	0.0731251	0.813145	0.0696659	0.715045	0.0876476	0.58656	0.071954	1.741	0.0741061	1.60241	0.0786757	1.49283	0.0674982	1.27196	0.0591901	0.644762	0.0650796	0.331052	0.0679837	1.53279	0.0649941	1.72913	0.0508703	0.286842	0.062086	0.596661	0.0536358	0.330563	0.059811
0	1.61791	0.131339		1.46394	0.0817867	1.14632	0.0933782	0.966587	0.09153	1.91692	0.0917426	2.16203	0.048182	2.12649	0.0459439	1.85378	0.0506832	0.93048	0.0659291	1.0099	0.0636362	0.722568	0.0715448	0.844652	0.0862198	0.437954	0.0759546	2.25945	0.0614526	2.19047	0.067443	2.07194	0.0555979	2.1313	0.0503374	0.901052	0.0776901	0.447519	0.0692875	2.17715	0.0882109	2.30911	0.0614282	1.11148	0.0555725	1.3157	0.0596582	1.21317	0.0579974
0.054	1.122	0.135405		0.310855	0.0749309	0.180459	0.0861604	-0.0407094	0.0856122	1.09459	0.074017	1.19463	0.0458883	1.21981	0.0419415	1.05391	0.0457976	0.740927	0.0528456	0.564766	0.0520497	0.462274	0.0597582	0.675873	0.0664924	0.0324082	0.067348	1.55451	0.0652895	1.5796	0.0609149	1.76058	0.0715049	1.85152	0.0508989	0.640616	0.0691505	0.141567	0.0674337	2.38201	0.0772024	2.28062	0.0614739	0.949101	0.0555109	0.946133	0.060762	1.0089	0.0560558
0.108	0.956435	0.129242		-0.300245	0.0648968	-0.385295	0.0618661	-0.498323	0.0794229	0.764886	0.0794449	0.764593	0.0492682	0.830096	0.0468306	0.521791	0.0531153	1.15961	0.0663991	0.538321	0.0551625	0.799451	0.0696707	0.839397	0.0714461	0.208527	0.0832491	0.998303	0.0751297	1.09654	0.0697382	1.62585	0.0760354	1.59761	0.0650337	1.24894	0.076784	0.6223	0.0988151	2.19539	0.0861255	2.10848	0.0604217	0.781032	0.0804856	1.03976	0.0683888	1.00713	0.0701451
0.162	0.49268	0.0830141		-0.187351	0.0663853	-0.301335	0.083867	-0.429324	0.081709	0.153587	0.075969	0.272587	0.0526126	0.367893	0.0528255	0.216442	0.0569562	0.424947	0.065628	0.233496	0.0595967	0.595349	0.0669613	0.384836	0.065236	0.117991	0.0793304	0.147282	0.0642632	0.339338	0.0671806	0.904493	0.0621581	0.749602	0.0609411	0.91447	0.0761317	0.586069	0.0969983	1.14206	0.0859323	1.28657	0.0636632	0.395984	0.0843978	0.966738	0.0778897	0.838915	0.0750795
0.216	-0.0690841	0.0448315		-0.151573	0.0862381	-0.235579	0.0933021	-0.458126	0.101275	-0.32076	0.0894847	-0.0812897	0.0615646	-0.10709	0.0525373	0.0446824	0.0610117	-0.313087	0.0584061	-0.00716015	0.0623055	0.201846	0.0633062	-0.0513953	0.06864	-0.164678	0.08397	-0.558743	0.0556774	-0.29057	0.0679261	-0.0209125	0.0540517	-0.124919	0.0510351	0.189559	0.0561631	0.39461	0.0865121	0.14722	0.0807636	0.364495	0.0625945	-0.00930534	0.0862124	0.217583	0.0761866	0.0749645	0.067739
0.27	-0.292801	0.0632891		-0.263274	0.0996547	-0.149673	0.106672	-0.391235	0.109111	-0.65718	0.107427	-0.230863	0.0653913	-0.251743	0.0488691	0.0013816	0.0591914	-0.128598	0.081188	0.160945	0.0841897	0.103042	0.0730659	0.0263304	0.0891928	-0.0320194	0.0975421	-0.829753	0.0685548	-0.484778	0.0648832	-0.596142	0.0514385	-0.462838	0.0531572	-0.0299348	0.0570137	0.494472	0.100256	-0.286159	0.0857818	-0.0957497	0.0652719	-0.17364	0.0935834	-0.302357	0.0807471	-0.300109	0.0687679
0.324	-0.144592	0.0893183		-0.168922	0.0830093	0.0430805	0.100465	-0.0958034	0.0920702	-0.437867	0.101475	-0.0026596	0.0607444	0.15038	0.0560446	0.267013	0.0563747	0.585861	0.0853723	0.500565	0.0828282	0.33433	0.0711798	0.281592	0.0791281	0.59147	0.0898834	-0.809974	0.0780319	-0.500342	0.064411	-0.71487	0.0542541	-0.35263	0.0626275	0.224801	0.0632224	0.719174	0.0854656	-0.265126	0.0873169	-0.0930753	0.0625885	-0.371149	0.08051	-0.63561	0.0628196	-0.61594	0.0577053
0.378	0.289657	0.0954419		0.38735	0.0625065	0.437217	0.0747231	0.529917	0.0779419	0.0846669	0.0852005	0.625783	0.057339	0.71421	0.0551074	0.60263	0.0551064	1.1537	0.06438	0.884824	0.0606594	0.804	0.0612701	0.759881	0.0689088	1.27145	0.0792256	-0.442746	0.0762641	-0.203467	0.0725322	-0.377131	0.0606916	-0.100243	0.0665159	0.5562	0.0588843	0.88936	0.0660126	0.0288301	0.0930021	0.153	0.0634124	-0.128725	0.0664984	-0.372558	0.0611918	-0.385817	0.0596468
0.432	0.682304	0.0909175		0.823013	0.0517384	0.832482	0.0662575	0.99019	0.0759209	0.628808	0.101081	0.936179	0.0609828	0.996716	0.0578404	0.80779	0.067863	1.5009	0.057586	1.32067	0.0562515	1.29029	0.0685247	1.27741	0.076686	1.73093	0.0837094	0.00361784	0.0814355	0.199679	0.0803527	0.167888	0.0657401	0.180184	0.0625818	0.753672	0.0584294	0.945533	0.0606202	0.50223	0.0987838	0.466195	0.0616408	0.263807	0.0654617	0.0711099	0.0723511	-0.0694099	0.0704789
0.486	0.863764	0.085148		1.03434	0.0600837	1.00308	0.0697378	1.26106	0.0688968	1.15169	0.129583	1.02184	0.0700239	0.952231	0.0607012	0.941895	0.0722432	1.6053	0.063161	1.52804	0.0611257	1.4649	0.065476	1.4649	0.0759324	1.92752	0.0904885	0.282914	0.0756579	0.449333	0.081735	0.471576	0.0631051	0.338673	0.0579995	0.648683	0.0616541	0.889166	0.0594258	0.713579	0.100801	0.611316	0.0616456	0.559204	0.069828	0.415485	0.0727466	0.279818	0.0706907
0.54	0.837337	0.0746511		0.818146	0.0589333	1.01604	0.0673734	1.136	0.0691264	1.36186	0.127154	0.779029	0.0640515	0.790061	0.0529318	0.797737	0.0630424	1.4576	0.0636209	1.43283	0.0619083	1.39399	0.0662271	1.4093	0.0672226	1.79026	0.0906803	0.388583	0.0694266	0.606359	0.0773634	0.590642	0.0627493	0.397581	0.0579207	0.477089	0.061034	0.718618	0.0615856	0.78376	0.11255	0.699709	0.0688664	0.661088	0.0770086	0.521036	0.0720146	0.5557	0.065119
0.594	0.747805	0.0541841		0.664489	0.064276	0.869553	0.0639632	0.978141	0.0704221	1.06065	0.122102	0.874215	0.0654336	0.748649	0.0555419	0.71236	0.0610868	1.18485	0.0573717	1.09774	0.0601724	1.12253	0.0717562	1.20128	0.0651415	1.27803	0.077884	0.391289	0.0605323	0.63607	0.0698212	0.600972	0.0579066	0.405452	0.055066	0.408487	0.0577018	0.573749	0.060452	0.591251	0.100517	0.415236	0.0665344	0.987094	0.0697487	0.784989	0.0682432	0.798614	0.0620632
0.648	0.629438	0.0503488		0.557958	0.0592875	0.753891	0.0620603	0.863746	0.0653214	0.735557	0.115711	0.59844	0.0683615	0.442738	0.0609784	0.283563	0.0622067	0.89789	0.0580938	0.886316	0.0591977	0.905552	0.0639453	0.916609	0.0645348	0.969043	0.0677263	0.292038	0.0566512	0.544496	0.0619197	0.568613	0.0562769	0.42906	0.0516522	0.264539	0.0561038	0.311876	0.0609724	0.465267	0.0880351	0.278227	0.0638393	1.12199	0.0647247	0.956631	0.0675259	0.95475	0.0604573
0.702	0.574171	0.0569498		0.650213	0.0571372	0.698035	0.0627969	0.857762	0.059793	0.319697	0.10324	0.332741	0.0694743	0.0922725	0.0708363	-0.00894268	0.0661809	0.746762	0.0565627	0.832474	0.0613641	0.828796	0.0608236	0.806335	0.0644793	0.871992	0.0702873	0.281265	0.0524381	0.44776	0.0547904	0.456354	0.0531007	0.371247	0.0514343	0.298328	0.0542686	0.269666	0.0615967	0.453379	0.0811962	0.212678	0.060648	1.04212	0.0670605	1.11583	0.0676315	0.939908	0.0605546
0.756	0.57181	0.0693818		0.583993	0.0527453	0.801421	0.0576721	0.813053	0.0602379	0.0297376	0.103819	0.0837446	0.0709625	-0.0452359	0.0769643	-0.070769	0.0818494	0.637217	0.051349	0.830974	0.0597656	0.826552	0.0647767	0.748424	0.0641263	0.92728	0.0714412	0.270803	0.0515677	0.412763	0.0518511	0.352435	0.050739	0.322061	0.0473296	0.347567	0.0574092	0.196152	0.0606793	0.571998	0.0729311	0.360324	0.0570717	1.16672	0.0691353	1.284	0.0525299	1.13332	0.0576663
0.81	0.574272	0.0595204		0.570288	0.0507835	0.849166	0.0546627	0.791855	0.057122	-0.139229	0.108153	0.174166	0.0722488	0.150309	0.0767512	0.301236	0.080066	0.592469	0.0502783	0.789557	0.0573491	0.69768	0.062864	0.696476	0.0624814	0.944293	0.0795627	0.350373	0.0536195	0.380443	0.0513122	0.27952	0.0496343	0.365288	0.0443658	0.413155	0.0554948	0.315183	0.0597306	0.757906	0.0785001	0.47737	0.0529505	1.03848	0.0692275	1.26767	0.0539412	1.03891	0.0559437
0.864	0.576915	0.0549364		0.411706	0.0476328	0.821711	0.0597827	0.666587	0.0566062	-0.0296688	0.116287	0.332373	0.0690268	0.340531	0.0780127	0.554201	0.0728685	0.559662	0.0553858	0.73163	0.054345	0.620239	0.0559671	0.636842	0.0569707	0.898942	0.0761728	0.439932	0.0573071	0.429153	0.0498415	0.34216	0.052977	0.505782	0.0509991	0.398023	0.0525619	0.315686	0.060746	0.842994	0.0848426	0.594709	0.0584962	1.04706	0.0617941	1.29412	0.0543714	1.12073	0.0543499
0.918	0.586354	0.0420623		0.309544	0.0570691	0.705469	0.0591519	0.664763	0.0547026	0.240413	0.116475	0.702191	0.0691949	0.663008	0.074668	0.909881	0.0708513	0.538885	0.058081	0.633635	0.0513908	0.592406	0.0543043	0.636298	0.0560174	0.722866	0.0713339	0.537877	0.0581857	0.475569	0.0510833	0.487111	0.0563276	0.587617	0.0513186	0.386423	0.0553296	0.386526	0.0612496	0.783868	0.081847	0.654704	0.0572515	0.953275	0.0683936	0.957668	0.0503097	0.998647	0.0570987
0.972	0.562654	0.0312871		0.238763	0.0579303	0.694644	0.0609297	0.533385	0.0604526	0.46513	0.111108	0.714192	0.0680012	0.675282	0.0682408	0.87985	0.0620404	0.484881	0.0573006	0.538943	0.0495426	0.62475	0.0610436	0.549259	0.0565699	0.498104	0.0695467	0.607671	0.0588877	0.45854	0.0544306	0.664774	0.0558875	0.591974	0.052052	0.506493	0.0619877	0.46406	0.0663927	0.71023	0.0722704	0.569029	0.056016	0.792961	0.0687555	0.79313	0.0519768	0.794535	0.0566541
1.026	0.536114	0.0299774		0.23393	0.0576219	0.708316	0.0661807	0.558069	0.0671685	0.64306	0.0960662	0.67105	0.0631228	0.70577	0.0669519	0.772976	0.0545368	0.364877	0.0515022	0.334511	0.0487569	0.51524	0.0618058	0.430242	0.0507699	0.327558	0.0759095	0.598943	0.0568596	0.366829	0.0541959	0.692611	0.0578392	0.506683	0.0522493	0.518342	0.0621849	0.51682	0.0697479	0.740472	0.0844968	0.729494	0.0587366	0.73576	0.0686955	0.613939	0.0518169	0.63912	0.0540886
1.08	0.504015	0.0355926		0.180804	0.0572033	0.559556	0.0584106	0.417177	0.0602053	0.728867	0.0934985	0.574085	0.0567035	0.59236	0.0610732	0.724395	0.0536167	0.23792	0.0506105	0.250272	0.0488769	0.378218	0.0572115	0.299517	0.0589607	0.260759	0.0777046	0.521362	0.0570479	0.249875	0.0550543	0.543716	0.0612029	0.338685	0.0519035	0.685056	0.0706164	0.770447	0.0730566	0.796933	0.0929496	0.801951	0.0609875	0.51839	0.0649186	0.41115	0.0530792	0.408161	0.0593854
1.134	0.447889	0.0446454		0.0898342	0.0549093	0.399695	0.0611868	0.324414	0.0597568	0.672446	0.0864256	0.54461	0.0542277	0.54363	0.0569173	0.632595	0.0485609	0.0871229	0.0527223	0.166363	0.0549631	0.213739	0.0527069	0.155611	0.058774	0.107178	0.06923	0.419518	0.0628989	0.235914	0.0561512	0.313	0.0629792	0.232623	0.052682	0.794454	0.0807399	0.767071	0.0676741	0.762134	0.088786	0.867075	0.0681293	0.43499	0.0702853	0.439566	0.0537663	0.414266	0.0583561
1.188	0.393581	0.0566565		-0.104411	0.0578403	0.312867	0.064734	0.144847	0.0575433	0.647235	0.0811552	0.510243	0.0556148	0.541239	0.0570879	0.729649	0.0515234	-0.113792	0.0538602	0.053737	0.0521034	0.147927	0.0510106	0.0466686	0.0494219	0.0276362	0.0644378	0.258544	0.0626754	0.187967	0.0583556	0.196223	0.0586818	0.195808	0.0581146	0.831364	0.0777469	0.901297	0.070854	0.774616	0.0920085	0.82365	0.0688571	0.336898	0.0757284	0.431177	0.0584712	0.352674	0.061814
1.242	0.327896	0.056788		-0.0969781	0.0568496	0.291628	0.0633822	0.0872989	0.0654443	0.46072	0.0800826	0.481192	0.0520906	0.518766	0.0527677	0.582585	0.0561336	-0.201105	0.0576872	-0.0599949	0.045903	0.0571351	0.0550958	0.0220954	0.0584252	-0.0465581	0.0649234	0.140354	0.0624175	0.116193	0.0563155	0.167396	0.0620465	0.16464	0.0536043	0.851984	0.0787347	0.930592	0.0751375	0.771308	0.101625	0.681362	0.0684421	0.36332	0.0723026	0.457215	0.0608311	0.284792	0.056083
1.296	0.286157	0.0579745		-0.12123	0.0610024	0.228689	0.0615755	-0.0282495	0.0661389	0.381582	0.079554	0.619347	0.055072	0.562384	0.0541296	0.709462	0.0565939	-0.272425	0.0514024	-0.108861	0.0514445	0.0251382	0.0621875	-0.0990661	0.0593303	0.0110563	0.0663822	0.150522	0.0682341	0.0712356	0.0531618	0.124913	0.0701085	0.0378555	0.0510079	0.730141	0.078506	0.795258	0.0743558	0.73198	0.0997237	0.686402	0.0665981	0.441018	0.0752026	0.387868	0.0612369	0.320657	0.060565
1.35	0.229788	0.058976		-0.0879885	0.0579136	0.214783	0.0625554	-0.0780653	0.0697165	0.339048	0.0773581	0.570351	0.0540615	0.455336	0.0587942	0.616112	0.0577712	-0.358758	0.0489808	-0.179352	0.0548328	-0.0409741	0.0573005	-0.125308	0.0621274	-0.00244741	0.063657	0.0770137	0.0636106	-0.0198342	0.0572381	0.0489113	0.0686144	-0.127144	0.0535828	0.689356	0.0799759	0.802813	0.0772098	0.695991	0.0972247	0.637154	0.0653812	0.39091	0.0702258	0.288979	0.0655104	0.255493	0.0622743
1.404	0.189464	0.063154		-0.209526	0.0508994	0.19788	0.062849	-0.172919	0.0697851	0.408244	0.0743968	0.539772	0.0544692	0.540082	0.0579714	0.59106	0.0592233	-0.37735	0.048483	-0.229522	0.0543723	-0.199706	0.0522715	-0.20125	0.0591708	0.0707706	0.0625673	-0.00823049	0.0652451	-0.100913	0.0630311	-0.106328	0.0627534	-0.258111	0.0550575	0.599794	0.0839245	0.568935	0.0651415	0.601505	0.0994799	0.739658	0.0799777	0.38286	0.0733248	0.335526	0.0668889	0.370452	0.0633695
1.458	0.163195	0.062089		-0.13296	0.0568878	0.13083	0.0572604	-0.237708	0.0719898	0.423012	0.0715148	0.489586	0.0563903	0.432389	0.0586669	0.629677	0.0614159	-0.379761	0.0480247	-0.253199	0.0522576	-0.217789	0.0551495	-0.203615	0.0587638	0.0690133	0.0727667	-0.0479172	0.0697002	-0.15313	0.0631312	-0.250825	0.0590352	-0.249988	0.0527842	0.409539	0.0830875	0.383244	0.0644936	0.554509	0.108374	0.750727	0.0820281	0.437355	0.0785298	0.265903	0.0678229	0.410697	0.0672366
1.512	0.119889	0.0599483		-0.0780206	0.0593043	0.129972	0.0615108	-0.264796	0.0692257	0.38179	0.0744531	0.449256	0.0582915	0.428705	0.0606213	0.50688	0.0624335	-0.431223	0.0486736	-0.275674	0.0528052	-0.211186	0.057087	-0.354619	0.0533096	-0.03419	0.0710687	-0.147336	0.0694679	-0.140447	0.0605261	-0.283797	0.0592919	-0.238454	0.0492855	0.332148	0.0830787	0.291934	0.0649964	0.57831	0.108304	0.661498	0.0829935	0.298299	0.0800827	0.205816	0.0661317	0.297885	0.067689
1.566	0.108774	0.060467		-0.0272427	0.0587707	0.0905414	0.0590332	-0.283415	0.0640891	0.399538	0.0707736	0.387452	0.0599904	0.465748	0.0576017	0.548231	0.0640439	-0.466967	0.054156	-0.281334	0.0535921	-0.231272	0.0557946	-0.355598	0.0540879	-0.133597	0.0655228	-0.236224	0.0670282	-0.135168	0.0599068	-0.18833	0.0600633	-0.20276	0.0526478	0.25366	0.0826728	0.216153	0.068991	0.571585	0.107964	0.638532	0.0747017	0.16953	0.0741263	0.171116	0.0652389	0.259786	0.0677709
1.62	0.10366	0.0588065		-0.0585144	0.0568923	0.035175	0.0600867	-0.178247	0.0643828	0.399121	0.0735971	0.374556	0.0634602	0.399222	0.0560142	0.411735	0.0616798	-0.491009	0.0582174	-0.307261	0.0527476	-0.260535	0.0559806	-0.407529	0.0557066	-0.23188	0.0619852	-0.170571	0.0621312	-0.0800226	0.0567706	-0.0472988	0.0626631	-0.16192	0.0576096	0.247769	0.0882012	0.314197	0.0728098	0.543485	0.104226	0.607257	0.0730812	0.0755887	0.0751924	0.087591	0.0675181	0.187398	0.0749573
1.674	0.114589	0.0618255		-0.0815102	0.0616444	-0.0500628	0.0665116	-0.219057	0.0617328	0.352743	0.0771913	0.446728	0.0643886	0.411792	0.0604694	0.43365	0.0597418	-0.520439	0.0577501	-0.319633	0.0527681	-0.285136	0.0561421	-0.477405	0.0563178	-0.252582	0.0660234	-0.0491291	0.0643447	-0.0548517	0.0581856	0.00270783	0.0657682	-0.0890792	0.060111	0.332645	0.092077	0.374988	0.0733324	0.595517	0.0982278	0.633279	0.0714588	0.0641602	0.0784938	0.136505	0.0687629	0.226252	0.0787403
1.728	0.113859	0.0647817		-0.0550581	0.0636364	-0.0825413	0.0669685	-0.266998	0.0623596	0.288271	0.0825644	0.349547	0.0626331	0.315921	0.0602393	0.429023	0.0676308	-0.545581	0.057038	-0.310235	0.0518514	-0.302524	0.0534732	-0.396415	0.0586526	-0.317774	0.0623763	-0.075247	0.0700221	-0.0799463	0.0584954	-0.0274853	0.0639243	-0.00805668	0.0582134	0.362675	0.084057	0.437277	0.0714799	0.69253	0.10023	0.742127	0.0801158	-0.0337981	0.0774758	0.148069	0.0709339	0.231237	0.0680929
1.782	0.0956706	0.0644644		-0.0895858	0.0600798	-0.0901254	0.0640165	-0.29181	0.0686232	0.216122	0.0857323	0.339362	0.0622248	0.339459	0.0606821	0.420655	0.0673269	-0.523119	0.0531222	-0.312466	0.0532743	-0.279697	0.0520089	-0.438364	0.0572975	-0.340511	0.0650446	-0.114805	0.0658794	-0.0492813	0.0602816	-0.0570769	0.0581491	-0.00807006	0.054819	0.484116	0.0835806	0.546628	0.0686405	0.593939	0.0974102	0.725474	0.0827781	-0.104164	0.0854709	0.162873	0.0698666	0.110587	0.0669106
1.836	0.098179	0.0650886		-0.0646889	0.0632971	-0.0422337	0.0730289	-0.262934	0.069233	0.339515	0.0940301	0.304661	0.065724	0.345153	0.0691676	0.551729	0.0685477	-0.472696	0.0478023	-0.364672	0.0489883	-0.353119	0.0498224	-0.368156	0.0569815	-0.442463	0.0612148	-0.117195	0.0668749	-0.017453	0.0595965	-0.0857914	0.0554294	-0.00688492	0.0517011	0.556709	0.081425	0.562195	0.0686786	0.502305	0.0949398	0.733964	0.076546	-0.065237	0.0806902	0.203582	0.0686817	0.0617318	0.0700466
1.89	0.0778643	0.0650175		-0.102175	0.0610571	-0.145152	0.0627941	-0.249716	0.0645742	0.305793	0.0974296	0.299625	0.0660669	0.305632	0.0651599	0.417185	0.0644658	-0.384506	0.0502563	-0.476056	0.0485496	-0.345277	0.0491164	-0.431323	0.0559089	-0.41596	0.0627889	-0.158756	0.0631666	-0.0024163	0.0581736	0.0210556	0.0542173	-0.0702382	0.0472015	0.46759	0.0775173	0.560829	0.0719831	0.605703	0.109412	0.709708	0.0742836	-0.131171	0.0769079	0.173376	0.064991	0.00867238	0.0707332
1.944	0.0796084	0.0624349		-0.0809543	0.0591494	-0.0608772	0.0646721	-0.229642	0.0622985	0.219883	0.0913071	0.245826	0.0621505	0.364865	0.0656456	0.383746	0.0659849	-0.295958	0.0518046	-0.494851	0.0461209	-0.363196	0.0455862	-0.447495	0.0513794	-0.353364	0.0700632	-0.138182	0.0635353	0.0102474	0.0538531	0.0747007	0.0547686	-0.110421	0.0478955	0.414188	0.0766373	0.559989	0.0747076	0.668838	0.111412	0.648202	0.0735902	-0.0302144	0.0787783	0.0935217	0.0632838	-0.0451483	0.0748903
1.998	0.0769032	0.0619944		-0.0244262	0.0655341	-0.0293543	0.0697743	-0.229397	0.0640787	0.232382	0.0898425	0.17089	0.0597705	0.305585	0.0647749	0.362273	0.0677821	-0.249103	0.0508624	-0.465847	0.047747	-0.376243	0.045372	-0.455464	0.0549012	-0.385184	0.0604395	-0.131996	0.0638951	-0.0225535	0.0517243	0.079587	0.0570338	-0.198965	0.0483531	0.341816	0.0773744	0.404428	0.0727183	0.703214	0.11214	0.745364	0.0720903	0.0223076	0.0834375	0.0742043	0.069091	-0.0154836	0.0730457
2.052	0.0575126	0.0594025		-0.00343358	0.0584367	0.0192509	0.068672	-0.160006	0.0666055	0.142184	0.0927093	0.216386	0.0658818	0.245334	0.0638599	0.260147	0.0653314	-0.241495	0.0470739	-0.45512	0.050637	-0.405835	0.0463361	-0.471267	0.055215	-0.423535	0.0572396	-0.0225882	0.07353	-0.100572	0.0529636	0.0474938	0.0598902	-0.173495	0.0434617	0.314006	0.079009	0.300018	0.0688567	0.656908	0.103312	0.75522	0.0752724	0.0255536	0.0854872	-0.0836308	0.0696554	-0.00796514	0.0742848
2.106	0.0468063	0.0552275		0.02845	0.055031	0.0210415	0.0596286	-0.0711457	0.0618562	0.0162761	0.0854451	0.131441	0.0617028	0.162563	0.0640657	0.292018	0.0685146	-0.179269	0.0481203	-0.359401	0.0493396	-0.441718	0.0464393	-0.409603	0.0557777	-0.453528	0.0610994	-0.00959527	0.0660475	-0.146613	0.0551652	-0.0277629	0.0574874	-0.133774	0.046036	0.367093	0.0793196	0.234423	0.0675868	0.578389	0.0962082	0.729181	0.0771771	0.0452187	0.080344	-0.136021	0.0669557	-0.0195592	0.0776376
2.16	0.0351415	0.0552625		0.0440474	0.0542366	-0.0489489	0.0611016	-0.0577418	0.0606201	-0.0106251	0.0896559	0.101583	0.0635632	0.102459	0.0631856	0.206584	0.0685709	-0.148309	0.0508455	-0.364324	0.0479142	-0.41908	0.0466655	-0.332035	0.0578483	-0.513087	0.0603862	0.000111102	0.0634614	-0.219865	0.0558792	-0.0260124	0.0507296	-0.16748	0.0453764	0.323962	0.0798996	0.277727	0.0729324	0.592184	0.0860275	0.770891	0.0849358	-0.0359819	0.0721287	-0.0898838	0.070835	-0.0219322	0.0697605
2.214	0.0248941	0.0567229		0.0590378	0.0558285	-0.0753939	0.0587324	-0.0493407	0.0555682	-0.0297061	0.0953768	0.106657	0.0663177	0.106419	0.0601374	0.282206	0.0688474	-0.175566	0.0525449	-0.408741	0.0489996	-0.484714	0.0452715	-0.266505	0.0625551	-0.503774	0.0580687	-0.0670623	0.0551568	-0.272988	0.054533	-0.0475806	0.0480976	-0.181863	0.0460218	0.359482	0.0800967	0.367319	0.0738952	0.614257	0.0822397	0.716163	0.0782153	-0.0815271	0.0736385	-0.133096	0.0692326	-0.0205682	0.0702201
2.268	0.00558328	0.059268		0.100544	0.0572509	-0.101925	0.0683937	-0.129927	0.0523148	-0.00398218	0.0978426	0.104294	0.0638993	0.0446745	0.059467	0.282334	0.0661267	-0.186894	0.0500983	-0.457778	0.0482967	-0.478048	0.0498344	-0.26859	0.055698	-0.498558	0.0647711	-0.156066	0.0570971	-0.337057	0.0525628	-0.120057	0.0481492	-0.243746	0.0464966	0.372573	0.0809603	0.403933	0.0730117	0.630081	0.0879284	0.702948	0.0810853	-0.153231	0.0721142	-0.176223	0.0667878	0.0230975	0.0730302
2.322	0.00179801	0.0631516		0.0659673	0.0549379	-0.0699962	0.0688107	-0.0995414	0.0559141	0.00715575	0.0955984	0.140375	0.0626938	0.132089	0.0643976	0.291201	0.0657793	-0.236587	0.0475398	-0.422996	0.0505987	-0.50772	0.0511773	-0.34696	0.0508914	-0.513576	0.0601844	-0.152519	0.0584732	-0.384803	0.0509137	-0.180785	0.0530013	-0.319206	0.0455069	0.416435	0.0767281	0.446618	0.0756753	0.687988	0.085621	0.696947	0.074227	-0.144198	0.0768518	-0.261115	0.0679687	0.0656312	0.0708725
2.376	0.0105064	0.0685369		0.0540166	0.0520554	-0.0501975	0.0576823	-0.0868319	0.0601123	-0.0230436	0.101019	0.0660664	0.0653959	0.193583	0.067621	0.36495	0.0714109	-0.368769	0.0487634	-0.400718	0.0534717	-0.526443	0.0473184	-0.406926	0.0518384	-0.495007	0.0629624	-0.126437	0.0551733	-0.395291	0.0460584	-0.232392	0.0533914	-0.369282	0.0445703	0.377475	0.0769426	0.441192	0.0700796	0.813938	0.0960232	0.724564	0.0679183	-0.078693	0.0749851	-0.271925	0.0630507	0.0208454	0.0699259
2.43	-0.0119973	0.0679825		-0.0460552	0.0490109	-0.0635792	0.0584968	-0.0863619	0.0605059	0.0197507	0.104419	0.10009	0.062059	0.16544	0.0701453	0.208719	0.0727972	-0.425044	0.0473476	-0.462891	0.0523622	-0.535511	0.0486456	-0.399915	0.0538282	-0.386871	0.066731	-0.161327	0.0577433	-0.41221	0.0526184	-0.28479	0.0514741	-0.372516	0.0445528	0.317822	0.076769	0.411827	0.0695735	0.778935	0.0950448	0.813713	0.0727942	-0.0762687	0.0777848	-0.272458	0.0612295	-0.104216	0.0653452
2.484	-0.032639	0.0642156		-0.109788	0.0537158	-0.0400609	0.0607497	-0.119025	0.061783	-0.0216972	0.0989363	0.0472661	0.0620575	0.103467	0.0686341	0.129621	0.0675358	-0.45387	0.0486435	-0.459911	0.0512348	-0.565898	0.052776	-0.363592	0.0539195	-0.320905	0.0677916	-0.210209	0.0587197	-0.412673	0.0545187	-0.307827	0.0477853	-0.348936	0.0448245	0.388536	0.0773724	0.308496	0.0698222	0.669505	0.0783915	0.808008	0.0769691	-0.0515251	0.076355	-0.248897	0.0550286	-0.0680016	0.0669405
2.538	-0.0496506	0.0638676		-0.0914027	0.0575681	-0.0441679	0.0593317	-0.182485	0.0604398	-0.023789	0.084338	-0.00457578	0.0599259	0.00539946	0.062989	0.0731888	0.0638131	-0.52599	0.0516419	-0.445855	0.048558	-0.576936	0.0520806	-0.392076	0.0576445	-0.319386	0.0657022	-0.248665	0.0578959	-0.34997	0.0470934	-0.377815	0.0484398	-0.309719	0.0451101	0.413469	0.0828453	0.187497	0.0715919	0.602842	0.0777582	0.835728	0.0759324	-0.0556581	0.0776587	-0.222392	0.0570215	-0.0920918	0.0659931
2.592	-0.0752286	0.0633548		-0.14373	0.0564937	-0.0239529	0.0665911	-0.137762	0.0603773	0.0104353	0.0879421	0.0319515	0.0648886	-0.0292607	0.0583972	-0.00140271	0.064783	-0.527776	0.0519414	-0.497354	0.0469253	-0.624933	0.0526389	-0.406183	0.053831	-0.356537	0.071816	-0.335323	0.059017	-0.298909	0.0439398	-0.420808	0.0502589	-0.291919	0.0528248	0.28055	0.0835717	0.138948	0.073994	0.579794	0.0908303	0.812551	0.0732239	-0.14397	0.0718011	-0.24967	0.0637774	-0.119056	0.0630335
2.646	-0.107701	0.0603079		-0.201815	0.0510854	-0.0394114	0.0719045	-0.11698	0.0598278	-0.0461941	0.100394	-0.0403296	0.0599652	-0.0338398	0.058814	0.0297343	0.0714661	-0.458967	0.0558889	-0.529175	0.0454162	-0.605981	0.0525306	-0.422343	0.0528886	-0.463179	0.0741656	-0.349149	0.0621641	-0.304183	0.0499588	-0.481136	0.0465524	-0.314708	0.0522627	0.129978	0.0793605	0.164231	0.0815877	0.597016	0.0971799	0.604715	0.0671653	-0.19595	0.07417	-0.315416	0.0656432	-0.178345	0.0701899
2.7	-0.130098	0.0581055		-0.288032	0.0527222	-0.0578244	0.0652774	-0.145343	0.058965	-0.0382382	0.104618	-0.0567188	0.060742	-0.0763423	0.0653485	-0.0578613	0.0715721	-0.386155	0.0534216	-0.484334	0.0472487	-0.555117	0.0537908	-0.458899	0.0563197	-0.518589	0.0694516	-0.377724	0.0596619	-0.358771	0.0498729	-0.481325	0.0483042	-0.35689	0.0504787	0.0347814	0.0767746	0.0816731	0.0778984	0.575307	0.106411	0.527366	0.0726265	-0.198378	0.0742305	-0.310826	0.0607411	-0.222633	0.0652169
2.754	-0.145812	0.0542009		-0.233015	0.0536129	-0.120602	0.0620928	-0.181178	0.0535486	-0.0896399	0.103902	-0.0866583	0.0636098	-0.109413	0.0661213	-0.0468361	0.068104	-0.367817	0.0522689	-0.496211	0.0483702	-0.490793	0.0557362	-0.440215	0.0598779	-0.557609	0.0616047	-0.405336	0.0584729	-0.371645	0.0454453	-0.43115	0.0512315	-0.369271	0.0507624	0.0101289	0.0754255	0.0587009	0.0708558	0.536214	0.0971159	0.468365	0.0696802	-0.210675	0.0745761	-0.287887	0.0619463	-0.217128	0.0681488
2.808	-0.1559	0.0512357		-0.274193	0.0580089	-0.251501	0.0571052	-0.193386	0.0662417	-0.187779	0.0940302	-0.0798948	0.0631538	-0.0548404	0.0667433	-0.0287843	0.0654193	-0.424478	0.0500232	-0.479208	0.0500886	-0.492863	0.0511464	-0.395081	0.0561802	-0.483171	0.0608696	-0.38658	0.0582874	-0.384084	0.0476975	-0.419245	0.0491426	-0.353478	0.0490292	0.0396852	0.0832777	0.0251729	0.0694154	0.451229	0.0943958	0.403551	0.0655835	-0.257706	0.0704838	-0.273109	0.0628267	-0.161805	0.0700773
2.862	-0.159995	0.0505025		-0.304146	0.0629696	-0.362892	0.0570667	-0.240175	0.0699612	-0.129284	0.0887184	-0.098226	0.062869	-0.0709341	0.0629812	-0.0207106	0.0637093	-0.371222	0.0525055	-0.457575	0.048675	-0.517067	0.0489263	-0.389018	0.0537783	-0.483501	0.0685658	-0.327673	0.0620856	-0.367978	0.0479329	-0.408313	0.052739	-0.360505	0.0527253	0.0988364	0.0895759	0.0315111	0.0726736	0.399917	0.0896277	0.442199	0.0723826	-0.288634	0.0689703	-0.232847	0.0658162	-0.163417	0.0706855
2.916	-0.15595	0.0498374		-0.289775	0.0672397	-0.396716	0.0587467	-0.235414	0.0682967	-0.0328786	0.0896617	-0.215683	0.0608016	-0.182672	0.0631531	-0.0437573	0.068089	-0.305406	0.0537198	-0.439931	0.0494759	-0.528022	0.0527241	-0.352025	0.055721	-0.388121	0.0710054	-0.355057	0.0597686	-0.297923	0.047457	-0.420015	0.0576564	-0.380391	0.0516584	0.146118	0.0849224	0.061629	0.0811975	0.371305	0.0924295	0.575637	0.0765762	-0.213255	0.0722126	-0.230722	0.0724266	-0.167623	0.0654317
2.97	-0.146585	0.0505532		-0.276241	0.0678285	-0.391515	0.0651721	-0.167843	0.0684983	0.0415759	0.0905581	-0.217867	0.0619067	-0.241978	0.0605626	-0.132227	0.0681377	-0.307941	0.048413	-0.380643	0.0522992	-0.515768	0.0542508	-0.320044	0.054239	-0.34636	0.064203	-0.382046	0.060379	-0.274825	0.050999	-0.435963	0.0615587	-0.375558	0.0500361	0.17643	0.0811575	0.113177	0.0867125	0.421472	0.096597	0.60257	0.0684657	-0.187089	0.0748234	-0.219689	0.0699766	-0.182039	0.062409
3.024	-0.151326	0.0473424		-0.268665	0.0648614	-0.35151	0.0612551	-0.228789	0.073188	0.099619	0.096301	-0.229691	0.0635054	-0.257268	0.0585313	-0.11288	0.0654028	-0.34472	0.0470634	-0.307345	0.0511534	-0.46699	0.0519936	-0.32335	0.056569	-0.330308	0.0654029	-0.306022	0.076311	-0.260538	0.0532414	-0.464521	0.0577433	-0.331915	0.0482843	0.136284	0.0770173	0.10385	0.0848749	0.361062	0.0942434	0.605864	0.0599405	-0.281731	0.0731918	-0.230924	0.066301	-0.228465	0.0711625
3.078	-0.150637	0.0458706		-0.257077	0.0677132	-0.293356	0.066039	-0.285683	0.0795727	-0.0340567	0.0927605	-0.157445	0.0649756	-0.239341	0.0590821	-0.11478	0.0667795	-0.328018	0.0492192	-0.276255	0.052057	-0.39452	0.0513642	-0.27125	0.0588787	-0.316026	0.0647574	-0.295313	0.0708022	-0.258448	0.0497648	-0.469393	0.0497833	-0.298777	0.0477482	0.0373471	0.0786719	0.0480601	0.0828596	0.462276	0.0965888	0.572168	0.0746666	-0.381891	0.0738169	-0.25997	0.0665663	-0.267433	0.0696637
3.132	-0.139944	0.0486255		-0.179673	0.0676644	-0.227018	0.0659798	-0.260385	0.0734564	-0.187855	0.0918105	-0.179558	0.0589941	-0.253427	0.0624505	-0.15532	0.0653364	-0.264414	0.0524979	-0.249096	0.0539025	-0.337385	0.0540436	-0.261857	0.0639745	-0.295555	0.0616443	-0.284111	0.064942	-0.219925	0.0515894	-0.454767	0.0499813	-0.244756	0.0511432	-0.0928326	0.0772765	-0.0192375	0.0792592	0.568913	0.102518	0.639964	0.0814989	-0.438511	0.0742153	-0.275874	0.0612021	-0.325484	0.0698785
3.186	-0.138552	0.04611		-0.151558	0.0654733	-0.226899	0.0654237	-0.333493	0.0707914	-0.256939	0.0879119	-0.215409	0.0546387	-0.232627	0.060475	-0.162324	0.0693662	-0.205703	0.053551	-0.198133	0.051926	-0.270727	0.0506011	-0.163985	0.0649195	-0.317815	0.0591116	-0.21115	0.0680373	-0.231914	0.0549136	-0.429628	0.0577297	-0.193479	0.0559743	-0.126546	0.0777096	-0.0626579	0.0833601	0.514525	0.095476	0.665325	0.0803358	-0.447915	0.0699448	-0.249212	0.0600298	-0.285256	0.0693109
3.24	-0.136068	0.0420309		-0.125	0.0621269	-0.235787	0.0711153	-0.305862	0.0678623	-0.221236	0.0872046	-0.184058	0.0595624	-0.178686	0.0635982	-0.236984	0.0677587	-0.185746	0.0468413	-0.178413	0.0531931	-0.20602	0.0467654	-0.134526	0.061926	-0.26181	0.0683002	-0.201951	0.065807	-0.245385	0.0553052	-0.451417	0.0596755	-0.245728	0.0530446	-0.196318	0.0775926	-0.109063	0.0828422	0.455615	0.0936145	0.558507	0.0783452	-0.413032	0.0828385	-0.195291	0.0589926	-0.281854	0.0665539
[truncated: 186 more columns]

## Sheet: ED11b
g1 is Drd2f/f control, g2 is Chat Cre X Drd2f/f, g5 is Chat Cre control
WT Ach
	CI_mean	CI_sem	CI_size	CI_std	CO_mean	CO_sem	CO_size	CO_std	SIAA_mean	SIAA_sem	SIAA_size	SIAA_std	SIAB_mean	SIAB_sem	SIAB_size	SIAB_std	SIAa_mean	SIAa_sem	SIAa_size	SIAa_std	SIAb_mean	SIAb_sem	SIAb_size	SIAb_std	SIaA_mean	SIaA_sem	SIaA_size	SIaA_std	SIaB_mean	SIaB_sem	SIaB_size	SIaB_std	SIaa_mean	SIaa_sem	SIaa_size	SIaa_std	SIab_mean	SIab_sem	SIab_size	SIab_std	SO_mean	SO_sem	SO_size	SO_std	sl_mean	sl_sem	sl_size	sl_std	spnnrOff_mean
-20	-0.0638202	0.00363861	10	0.0115063	-0.0712849	0.00362577	10	0.0114657	0.00512118	0.00316748	10	0.0100164	-0.119138	0.0512892	10	0.162191	-0.016516	0.00848905	10	0.0268447	-0.0320628	0.011321	10	0.0358	-0.0828822	0.022784	10	0.0720494	0.170581	0.0124725	10	0.0394416	0.166936	0.0181497	10	0.0573943	-0.0656073	0.0157537	10	0.0498175	-0.0774081	0.0033307	10	0.0105326	-0.0157755	0.00122866	10	0.00388535	-0.0644927
-19	-0.236102	0.00204957	10	0.00648132	-0.11346	0.00387965	10	0.0122685	0.000242942	0.00259316	10	0.00820029	-0.0065318	0.0329299	10	0.104134	-0.0717611	0.00829722	10	0.0262381	-0.00867172	0.0113187	10	0.035793	-0.0857483	0.0147122	10	0.046524	0.167186	0.0117519	10	0.0371628	0.15508	0.0168271	10	0.0532118	0.00816749	0.018084	10	0.0571867	-0.074948	0.00397829	10	0.0125805	-0.0310497	0.00153068	10	0.00484043	-0.0425224
-18	-0.17538	0.00350767	10	0.0110922	-0.152622	0.0054571	10	0.0172569	-0.00542639	0.0033099	10	0.0104668	0.204034	0.0215657	10	0.0681967	-0.12199	0.00844209	10	0.0266962	0.00296468	0.00876338	10	0.0277123	0.0165608	0.0164944	10	0.0521599	0.176394	0.0123127	10	0.0389361	0.107208	0.0179393	10	0.0567291	0.0429332	0.0189976	10	0.0600756	-0.0990893	0.00282942	10	0.00894741	-0.0352792	0.00184902	10	0.0058471	-0.0526562
-17	-0.114853	0.00492302	10	0.015568	-0.190159	0.00704008	10	0.0222627	-0.017286	0.00372894	10	0.0117919	0.285631	0.0331135	10	0.104714	-0.132929	0.011482	10	0.0363092	-0.0322366	0.00766037	10	0.0242242	0.098526	0.0153935	10	0.0486787	0.178172	0.0106441	10	0.0336597	0.103689	0.0210015	10	0.0664125	0.0524844	0.0154432	10	0.0488358	-0.112898	0.00148806	10	0.00470565	-0.0340563	0.00190136	10	0.00601264	-0.0590499
-16	-0.057311	0.00559551	10	0.0176946	-0.218217	0.0064757	10	0.020478	-0.0433657	0.00488193	10	0.015438	0.167918	0.0416486	10	0.131704	-0.13585	0.0111786	10	0.03535	-0.0406752	0.00901408	10	0.028505	0.139235	0.0205482	10	0.0649791	0.157826	0.0116604	10	0.0368735	0.0995074	0.0136489	10	0.0431616	0.0486732	0.00700272	10	0.0221446	-0.13714	0.00229494	10	0.00725723	-0.0301494	0.00173065	10	0.0054728	-0.0240837
-15	-0.00127911	0.00539784	10	0.0170695	-0.249643	0.0060281	10	0.0190625	-0.0588021	0.00544811	10	0.0172284	0.0352543	0.0561644	10	0.177607	-0.180317	0.0106532	10	0.0336885	-0.0211184	0.0105444	10	0.0333442	0.117003	0.0250704	10	0.0792796	0.157943	0.0146401	10	0.0462961	0.0722444	0.0141347	10	0.0446978	0.00602658	0.010682	10	0.0337796	-0.148356	0.00355013	10	0.0112265	-0.0154825	0.00177266	10	0.00560565	-0.0129339
-14	0.0575572	0.00566464	10	0.0179132	-0.278262	0.00697902	10	0.0220696	-0.0837676	0.00432076	10	0.0136634	-0.0246477	0.0565048	10	0.178684	-0.225347	0.0129333	10	0.0408986	-0.00240031	0.0116805	10	0.036937	0.162161	0.0179462	10	0.0567508	0.163394	0.0146188	10	0.0462288	0.0725081	0.0203743	10	0.0644291	-0.022169	0.0154876	10	0.0489761	-0.139694	0.00372635	10	0.0117837	0.00252678	0.00182648	10	0.00577583	-0.0319257
-13	0.0907613	0.00734456	10	0.0232255	-0.293102	0.0076625	10	0.0242309	-0.121114	0.00434631	10	0.0137443	-0.113121	0.050665	10	0.160217	-0.263558	0.0126449	10	0.0399865	0.00155933	0.0129658	10	0.0410014	0.155826	0.0196926	10	0.0622735	0.126706	0.0133272	10	0.0421442	0.086444	0.0236833	10	0.0748931	-0.031761	0.0210696	10	0.0666278	-0.137831	0.0040524	10	0.0128148	0.00914574	0.00195594	10	0.00618523	-0.0305906
-12	0.103962	0.00877623	10	0.0277529	-0.29165	0.00721159	10	0.022805	-0.189188	0.00567076	10	0.0179325	-0.158335	0.0458202	10	0.144896	-0.294495	0.00866279	10	0.0273941	-0.0131508	0.012156	10	0.0384406	0.053188	0.0217982	10	0.068932	0.0688471	0.0128757	10	0.0407165	0.0401291	0.0185264	10	0.0585856	-0.0463612	0.0215795	10	0.0682405	-0.140567	0.00464964	10	0.0147035	0.0191784	0.00189536	10	0.00599364	-0.0343329
-11	0.114084	0.0085797	10	0.0271314	-0.28133	0.00670054	10	0.021189	-0.274031	0.00601615	10	0.0190247	-0.229415	0.0331106	10	0.104705	-0.359323	0.00887287	10	0.0280585	-0.0198376	0.0129705	10	0.0410165	-0.0912968	0.0170475	10	0.0539088	-0.0287168	0.00844065	10	0.0266917	-0.0219065	0.0145551	10	0.0460274	-0.0832878	0.0181487	10	0.0573911	-0.162335	0.00461099	10	0.0145812	0.0266478	0.00230559	10	0.00729092	-0.0112909
-10	0.112814	0.00860341	10	0.0272064	-0.27629	0.00736597	10	0.0232932	-0.366853	0.00732837	10	0.0231743	-0.238295	0.0482776	10	0.152667	-0.435143	0.00776121	10	0.0245431	-0.052743	0.0128693	10	0.0406963	-0.259045	0.0136703	10	0.0432292	-0.13936	0.0118454	10	0.0374584	-0.0930964	0.016555	10	0.0523515	-0.0983469	0.0175361	10	0.0554541	-0.191515	0.00417269	10	0.0131952	0.0241896	0.00270852	10	0.00856508	0.0254162
-9	0.106099	0.00937973	10	0.0296613	-0.274552	0.00952581	10	0.0301233	-0.429599	0.00758843	10	0.0239967	-0.280381	0.0508117	10	0.160681	-0.501134	0.00799322	10	0.0252768	-0.0730331	0.0112737	10	0.0356507	-0.386473	0.0152603	10	0.0482573	-0.223461	0.0104457	10	0.0330323	-0.182801	0.0140704	10	0.0444944	-0.108356	0.0211562	10	0.0669019	-0.198974	0.00313017	10	0.00989846	0.0191342	0.00254459	10	0.00804671	0.0455855
-8	0.0984326	0.0107677	10	0.0340505	-0.280519	0.0110751	10	0.0350225	-0.473929	0.00660056	10	0.0208728	-0.215483	0.0556388	10	0.175945	-0.537946	0.010728	10	0.0339251	-0.127914	0.00803359	10	0.0254044	-0.447882	0.0241041	10	0.0762238	-0.298749	0.0108459	10	0.0342979	-0.196784	0.0123779	10	0.0391422	-0.169673	0.0199795	10	0.0631807	-0.207397	0.00272305	10	0.00861104	0.0186219	0.00207485	10	0.00656126	0.0491959
-7	0.100112	0.0120879	10	0.0382254	-0.29861	0.0120429	10	0.0380829	-0.500043	0.00630033	10	0.0199234	-0.152766	0.0409992	10	0.129651	-0.530065	0.0124403	10	0.0393398	-0.180985	0.00942454	10	0.029803	-0.533605	0.0217086	10	0.0686488	-0.372592	0.0136099	10	0.0430383	-0.15437	0.0145137	10	0.0458963	-0.237474	0.0215137	10	0.0680321	-0.18229	0.00409689	10	0.0129555	0.013959	0.00162201	10	0.00512925	0.00782482
-6	0.0972677	0.0124475	10	0.0393624	-0.32277	0.0127419	10	0.0402935	-0.48424	0.00679947	10	0.0215018	-0.0873309	0.0278638	10	0.0881132	-0.465063	0.0162774	10	0.0514735	-0.129672	0.0114159	10	0.0361002	-0.54463	0.0200809	10	0.0635013	-0.366306	0.0147262	10	0.0465684	-0.077557	0.014386	10	0.0454926	-0.254996	0.0210039	10	0.0664202	-0.135223	0.00386689	10	0.0122282	0.0275666	0.002169	10	0.00685898	-0.0673267
-5	0.0970715	0.0119341	10	0.037739	-0.335423	0.0122137	10	0.0386231	-0.413656	0.00688722	10	0.0217793	0.0559206	0.0446304	10	0.141134	-0.363352	0.0149923	10	0.0474097	-0.0430252	0.01532	10	0.0484462	-0.404081	0.0202664	10	0.064088	-0.333621	0.0132016	10	0.0417472	-0.0364615	0.0115221	10	0.036436	-0.226988	0.0221276	10	0.0699735	-0.132135	0.00404009	10	0.0127759	0.0945659	0.0026608	10	0.00841418	-0.0816917
-4	0.114055	0.0109211	10	0.0345356	-0.334155	0.0117463	10	0.0371452	-0.282745	0.0071932	10	0.0227469	0.06835	0.0512535	10	0.162078	-0.196128	0.0117018	10	0.0370044	0.112645	0.0152577	10	0.0482489	-0.206389	0.0173988	10	0.05502	-0.236717	0.0107693	10	0.0340554	0.0643423	0.0138681	10	0.0438548	-0.0997199	0.0205857	10	0.0650977	-0.112891	0.0037904	10	0.0119863	0.146055	0.00273481	10	0.00864823	-0.100993
-3	0.149438	0.0103064	10	0.0325918	-0.299997	0.0105044	10	0.0332178	-0.0764046	0.00847299	10	0.0267939	0.156889	0.0593712	10	0.187748	0.0629236	0.00840695	10	0.0265851	0.380809	0.0173909	10	0.0549949	-0.00318821	0.024326	10	0.0769256	-0.06901	0.0100845	10	0.0318901	0.284345	0.0139751	10	0.0441931	0.0694826	0.0162933	10	0.051524	-0.157868	0.00336636	10	0.0106454	0.267197	0.00264483	10	0.00836367	-0.0933963
-2	0.203427	0.00958822	10	0.0303206	-0.249227	0.00722983	10	0.0228627	0.328263	0.011264	10	0.03562	0.520961	0.0593385	10	0.187645	0.554707	0.00722308	10	0.0228414	0.841278	0.0188002	10	0.0594515	0.326039	0.0268713	10	0.0849744	0.314907	0.00990033	10	0.0313076	0.612735	0.0156745	10	0.049567	0.459779	0.0173976	10	0.0550162	-0.240065	0.00343352	10	0.0108577	0.385828	0.00206791	10	0.00653931	-0.0337397
-1	0.311037	0.00720292	10	0.0227776	-0.244154	0.0066889	10	0.0211521	1.012	0.0139343	10	0.0440641	1.21022	0.0438909	10	0.138795	1.35831	0.0137201	10	0.0433868	1.48975	0.0157498	10	0.0498054	0.651488	0.0234287	10	0.0740879	0.938169	0.0150358	10	0.0475475	1.00192	0.0141848	10	0.0448563	1.05061	0.0202765	10	0.0641199	-0.402745	0.00399651	10	0.0126381	0.301361	0.00217843	10	0.00688881	-0.0336291
0	0.512051	0.00656386	10	0.0207567	-0.319472	0.00835195	10	0.0264112	1.46139	0.0126834	10	0.0401084	1.61171	0.053964	10	0.170649	1.89928	0.0189269	10	0.0598521	1.8617	0.0127892	10	0.0404431	0.704105	0.0129418	10	0.0409256	1.12486	0.0177747	10	0.0562087	1.19212	0.0187636	10	0.0593356	1.38189	0.0188121	10	0.0594892	-0.614201	0.00474786	10	0.015014	0.301469	0.00264679	10	0.00836989	0.0361156
1	0.586027	0.00835824	10	0.0264311	-0.362559	0.0097391	10	0.0307977	1.05219	0.010659	10	0.0337066	1.59499	0.068297	10	0.215974	1.19925	0.012357	10	0.0390764	1.32109	0.0111514	10	0.0352637	0.505455	0.020847	10	0.0659241	0.652689	0.0191389	10	0.0605224	0.705731	0.0189037	10	0.0597789	0.702325	0.0169166	10	0.0534951	-0.779568	0.00571108	10	0.01806	-0.0619054	0.00271316	10	0.00857976	0.270644
2	0.423117	0.0095195	10	0.0301033	-0.340867	0.0106776	10	0.0337655	0.792178	0.00948117	10	0.0299821	2.01484	0.0517453	10	0.163633	0.0874605	0.00932023	10	0.0294732	0.352736	0.0103455	10	0.0327154	0.808065	0.031335	10	0.09909	0.742707	0.0142302	10	0.0449998	-0.0885738	0.0198921	10	0.0629043	-0.247915	0.0128429	10	0.0406128	-0.856611	0.00569079	10	0.0179959	-0.336823	0.00301974	10	0.00954926	0.563921
3	0.214381	0.00981976	10	0.0310528	-0.259656	0.0100258	10	0.0317045	0.304758	0.0100953	10	0.0319242	0.909688	0.052343	10	0.165523	-0.562072	0.00849037	10	0.0268489	-0.304865	0.010237	10	0.0323724	0.323171	0.0393879	10	0.124556	0.270224	0.0143403	10	0.0453479	-0.510644	0.0274008	10	0.086649	-0.744228	0.00782878	10	0.0247568	-0.869641	0.0061335	10	0.0193958	-0.42943	0.00304572	10	0.00963142	0.703524
4	0.111011	0.00977679	10	0.0309169	-0.135137	0.0096231	10	0.0304309	-0.138773	0.0105021	10	0.0332106	-0.249564	0.0275423	10	0.0870964	-0.709454	0.0111343	10	0.0352097	-0.624988	0.0178809	10	0.0565442	-0.191123	0.0325184	10	0.102832	-0.345205	0.0114703	10	0.0362723	-0.612285	0.029407	10	0.0929931	-0.825669	0.0157514	10	0.0498103	-0.868314	0.00670717	10	0.0212099	-0.465667	0.00310544	10	0.00982026	0.697308
5	0.0917097	0.0107687	10	0.0340537	-0.0366762	0.00994898	10	0.0314614	-0.327399	0.012637	10	0.0399616	-0.924687	0.0304635	10	0.0963341	-0.412858	0.0137864	10	0.0435965	-0.351395	0.0321097	10	0.10154	-0.566889	0.0219902	10	0.069539	-0.719124	0.0126336	10	0.039951	-0.222722	0.0285881	10	0.0904036	-0.295836	0.0257651	10	0.0814763	-0.868887	0.00698948	10	0.0221027	-0.300511	0.0026295	10	0.00831521	0.70808
6	0.058881	0.0111079	10	0.0351263	-0.0338155	0.0104162	10	0.0329388	-0.278971	0.0119575	10	0.037813	-1.01809	0.0385303	10	0.121844	0.234723	0.019906	10	0.0629483	0.584626	0.0289685	10	0.0916064	-0.633697	0.0137723	10	0.0435518	-0.575972	0.0186487	10	0.0589723	0.670061	0.0256829	10	0.0812164	0.876252	0.0257029	10	0.0812797	-0.852823	0.00723914	10	0.0228922	-0.149587	0.00228005	10	0.00721016	0.634635
7	-0.00214713	0.0115194	10	0.0364275	-0.109089	0.0109497	10	0.0346261	-0.0343692	0.00854958	10	0.0270361	-0.696018	0.0390796	10	0.123581	1.09686	0.0246399	10	0.0779182	1.49459	0.0191345	10	0.0605085	-0.226568	0.0244213	10	0.0772269	0.0580341	0.019545	10	0.0618066	1.46153	0.0245391	10	0.0775996	1.91397	0.0228304	10	0.072196	-0.83964	0.00574886	10	0.0181795	-0.0203098	0.00257866	10	0.00815444	0.490986
8	-0.0634534	0.011606	10	0.0367013	-0.184687	0.0118673	10	0.0375277	0.214318	0.0069207	10	0.0218852	0.0830675	0.0503824	10	0.159323	1.77043	0.0256493	10	0.0811102	1.90824	0.0252505	10	0.079849	0.230924	0.0381072	10	0.120505	0.676177	0.0136393	10	0.0431312	1.92066	0.0218297	10	0.0690315	2.27753	0.0171923	10	0.0543669	-0.809051	0.00491135	10	0.015531	0.102143	0.00254703	10	0.00805442	0.334087
9	-0.0991224	0.0120588	10	0.0381334	-0.218382	0.0126712	10	0.0400697	0.296715	0.00666909	10	0.0210895	0.54368	0.0634142	10	0.200533	2.07257	0.0217481	10	0.0687736	1.9532	0.0213802	10	0.0676103	0.484048	0.0435887	10	0.137839	0.879333	0.00764913	10	0.0241887	1.99145	0.0165971	10	0.0524845	2.20824	0.0150899	10	0.0477183	-0.769867	0.00401914	10	0.0127096	0.151835	0.00266513	10	0.00842787	0.178086
10	-0.0795704	0.0117766	10	0.0372408	-0.226723	0.0129154	10	0.0408421	0.221719	0.0055913	10	0.0176812	0.56124	0.0587596	10	0.185814	2.09415	0.0209891	10	0.0663733	1.81103	0.0133029	10	0.0420675	0.538752	0.0388817	10	0.122955	0.734614	0.0097319	10	0.030775	1.82135	0.0114075	10	0.0360738	1.96655	0.0129505	10	0.0409531	-0.703994	0.0034332	10	0.0108567	0.169361	0.00276693	10	0.00874979	0.070208
11	-0.0310243	0.0112767	10	0.0356601	-0.214044	0.0124124	10	0.0392515	0.0866302	0.00440472	10	0.013929	0.436561	0.0560738	10	0.177321	1.97892	0.0165838	10	0.0524426	1.64073	0.00849308	10	0.0268575	0.481163	0.0351774	10	0.111241	0.585027	0.0148568	10	0.0469814	1.60637	0.0117263	10	0.0370819	1.71604	0.00920728	10	0.029116	-0.62123	0.00309463	10	0.00978607	0.166913	0.00258266	10	0.00816708	0.00568197
12	0.0301969	0.0104841	10	0.0331538	-0.194236	0.0111495	10	0.0352579	-0.0179521	0.00456345	10	0.0144309	0.2675	0.0630744	10	0.199459	1.83172	0.0145381	10	0.0459734	1.47114	0.0110615	10	0.0349795	0.436369	0.027567	10	0.0871745	0.507883	0.015853	10	0.0501317	1.37843	0.0132867	10	0.0420162	1.50172	0.0143883	10	0.0454997	-0.533284	0.00326358	10	0.0103203	0.142086	0.00217497	10	0.00687786	-0.0445281
13	0.0862631	0.00926139	10	0.0292871	-0.209155	0.0103349	10	0.0326819	-0.0225904	0.00520488	10	0.0164593	0.196329	0.0647511	10	0.204761	1.64458	0.0141449	10	0.04473	1.33877	0.0158989	10	0.0502767	0.324412	0.0252517	10	0.079853	0.480128	0.0152858	10	0.0483378	1.2378	0.0128842	10	0.0407435	1.34062	0.0125987	10	0.0398407	-0.458295	0.00393574	10	0.0124459	0.103013	0.00116499	10	0.00368403	-0.0886747
14	0.124858	0.00796233	10	0.0251791	-0.236047	0.00992993	10	0.0314012	0.0677502	0.00592677	10	0.0187421	0.159771	0.0590886	10	0.186854	1.44078	0.0165997	10	0.0524928	1.25581	0.0158734	10	0.0501962	0.25867	0.0257926	10	0.0815635	0.487052	0.0135074	10	0.0427142	1.11473	0.0124448	10	0.039354	1.17983	0.015158	10	0.0479339	-0.41775	0.0037192	10	0.0117611	0.0723659	0.001284	10	0.00406038	-0.157424
15	0.119036	0.00795281	10	0.025149	-0.258669	0.0100296	10	0.0317165	0.192094	0.00672496	10	0.0212662	0.129009	0.0736827	10	0.233005	1.27824	0.0150165	10	0.0474865	1.09035	0.0164068	10	0.0518829	0.270685	0.0286357	10	0.0905539	0.504609	0.0121555	10	0.0384392	1.00664	0.0071054	10	0.0224693	1.05698	0.0153489	10	0.0485374	-0.39511	0.00341673	10	0.0108046	0.0472207	0.00190459	10	0.00602285	-0.172629
16	0.0754122	0.00883131	10	0.027927	-0.250218	0.0107787	10	0.0340851	0.272122	0.00608864	10	0.019254	0.100442	0.0378537	10	0.119704	1.10062	0.0121923	10	0.0385556	0.91726	0.018305	10	0.0578856	0.279203	0.0283932	10	0.0897872	0.476584	0.0127653	10	0.0403673	0.866148	0.00686036	10	0.0216944	0.942152	0.0182969	10	0.0578599	-0.375091	0.00228297	10	0.0072194	0.0234845	0.0019427	10	0.00614337	-0.197584
17	0.0394019	0.00982768	10	0.0310779	-0.216658	0.0114249	10	0.0361287	0.274701	0.0043933	10	0.0138928	0.0440731	0.0245177	10	0.0775318	0.953902	0.0115117	10	0.0364032	0.785908	0.0185342	10	0.0586103	0.296843	0.0301706	10	0.0954078	0.379861	0.0108769	10	0.0343959	0.731038	0.0108798	10	0.0344051	0.835593	0.0166782	10	0.0527412	-0.364962	0.00165406	10	0.0052306	0.0104708	0.00149367	10	0.00472341	-0.15688
18	0.0118356	0.00945171	10	0.0298889	-0.146345	0.00909091	10	0.028748	0.221987	0.0036851	10	0.0116533	0.0704816	0.0458697	10	0.145053	0.845514	0.0121953	10	0.038565	0.657978	0.0148478	10	0.0469529	0.264809	0.0239095	10	0.0756084	0.257159	0.0106432	10	0.0336567	0.567456	0.0137132	10	0.0433651	0.731054	0.0193894	10	0.0613146	-0.364819	0.00154845	10	0.00489663	-0.00288809	0.00155745	10	0.00492509	-0.131041
19	-0.00907713	0.00895682	10	0.028324	-0.0709092	0.0050327	10	0.0159148	0.154495	0.00307464	10	0.00972288	-0.0514876	0.0429511	10	0.135823	0.750586	0.0107368	10	0.0339527	0.482564	0.0133432	10	0.042195	0.168058	0.0198261	10	0.0626955	0.0959883	0.010027	10	0.0317081	0.484346	0.0195575	10	0.0618462	0.660981	0.0179558	10	0.0567812	-0.352128	0.00133353	10	0.00421699	-0.0146206	0.0018924	10	0.00598429	-0.0755299
20	-0.0030114	0.00581774	10	0.0183973	0.0152909	0.00391174	10	0.01237	0.115569	0.00297904	10	0.00942056	-0.186128	0.0451168	10	0.142672	0.647667	0.0114951	10	0.0363506	0.386876	0.0105968	10	0.0335099	0.0492231	0.0226595	10	0.0716556	-0.00114737	0.0123474	10	0.039046	0.4863	0.018174	10	0.0574714	0.553622	0.018672	10	0.059046	-0.406168	0.00445207	10	0.0140787	-0.0117907	0.0013196	10	0.00417295	-0.140175
FF Ach
	CI_mean	CI_sem	CI_size	CI_std	CO_mean	CO_sem	CO_size	CO_std	SIAA_mean	SIAA_sem	SIAA_size	SIAA_std	SIAB_mean	SIAB_sem	SIAB_size	SIAB_std	SIAa_mean	SIAa_sem	SIAa_size	SIAa_std	SIAb_mean	SIAb_sem	SIAb_size	SIAb_std	SIaA_mean	SIaA_sem	SIaA_size	SIaA_std	SIaB_mean	SIaB_sem	SIaB_size	SIaB_std	SIaa_mean	SIaa_sem	SIaa_size	SIaa_std	SIab_mean	SIab_sem	SIab_size	SIab_std	SO_mean	SO_sem	SO_size	SO_std	sl_mean	sl_sem	sl_size	sl_std	spnnrOff_mean
-20	-0.13444	0.00586667	10	0.0185521	-0.0534697	0.00578439	10	0.0182918	-0.00749107	0.00281225	10	0.00889313	0.0777369	0.0288496	10	0.0912304	-0.00439747	0.0106925	10	0.0338127	-0.0214548	0.0129414	10	0.0409244	0.183485	0.0224816	10	0.071093	0.224231	0.00969061	10	0.0306444	0.0343385	0.0105674	10	0.0334171	0.0396426	0.0192263	10	0.060799	-0.0843193	0.00590556	10	0.018675	0.00870147	0.00204754	10	0.0064749	0.000270451
-19	-0.150003	0.00457407	10	0.0144645	-0.100033	0.00691354	10	0.0218625	0.00427381	0.00361257	10	0.011424	0.0369906	0.0386261	10	0.122146	-0.0264169	0.0120977	10	0.0382562	0.0320395	0.0134162	10	0.0424257	0.180379	0.0258578	10	0.0817696	0.218236	0.00882727	10	0.0279143	0.11447	0.0130675	10	0.0413229	-0.0202275	0.0188801	10	0.0597041	-0.125688	0.0062098	10	0.0196371	0.000496115	0.00324743	10	0.0102693	0.0298378
-18	-0.112688	0.00528052	10	0.0166985	-0.120712	0.00774531	10	0.0244928	0.0177863	0.003251	10	0.0102806	0.0658046	0.058556	10	0.18517	-0.0379046	0.0119735	10	0.0378635	0.0884399	0.0146896	10	0.0464525	0.18732	0.0256241	10	0.0810306	0.240494	0.00726096	10	0.0229612	0.147988	0.00939106	10	0.0296971	-0.0736216	0.0203541	10	0.0643652	-0.149022	0.00390784	10	0.0123577	-0.000748979	0.00201983	10	0.00638727	0.0388003
-17	-0.0988642	0.00732535	10	0.0231648	-0.135303	0.00840582	10	0.0265815	-0.0126107	0.00330114	10	0.0104391	0.179427	0.0531387	10	0.168039	-0.0779568	0.0177288	10	0.0560635	0.137905	0.0191507	10	0.0605597	0.223418	0.0174322	10	0.0551254	0.25481	0.00397785	10	0.0125791	0.152137	0.00879349	10	0.0278075	-0.00861843	0.021659	10	0.0684917	-0.160064	0.00346475	10	0.0109565	-0.0016489	0.00159867	10	0.00505545	0.0404713
-16	-0.107454	0.00848116	10	0.0268198	-0.140535	0.00923599	10	0.0292068	-0.0253219	0.00295723	10	0.0093516	0.059954	0.0350455	10	0.110823	-0.128704	0.0184445	10	0.0583267	0.148814	0.0193252	10	0.0611115	0.285291	0.0189805	10	0.0600215	0.25893	0.00574281	10	0.0181604	0.178627	0.00748241	10	0.0236614	0.125748	0.0156984	10	0.0496427	-0.164785	0.00300726	10	0.0095098	0.000387356	0.0024937	10	0.00788577	0.0134802
-15	-0.108683	0.00863343	10	0.0273013	-0.163338	0.0102773	10	0.0324995	-0.0381356	0.0024773	10	0.00783392	0.152808	0.0570114	10	0.180286	-0.142957	0.0185078	10	0.0585266	0.183276	0.0184414	10	0.0583168	0.329514	0.019887	10	0.0628881	0.224126	0.0113293	10	0.0358263	0.204683	0.0138102	10	0.0436715	0.274234	0.0155569	10	0.0491953	-0.187233	0.00272975	10	0.00863223	0.0165228	0.00365274	10	0.011551	-0.00273145
-14	-0.103021	0.00947051	10	0.0299484	-0.193282	0.0118048	10	0.0373302	-0.0867263	0.00272454	10	0.00861576	0.161895	0.0409858	10	0.129608	-0.127669	0.0163928	10	0.0518386	0.168414	0.0142479	10	0.0450559	0.214762	0.0210503	10	0.066567	0.174319	0.0145091	10	0.0458819	0.18125	0.0139532	10	0.0441238	0.326945	0.0191217	10	0.060468	-0.202185	0.00274172	10	0.00867007	0.0183816	0.00318195	10	0.0100622	-0.0288368
-13	-0.0903041	0.0110713	10	0.0350105	-0.223133	0.0116072	10	0.0367051	-0.138327	0.00510645	10	0.016148	0.222599	0.0335231	10	0.10601	-0.149669	0.0125966	10	0.0398339	0.179174	0.0132313	10	0.0418412	0.0869701	0.0260661	10	0.0824283	0.119116	0.0150086	10	0.0474614	0.156283	0.0137869	10	0.0435979	0.301969	0.0165888	10	0.0524585	-0.242148	0.0044714	10	0.0141398	0.0198815	0.00211796	10	0.00669758	-0.0403446
-12	-0.0598862	0.0112573	10	0.0355986	-0.249289	0.0114308	10	0.0361472	-0.181705	0.00698127	10	0.0220767	0.261462	0.0252355	10	0.0798016	-0.208997	0.0162471	10	0.051378	0.222388	0.0115796	10	0.0366178	-0.0851901	0.0174981	10	0.0553338	0.10505	0.010607	10	0.0335424	0.134267	0.0108154	10	0.0342013	0.232096	0.00886664	10	0.0280388	-0.272594	0.00365446	10	0.0115564	0.0223098	0.00111657	10	0.0035309	-0.0437407
-11	-0.0251988	0.0121443	10	0.0384036	-0.283927	0.0137482	10	0.0434755	-0.178676	0.00702474	10	0.0222142	0.135358	0.0355038	10	0.112273	-0.226277	0.016625	10	0.0525728	0.207123	0.00837101	10	0.0264714	-0.167817	0.0189774	10	0.0600117	0.0948717	0.00961846	10	0.0304162	0.142035	0.00710031	10	0.0224532	0.193769	0.0142607	10	0.0450964	-0.310559	0.00311672	10	0.00985595	0.0241612	0.00177617	10	0.00561673	0.00510731
-10	0.0266843	0.0124169	10	0.0392658	-0.312599	0.0149792	10	0.0473684	-0.180122	0.00665818	10	0.021055	0.147714	0.0490927	10	0.155245	-0.191858	0.0170739	10	0.0539924	0.193294	0.0133415	10	0.0421895	-0.150266	0.0211122	10	0.0667626	0.0500849	0.00833146	10	0.0263464	0.106451	0.010848	10	0.0343043	0.127257	0.0153542	10	0.0485543	-0.328686	0.00257104	10	0.00813035	0.0170004	0.00243274	10	0.00769299	0.0616885
-9	0.0499798	0.0136448	10	0.0431487	-0.32405	0.0149243	10	0.0471948	-0.2139	0.00650814	10	0.0205806	0.000967104	0.0450936	10	0.142599	-0.155364	0.0199469	10	0.0630776	0.139815	0.0161644	10	0.0511162	-0.192466	0.0245645	10	0.0776798	-0.0281724	0.00736426	10	0.0232879	0.0949345	0.0146469	10	0.0463174	0.12337	0.0145341	10	0.0459609	-0.337299	0.00259152	10	0.00819509	0.00505155	0.0022877	10	0.00723435	0.0829283
-8	0.0534738	0.0137475	10	0.0434733	-0.314246	0.0135246	10	0.0427686	-0.250813	0.00665211	10	0.0210358	-0.00712766	0.0414565	10	0.131097	-0.144315	0.0170543	10	0.0539305	0.107071	0.0163226	10	0.0516165	-0.243566	0.028181	10	0.0891162	-0.0713098	0.00823049	10	0.0260271	0.142637	0.0162625	10	0.0514264	0.136582	0.0109165	10	0.0345209	-0.343689	0.00451434	10	0.0142756	0.0213886	0.0020272	10	0.00641058	0.0515449
-7	0.03915	0.0129626	10	0.0409912	-0.303828	0.0128748	10	0.0407138	-0.248784	0.0053041	10	0.016773	0.0425256	0.043194	10	0.136591	-0.123055	0.0151443	10	0.0478906	0.114859	0.0135391	10	0.0428145	-0.212082	0.0226172	10	0.0715218	-0.104521	0.0082011	10	0.0259342	0.177913	0.00954502	10	0.030184	0.0880313	0.0133591	10	0.0422453	-0.32483	0.00574039	10	0.0181527	-0.006953	0.00168929	10	0.005342	0.02107
-6	0.00913787	0.0123484	10	0.039049	-0.306807	0.0131311	10	0.041524	-0.189444	0.00387373	10	0.0122498	-0.0393597	0.0504937	10	0.159675	-0.0103222	0.0129377	10	0.0409127	0.13959	0.0108873	10	0.0344286	-0.0848252	0.0271235	10	0.0857721	-0.130403	0.00910611	10	0.028796	0.230054	0.0107141	10	0.0338811	0.0718969	0.0173064	10	0.0547278	-0.291275	0.00496373	10	0.0156967	0.00934087	0.00176347	10	0.00557658	0.0262832
-5	0.00714943	0.0128307	10	0.0405741	-0.330157	0.0125749	10	0.0397652	-0.109696	0.00515786	10	0.0163106	-0.0696135	0.0461924	10	0.146073	0.160553	0.00847565	10	0.0268024	0.212124	0.0082769	10	0.0261738	-0.0119274	0.0208674	10	0.0659884	-0.14258	0.00666413	10	0.0210738	0.230111	0.0100781	10	0.0318697	0.0741179	0.0133525	10	0.0422244	-0.267427	0.00395009	10	0.0124913	0.095955	0.002276	10	0.00719735	0.00556528
-4	0.0409952	0.0131437	10	0.0415641	-0.358503	0.0127916	10	0.0404507	-0.0218687	0.00548282	10	0.0173382	-0.171528	0.0321464	10	0.101656	0.270639	0.00542593	10	0.0171583	0.214743	0.00851459	10	0.0269255	-0.0544421	0.0213494	10	0.0675128	-0.147621	0.00617981	10	0.0195423	0.282634	0.00814206	10	0.0257474	0.0982194	0.0124209	10	0.0392784	-0.243633	0.00378707	10	0.0119758	0.165162	0.00239289	10	0.00756698	0.0103924
-3	0.10496	0.0128821	10	0.0407367	-0.359988	0.0130003	10	0.0411107	0.0424641	0.00466658	10	0.014757	-0.0133912	0.0365393	10	0.115547	0.347784	0.0102516	10	0.0324183	0.261338	0.00638901	10	0.0202038	0.00929801	0.0263346	10	0.0832772	-0.0976359	0.00729297	10	0.0230624	0.37946	0.00846928	10	0.0267822	0.192267	0.0150666	10	0.0476447	-0.327754	0.00415024	10	0.0131242	0.2982	0.00185605	10	0.00586935	0.0478802
-2	0.196571	0.0131602	10	0.0416163	-0.355075	0.0122617	10	0.0387748	0.300835	0.00490764	10	0.0155193	0.303658	0.0464123	10	0.146768	0.613155	0.0143731	10	0.0454517	0.533029	0.00986362	10	0.0311915	0.343777	0.0266667	10	0.0843276	0.163335	0.00830666	10	0.026268	0.698289	0.0136331	10	0.0431116	0.501588	0.0185337	10	0.0586089	-0.485655	0.00314661	10	0.00995044	0.415856	0.00123139	10	0.00389401	0.161834
-1	0.344378	0.0131445	10	0.0415667	-0.366478	0.0114574	10	0.0362315	0.986544	0.00456545	10	0.0144372	0.909138	0.0565854	10	0.178939	1.3417	0.0137229	10	0.0433956	1.17628	0.0140704	10	0.0444946	0.818568	0.0336041	10	0.106265	0.695701	0.0118374	10	0.0374332	1.17432	0.0184875	10	0.0584627	1.0693	0.0249403	10	0.0788682	-0.641861	0.00406736	10	0.0128621	0.283763	0.00173605	10	0.00548987	0.207916
0	0.57944	0.0114335	10	0.0361559	-0.493004	0.0102097	10	0.0322858	1.19797	0.00461973	10	0.0146089	0.912102	0.0473727	10	0.149806	1.6617	0.0176348	10	0.0557661	1.54381	0.00988725	10	0.0312662	0.574378	0.0373844	10	0.11822	0.717781	0.020564	10	0.0650292	1.27022	0.0188161	10	0.0595017	1.23761	0.0176341	10	0.0557639	-0.738637	0.00551744	10	0.0174477	0.23314	0.00258993	10	0.00819007	0.314422
1	0.681945	0.0102873	10	0.0325313	-0.593928	0.0101767	10	0.0321817	0.441399	0.00478185	10	0.0151215	0.631525	0.0480415	10	0.15192	0.8091	0.0193598	10	0.0612209	0.925355	0.0203684	10	0.0644107	-0.00253594	0.0327958	10	0.10371	0.184268	0.0211947	10	0.0670235	0.566752	0.0187698	10	0.0593552	0.462737	0.0213584	10	0.067541	-0.572098	0.00592116	10	0.0187243	-0.16331	0.00313294	10	0.00990724	0.282189
2	0.523736	0.00993966	10	0.031432	-0.562322	0.00897461	10	0.0283802	0.0369398	0.00579184	10	0.0183154	0.843525	0.0430188	10	0.136037	-0.458279	0.015186	10	0.0480225	-0.140151	0.0173785	10	0.0549555	0.195949	0.0358499	10	0.113367	0.411659	0.0235013	10	0.0743178	-0.442777	0.0158757	10	0.0502033	-0.590793	0.0119853	10	0.0379008	-0.502172	0.00507277	10	0.0160415	-0.401192	0.00240325	10	0.00759975	0.115256
3	0.311494	0.00907461	10	0.0286964	-0.411312	0.0083625	10	0.0264446	-0.458564	0.00583485	10	0.0184514	-0.0696254	0.052107	10	0.164777	-1.03533	0.012435	10	0.0393229	-0.914464	0.0121615	10	0.0384581	-0.416043	0.0251067	10	0.0793944	-0.207961	0.0127926	10	0.0404538	-1.07311	0.0127312	10	0.0402596	-1.08032	0.0173405	10	0.0548355	-0.586352	0.00451251	10	0.0142698	-0.455852	0.00200201	10	0.00633092	0.00317173
4	0.192928	0.00768291	10	0.0242955	-0.178466	0.00803832	10	0.0254194	-0.805711	0.00533331	10	0.0168654	-1.19606	0.0577613	10	0.182657	-1.02691	0.0138051	10	0.0436556	-1.02625	0.0178818	10	0.0565473	-1.00743	0.0220347	10	0.0696798	-0.970116	0.0184993	10	0.0584999	-1.12442	0.0140924	10	0.0445642	-1.05222	0.0335809	10	0.106192	-0.654555	0.00483265	10	0.0152822	-0.48074	0.00229907	10	0.0072703	-0.113747
5	0.127748	0.00633984	10	0.0200483	-0.0193875	0.00817739	10	0.0258592	-0.693596	0.00439193	10	0.0138885	-1.60441	0.0561946	10	0.177703	-0.613756	0.0150085	10	0.0474611	-0.440316	0.0323504	10	0.102301	-1.13552	0.0320356	10	0.101305	-1.17186	0.0157401	10	0.0497747	-0.44216	0.0134593	10	0.0425621	-0.436011	0.0415112	10	0.13127	-0.684028	0.00447433	10	0.0141491	-0.272895	0.00158368	10	0.00500805	-0.0681451
6	0.0130903	0.00766193	10	0.0242291	0.0227457	0.00905445	10	0.0286327	-0.248719	0.00604682	10	0.0191217	-1.35536	0.0556835	10	0.176087	0.162355	0.0136146	10	0.0430531	0.458231	0.024804	10	0.0784371	-0.620132	0.0274969	10	0.0869528	-0.640278	0.0167307	10	0.0529073	0.549139	0.0201599	10	0.0637511	0.640749	0.0273074	10	0.0863535	-0.663404	0.00434354	10	0.0137355	-0.0649834	0.00129985	10	0.00411049	0.0095181
7	-0.126654	0.00912373	10	0.0288518	-0.017143	0.00883902	10	0.0279514	0.387913	0.00727331	10	0.0230002	-0.415757	0.0618997	10	0.195744	0.961355	0.0196687	10	0.062198	1.14225	0.0156548	10	0.0495047	0.527616	0.018204	10	0.0575662	0.482103	0.0180195	10	0.0569826	1.32609	0.0234108	10	0.0740314	1.48547	0.0288045	10	0.091088	-0.630845	0.00423248	10	0.0133843	0.0610103	0.00183197	10	0.00579319	0.0623471
8	-0.219649	0.00795151	10	0.0251449	-0.0563883	0.007364	10	0.023287	0.85609	0.00921538	10	0.0291416	0.600548	0.0537051	10	0.16983	1.52313	0.023857	10	0.0754424	1.48595	0.0167386	10	0.052932	1.48538	0.0254984	10	0.080633	1.41311	0.0170279	10	0.0538471	1.62984	0.0169263	10	0.0535257	1.70002	0.0308679	10	0.0976128	-0.592778	0.00335452	10	0.0106079	0.143218	0.00194527	10	0.00615148	0.0612976
9	-0.222018	0.00624521	10	0.0197491	-0.0645686	0.00678286	10	0.0214493	1.01295	0.00943984	10	0.0298514	1.36158	0.0461793	10	0.146032	1.68029	0.0215799	10	0.0682417	1.41267	0.0202904	10	0.0641638	1.83468	0.0257533	10	0.0814392	1.74803	0.0153036	10	0.0483941	1.6441	0.0145552	10	0.0460277	1.55842	0.0339423	10	0.107335	-0.550354	0.00418139	10	0.0132227	0.172315	0.00152245	10	0.0048144	-0.0143698
10	-0.143771	0.00595178	10	0.0188212	-0.0505542	0.00826203	10	0.0261268	0.934014	0.00966639	10	0.0305678	1.72358	0.050237	10	0.158863	1.59609	0.015242	10	0.0481994	1.2866	0.0247372	10	0.0782258	1.6632	0.018706	10	0.0591536	1.68865	0.0201541	10	0.0637329	1.53318	0.0112932	10	0.0357124	1.40906	0.0389161	10	0.123063	-0.485302	0.00432688	10	0.0136828	0.12048	0.00169044	10	0.00534565	-0.0550838
11	-0.0636832	0.00739066	10	0.0233713	-0.0316825	0.00810147	10	0.0256191	0.748554	0.00800996	10	0.0253297	1.69886	0.0433226	10	0.136998	1.43216	0.0140886	10	0.0445521	1.14878	0.021325	10	0.0674355	1.32957	0.0199878	10	0.0632069	1.43155	0.0163109	10	0.0515796	1.31908	0.00836425	10	0.0264501	1.25613	0.0292884	10	0.0926182	-0.462043	0.00485768	10	0.0153613	0.0587481	0.00193454	10	0.00611754	-0.0226713
12	-0.00836212	0.00868978	10	0.0274795	0.0113518	0.00789966	10	0.0249809	0.540045	0.00504184	10	0.0159437	1.30193	0.0514541	10	0.162712	1.32209	0.0161446	10	0.0510537	0.996467	0.0178118	10	0.0563258	1.11104	0.0256332	10	0.0810592	1.17821	0.0118539	10	0.0374852	1.15028	0.0107559	10	0.0340133	1.22046	0.0207896	10	0.0657425	-0.453964	0.00492512	10	0.0155746	0.0232642	0.00181961	10	0.00575411	-0.0167313
13	0.014227	0.00942211	10	0.0297953	0.0483146	0.00742128	10	0.0234681	0.415105	0.00400222	10	0.0126561	1.16801	0.0576902	10	0.182432	1.24715	0.019582	10	0.0619236	0.846123	0.0148491	10	0.046957	0.995319	0.0241336	10	0.0763171	1.02139	0.0117285	10	0.0370888	1.02564	0.0112713	10	0.035643	1.19715	0.0189675	10	0.0599805	-0.447849	0.00514448	10	0.0162683	0.00214963	0.00163711	10	0.00517701	0.0195336
14	0.0163769	0.00775742	10	0.0245311	0.0613755	0.00654177	10	0.0206869	0.39438	0.00415434	10	0.0131372	0.962938	0.047291	10	0.149547	1.12096	0.0158844	10	0.050231	0.772354	0.011888	10	0.0375932	0.987472	0.029113	10	0.0920634	0.9426	0.00911965	10	0.0288389	0.947055	0.0144053	10	0.0455535	0.995231	0.0212741	10	0.0672745	-0.43482	0.00580456	10	0.0183556	0.025558	0.00201481	10	0.00637139	0.0747736
15	0.000796526	0.0073168	10	0.0231377	0.0432423	0.00496416	10	0.0156981	0.405101	0.00608859	10	0.0192538	0.801742	0.040568	10	0.128287	0.980437	0.0115866	10	0.03664	0.767361	0.017745	10	0.0561147	0.955043	0.0289914	10	0.091679	0.865515	0.0124347	10	0.0393219	0.856012	0.0128272	10	0.0405632	0.881015	0.0237323	10	0.075048	-0.42895	0.00614556	10	0.019434	0.0594837	0.0021538	10	0.0068109	0.148341
16	-0.0322054	0.00687293	10	0.0217341	-0.0147945	0.00469156	10	0.014836	0.440169	0.00705392	10	0.0223065	0.747442	0.0437905	10	0.138478	0.864	0.0123933	10	0.039191	0.703458	0.0193126	10	0.0610717	0.900761	0.0257476	10	0.081421	0.782754	0.0132729	10	0.0419726	0.815835	0.016165	10	0.0511184	0.767475	0.0145871	10	0.0461286	-0.441795	0.00557769	10	0.0176382	0.0690947	0.00199661	10	0.00631382	0.198612
17	-0.0598127	0.00480306	10	0.0151886	-0.0586041	0.0065677	10	0.0207689	0.46418	0.00670834	10	0.0212136	0.584834	0.0415019	10	0.13124	0.763213	0.0154454	10	0.0488426	0.656377	0.0201747	10	0.0637981	0.885445	0.019889	10	0.0628945	0.717739	0.0135893	10	0.0429732	0.700233	0.0207554	10	0.0656343	0.660092	0.0136437	10	0.0431453	-0.454044	0.00465524	10	0.0147212	0.0888005	0.00145864	10	0.00461264	0.184751
18	-0.0553892	0.00579438	10	0.0183235	-0.073944	0.00699003	10	0.0221044	0.436582	0.00663735	10	0.0209891	0.494472	0.0343457	10	0.108611	0.682617	0.0177579	10	0.0561555	0.584483	0.0153481	10	0.0485349	0.648644	0.0298069	10	0.0942576	0.542162	0.013289	10	0.0420234	0.512236	0.0158939	10	0.050261	0.558481	0.0126245	10	0.0399223	-0.458448	0.00339837	10	0.0107466	0.0793445	0.00206251	10	0.00652224	0.0909293
19	-0.0368055	0.00697409	10	0.022054	-0.0610402	0.00490619	10	0.0155147	0.385628	0.00725342	10	0.0229373	0.322114	0.0389726	10	0.123242	0.559251	0.0137273	10	0.0434096	0.494269	0.0127912	10	0.0404494	0.439381	0.0158667	10	0.0501748	0.353829	0.0154565	10	0.0488778	0.384724	0.0193575	10	0.0612139	0.397184	0.016612	10	0.0525318	-0.44682	0.00273161	10	0.00863811	0.0502223	0.00305183	10	0.00965072	0.136435
20	-0.0195474	0.00480007	10	0.0151792	-0.0185724	0.00307765	10	0.00973238	0.293825	0.00647393	10	0.0204724	0.220744	0.0352578	10	0.111495	0.472155	0.0106042	10	0.0335333	0.437087	0.0145505	10	0.0460126	0.324243	0.020083	10	0.063508	0.209969	0.0115432	10	0.0365027	0.333222	0.0188509	10	0.0596118	0.378608	0.0148172	10	0.0468561	-0.18067	0.00610588	10	0.0193085	0.0247971	0.00204927	10	0.00648035	0.157947
KO Ach
	CI_mean	CI_sem	CI_size	CI_std	CO_mean	CO_sem	CO_size	CO_std	SIAA_mean	SIAA_sem	SIAA_size	SIAA_std	SIAB_mean	SIAB_sem	SIAB_size	SIAB_std	SIAa_mean	SIAa_sem	SIAa_size	SIAa_std	SIAb_mean	SIAb_sem	SIAb_size	SIAb_std	SIaA_mean	SIaA_sem	SIaA_size	SIaA_std	SIaB_mean	SIaB_sem	SIaB_size	SIaB_std	SIaa_mean	SIaa_sem	SIaa_size	SIaa_std	SIab_mean	SIab_sem	SIab_size	SIab_std	SO_mean	SO_sem	SO_size	SO_std	sl_mean	sl_sem	sl_size	sl_std	spnnrOff_mean
-20	-0.0675688	0.00280399	10	0.00886701	-0.0111107	0.00492685	10	0.0155801	-0.0466557	0.00365431	10	0.011556	0.00542463	0.0303503	10	0.0959762	-0.115136	0.00975116	10	0.0308359	-0.00784797	0.00547301	10	0.0173072	0.0950834	0.0157789	10	0.0498973	0.188642	0.00745932	10	0.0235884	0.00565546	0.0107518	10	0.0340002	0.0758286	0.0164032	10	0.0518714	-0.0362329	0.00184124	10	0.00582252	0.0144557	0.00101437	10	0.00320772	0.0230586
-19	-0.188814	0.0028411	10	0.00898434	-0.0213294	0.00713782	10	0.0225718	-0.0600704	0.00329719	10	0.0104266	0.0180388	0.0305221	10	0.0965195	-0.0980968	0.00853028	10	0.0269751	-0.0214279	0.00692865	10	0.0219103	0.105792	0.0150976	10	0.0477429	0.168979	0.00736057	10	0.0232762	0.0395088	0.0115686	10	0.0365832	0.0651291	0.0170644	10	0.0539625	-0.0420056	0.00272332	10	0.00861189	0.0219207	0.00158512	10	0.0050126	0.0117827
-18	-0.162232	0.00518498	10	0.0163963	-0.022919	0.00757116	10	0.0239421	-0.0690378	0.00218394	10	0.00690623	-0.0536598	0.022356	10	0.0706959	-0.0657667	0.00903767	10	0.0285796	0.0269909	0.00998635	10	0.0315796	0.117664	0.0119256	10	0.037712	0.158151	0.00519437	10	0.016426	0.0959784	0.0142934	10	0.0451997	0.0876411	0.0144041	10	0.0455497	-0.0336675	0.0023448	10	0.00741491	0.0216267	0.0013527	10	0.00427761	-0.0066178
-17	-0.127854	0.00626926	10	0.0198252	-0.0350178	0.00605577	10	0.01915	-0.0766275	0.00277136	10	0.0087638	-0.0497657	0.0185412	10	0.0586324	-0.047369	0.0111387	10	0.0352236	0.0575042	0.014065	10	0.0444774	0.0991281	0.00939896	10	0.0297221	0.153059	0.00583172	10	0.0184415	0.150068	0.0150381	10	0.0475547	0.0872162	0.00957775	10	0.0302875	-0.0345904	0.00319785	10	0.0101125	0.0191826	0.00143897	10	0.00455041	-0.00460832
-16	-0.0759128	0.00565107	10	0.0178702	-0.0306172	0.00580048	10	0.0183427	-0.0992103	0.00384806	10	0.0121686	0.0571482	0.0238376	10	0.075381	-0.0453365	0.0122715	10	0.0388058	0.0817435	0.00897997	10	0.0283972	0.0716831	0.0119649	10	0.0378363	0.160836	0.00875314	10	0.0276799	0.179854	0.0166598	10	0.052683	0.127927	0.0116824	10	0.036943	-0.0396782	0.00343198	10	0.0108529	0.0192596	0.00149847	10	0.00473859	-0.000868623
-15	-0.0331497	0.00529849	10	0.0167553	-0.0332443	0.0062689	10	0.019824	-0.116314	0.00482205	10	0.0152487	0.160159	0.016066	10	0.0508053	-0.0569469	0.00908588	10	0.0287321	0.127027	0.00468235	10	0.0148069	0.0171949	0.00707536	10	0.0223742	0.169901	0.00980975	10	0.0310211	0.143306	0.0148107	10	0.0468356	0.191659	0.00892387	10	0.0282198	-0.0453523	0.00367631	10	0.0116255	0.0181703	0.00118486	10	0.00374687	-0.0082739
-14	-0.0228926	0.00554655	10	0.0175397	-0.0324309	0.00613676	10	0.0194061	-0.160423	0.00515053	10	0.0162874	0.22667	0.0173854	10	0.0549774	-0.105855	0.00941323	10	0.0297673	0.0832983	0.00863865	10	0.0273178	-0.00171275	0.0148325	10	0.0469045	0.134546	0.00839908	10	0.0265602	0.0314794	0.00930039	10	0.0294104	0.22078	0.0123525	10	0.039062	-0.0661521	0.00384174	10	0.0121486	0.0254372	0.000906476	10	0.00286653	0.0019665
-13	-0.0404045	0.00657215	10	0.020783	-0.0330717	0.00630181	10	0.0199281	-0.234358	0.00495648	10	0.0156738	0.11459	0.0176138	10	0.0556998	-0.185774	0.012704	10	0.0401736	0.0239806	0.00657316	10	0.0207862	-0.0798148	0.0187909	10	0.059422	0.0541858	0.00668275	10	0.0211327	-0.0640868	0.00815275	10	0.0257813	0.107829	0.0142989	10	0.045217	-0.0841563	0.00364241	10	0.0115183	0.0286014	0.0012241	10	0.00387095	0.00355895
-12	-0.0758793	0.00630055	10	0.0199241	-0.0540821	0.00604594	10	0.019119	-0.329865	0.00535078	10	0.0169207	-0.0215366	0.0217784	10	0.0688692	-0.272154	0.0119016	10	0.0376361	-0.0753425	0.00877099	10	0.0277363	-0.188388	0.0195293	10	0.061757	-0.088176	0.00538787	10	0.0170379	-0.194695	0.00830133	10	0.0262511	0.00895041	0.0164591	10	0.0520482	-0.0908164	0.00305215	10	0.00965175	0.0291081	0.00154479	10	0.00488504	-0.00228529
-11	-0.101237	0.00622285	10	0.0196784	-0.0670748	0.00629732	10	0.0199139	-0.437701	0.00394873	10	0.012487	-0.201301	0.0271439	10	0.0858367	-0.405989	0.0106156	10	0.0335695	-0.153515	0.00670538	10	0.0212043	-0.312674	0.0189466	10	0.0599143	-0.211872	0.00558434	10	0.0176592	-0.291287	0.0113384	10	0.0358551	-0.135757	0.012284	10	0.0388454	-0.101174	0.00302971	10	0.00958077	0.0418867	0.00167602	10	0.00530004	0.00224453
-10	-0.105813	0.00609993	10	0.0192897	-0.0787377	0.00505335	10	0.0159801	-0.548526	0.0033995	10	0.0107502	-0.315007	0.022082	10	0.0698295	-0.521409	0.00861731	10	0.0272503	-0.192291	0.00752371	10	0.0237921	-0.447945	0.0218555	10	0.0691132	-0.355271	0.00874423	10	0.0276517	-0.354665	0.0107227	10	0.0339083	-0.261857	0.0121481	10	0.0384156	-0.0969847	0.00235987	10	0.00746256	0.0421748	0.00198066	10	0.00626338	0.00574603
-9	-0.0859559	0.00583152	10	0.0184409	-0.0936384	0.00448978	10	0.0141979	-0.647354	0.00336918	10	0.0106543	-0.384879	0.0243225	10	0.0769144	-0.602333	0.00778537	10	0.0246195	-0.228516	0.00744684	10	0.023549	-0.593244	0.0158114	10	0.0500001	-0.447946	0.00787358	10	0.0248984	-0.379074	0.0127174	10	0.0402159	-0.330282	0.0133233	10	0.0421319	-0.103284	0.00303617	10	0.00960123	0.0346864	0.00188713	10	0.00596763	0.0262625
-8	-0.057569	0.00577269	10	0.0182548	-0.100095	0.00565843	10	0.0178935	-0.733511	0.00362187	10	0.0114534	-0.452363	0.0179666	10	0.0568153	-0.645102	0.00947562	10	0.0299645	-0.239972	0.00782179	10	0.0247347	-0.606138	0.0123	10	0.0388961	-0.533832	0.00790518	10	0.0249984	-0.374654	0.0109954	10	0.0347704	-0.342086	0.0151438	10	0.0478889	-0.11259	0.00336283	10	0.0106342	0.0448979	0.00142286	10	0.00449948	0.0578869
-7	-0.0316797	0.00587864	10	0.0185899	-0.122198	0.00765689	10	0.0242132	-0.775154	0.00453856	10	0.0143522	-0.535903	0.0177069	10	0.055994	-0.635548	0.00906952	10	0.0286803	-0.250076	0.00627123	10	0.0198314	-0.674654	0.0078198	10	0.0247284	-0.621212	0.00617055	10	0.019513	-0.361614	0.011255	10	0.0355913	-0.324155	0.0115576	10	0.0365482	-0.100231	0.00279165	10	0.00882796	0.00562226	0.00132115	10	0.00417784	0.0493237
-6	-0.00706346	0.00811172	10	0.0256515	-0.165941	0.00876305	10	0.0277112	-0.768893	0.00462142	10	0.0146142	-0.42041	0.0214231	10	0.0677457	-0.561402	0.00748444	10	0.0236679	-0.259465	0.00769558	10	0.0243356	-0.618732	0.0143962	10	0.0455248	-0.632704	0.00806063	10	0.02549	-0.324112	0.0103918	10	0.0328617	-0.321607	0.00850483	10	0.0268946	-0.113937	0.00290736	10	0.00919387	-0.0152525	0.00155039	10	0.00490277	0.0310192
-5	0.00367496	0.00905305	10	0.0286282	-0.21925	0.00891287	10	0.028185	-0.707427	0.0043269	10	0.0136828	-0.432384	0.0187895	10	0.0594175	-0.466882	0.00667232	10	0.0210997	-0.216059	0.0103533	10	0.03274	-0.566125	0.0178064	10	0.0563086	-0.593596	0.00970772	10	0.0306985	-0.259572	0.00967383	10	0.0305913	-0.269773	0.00580916	10	0.0183702	-0.115808	0.00291286	10	0.00921126	0.0280126	0.0014502	10	0.00458594	0.0250437
-4	0.0172362	0.00958577	10	0.0303129	-0.256084	0.00752998	10	0.0238119	-0.601302	0.00515233	10	0.0162931	-0.385969	0.0262201	10	0.0829152	-0.34786	0.00731908	10	0.023145	-0.135917	0.0111213	10	0.0351688	-0.454776	0.0176689	10	0.0558739	-0.51538	0.00926105	10	0.029286	-0.173998	0.0111273	10	0.0351876	-0.185946	0.00553014	10	0.0174878	-0.108439	0.00257836	10	0.00815349	0.0189199	0.00155008	10	0.00490179	0.00690736
-3	0.0582448	0.0098553	10	0.0311652	-0.24981	0.00805908	10	0.025485	-0.424617	0.00608441	10	0.0192406	-0.246309	0.0360919	10	0.114132	-0.191361	0.00612881	10	0.019381	0.00394782	0.010975	10	0.034706	-0.265004	0.0190007	10	0.0600856	-0.395373	0.00987346	10	0.0312226	0.00309523	0.00960107	10	0.0303613	-0.073064	0.00719705	10	0.0227591	-0.144817	0.00345208	10	0.0109164	0.162646	0.00175441	10	0.00554794	0.0375081
-2	0.133009	0.00931815	10	0.0294666	-0.207718	0.0103529	10	0.0327387	-0.0524331	0.00690309	10	0.0218295	0.0907466	0.0487115	10	0.154039	0.146819	0.00495999	10	0.0156849	0.338611	0.00918043	10	0.0290311	0.0867236	0.0251012	10	0.0793769	-0.0993821	0.014031	10	0.0443699	0.383596	0.0130913	10	0.0413983	0.1961	0.00897521	10	0.0283821	-0.179804	0.00358337	10	0.0113316	0.321214	0.00185109	10	0.00585367	0.0774329
-1	0.265756	0.00998502	10	0.0315754	-0.126178	0.0111598	10	0.0352903	0.718143	0.00817581	10	0.0258542	0.682026	0.0390697	10	0.123549	0.861341	0.00606557	10	0.019181	1.02703	0.0108704	10	0.0343753	0.697195	0.0297328	10	0.0940234	0.565423	0.01613	10	0.0510074	1.04511	0.0189415	10	0.0598982	0.843752	0.0100852	10	0.0318922	-0.304926	0.00339078	10	0.0107226	0.315218	0.00184563	10	0.0058364	0.0907607
0	0.48438	0.0102031	10	0.032265	-0.105341	0.00993095	10	0.0314044	1.30627	0.00812066	10	0.0256798	1.06019	0.0566106	10	0.179018	1.51585	0.00904518	10	0.0286034	1.57787	0.0109644	10	0.0346726	0.970561	0.0345348	10	0.109209	0.961155	0.0108202	10	0.0342165	1.41621	0.0133129	10	0.042099	1.2743	0.0119002	10	0.0376317	-0.422259	0.0029482	10	0.00932303	0.454107	0.00134887	10	0.0042655	0.172226
1	0.558205	0.0093751	10	0.0296467	-0.210763	0.0077352	10	0.0244609	0.887633	0.00626878	10	0.0198236	1.12164	0.0502357	10	0.158859	0.967401	0.011437	10	0.036167	1.18563	0.00955495	10	0.0302154	0.497829	0.0259687	10	0.0821202	0.670694	0.00620648	10	0.0196266	0.914184	0.0115145	10	0.0364121	0.689785	0.012808	10	0.0405024	-0.455516	0.00232236	10	0.00734394	0.0770469	0.00112237	10	0.00354923	0.270777
2	0.429332	0.00805162	10	0.0254614	-0.292056	0.00656229	10	0.0207518	0.541723	0.0050257	10	0.0158927	1.68441	0.0648367	10	0.205032	-0.065851	0.0102092	10	0.0322844	0.299233	0.00481684	10	0.0152322	0.781192	0.0269241	10	0.0851415	0.874152	0.00622836	10	0.0196958	0.0788658	0.0132883	10	0.0420213	-0.195079	0.0106223	10	0.0335908	-0.39325	0.00231093	10	0.00730779	-0.164126	0.00144083	10	0.00455631	0.255298
3	0.280458	0.00606385	10	0.0191756	-0.255546	0.00582533	10	0.0184213	0.0679084	0.00550806	10	0.017418	0.590821	0.0540061	10	0.170782	-0.70969	0.00783674	10	0.0247819	-0.394212	0.00441695	10	0.0139676	0.287574	0.0270639	10	0.0855836	0.286505	0.00598345	10	0.0189213	-0.532269	0.0142178	10	0.0449607	-0.771229	0.00949145	10	0.0300146	-0.330859	0.0025295	10	0.00799898	-0.263985	0.00150976	10	0.00477429	0.129632
4	0.216427	0.00501193	10	0.0158491	-0.0972076	0.00576156	10	0.0182197	-0.35684	0.00567432	10	0.0179438	-0.413185	0.0302511	10	0.0956624	-0.782264	0.00919504	10	0.0290773	-0.67197	0.00966708	10	0.03057	-0.483944	0.0292876	10	0.0926156	-0.440578	0.00894029	10	0.0282717	-0.721353	0.0123798	10	0.0391483	-0.917415	0.00958823	10	0.0303206	-0.33257	0.00261211	10	0.00826022	-0.38866	0.00172586	10	0.00545766	0.11144
5	0.190892	0.00546687	10	0.0172878	0.0100824	0.00550559	10	0.0174102	-0.543516	0.00519076	10	0.0164146	-1.05488	0.0241253	10	0.0762909	-0.404968	0.0156607	10	0.0495235	-0.452051	0.0140011	10	0.0442755	-1.02702	0.0266095	10	0.0841465	-0.928276	0.00830083	10	0.0262495	-0.493051	0.00850877	10	0.0269071	-0.463244	0.00946081	10	0.0299177	-0.346837	0.00317012	10	0.0100248	-0.257385	0.00138781	10	0.00438862	0.184554
6	0.100639	0.00630426	10	0.0199358	-0.00891414	0.00543333	10	0.0171817	-0.497302	0.00464176	10	0.0146785	-1.18903	0.0342693	10	0.108369	0.359955	0.0168767	10	0.0533688	0.265726	0.0178084	10	0.056315	-1.08469	0.0189491	10	0.0599224	-0.927462	0.00906911	10	0.0286791	0.119135	0.0165262	10	0.0522605	0.457077	0.0177454	10	0.0561158	-0.354166	0.00375667	10	0.0118796	-0.117868	0.00166674	10	0.00527068	0.222179
7	-0.00621329	0.00512763	10	0.016215	-0.111566	0.00456442	10	0.014434	-0.234402	0.00364536	10	0.0115277	-0.87891	0.0265509	10	0.0839612	1.12633	0.0098586	10	0.0311756	1.06276	0.0169095	10	0.0534724	-0.658125	0.02142	10	0.067736	-0.460153	0.00978224	10	0.0309342	0.841882	0.0193542	10	0.0612035	1.21703	0.0261342	10	0.0826436	-0.364182	0.00449455	10	0.014213	-0.0117687	0.00163302	10	0.00516407	0.197678
8	-0.0861114	0.00430585	10	0.0136163	-0.217499	0.00505718	10	0.0159922	0.00805067	0.00472886	10	0.014954	-0.290702	0.0338342	10	0.106993	1.59571	0.010404	10	0.0329002	1.45513	0.011251	10	0.0355789	-0.121416	0.0227643	10	0.071987	0.11455	0.00861391	10	0.0272396	1.29411	0.0155118	10	0.0490527	1.56749	0.0177306	10	0.0560691	-0.389672	0.00527883	10	0.0166931	0.0953792	0.0012339	10	0.00390194	0.150789
9	-0.105199	0.00468894	10	0.0148277	-0.264157	0.00600657	10	0.0189944	0.158796	0.00456346	10	0.0144309	0.155416	0.0343641	10	0.108669	1.69467	0.0107795	10	0.0340878	1.43698	0.0133535	10	0.0422275	0.344869	0.0208696	10	0.0659955	0.53714	0.00562303	10	0.0177816	1.41593	0.0107882	10	0.0341153	1.54224	0.0121051	10	0.0382796	-0.424656	0.00536853	10	0.0169768	0.102193	0.00120929	10	0.0038241	0.0813512
10	-0.0778052	0.00553697	10	0.0175094	-0.261347	0.00714837	10	0.0226051	0.118236	0.00457483	10	0.0144669	0.238425	0.0468456	10	0.148139	1.59667	0.00969184	10	0.0306483	1.29812	0.0132375	10	0.0418605	0.438842	0.0134889	10	0.0426555	0.549356	0.00707788	10	0.0223822	1.33164	0.0109158	10	0.0345188	1.35737	0.0145736	10	0.0460858	-0.447883	0.00460687	10	0.0145682	0.0760828	0.00132292	10	0.00418344	0.0519991
11	-0.0241918	0.00590701	10	0.0186796	-0.213675	0.00812518	10	0.0256941	-0.0486182	0.00357676	10	0.0113107	0.155667	0.0332584	10	0.105172	1.43363	0.00819269	10	0.0259075	1.13713	0.00911296	10	0.0288177	0.213962	0.0115062	10	0.0363858	0.347191	0.0090863	10	0.0287334	1.16273	0.0134653	10	0.0425811	1.18668	0.0134765	10	0.0426166	-0.449898	0.00374565	10	0.0118448	0.0411934	0.00147902	10	0.00467707	0.0216002
12	0.0253492	0.00638816	10	0.0202011	-0.155281	0.0089702	10	0.0283663	-0.176402	0.00370103	10	0.0117037	-0.104229	0.0333082	10	0.10533	1.31162	0.0100057	10	0.0316409	0.970541	0.0104482	10	0.0330401	0.0430009	0.0165527	10	0.0523442	0.114005	0.00920422	10	0.0291063	1.00794	0.0147297	10	0.0465795	1.04898	0.0167665	10	0.0530203	-0.431968	0.00410421	10	0.0129786	-0.00792447	0.0013432	10	0.00424757	-0.0114331
13	0.0649423	0.00717676	10	0.0226949	-0.0979153	0.00945255	10	0.0298916	-0.202105	0.00391593	10	0.0123832	-0.162102	0.0383025	10	0.121123	1.18665	0.0106583	10	0.0337045	0.832615	0.0124244	10	0.0392895	-0.0883498	0.0177589	10	0.0561586	-0.0198472	0.010155	10	0.0321128	0.879169	0.0120166	10	0.0379999	0.946005	0.0190618	10	0.0602785	-0.403284	0.0047694	10	0.0150822	-0.0304821	0.00157626	10	0.00498457	-0.0426878
14	0.0820755	0.00732324	10	0.0231581	-0.0520774	0.00973233	10	0.0307763	-0.120882	0.00312208	10	0.00987287	-0.167552	0.0346417	10	0.109547	1.07106	0.00987621	10	0.0312313	0.720872	0.009457	10	0.0299057	-0.110938	0.0102404	10	0.032383	-0.00641467	0.00452422	10	0.0143068	0.777175	0.0108223	10	0.034223	0.822942	0.0224318	10	0.0709357	-0.368293	0.0045889	10	0.0145114	-0.0357737	0.00171819	10	0.00543339	-0.0276747
15	0.0786354	0.00816256	10	0.0258123	-0.0162455	0.00936901	10	0.0296274	-0.0150269	0.0033782	10	0.0106828	-0.213022	0.0321112	10	0.101545	1.01011	0.00975061	10	0.0308341	0.640742	0.0099519	10	0.0314707	-0.0347651	0.0170544	10	0.0539306	0.0322992	0.00317612	10	0.0100438	0.651374	0.0105174	10	0.033259	0.717831	0.0220206	10	0.0696354	-0.352258	0.00333388	10	0.0105426	-0.0368629	0.00115955	10	0.00366682	-0.0189518
16	0.0491182	0.00772034	10	0.0244139	-0.000416161	0.00761808	10	0.0240905	0.080796	0.00335463	10	0.0106083	-0.0778028	0.026168	10	0.0827505	0.908056	0.00958885	10	0.0303226	0.583818	0.00960943	10	0.0303877	0.118188	0.0231727	10	0.0732786	0.110971	0.00698154	10	0.0220776	0.549529	0.00909636	10	0.0287652	0.635614	0.0207627	10	0.0656575	-0.346746	0.00354388	10	0.0112067	-0.0237259	0.00129992	10	0.0041107	-0.0147796
17	0.00120277	0.0060624	10	0.019171	-0.00323111	0.00603541	10	0.0190856	0.117963	0.00463923	10	0.0146705	-0.144087	0.0373294	10	0.118046	0.780491	0.00977328	10	0.0309058	0.510152	0.00840042	10	0.0265644	0.132262	0.0126372	10	0.0399622	0.128965	0.00873499	10	0.0276225	0.479487	0.00779364	10	0.0246457	0.583237	0.0150069	10	0.0474559	-0.354278	0.00321226	10	0.0101581	-0.015439	0.0014768	10	0.00467005	-0.0128115
18	-0.0453907	0.00370816	10	0.0117262	-0.0097095	0.00465997	10	0.0147361	0.131213	0.00480946	10	0.0152089	-0.237017	0.0419818	10	0.132758	0.669287	0.00948419	10	0.0299917	0.420462	0.0127027	10	0.0401696	0.0861674	0.00896127	10	0.028338	0.10512	0.00929005	10	0.0293777	0.422333	0.00687636	10	0.021745	0.505189	0.0156877	10	0.0496088	-0.360538	0.00235307	10	0.00744105	-0.0172646	0.00153153	10	0.00484313	-0.0249515
19	-0.0616712	0.00396694	10	0.0125446	-0.0202674	0.00465236	10	0.014712	0.122055	0.00394343	10	0.0124702	-0.236117	0.0320068	10	0.101214	0.530923	0.0110037	10	0.0347968	0.341172	0.0140074	10	0.0442954	0.015368	0.011253	10	0.0355853	0.0776612	0.00847937	10	0.0268141	0.363003	0.00440004	10	0.0139141	0.396625	0.0160958	10	0.0508993	-0.339337	0.00184824	10	0.00584465	-0.0148894	0.00175109	10	0.00553743	-0.0448752
20	-0.0496585	0.00383918	10	0.0121405	-0.0274074	0.00292081	10	0.00923641	0.0793917	0.00315822	10	0.00998717	-0.344805	0.0185345	10	0.0586111	0.408776	0.0104893	10	0.0331699	0.260212	0.013343	10	0.0421942	-0.0905702	0.0102302	10	0.0323507	0.0257761	0.00836993	10	0.026468	0.33931	0.00774044	10	0.0244774	0.290512	0.0183354	10	0.0579815	-0.264219	0.00316069	10	0.00999497	-0.00916611	0.00109006	10	0.00344706	-0.0919994
[truncated: 3 more columns]

## Sheet: ED11c
Wt rDA
	CI_mean	CI_sem	CI_size	CI_std	CO_mean	CO_sem	CO_size	CO_std	SIAA_mean	SIAA_sem	SIAA_size	SIAA_std	SIAB_mean	SIAB_sem	SIAB_size	SIAB_std	SIAa_mean	SIAa_sem	SIAa_size	SIAa_std	SIAb_mean	SIAb_sem	SIAb_size	SIAb_std	SIaA_mean	SIaA_sem	SIaA_size	SIaA_std	SIaB_mean	SIaB_sem	SIaB_size	SIaB_std	SIaa_mean	SIaa_sem	SIaa_size	SIaa_std	SIab_mean	SIab_sem	SIab_size	SIab_std	SO_mean	SO_sem	SO_size	SO_std	sl_mean	sl_sem	sl_size	sl_std	spnnrOff_mean
-20	-0.212764	0.00596467	10	0.0188619	-0.0409434	0.00381477	10	0.0120634	-0.0571182	0.00393007	10	0.012428	-0.0151674	0.0357444	10	0.113034	-0.0621773	0.0130374	10	0.0412279	0.0553238	0.0160412	10	0.0507267	0.188271	0.0245088	10	0.0775035	0.184484	0.00867224	10	0.027424	0.0221872	0.0205288	10	0.0649176	0.187677	0.0221203	10	0.0699504	-0.120488	0.0029604	10	0.00936159	-0.00786748	0.000747191	10	0.00236282	0.017182
-19	-0.0947408	0.00515687	10	0.0163075	-0.082297	0.00773685	10	0.0244661	-0.0264398	0.00429612	10	0.0135855	-0.00527521	0.0450344	10	0.142411	-0.0519624	0.0132589	10	0.0419284	0.12247	0.0147857	10	0.0467566	0.120385	0.0242807	10	0.0767824	0.260381	0.0156845	10	0.0495988	0.0952944	0.0194126	10	0.061388	0.208998	0.0201858	10	0.0638332	-0.145009	0.00162029	10	0.00512379	-0.0208022	0.00156581	10	0.00495152	0.0176828
-18	-0.0803262	0.00572414	10	0.0181013	-0.0880445	0.00994967	10	0.0314636	-0.00391846	0.00593863	10	0.0187796	-0.0924491	0.0273972	10	0.0866374	0.0255024	0.0165951	10	0.0524782	0.111143	0.0133222	10	0.0421284	0.175441	0.0209876	10	0.0663686	0.324336	0.0176805	10	0.0559107	0.153819	0.0186555	10	0.0589937	0.307095	0.0233068	10	0.0737025	-0.14377	0.00347055	10	0.0109748	-0.0306266	0.0020593	10	0.00651207	0.0152915
-17	-0.105099	0.00729326	10	0.0230633	-0.0862132	0.00941654	10	0.0297777	0.0814093	0.00561396	10	0.0177529	-0.16354	0.0296064	10	0.0936237	0.0337629	0.0140893	10	0.0445542	0.193384	0.0161584	10	0.0510974	0.270529	0.0308038	10	0.0974103	0.421319	0.0151271	10	0.0478361	0.131239	0.0203016	10	0.0641994	0.353874	0.0175108	10	0.0553739	-0.182619	0.00408445	10	0.0129162	-0.0355604	0.0016494	10	0.00521586	-0.0233707
-16	-0.129243	0.0101333	10	0.0320443	-0.10816	0.0107831	10	0.0340991	0.175978	0.00689566	10	0.021806	0.13525	0.0381017	10	0.120488	0.175002	0.0117159	10	0.0370489	0.21048	0.00871751	10	0.0275672	0.402507	0.0296998	10	0.0939191	0.492869	0.0155488	10	0.0491695	0.283501	0.0156856	10	0.0496022	0.380804	0.0144497	10	0.0456941	-0.190912	0.0037706	10	0.0119237	-0.0352865	0.00160143	10	0.00506417	0.0279396
-15	-0.126503	0.0104617	10	0.0330828	-0.107812	0.0104828	10	0.0331495	0.294285	0.00651297	10	0.0205958	0.193662	0.0454353	10	0.143679	0.23862	0.0104016	10	0.0328929	0.200325	0.0158508	10	0.0501246	0.457987	0.0358762	10	0.11345	0.501903	0.013566	10	0.0428994	0.405525	0.0176791	10	0.0559061	0.454421	0.0135698	10	0.0429115	-0.225123	0.00386013	10	0.0122068	-0.0397525	0.00127701	10	0.00403826	0.0521474
-14	-0.118129	0.0105589	10	0.0333902	-0.134556	0.0120844	10	0.0382143	0.369881	0.00977146	10	0.0309001	0.215264	0.0449439	10	0.142125	0.337072	0.0119564	10	0.0378094	0.150648	0.0241199	10	0.0762739	0.463152	0.0341789	10	0.108083	0.59034	0.012148	10	0.0384154	0.406075	0.013464	10	0.0425768	0.500999	0.0169023	10	0.0534499	-0.247596	0.00505482	10	0.0159847	-0.04057	0.00197157	10	0.00623465	-0.000820309
-13	-0.103309	0.0122783	10	0.0388274	-0.186942	0.0136227	10	0.0430789	0.456017	0.00904686	10	0.0286087	0.108585	0.0420829	10	0.133078	0.367781	0.0104685	10	0.0331044	0.0979844	0.0169882	10	0.0537214	0.559756	0.0337247	10	0.106647	0.650784	0.0161901	10	0.0511977	0.416071	0.0151933	10	0.0480455	0.54644	0.0162156	10	0.0512781	-0.264008	0.0061953	10	0.0195913	-0.0403214	0.00171637	10	0.00542763	-0.0194433
-12	-0.0753885	0.0126869	10	0.0401195	-0.190392	0.0136783	10	0.0432545	0.486595	0.00867006	10	0.0274172	0.0700956	0.0438578	10	0.138691	0.402078	0.00845828	10	0.0267474	0.11972	0.0172659	10	0.0545995	0.528273	0.0237931	10	0.0752403	0.61384	0.0171932	10	0.0543698	0.351575	0.0150804	10	0.0476883	0.454958	0.0171349	10	0.0541854	-0.295029	0.00532946	10	0.0168532	-0.042974	0.00152152	10	0.00481147	-0.0222035
-11	-0.0347728	0.0136539	10	0.0431773	-0.202827	0.0117665	10	0.0372089	0.481178	0.00750848	10	0.0237439	-0.0749265	0.0183911	10	0.0581577	0.368007	0.0127277	10	0.0402486	0.151493	0.0125832	10	0.0397915	0.501575	0.0292255	10	0.0924191	0.659448	0.0129911	10	0.0410813	0.334024	0.0172664	10	0.0546012	0.392519	0.0156249	10	0.0494103	-0.309102	0.0044376	10	0.0140329	-0.0344941	0.00129523	10	0.00409588	-0.00510344
-10	-0.0140818	0.0122638	10	0.0387816	-0.218057	0.0122085	10	0.0386066	0.469867	0.00712149	10	0.0225201	0.114424	0.0207714	10	0.065685	0.353509	0.0150751	10	0.0476717	0.0938212	0.0139844	10	0.0442225	0.417079	0.0304131	10	0.0961748	0.672123	0.0101987	10	0.032251	0.314479	0.0144349	10	0.0456471	0.426641	0.0129106	10	0.0408269	-0.329805	0.00337229	10	0.0106641	-0.0290183	0.00146371	10	0.00462865	0.0180514
-9	0.0340846	0.0117315	10	0.0370982	-0.228344	0.0124213	10	0.0392795	0.436655	0.00675351	10	0.0213565	0.0986181	0.0312876	10	0.09894	0.396281	0.0127247	10	0.040239	0.0290641	0.0163191	10	0.0516055	0.596812	0.0303776	10	0.0960625	0.681122	0.011417	10	0.0361037	0.342177	0.0115151	10	0.0364139	0.366215	0.0123039	10	0.0389083	-0.35327	0.0057514	10	0.0181875	-0.0291081	0.00186858	10	0.00590898	0.00767675
-8	0.0736567	0.0112783	10	0.035665	-0.251351	0.0115047	10	0.036381	0.398313	0.00494821	10	0.0156476	-0.0688075	0.0262092	10	0.0828808	0.344358	0.0104589	10	0.0330741	0.0396952	0.0134315	10	0.042474	0.5807	0.0267346	10	0.0845423	0.634963	0.0136261	10	0.0430896	0.323978	0.0118353	10	0.0374265	0.459945	0.0141585	10	0.0447731	-0.386732	0.00492071	10	0.0155607	-0.0310492	0.00157924	10	0.004994	-0.0214041
-7	0.115195	0.0107497	10	0.0339935	-0.238057	0.00937089	10	0.0296333	0.387206	0.00579932	10	0.018339	0.13325	0.0399458	10	0.12632	0.307522	0.0138418	10	0.0437718	0.111591	0.0137095	10	0.0433532	0.623085	0.0240236	10	0.0759692	0.695252	0.0118336	10	0.0374212	0.397594	0.0167093	10	0.0528393	0.557356	0.0247706	10	0.0783317	-0.409194	0.00382576	10	0.0120981	-0.0344917	0.00118231	10	0.0037388	-0.0362289
-6	0.115446	0.00978426	10	0.0309406	-0.261703	0.00890374	10	0.0281561	0.405246	0.00624093	10	0.0197356	-0.0230099	0.0436815	10	0.138133	0.417346	0.00835688	10	0.0264268	0.165808	0.0113427	10	0.0358689	0.629333	0.0176885	10	0.055936	0.704149	0.0116192	10	0.036743	0.509933	0.0128473	10	0.0406266	0.687665	0.021394	10	0.0676538	-0.423416	0.00488875	10	0.0154596	-0.0464214	0.000957609	10	0.00302823	-0.0107974
-5	0.0879179	0.00843293	10	0.0266673	-0.286422	0.00869514	10	0.0274964	0.518287	0.00722243	10	0.0228393	0.000325197	0.0396213	10	0.125294	0.475852	0.0102607	10	0.0324472	0.239955	0.0132466	10	0.0418893	0.696776	0.0251703	10	0.0795955	0.796372	0.00922038	10	0.0291574	0.646425	0.0111654	10	0.0353081	0.724771	0.0174288	10	0.0551146	-0.444324	0.00413654	10	0.0130809	-0.039259	0.00129652	10	0.00409995	0.0158666
-4	0.084383	0.00799199	10	0.0252729	-0.320207	0.00924044	10	0.0292209	0.582677	0.00734158	10	0.0232161	0.244193	0.0223935	10	0.0708145	0.50076	0.0115239	10	0.0364418	0.362509	0.0101689	10	0.032157	0.781698	0.0228757	10	0.0723394	0.8555	0.00778961	10	0.0246329	0.749765	0.0134508	10	0.0425351	0.848537	0.0210897	10	0.0666914	-0.42557	0.00353545	10	0.0111801	-0.0362713	0.00211887	10	0.00670046	0.0300493
-3	0.0717907	0.00765321	10	0.0242016	-0.342065	0.00895205	10	0.0283089	0.582052	0.00724219	10	0.0229018	0.0299402	0.031848	10	0.100712	0.545103	0.0125559	10	0.0397051	0.41539	0.00930325	10	0.0294195	0.681251	0.0358017	10	0.113215	0.860259	0.0100989	10	0.0319355	0.776824	0.0150754	10	0.0476726	0.866171	0.0108107	10	0.0341864	-0.408647	0.00425378	10	0.0134516	-0.0104342	0.00265789	10	0.00840499	0.00449786
-2	0.0394526	0.00809213	10	0.0255896	-0.385065	0.00920009	10	0.0290932	0.487582	0.00459547	10	0.0145321	-0.102781	0.0323147	10	0.102188	0.480042	0.0119537	10	0.0378009	0.254494	0.0118338	10	0.0374218	0.599405	0.0307822	10	0.097342	0.744531	0.00798894	10	0.0252633	0.703162	0.0152677	10	0.0482807	0.738308	0.0207314	10	0.0655584	-0.379668	0.00395545	10	0.0125082	0.0608263	0.00293223	10	0.00927254	-0.0322568
-1	0.0181147	0.00743787	10	0.0235206	-0.420842	0.00814103	10	0.0257442	0.230809	0.00530148	10	0.0167647	-0.215505	0.0449387	10	0.142109	0.175881	0.0115279	10	0.0364544	0.0650157	0.0175786	10	0.0555885	0.452746	0.0188703	10	0.0596732	0.425604	0.0110335	10	0.0348911	0.488322	0.0148835	10	0.0470658	0.471876	0.0143933	10	0.0455157	-0.292489	0.00411531	10	0.0130137	0.0958441	0.00326879	10	0.0103368	-0.0616949
0	0.0401	0.00746831	10	0.0236169	-0.40716	0.00782775	10	0.0247535	-0.0397578	0.00608724	10	0.0192495	-0.441269	0.0352136	10	0.111355	-0.0208458	0.0112351	10	0.0355284	-0.123435	0.0166409	10	0.0526232	0.125665	0.0154731	10	0.0489304	0.104721	0.0092585	10	0.029278	0.205107	0.0122194	10	0.038641	0.210124	0.026036	10	0.082333	-0.0914238	0.00489756	10	0.0154874	0.194443	0.00251533	10	0.00795416	-0.165906
1	0.145762	0.00799427	10	0.0252801	-0.391262	0.00857316	10	0.0271107	-0.248722	0.00623196	10	0.0197072	-0.471385	0.0352677	10	0.111526	-0.212544	0.012945	10	0.0409356	-0.306322	0.0135746	10	0.0429266	-0.148316	0.0170935	10	0.0540544	-0.0986687	0.00822611	10	0.0260132	0.069697	0.0170666	10	0.0539692	-0.046818	0.0208263	10	0.0658585	0.0446082	0.00517262	10	0.0163572	0.17797	0.00151987	10	0.00480625	-0.415882
2	0.24485	0.00822851	10	0.0260208	-0.396326	0.00766549	10	0.0242404	-0.430457	0.00606128	10	0.0191674	-0.242711	0.0554214	10	0.175258	-0.521287	0.0170178	10	0.053815	-0.494556	0.0144467	10	0.0456844	-0.322775	0.0231808	10	0.0733042	-0.177895	0.00942134	10	0.0297929	-0.13399	0.0169355	10	0.0535547	-0.309554	0.0173349	10	0.0548177	0.0857297	0.0050695	10	0.0160312	0.126234	0.000833979	10	0.00263727	-0.505547
3	0.354802	0.00952231	10	0.0301122	-0.44123	0.00903307	10	0.0285651	-0.211928	0.00616035	10	0.0194807	0.55212	0.0588749	10	0.186179	-0.905634	0.010777	10	0.0340798	-0.65999	0.0181379	10	0.057357	0.309562	0.0408093	10	0.12905	0.492819	0.0148978	10	0.0471109	-0.359987	0.0194626	10	0.0615462	-0.600509	0.0208649	10	0.0659805	0.05717	0.00409107	10	0.0129371	0.0745794	0.00146668	10	0.00463804	-0.475392
4	0.444878	0.00880845	10	0.0278548	-0.448558	0.0122119	10	0.0386175	0.288907	0.00870653	10	0.0275325	0.949979	0.0439108	10	0.138858	-1.32337	0.0167006	10	0.0528119	-0.917455	0.0171438	10	0.0542134	1.12526	0.0391663	10	0.123855	1.12057	0.0164888	10	0.0521422	-0.5577	0.0192682	10	0.0609315	-0.821441	0.0294267	10	0.0930553	0.0183307	0.00377933	10	0.0119513	0.0270797	0.00225655	10	0.00713584	-0.36396
5	0.5307	0.0108359	10	0.0342663	-0.381392	0.0121057	10	0.0382815	0.607829	0.00764081	10	0.0241624	1.09118	0.0552324	10	0.17466	-1.64735	0.00746795	10	0.0236157	-1.04309	0.0215594	10	0.0681767	1.42948	0.0338101	10	0.106917	1.21135	0.0172951	10	0.0546919	-0.668521	0.0150231	10	0.0475071	-0.852484	0.0238829	10	0.0755244	-0.000448493	0.0041665	10	0.0131756	-0.00663006	0.0017564	10	0.00555422	-0.345206
6	0.583356	0.0106623	10	0.0337171	-0.27414	0.0113937	10	0.0360302	0.649248	0.00779707	10	0.0246565	0.82406	0.0486467	10	0.153834	-1.75806	0.0185542	10	0.0586734	-1.05841	0.030871	10	0.0976228	1.33628	0.0248989	10	0.0787373	1.001	0.0147866	10	0.0467593	-0.662567	0.0141942	10	0.0448859	-0.868059	0.0236951	10	0.0749306	-0.0666145	0.00514771	10	0.0162785	-0.0274667	0.00143382	10	0.00453413	-0.261236
7	0.596457	0.0102806	10	0.03251	-0.175567	0.0102535	10	0.0324244	0.598436	0.00813175	10	0.0257148	0.533908	0.0398186	10	0.125917	-1.70935	0.0138595	10	0.0438276	-0.979667	0.0281843	10	0.0891264	1.0245	0.0195777	10	0.0619101	0.845569	0.011164	10	0.0353036	-0.615103	0.0228007	10	0.072102	-0.703769	0.0239208	10	0.0756443	-0.119539	0.00349082	10	0.011039	-0.0418558	0.00175661	10	0.0055549	-0.209299
8	0.539756	0.00991444	10	0.0313522	-0.106008	0.0100169	10	0.0316762	0.564901	0.00635064	10	0.0200825	0.481559	0.0541693	10	0.171298	-1.61615	0.0128324	10	0.0405796	-0.833608	0.0273367	10	0.0864463	0.938469	0.0232074	10	0.0733882	0.730666	0.0128216	10	0.0405455	-0.530113	0.015285	10	0.0483355	-0.557553	0.0195443	10	0.0618045	-0.179895	0.0030182	10	0.00954439	-0.0452025	0.00145247	10	0.00459311	-0.115403
9	0.462432	0.00843596	10	0.0266769	-0.036758	0.00852553	10	0.0269601	0.569769	0.00684296	10	0.0216393	0.580416	0.0593722	10	0.187751	-1.33373	0.0156525	10	0.0494975	-0.68314	0.0229834	10	0.0726799	0.799229	0.0212819	10	0.0672993	0.688844	0.0112649	10	0.0356226	-0.36446	0.0152384	10	0.0481879	-0.497897	0.017079	10	0.0540087	-0.232318	0.0034179	10	0.0108083	-0.0491479	0.00127473	10	0.00403106	-0.032066
10	0.347008	0.0105871	10	0.0334795	0.0327106	0.00812519	10	0.0256941	0.571545	0.00723748	10	0.0228869	0.664089	0.0547305	10	0.173073	-1.09764	0.0140274	10	0.0443585	-0.578907	0.0150811	10	0.0476905	0.655916	0.0125691	10	0.039747	0.69387	0.0117363	10	0.0371134	-0.280871	0.0119568	10	0.0378106	-0.394081	0.016103	10	0.0509222	-0.283829	0.00546772	10	0.0172905	-0.0430629	0.00154151	10	0.0048747	-0.0536848
11	0.230146	0.0114671	10	0.0362622	0.0718955	0.00953957	10	0.0301668	0.546176	0.00714087	10	0.0225814	0.636183	0.0341239	10	0.107909	-0.847594	0.011077	10	0.0350286	-0.48667	0.0248933	10	0.0787196	0.575611	0.022629	10	0.0715591	0.613655	0.0109923	10	0.0347608	-0.175336	0.0124218	10	0.039281	-0.299353	0.0221456	10	0.0700306	-0.310998	0.004802	10	0.0151852	-0.0232339	0.00207931	10	0.00657535	-0.0638186
12	0.122762	0.0118534	10	0.0374836	0.118127	0.00997366	10	0.0315395	0.477626	0.00676835	10	0.0214034	0.425822	0.0280657	10	0.0887514	-0.602448	0.00908281	10	0.0287224	-0.330111	0.02239	10	0.0708034	0.537111	0.0234097	10	0.074028	0.526604	0.0108893	10	0.034435	-0.218581	0.0168085	10	0.0531533	-0.196972	0.0244126	10	0.0771993	-0.279645	0.00366582	10	0.0115923	-0.00161059	0.00266494	10	0.00842729	-0.108244
13	0.0822785	0.0124609	10	0.0394047	0.123817	0.0085272	10	0.0269654	0.372548	0.00675416	10	0.0213585	0.508373	0.055226	10	0.17464	-0.455927	0.0133678	10	0.0422725	-0.216058	0.0186498	10	0.0589759	0.395981	0.0387425	10	0.122515	0.370125	0.0103111	10	0.0326065	-0.204686	0.0119775	10	0.0378763	-0.065429	0.0181217	10	0.0573059	-0.262658	0.00369056	10	0.0116706	0.0141107	0.00279269	10	0.00883128	-0.0846255
14	0.0682481	0.0116938	10	0.0369789	0.128506	0.00706443	10	0.0223397	0.286144	0.00493392	10	0.0156024	0.285247	0.0227795	10	0.072035	-0.341598	0.0132538	10	0.0419123	-0.154167	0.0232073	10	0.0733881	0.271837	0.0288005	10	0.091075	0.356429	0.00667676	10	0.0211138	-0.0979838	0.0172353	10	0.0545027	-0.0388548	0.0228713	10	0.0723254	-0.224121	0.0051077	10	0.016152	0.0240047	0.00210502	10	0.00665666	-0.119167
15	0.0821776	0.01008	10	0.0318758	0.115094	0.00759266	10	0.0240101	0.225474	0.00514953	10	0.0162842	0.233629	0.020632	10	0.065244	-0.291521	0.0110684	10	0.0350013	-0.0466734	0.0131047	10	0.0414406	0.251663	0.0330993	10	0.104669	0.365426	0.00846784	10	0.0267777	-0.0897095	0.0151915	10	0.0480397	-0.0347147	0.0147778	10	0.0467315	-0.166395	0.0043262	10	0.0136806	0.0415086	0.00197793	10	0.00625476	-0.138092
16	0.0831722	0.0098573	10	0.0311715	0.110408	0.00673284	10	0.0212911	0.212228	0.00491616	10	0.0155463	0.0844327	0.0274815	10	0.0869041	-0.183223	0.0156692	10	0.0495502	-0.0338796	0.0126003	10	0.0398457	0.325438	0.0253811	10	0.0802619	0.348803	0.00968745	10	0.0306344	-0.018581	0.0121845	10	0.0385307	-0.0527279	0.0167641	10	0.0530128	-0.14359	0.00378374	10	0.0119652	0.0546211	0.0016162	10	0.00511087	-0.13044
17	0.0667253	0.00785344	10	0.0248348	0.0912446	0.00656339	10	0.0207553	0.166001	0.00520355	10	0.0164551	-0.066232	0.0384936	10	0.121727	-0.0860986	0.014855	10	0.0469757	0.0220755	0.0128757	10	0.0407166	0.263279	0.0182419	10	0.0576861	0.332205	0.0128687	10	0.0406945	0.020928	0.012058	10	0.0381308	0.129849	0.0165983	10	0.0524885	-0.115648	0.0039767	10	0.0125754	0.062628	0.0021522	10	0.00680585	-0.230018
18	0.0414272	0.00828755	10	0.0262075	0.080121	0.0056879	10	0.0179867	0.14381	0.00749115	10	0.0236891	0.0925609	0.0329639	10	0.104241	-0.11412	0.014654	10	0.0463401	0.0887265	0.00921003	10	0.0291247	0.290596	0.019848	10	0.0627649	0.309097	0.00851902	10	0.0269395	0.0516351	0.0114442	10	0.0361897	0.0830447	0.0118234	10	0.037389	-0.0967725	0.00383737	10	0.0121348	0.069881	0.00218333	10	0.00690431	-0.235049
19	0.026318	0.00741527	10	0.0234491	0.0760834	0.00457609	10	0.0144709	0.0887976	0.00670739	10	0.0212106	-0.0516578	0.0322184	10	0.101883	-0.0917071	0.0165139	10	0.0522217	0.0412223	0.0156154	10	0.0493802	0.253719	0.0147979	10	0.0467949	0.271556	0.0109394	10	0.0345936	0.0206717	0.00954624	10	0.0301879	0.0332864	0.0191125	10	0.0604392	-0.0940634	0.00334353	10	0.0105732	0.0634651	0.00236348	10	0.00747398	-0.110287
20	0.00345682	0.0055367	10	0.0175086	0.0580484	0.00257277	10	0.00813582	0.0647458	0.0065487	10	0.0207088	-0.0491291	0.0248505	10	0.0785842	-0.0538663	0.0125491	10	0.0396837	0.121369	0.00740382	10	0.0234129	0.239967	0.0212452	10	0.0671833	0.17278	0.0120298	10	0.0380414	0.0538269	0.0166058	10	0.0525123	0.0767485	0.0115545	10	0.0365384	0.183088	0.00568831	10	0.017988	0.0359723	0.0018035	10	0.00570318	-0.00842597
FF rDA
	CI_mean	CI_sem	CI_size	CI_std	CO_mean	CO_sem	CO_size	CO_std	SIAA_mean	SIAA_sem	SIAA_size	SIAA_std	SIAB_mean	SIAB_sem	SIAB_size	SIAB_std	SIAa_mean	SIAa_sem	SIAa_size	SIAa_std	SIAb_mean	SIAb_sem	SIAb_size	SIAb_std	SIaA_mean	SIaA_sem	SIaA_size	SIaA_std	SIaB_mean	SIaB_sem	SIaB_size	SIaB_std	SIaa_mean	SIaa_sem	SIaa_size	SIaa_std	SIab_mean	SIab_sem	SIab_size	SIab_std	SO_mean	SO_sem	SO_size	SO_std	sl_mean	sl_sem	sl_size	sl_std	spnnrOff_mean
-20	-0.176941	0.00462654	10	0.0146304	-0.0198633	0.00311587	10	0.00985323	-0.0488423	0.00628635	10	0.0198792	0.0281473	0.0560335	10	0.177194	-0.169069	0.0163514	10	0.0517077	-0.106616	0.0161721	10	0.0511406	0.153068	0.0352818	10	0.111571	0.21793	0.0160607	10	0.0507885	0.142718	0.0160024	10	0.0506039	0.152303	0.0147436	10	0.0466234	-0.0856196	0.00310463	10	0.0098177	-0.00776639	0.00135304	10	0.00427868	-0.0612591
-19	-0.17911	0.00324991	10	0.0102771	-0.0677576	0.00621573	10	0.0196559	-0.0458432	0.00420644	10	0.0133019	0.113465	0.0313686	10	0.0991963	-0.18822	0.0183941	10	0.0581673	-0.0445759	0.0140616	10	0.0444668	0.109211	0.0429291	10	0.135754	0.188511	0.00723957	10	0.0228935	0.15478	0.011454	10	0.0362208	0.163832	0.0248556	10	0.0786003	-0.0872859	0.00315526	10	0.00997781	-0.0160907	0.00198123	10	0.00626521	-0.0678717
-18	-0.160146	0.00447294	10	0.0141447	-0.0901677	0.00852367	10	0.0269542	-0.00233226	0.00383396	10	0.012124	0.265448	0.0425962	10	0.134701	-0.119309	0.00856382	10	0.0270812	0.0160889	0.0178118	10	0.0563258	0.206501	0.0439935	10	0.13912	0.267067	0.00947707	10	0.0299691	0.142668	0.0114769	10	0.036293	0.234188	0.0146848	10	0.0464375	-0.105371	0.00259055	10	0.00819204	-0.0202985	0.00227896	10	0.0072067	-0.100022
-17	-0.126677	0.00771759	10	0.0244052	-0.132077	0.010387	10	0.0328466	0.0576416	0.00333495	10	0.010546	0.20869	0.0324118	10	0.102495	-0.066582	0.0103992	10	0.0328852	0.0357485	0.016966	10	0.0536511	0.257937	0.0322477	10	0.101976	0.313917	0.0117381	10	0.0371193	0.121784	0.0192608	10	0.060908	0.28474	0.0220768	10	0.0698131	-0.131151	0.0051248	10	0.016206	-0.0123488	0.00235329	10	0.00744174	-0.0526844
-16	-0.093047	0.00902126	10	0.0285277	-0.172016	0.0110925	10	0.0350776	0.120352	0.00445111	10	0.0140757	0.168146	0.0579242	10	0.183172	0.0289154	0.00947114	10	0.0299504	0.0946321	0.0190711	10	0.0603081	0.312768	0.0275188	10	0.0870221	0.373903	0.0154701	10	0.0489208	0.140078	0.0150353	10	0.0475458	0.232802	0.0241644	10	0.0764146	-0.143736	0.00576468	10	0.0182295	-0.0127354	0.00220632	10	0.00697699	-0.0479627
-15	-0.0636972	0.0111646	10	0.0353056	-0.189257	0.0114691	10	0.0362684	0.191929	0.00414836	10	0.0131183	0.062823	0.0408907	10	0.129308	0.111658	0.0092491	10	0.0292482	0.0904574	0.0218679	10	0.0691523	0.369369	0.0263646	10	0.083372	0.43181	0.0160854	10	0.0508665	0.237701	0.0199456	10	0.0630736	0.307851	0.025145	10	0.0795154	-0.158186	0.00472032	10	0.014927	-0.00616715	0.00147345	10	0.00465945	-0.0342777
-14	-0.0326917	0.0116168	10	0.0367355	-0.203149	0.0132575	10	0.0419239	0.220191	0.00580791	10	0.0183662	0.143688	0.0475877	10	0.150486	0.215242	0.00984875	10	0.0311445	0.116954	0.0186397	10	0.0589439	0.375619	0.0307547	10	0.0972548	0.525254	0.0128984	10	0.0407885	0.252681	0.0174935	10	0.0553192	0.345243	0.0194132	10	0.06139	-0.15833	0.00459237	10	0.0145224	-0.00357936	0.00168147	10	0.00531729	0.0264468
-13	-0.032027	0.0124286	10	0.0393026	-0.228413	0.0139225	10	0.0440268	0.28846	0.00787495	10	0.0249028	0.0578075	0.0715073	10	0.226126	0.301709	0.0142216	10	0.0449726	0.0960449	0.0141766	10	0.0448305	0.322463	0.0308079	10	0.0974231	0.533841	0.0129852	10	0.0410628	0.329758	0.0185035	10	0.0585133	0.506114	0.0168628	10	0.0533248	-0.186084	0.00474294	10	0.0149985	-0.0077147	0.00181718	10	0.00574643	0.060567
-12	-0.0172647	0.0153836	10	0.0486472	-0.245896	0.0150746	10	0.04767	0.321236	0.0073672	10	0.0232971	-0.0106333	0.0666028	10	0.210617	0.285429	0.0203149	10	0.0642414	0.119504	0.0139034	10	0.0439663	0.403892	0.0231334	10	0.0731543	0.562691	0.0125286	10	0.0396191	0.365774	0.0148239	10	0.0468774	0.459045	0.0205876	10	0.0651036	-0.208622	0.00595734	10	0.0188388	-0.00935745	0.00186396	10	0.00589436	0.0375481
-11	0.00953631	0.0157128	10	0.0496882	-0.272386	0.0130877	10	0.0413869	0.326889	0.0063866	10	0.0201962	0.145706	0.07495	10	0.237013	0.385032	0.0152599	10	0.048256	0.156159	0.0171091	10	0.0541037	0.461541	0.0217942	10	0.0689192	0.568772	0.0112057	10	0.0354354	0.378579	0.0132654	10	0.0419488	0.387885	0.0205441	10	0.0649663	-0.222241	0.00661258	10	0.0209108	-0.0111356	0.00197754	10	0.00625354	0.00461306
-10	0.053562	0.0157241	10	0.049724	-0.280449	0.0153558	10	0.0485593	0.354151	0.00719752	10	0.0227606	0.289473	0.04958	10	0.156786	0.438548	0.0150182	10	0.0474918	0.107505	0.0187833	10	0.0593981	0.478355	0.0271457	10	0.0858424	0.597484	0.011208	10	0.0354427	0.385181	0.013684	10	0.0432726	0.475774	0.0170024	10	0.0537664	-0.263051	0.00657627	10	0.020796	-0.0141412	0.00125537	10	0.00396982	0.040951
-9	0.0810775	0.0156547	10	0.0495044	-0.287865	0.0159929	10	0.050574	0.380715	0.00634996	10	0.0200803	0.0953657	0.0314212	10	0.0993625	0.430566	0.010746	10	0.0339817	0.195907	0.0212151	10	0.0670881	0.521147	0.0154349	10	0.0488095	0.631491	0.0113356	10	0.0358464	0.406206	0.0181563	10	0.0574152	0.519337	0.0133866	10	0.0423321	-0.268775	0.00617407	10	0.0195241	-0.00991815	0.000789051	10	0.0024952	0.00884353
-8	0.0950211	0.0172034	10	0.0544019	-0.272668	0.019492	10	0.0616392	0.40642	0.00771039	10	0.0243824	0.0203482	0.0670811	10	0.212129	0.452838	0.0156272	10	0.0494177	0.216451	0.015874	10	0.050198	0.429403	0.0267389	10	0.0845558	0.589367	0.00955854	10	0.0302268	0.389673	0.020327	10	0.0642796	0.554819	0.0158725	10	0.0501932	-0.273505	0.00620865	10	0.0196335	0.000175429	0.00120464	10	0.0038094	0.0216106
-7	0.0966379	0.0191056	10	0.0604172	-0.286812	0.0186069	10	0.0588401	0.424235	0.00675464	10	0.02136	0.0687009	0.0530116	10	0.167637	0.541026	0.0130962	10	0.0414137	0.25766	0.0238597	10	0.075451	0.399474	0.0224015	10	0.0708397	0.625653	0.0121645	10	0.0384676	0.487292	0.0170445	10	0.0538994	0.540858	0.0170156	10	0.053808	-0.287391	0.00609785	10	0.0192831	-4.95596e-05	0.00139523	10	0.00441209	0.0298991
-6	0.0858945	0.0193229	10	0.0611045	-0.278005	0.0192947	10	0.0610151	0.440744	0.00829328	10	0.0262257	0.194302	0.0284139	10	0.0898525	0.454588	0.0196932	10	0.0622755	0.257925	0.0176717	10	0.055883	0.387491	0.0155646	10	0.0492197	0.630974	0.0153759	10	0.048623	0.418246	0.0135916	10	0.0429805	0.671652	0.018023	10	0.0569939	-0.297084	0.00446083	10	0.0141064	-0.000898403	0.00141308	10	0.00446854	0.0159409
-5	0.0527067	0.0183059	10	0.0578882	-0.309175	0.0191672	10	0.060612	0.413678	0.00647815	10	0.0204857	0.343469	0.0250303	10	0.0791528	0.476056	0.0130578	10	0.0412924	0.246891	0.010697	10	0.033827	0.452472	0.0193107	10	0.0610658	0.634983	0.013536	10	0.0428047	0.490818	0.0165749	10	0.0524145	0.671193	0.0228212	10	0.072167	-0.299511	0.00416741	10	0.0131785	0.0105763	0.00188837	10	0.00597156	0.0277419
-4	0.0458126	0.0173073	10	0.0547304	-0.352899	0.0203014	10	0.0641985	0.393164	0.00663621	10	0.0209855	0.0743949	0.0491465	10	0.155415	0.487918	0.0156925	10	0.0496239	0.264461	0.0138071	10	0.0436619	0.442824	0.0209586	10	0.0662771	0.626684	0.0125303	10	0.0396244	0.562157	0.0131101	10	0.0414579	0.68569	0.0220295	10	0.0696634	-0.314409	0.00471895	10	0.0149226	0.016592	0.00116596	10	0.00368708	0.0198533
-3	0.0389442	0.0183923	10	0.0581614	-0.415944	0.0210701	10	0.0666296	0.305862	0.00654739	10	0.0207047	-0.0461647	0.0492524	10	0.15575	0.406574	0.0178436	10	0.0564265	0.177956	0.0162596	10	0.0514174	0.400815	0.0244498	10	0.077317	0.559338	0.0145087	10	0.0458804	0.50218	0.0171124	10	0.0541141	0.548663	0.025454	10	0.0804927	-0.34865	0.00612961	10	0.0193835	0.0242876	0.00109635	10	0.00346696	-0.0233016
-2	0.0209928	0.0191472	10	0.0605489	-0.444514	0.0214802	10	0.0679264	0.150676	0.00615428	10	0.0194615	-0.0456616	0.0570181	10	0.180307	0.255223	0.00749711	10	0.023708	-0.104573	0.0212995	10	0.0673548	0.310959	0.0295382	10	0.0934081	0.326831	0.0139174	10	0.0440107	0.426558	0.0143135	10	0.0452633	0.463027	0.0199202	10	0.0629933	-0.350978	0.00585031	10	0.0185003	0.0631622	0.00146557	10	0.00463453	0.00887309
-1	-0.0202564	0.0220931	10	0.0698647	-0.480006	0.0223942	10	0.0708167	-0.061797	0.00517477	10	0.0163641	-0.0904095	0.0607337	10	0.192057	0.0817923	0.0121175	10	0.038319	-0.273587	0.0172448	10	0.0545329	-0.0268636	0.0162593	10	0.0514163	0.0399128	0.0130481	10	0.0412619	0.218319	0.0138834	10	0.0439031	0.266229	0.0248994	10	0.0787388	-0.329904	0.00475086	10	0.0150235	0.0870062	0.00121631	10	0.0038463	-0.0618905
0	-0.0214266	0.0229691	10	0.0726346	-0.464039	0.0238587	10	0.0754477	-0.240344	0.00548084	10	0.0173319	-0.347834	0.0353106	10	0.111662	-0.0127135	0.0119308	10	0.0377286	-0.440299	0.0176248	10	0.0557346	-0.139954	0.0221451	10	0.070029	-0.240394	0.0151246	10	0.0478281	0.027412	0.0127104	10	0.0401937	-0.0596205	0.0300732	10	0.0950999	-0.266921	0.00507638	10	0.0160529	0.14098	0.00166798	10	0.00527463	-0.110319
1	0.0695654	0.0231198	10	0.0731113	-0.436502	0.0220204	10	0.0696348	-0.420437	0.00600101	10	0.0189769	-0.716354	0.0527449	10	0.166794	-0.15564	0.012088	10	0.0382256	-0.601506	0.0153234	10	0.0484569	-0.314806	0.0138498	10	0.0437971	-0.421779	0.0125069	10	0.0395504	-0.0972301	0.0120977	10	0.0382563	-0.220702	0.0332777	10	0.105233	-0.222351	0.00517831	10	0.0163752	0.125124	0.00173221	10	0.00547772	-0.126456
2	0.162535	0.0213031	10	0.0673664	-0.39735	0.0220557	10	0.0697463	-0.577566	0.00710089	10	0.022455	-0.309038	0.0636998	10	0.201437	-0.462804	0.00531004	10	0.0167918	-0.668813	0.0177514	10	0.0561348	-0.390084	0.0153027	10	0.0483915	-0.394408	0.0120762	10	0.0381884	-0.339804	0.0135608	10	0.042883	-0.533778	0.036798	10	0.116366	-0.196804	0.0048418	10	0.0153111	0.0945185	0.00157874	10	0.00499241	-0.200728
3	0.284443	0.0224303	10	0.0709308	-0.35507	0.0230979	10	0.0730421	-0.414433	0.00713384	10	0.0225592	0.88706	0.0640914	10	0.202675	-0.804544	0.0126271	10	0.0399305	-0.887934	0.0257092	10	0.0812996	0.482807	0.0231286	10	0.0731392	0.360401	0.0147313	10	0.0465844	-0.59539	0.017291	10	0.054679	-0.87603	0.0305636	10	0.0966505	-0.184343	0.00609938	10	0.0192879	0.0653989	0.0019554	10	0.00618351	-0.192673
4	0.391089	0.0245407	10	0.0776045	-0.298611	0.0212299	10	0.0671349	0.0675598	0.00799466	10	0.0252813	1.45479	0.0774602	10	0.244951	-1.19386	0.00999028	10	0.031592	-1.01482	0.0257131	10	0.0813119	1.40404	0.0301867	10	0.0954586	1.08785	0.0166619	10	0.0526895	-0.755638	0.0183128	10	0.0579101	-0.899102	0.0319466	10	0.101024	-0.163396	0.00626058	10	0.0197977	0.0401433	0.00287875	10	0.0091034	-0.169191
5	0.503341	0.0237805	10	0.0752006	-0.198332	0.0203916	10	0.0644838	0.466671	0.00968757	10	0.0306348	1.40117	0.0693669	10	0.219357	-1.55401	0.0107589	10	0.0340228	-1.07329	0.0251494	10	0.0795294	1.6788	0.036701	10	0.116059	1.19283	0.0125198	10	0.039591	-0.846284	0.0202307	10	0.0639752	-0.990933	0.0334103	10	0.105653	-0.155896	0.00616771	10	0.019504	0.00149842	0.00233619	10	0.00738768	-0.146257
6	0.547032	0.0202429	10	0.0640136	-0.155327	0.0194109	10	0.0613828	0.577769	0.00835636	10	0.0264251	1.16884	0.0506271	10	0.160097	-1.75501	0.0198917	10	0.062903	-0.978311	0.0295644	10	0.0934908	1.50845	0.0321474	10	0.101659	1.04319	0.0152989	10	0.0483793	-0.766927	0.019615	10	0.0620279	-0.883054	0.0157455	10	0.0497915	-0.182647	0.00645115	10	0.0204003	0.000757598	0.00205403	10	0.00649542	-0.0737423
7	0.597364	0.0193225	10	0.061103	-0.120623	0.0176917	10	0.0559461	0.541264	0.00870231	10	0.0275191	0.80208	0.0509633	10	0.16116	-1.73741	0.0175399	10	0.0554659	-0.947103	0.0164786	10	0.0521098	1.4275	0.0297165	10	0.0939718	0.928552	0.007869	10	0.024884	-0.611176	0.0151309	10	0.047848	-0.803523	0.0299159	10	0.0946023	-0.217088	0.00640064	10	0.0202406	0.00470666	0.00143135	10	0.00452631	-0.0287449
8	0.546418	0.0190242	10	0.0601598	-0.156522	0.0174688	10	0.0552412	0.526972	0.0101004	10	0.0319404	0.911424	0.0318594	10	0.100748	-1.59336	0.0125176	10	0.039584	-0.778639	0.0169788	10	0.0536917	1.16562	0.0251662	10	0.0795827	0.815966	0.010802	10	0.0341589	-0.49294	0.0173217	10	0.054776	-0.68992	0.0246834	10	0.0780557	-0.281175	0.00679522	10	0.0214884	-0.0113443	0.000975097	10	0.00308353	0.0140584
9	0.507958	0.0161035	10	0.0509236	-0.193384	0.0165811	10	0.0524341	0.540088	0.0107142	10	0.0338813	0.866703	0.0323773	10	0.102386	-1.34557	0.0164728	10	0.0520915	-0.589933	0.0186894	10	0.0591009	1.22347	0.0277954	10	0.0878967	0.808177	0.0130177	10	0.0411656	-0.469531	0.0139422	10	0.0440891	-0.568144	0.0209365	10	0.0662069	-0.314059	0.00547575	10	0.0173158	-0.0103365	0.00154093	10	0.00487284	0.0218753
10	0.445182	0.0166946	10	0.0527929	-0.246392	0.0146416	10	0.0463008	0.537846	0.00958434	10	0.0303083	0.494588	0.0296922	10	0.093895	-1.17649	0.0176163	10	0.0557077	-0.470459	0.0227302	10	0.0718791	1.15728	0.0193582	10	0.0612161	0.692195	0.0122567	10	0.0387591	-0.366598	0.017164	10	0.0542772	-0.457492	0.0199872	10	0.0632049	-0.367104	0.00657616	10	0.0207957	-0.0047221	0.00244881	10	0.00774382	0.0274509
11	0.380724	0.0151576	10	0.0479326	-0.262519	0.0104074	10	0.0329111	0.505505	0.00884851	10	0.0279814	0.571181	0.0422587	10	0.133634	-0.90771	0.0191757	10	0.0606388	-0.388856	0.0245639	10	0.077678	0.863431	0.0219022	10	0.0692607	0.593258	0.0115438	10	0.0365047	-0.251238	0.0182064	10	0.0575738	-0.305887	0.0202888	10	0.0641588	-0.362021	0.00601275	10	0.019014	-0.009126	0.00196586	10	0.00621661	-0.0359314
12	0.327937	0.011416	10	0.0361004	-0.256922	0.0104608	10	0.0330801	0.457988	0.0107389	10	0.0339595	0.590391	0.0527007	10	0.166654	-0.770891	0.02088	10	0.0660283	-0.330491	0.0204848	10	0.0647787	0.821578	0.023351	10	0.0738423	0.531085	0.0133954	10	0.0423599	-0.212376	0.0157948	10	0.0499476	-0.368027	0.0189224	10	0.0598379	-0.358155	0.00554056	10	0.0175208	-0.00408246	0.00191221	10	0.00604693	-0.131394
13	0.302247	0.0105001	10	0.0332042	-0.242137	0.00926397	10	0.0292952	0.383954	0.00940772	10	0.0297498	0.564056	0.0691132	10	0.218555	-0.582626	0.0135874	10	0.0429671	-0.369646	0.0217013	10	0.0686254	0.599087	0.0290777	10	0.0919518	0.460316	0.00865109	10	0.0273572	-0.175495	0.0149781	10	0.047365	-0.251275	0.0115867	10	0.0366403	-0.312055	0.00619151	10	0.0195793	0.00360421	0.00146333	10	0.00462745	-0.182209
14	0.24931	0.0114083	10	0.0360762	-0.241558	0.00839134	10	0.0265358	0.302606	0.00949647	10	0.0300305	0.369777	0.0595413	10	0.188286	-0.552305	0.0151049	10	0.0477658	-0.211731	0.023763	10	0.0751452	0.374987	0.0237091	10	0.0749747	0.395586	0.00933189	10	0.02951	-0.124681	0.0144693	10	0.0457559	-0.178628	0.0214527	10	0.0678394	-0.274293	0.00457105	10	0.0144549	0.0181117	0.00146375	10	0.0046288	-0.177386
15	0.222054	0.0118629	10	0.0375139	-0.181588	0.00686542	10	0.0217104	0.234054	0.00787816	10	0.0249129	0.157999	0.0608211	10	0.192333	-0.442813	0.0126604	10	0.0400357	-0.179124	0.0165394	10	0.0523022	0.38708	0.0292614	10	0.0925327	0.348193	0.0132302	10	0.0418374	-0.0054303	0.0135798	10	0.0429432	-0.215376	0.0204734	10	0.0647425	-0.23259	0.00420722	10	0.0133044	0.0305841	0.0017256	10	0.00545684	-0.146352
16	0.195688	0.00996642	10	0.0315166	-0.134347	0.00528995	10	0.0167283	0.195322	0.00800315	10	0.0253082	0.25609	0.0462285	10	0.146187	-0.34772	0.018094	10	0.0572182	-0.0628236	0.0187133	10	0.0591768	0.356379	0.0338853	10	0.107155	0.328861	0.0117478	10	0.0371497	0.00414951	0.0187788	10	0.0593837	-0.0586829	0.0284507	10	0.0899689	-0.198654	0.00403295	10	0.0127533	0.0352713	0.00181174	10	0.00572924	-0.105638
17	0.150896	0.00944673	10	0.0298732	-0.111331	0.00505276	10	0.0159782	0.161395	0.0068704	10	0.0217261	0.030905	0.0420338	10	0.132922	-0.32033	0.0115449	10	0.0365083	-0.0718721	0.0165581	10	0.0523613	0.366872	0.0215756	10	0.068228	0.313601	0.013109	10	0.0414542	0.0609226	0.0154163	10	0.0487505	0.0724627	0.00825361	10	0.0261002	-0.188765	0.00319214	10	0.0100944	0.0408012	0.00132591	10	0.0041929	-0.156281
18	0.108083	0.00681478	10	0.0215502	-0.089304	0.00418927	10	0.0132476	0.123183	0.00592407	10	0.0187336	0.0669335	0.0355655	10	0.112468	-0.23461	0.0133456	10	0.0422025	-0.0657625	0.0121832	10	0.0385266	0.171004	0.0168356	10	0.0532388	0.278391	0.0117312	10	0.0370972	0.0317054	0.0165536	10	0.0523469	0.116635	0.0182258	10	0.0576351	-0.185944	0.00451408	10	0.0142748	0.0399468	0.00201309	10	0.00636594	-0.110662
19	0.0700692	0.00544232	10	0.0172101	-0.0662832	0.00350017	10	0.0110685	0.12491	0.00552765	10	0.01748	0.18069	0.0446205	10	0.141102	-0.204915	0.0106382	10	0.0336409	-0.0558982	0.0102368	10	0.0323716	0.157798	0.0151867	10	0.0480246	0.213166	0.00924114	10	0.0292231	0.0430265	0.0171358	10	0.0541882	0.129825	0.0108795	10	0.0344039	-0.180142	0.00321815	10	0.0101767	0.0312724	0.0024298	10	0.00768371	-0.114829
20	0.0579917	0.00419006	10	0.0132501	-0.056505	0.00538871	10	0.0170406	0.104027	0.00579617	10	0.0183291	0.229124	0.0478613	10	0.151351	-0.129798	0.0104917	10	0.0331775	-0.00313962	0.0121451	10	0.0384063	0.203025	0.021487	10	0.067948	0.222473	0.00938288	10	0.0296713	-0.0332471	0.0112355	10	0.0355297	0.06315	0.0194944	10	0.0616466	-0.0276842	0.00726766	10	0.0229823	0.013251	0.00157795	10	0.0049899	-0.113178
KO rDA
	CI_mean	CI_sem	CI_size	CI_std	CO_mean	CO_sem	CO_size	CO_std	SIAA_mean	SIAA_sem	SIAA_size	SIAA_std	SIAB_mean	SIAB_sem	SIAB_size	SIAB_std	SIAa_mean	SIAa_sem	SIAa_size	SIAa_std	SIAb_mean	SIAb_sem	SIAb_size	SIAb_std	SIaA_mean	SIaA_sem	SIaA_size	SIaA_std	SIaB_mean	SIaB_sem	SIaB_size	SIaB_std	SIaa_mean	SIaa_sem	SIaa_size	SIaa_std	SIab_mean	SIab_sem	SIab_size	SIab_std	SO_mean	SO_sem	SO_size	SO_std	sl_mean	sl_sem	sl_size	sl_std	spnnrOff_mean
-20	-0.158172	0.00326396	10	0.0103216	-0.0172013	0.00380631	10	0.0120366	-0.0206172	0.00299777	10	0.00947979	0.11373	0.0162562	10	0.0514065	-0.118768	0.00996188	10	0.0315022	0.0103622	0.00901461	10	0.0285067	0.103724	0.0251479	10	0.0795246	0.106918	0.00742833	10	0.0234904	0.0528249	0.0116428	10	0.0368178	0.0770527	0.00996027	10	0.0314971	-0.0177688	0.00218735	10	0.00691699	0.00734226	0.0011002	10	0.00347915	-0.0958539
-19	-0.159398	0.00374337	10	0.0118376	-0.0341422	0.00495514	10	0.0156695	0.00895072	0.00402285	10	0.0127214	0.161433	0.025079	10	0.0793067	-0.0781899	0.00900646	10	0.0284809	-0.0285524	0.00802243	10	0.0253691	0.17619	0.0199332	10	0.0630344	0.138619	0.0062064	10	0.0196264	0.107041	0.0114506	10	0.0362099	0.0479572	0.0121094	10	0.0382932	-0.0178569	0.00109537	10	0.00346387	0.0140125	0.000981785	10	0.00310468	-0.0726014
-18	-0.174141	0.00386548	10	0.0122237	-0.0512728	0.00626233	10	0.0198032	0.0329	0.00317966	10	0.010055	0.147912	0.0324785	10	0.102706	-0.0484647	0.00837935	10	0.0264978	0.0074807	0.0112276	10	0.0355047	0.131534	0.0266138	10	0.0841601	0.174119	0.0102467	10	0.032403	0.13785	0.0119942	10	0.037929	0.115267	0.0129363	10	0.0409081	-0.0112145	0.00196824	10	0.00622412	0.0173565	0.000991854	10	0.00313652	-0.0877652
-17	-0.151072	0.00560148	10	0.0177134	-0.079323	0.00711008	10	0.0224841	0.0858576	0.00359823	10	0.0113786	0.126892	0.0318642	10	0.100763	0.0111155	0.00880206	10	0.0278346	0.0395318	0.0088609	10	0.0280206	0.291321	0.0218727	10	0.0691676	0.231745	0.0102538	10	0.0324255	0.208008	0.0109608	10	0.0346611	0.142174	0.00966229	10	0.0305549	-0.00555802	0.00194315	10	0.00614477	0.0215964	0.000929789	10	0.00294025	-0.120123
-16	-0.123072	0.00714078	10	0.0225811	-0.113713	0.00673323	10	0.0212923	0.141147	0.00351346	10	0.0111105	0.0896712	0.024628	10	0.0778806	0.0836081	0.0132097	10	0.0417727	0.0858801	0.0053582	10	0.0169441	0.281967	0.0253025	10	0.0800135	0.305108	0.0101235	10	0.0320133	0.331551	0.00926612	10	0.0293021	0.264489	0.0112836	10	0.0356819	-0.00746239	0.00262089	10	0.00828799	0.0250469	0.00123653	10	0.00391025	-0.12789
-15	-0.106544	0.00642692	10	0.0203237	-0.13711	0.00585275	10	0.018508	0.198113	0.00286639	10	0.00906431	0.0296403	0.0187344	10	0.0592433	0.154807	0.0099017	10	0.0313119	0.157066	0.0113183	10	0.0357917	0.292516	0.0208517	10	0.065939	0.419386	0.00898405	10	0.0284101	0.351214	0.0144022	10	0.0455438	0.438825	0.0140085	10	0.0442987	-0.00109758	0.00182067	10	0.00575745	0.0311506	0.00121421	10	0.00383968	-0.126461
-14	-0.0983108	0.00517156	10	0.0163539	-0.135288	0.00563058	10	0.0178055	0.255044	0.00378195	10	0.0119596	-0.0114309	0.0282037	10	0.089188	0.216671	0.00676173	10	0.0213825	0.216347	0.0121686	10	0.0384805	0.40862	0.0189357	10	0.05988	0.52256	0.00670255	10	0.0211953	0.329217	0.0135275	10	0.0427777	0.504515	0.0092449	10	0.0292349	-0.0148285	0.00244175	10	0.00772149	0.0285693	0.00123	10	0.00388959	-0.148234
-13	-0.0871121	0.00636441	10	0.020126	-0.154443	0.00671892	10	0.0212471	0.266834	0.00405858	10	0.0128343	0.0773604	0.0351605	10	0.111187	0.258459	0.00393764	10	0.0124519	0.176649	0.012555	10	0.0397025	0.360325	0.0160028	10	0.0506052	0.528277	0.00706489	10	0.0223412	0.360211	0.0101334	10	0.0320447	0.526557	0.00990123	10	0.0313104	-0.0214193	0.00247192	10	0.00781689	0.0275653	0.00152416	10	0.00481981	-0.132255
-12	-0.0892048	0.00574371	10	0.0181632	-0.181487	0.00619016	10	0.019575	0.243695	0.00473404	10	0.0149703	0.0422621	0.0359442	10	0.113665	0.322797	0.0088997	10	0.0281433	0.124153	0.0111274	10	0.035188	0.362882	0.0219298	10	0.0693481	0.467457	0.00578518	10	0.0182943	0.384256	0.0086685	10	0.0274122	0.458674	0.0139502	10	0.0441145	-0.0213731	0.00284872	10	0.00900844	0.0288776	0.00154745	10	0.00489345	-0.12218
-11	-0.0837014	0.00705895	10	0.0223224	-0.198401	0.00799029	10	0.0252675	0.198735	0.00438749	10	0.0138745	0.127285	0.035198	10	0.111306	0.284133	0.0121659	10	0.038472	0.10356	0.0106704	10	0.0337427	0.309066	0.0176798	10	0.0559086	0.378815	0.00644644	10	0.0203854	0.296319	0.0135389	10	0.0428138	0.389663	0.0105584	10	0.0333886	-0.0309745	0.002632	10	0.00832311	0.0392415	0.00107829	10	0.00340985	-0.154169
-10	-0.0629735	0.00775647	10	0.0245281	-0.209411	0.00681916	10	0.0215641	0.12414	0.00330757	10	0.0104594	0.10711	0.048656	10	0.153864	0.238645	0.00924538	10	0.0292364	0.0706914	0.0110756	10	0.0350242	0.238216	0.0170442	10	0.0538986	0.320007	0.0053041	10	0.016773	0.240828	0.0101351	10	0.03205	0.322685	0.0128809	10	0.040733	-0.0175705	0.00250741	10	0.00792913	0.0396667	0.00107216	10	0.00339048	-0.14476
-9	-0.0349555	0.00630736	10	0.0199456	-0.207478	0.00757302	10	0.023948	0.0592364	0.00366341	10	0.0115847	-0.191464	0.0395066	10	0.124931	0.185728	0.00931378	10	0.0294528	-0.0199079	0.0098004	10	0.0309916	0.147084	0.0169557	10	0.0536187	0.257465	0.00522942	10	0.0165369	0.249872	0.0114359	10	0.0361636	0.255156	0.0154097	10	0.0487298	-0.0198625	0.0025585	10	0.00809068	0.0379347	0.00108244	10	0.00342296	-0.125168
-8	-0.0059442	0.00655241	10	0.0207205	-0.186118	0.00677516	10	0.0214249	0.0026516	0.00436682	10	0.0138091	-0.101997	0.0279063	10	0.0882474	0.138748	0.0104124	10	0.0329268	-0.0211594	0.0115955	10	0.0366683	0.0867952	0.0162598	10	0.051418	0.23394	0.00828847	10	0.0262104	0.269789	0.0105402	10	0.033331	0.296743	0.0155795	10	0.0492668	-0.0233883	0.00292422	10	0.0092472	0.0461647	0.00159937	10	0.00505767	-0.153554
-7	0.0204588	0.00694678	10	0.0219677	-0.179794	0.00686602	10	0.0217123	-0.00241072	0.00429642	10	0.0135865	-0.0162688	0.0230495	10	0.0728888	0.123926	0.0110892	10	0.0350673	0.075006	0.0103593	10	0.0327589	0.146876	0.0146111	10	0.0462043	0.235856	0.00953667	10	0.0301576	0.288273	0.010216	10	0.0323058	0.293754	0.0153671	10	0.048595	-0.0176652	0.00315936	10	0.00999077	0.0283007	0.00199922	10	0.0063221	-0.161564
-6	0.038039	0.00749921	10	0.0237146	-0.162734	0.00822361	10	0.0260053	0.00567074	0.00406326	10	0.0128492	0.00427394	0.0192492	10	0.0608714	0.177047	0.0098405	10	0.0311184	0.135938	0.00873914	10	0.0276356	0.0929558	0.0166691	10	0.0527124	0.293258	0.00913627	10	0.0288914	0.311129	0.0147429	10	0.0466212	0.354269	0.00623666	10	0.019722	-0.0400427	0.003468	10	0.0109668	0.0143601	0.00190807	10	0.00603384	-0.150702
-5	0.02825	0.00644053	10	0.0203667	-0.179596	0.00846997	10	0.0267844	0.0407413	0.00471078	10	0.0148968	0.106797	0.0233102	10	0.0737134	0.254809	0.0111366	10	0.0352171	0.21521	0.0114899	10	0.0363343	0.169428	0.00932476	10	0.0294875	0.366365	0.00658806	10	0.0208333	0.379779	0.0153905	10	0.0486691	0.543625	0.00689161	10	0.0217932	-0.0464521	0.00191086	10	0.00604266	0.0036681	0.00168597	10	0.00533151	-0.147593
-4	0.0090027	0.00724948	10	0.0229249	-0.221203	0.00724472	10	0.0229098	0.0670887	0.00343388	10	0.0108589	0.104825	0.0234005	10	0.073999	0.361067	0.00720029	10	0.0227693	0.263988	0.0132089	10	0.0417703	0.244971	0.0173221	10	0.0547774	0.408283	0.0075451	10	0.0238597	0.436822	0.0146543	10	0.0463408	0.574956	0.013532	10	0.042792	-0.0645331	0.00282548	10	0.00893497	-0.0355625	0.00179403	10	0.00567322	-0.118952
-3	-0.0254467	0.00610061	10	0.0192918	-0.243435	0.00564373	10	0.017847	0.0413224	0.0041815	10	0.0132231	-0.00355345	0.0269413	10	0.0851959	0.318847	0.0089926	10	0.0284371	0.220988	0.014956	10	0.0472949	0.2984	0.0151517	10	0.0479138	0.365372	0.00783363	10	0.0247721	0.436725	0.0115285	10	0.0364564	0.570233	0.0152084	10	0.0480931	-0.103077	0.00323502	10	0.01023	-0.0283425	0.00153364	10	0.00484979	-0.043951
-2	-0.0804084	0.0054185	10	0.0171348	-0.271915	0.00695746	10	0.0220014	-0.0664434	0.00518476	10	0.0163956	-0.169557	0.0355091	10	0.11229	0.203038	0.00861124	10	0.0272311	0.124493	0.00872615	10	0.0275945	0.143684	0.0111255	10	0.0351821	0.184968	0.0100218	10	0.0316918	0.303924	0.0137541	10	0.0434942	0.424812	0.0182476	10	0.057704	-0.135854	0.00300249	10	0.00949472	-0.0168267	0.00164021	10	0.00518681	-0.0424638
-1	-0.161694	0.00637298	10	0.0201531	-0.289201	0.0076349	10	0.0241437	-0.328332	0.00544832	10	0.0172291	-0.351188	0.0417489	10	0.132022	-0.0565975	0.00903411	10	0.0285684	-0.158198	0.00980885	10	0.0310183	-0.121876	0.0147908	10	0.0467727	-0.110049	0.00805903	10	0.0254849	0.122365	0.0117636	10	0.0371997	0.118872	0.0138409	10	0.0437687	-0.155914	0.00282183	10	0.00892341	-0.0338987	0.00184394	10	0.00583105	-0.0801677
0	-0.167251	0.00745925	10	0.0235882	-0.26082	0.00825476	10	0.0261038	-0.578414	0.00516278	10	0.0163261	-0.730832	0.0369725	10	0.116917	-0.361053	0.0077475	10	0.0244998	-0.43536	0.0100429	10	0.0317586	-0.372086	0.0198473	10	0.0627628	-0.412897	0.0106717	10	0.0337467	-0.119182	0.00842165	10	0.0266316	-0.231272	0.0105639	10	0.0334061	-0.032717	0.00377016	10	0.0119223	0.119339	0.00195553	10	0.00618392	-0.196919
1	-0.0730497	0.00847192	10	0.0267906	-0.238765	0.00914521	10	0.0289197	-0.750179	0.00573766	10	0.0181441	-0.847861	0.0503612	10	0.159256	-0.555956	0.00737502	10	0.0233218	-0.608328	0.0109132	10	0.0345107	-0.591883	0.0149531	10	0.0472858	-0.636549	0.00963932	10	0.0304822	-0.282237	0.0113281	10	0.0358227	-0.40689	0.0113401	10	0.0358604	0.0982196	0.00361448	10	0.01143	0.0677773	0.00140075	10	0.00442957	-0.340181
2	0.0260524	0.00806185	10	0.0254938	-0.201778	0.00879358	10	0.0278077	-0.811069	0.00610265	10	0.0192983	-0.72494	0.0309245	10	0.0977918	-0.731863	0.00825168	10	0.0260941	-0.633335	0.00921014	10	0.029125	-0.513799	0.0146437	10	0.0463075	-0.560159	0.00950104	10	0.0300449	-0.410034	0.0118523	10	0.0374802	-0.577039	0.0106254	10	0.0336005	0.19763	0.00423594	10	0.0133952	0.0553783	0.00126902	10	0.004013	-0.429157
3	0.116399	0.0089987	10	0.0284564	-0.130237	0.00899798	10	0.0284541	-0.487859	0.00393818	10	0.0124536	0.191609	0.0309066	10	0.0977354	-1.04334	0.0145939	10	0.0461501	-0.763083	0.0120448	10	0.0380889	0.161167	0.0169902	10	0.0537277	0.0545923	0.00874902	10	0.0276668	-0.536694	0.0139508	10	0.0441162	-0.77394	0.00934275	10	0.0295444	0.246849	0.00310902	10	0.0098316	0.068906	0.00140798	10	0.00445244	-0.424322
4	0.169735	0.00931486	10	0.0294562	-0.0486148	0.0106862	10	0.0337928	0.140265	0.00596606	10	0.0188663	0.897263	0.0329739	10	0.104273	-1.31209	0.0114492	10	0.0362054	-0.910198	0.00702138	10	0.0222035	0.950489	0.0217659	10	0.0688297	0.84294	0.0077085	10	0.0243764	-0.681431	0.011382	10	0.0359929	-0.858655	0.0106109	10	0.0335545	0.267663	0.00248736	10	0.00786571	0.00903722	0.00110651	10	0.00349909	-0.348758
5	0.237246	0.00979541	10	0.0309758	0.0587986	0.0112023	10	0.0354248	0.493143	0.00514048	10	0.0162556	1.19571	0.0425324	10	0.134499	-1.54051	0.0139667	10	0.0441666	-1.04437	0.0108469	10	0.0343008	1.24959	0.0199445	10	0.0630701	1.1062	0.00796552	10	0.0251892	-0.78452	0.00956873	10	0.030259	-0.860808	0.00704808	10	0.022288	0.253207	0.00246307	10	0.00778891	0.0041683	0.00133591	10	0.00422452	-0.224145
6	0.262647	0.0106064	10	0.0335405	0.1185	0.0113355	10	0.0358461	0.529732	0.00802954	10	0.0253916	1.24611	0.0438799	10	0.13876	-1.62246	0.0141077	10	0.0446123	-1.13418	0.00827431	10	0.0261657	1.20368	0.0157251	10	0.049727	0.976	0.00595562	10	0.0188333	-0.736838	0.0113382	10	0.0358545	-0.873473	0.00947532	10	0.0299636	0.148828	0.00285785	10	0.00903732	-0.00177292	0.00157085	10	0.00496745	-0.0570367
7	0.251885	0.0122021	10	0.0385863	0.130469	0.0118535	10	0.0374842	0.508942	0.00582339	10	0.0184152	1.06248	0.046582	10	0.147305	-1.57889	0.00939305	10	0.0297034	-0.995102	0.00466765	10	0.0147604	1.1164	0.0215908	10	0.0682762	0.80516	0.00866041	10	0.0273866	-0.740299	0.013147	10	0.0415746	-0.81967	0.0138776	10	0.0438847	0.0260591	0.00438897	10	0.0138791	-0.0186399	0.00130771	10	0.00413535	0.0461945
8	0.216468	0.0118412	10	0.0374452	0.0857301	0.0117899	10	0.0372831	0.46934	0.00639891	10	0.0202351	0.946306	0.0501632	10	0.15863	-1.4161	0.0104646	10	0.033092	-0.88579	0.00898324	10	0.0284075	0.932533	0.0163771	10	0.0517889	0.715871	0.0108519	10	0.0343166	-0.674728	0.0108618	10	0.0343482	-0.624836	0.0145334	10	0.0459586	-0.107714	0.00459501	10	0.0145307	-0.0026134	0.00102054	10	0.00322724	0.14889
9	0.175787	0.011268	10	0.0356327	0.0169784	0.011115	10	0.0351488	0.460876	0.00681061	10	0.021537	0.676412	0.0477214	10	0.150908	-1.27385	0.0130402	10	0.0412366	-0.758806	0.00651116	10	0.0205901	0.868473	0.0153194	10	0.0484441	0.692496	0.00857834	10	0.0271271	-0.561444	0.0105455	10	0.0333479	-0.603857	0.0140364	10	0.044387	-0.20279	0.00397906	10	0.0125829	-0.00468451	0.000806022	10	0.00254886	0.153085
10	0.139231	0.0104757	10	0.033127	-0.0405314	0.010952	10	0.0346333	0.446366	0.00688623	10	0.0217762	0.750442	0.0349522	10	0.110529	-1.07312	0.0144122	10	0.0455755	-0.704217	0.0104433	10	0.0330245	0.828836	0.0138818	10	0.0438981	0.644496	0.00817148	10	0.0258405	-0.490327	0.00863834	10	0.0273168	-0.496557	0.0158214	10	0.0500317	-0.268963	0.00450166	10	0.0142355	-0.00427532	0.000994934	10	0.00314626	0.140722
11	0.121298	0.00996384	10	0.0315084	-0.0783422	0.0104308	10	0.0329852	0.395603	0.00720882	10	0.0227963	0.678942	0.0456571	10	0.144381	-0.881098	0.0105245	10	0.0332813	-0.629085	0.0104846	10	0.0331551	0.667973	0.0177771	10	0.056216	0.57355	0.00942847	10	0.0298154	-0.43034	0.0087469	10	0.0276601	-0.401044	0.0141753	10	0.0448261	-0.263242	0.00433131	10	0.0136968	0.00738632	0.00121558	10	0.00384401	0.0999575
12	0.11699	0.00998393	10	0.0315719	-0.104623	0.00951183	10	0.030079	0.291701	0.00671433	10	0.0212326	0.619739	0.0373365	10	0.118068	-0.731553	0.00883964	10	0.0279534	-0.496365	0.0133218	10	0.0421273	0.564377	0.0181249	10	0.0573159	0.433433	0.00977042	10	0.0308968	-0.281597	0.013123	10	0.0414985	-0.367494	0.0135534	10	0.0428595	-0.226343	0.00505601	10	0.0159885	0.00258177	0.00173701	10	0.00549291	0.072658
13	0.132761	0.00876163	10	0.0277067	-0.0918357	0.00876164	10	0.0277067	0.195592	0.00562055	10	0.0177737	0.434766	0.0352829	10	0.111574	-0.593844	0.00716558	10	0.0226596	-0.421656	0.0128323	10	0.0405794	0.4283	0.016329	10	0.0516368	0.331172	0.011817	10	0.0373687	-0.184538	0.0105182	10	0.0332616	-0.273736	0.00831432	10	0.0262922	-0.184681	0.00280101	10	0.00885757	0.00206594	0.00159601	10	0.00504703	0.0257497
14	0.160328	0.00811484	10	0.0256614	-0.0776164	0.00949734	10	0.0300332	0.118941	0.00432488	10	0.0136765	0.400814	0.0355706	10	0.112484	-0.46181	0.00822492	10	0.0260095	-0.305306	0.0102143	10	0.0323004	0.280977	0.0193625	10	0.0612295	0.19272	0.0100918	10	0.031913	-0.159778	0.0124142	10	0.0392571	-0.272929	0.00771992	10	0.0244125	-0.157586	0.00271947	10	0.00859973	0.00330052	0.00159525	10	0.00504461	0.00260041
15	0.170174	0.0087188	10	0.0275713	-0.0696886	0.00889948	10	0.0281426	0.0498691	0.00533446	10	0.016869	0.304155	0.0292128	10	0.0923789	-0.359109	0.00984609	10	0.0311361	-0.264471	0.00742984	10	0.0234952	0.153904	0.02074	10	0.0655855	0.166334	0.00829287	10	0.0262243	-0.119207	0.014419	10	0.0455967	-0.199973	0.00921248	10	0.0291324	-0.133899	0.00417336	10	0.0131973	-0.00222128	0.000935076	10	0.00295697	-0.00610676
16	0.176345	0.00845095	10	0.0267243	-0.0559705	0.00779233	10	0.0246415	0.0356856	0.00460347	10	0.0145574	0.305212	0.031801	10	0.100564	-0.292304	0.0096587	10	0.0305435	-0.191885	0.0127259	10	0.0402428	0.136756	0.0170731	10	0.0539899	0.155138	0.00627861	10	0.0198547	-0.0726284	0.013878	10	0.0438861	-0.188617	0.00816588	10	0.0258228	-0.12584	0.00422042	10	0.0133461	0.00222004	0.000885308	10	0.00279959	-0.0084914
17	0.154	0.00773587	10	0.024463	-0.0515863	0.0082614	10	0.0261248	0.00153578	0.00378028	10	0.0119543	0.10976	0.0281659	10	0.0890683	-0.235349	0.00862143	10	0.0272634	-0.198459	0.00758264	10	0.0239784	0.119472	0.0125163	10	0.0395801	0.0997359	0.00898041	10	0.0283986	-0.0885185	0.011736	10	0.0371126	-0.225135	0.00851626	10	0.0269308	-0.138479	0.00282785	10	0.00894245	-0.00261691	0.00110888	10	0.00350657	0.00988844
18	0.124791	0.00796554	10	0.0251892	-0.0322682	0.0072072	10	0.0227912	0.00260155	0.00370816	10	0.0117262	0.0978694	0.0270533	10	0.0855499	-0.23527	0.00832015	10	0.0263106	-0.150178	0.0100324	10	0.0317253	0.215043	0.00970971	10	0.0307048	0.0767393	0.00565839	10	0.0178934	-0.0988496	0.0127771	10	0.0404046	-0.225013	0.0104524	10	0.0330533	-0.159566	0.00366043	10	0.0115753	-0.00490125	0.00120456	10	0.00380915	1.23509e-05
19	0.0994028	0.00573024	10	0.0181206	0.00212611	0.00463855	10	0.0146684	-0.0259547	0.00488761	10	0.015456	0.0761769	0.0153959	10	0.0486862	-0.208205	0.0101307	10	0.0320362	-0.0830634	0.00958351	10	0.0303057	0.132473	0.0147405	10	0.0466137	0.0771415	0.00524721	10	0.0165931	-0.115704	0.0101975	10	0.0322472	-0.122464	0.0107124	10	0.0338756	-0.1775	0.0028565	10	0.00903305	0.00043448	0.00123074	10	0.00389193	-0.00880636
20	0.0644562	0.00391403	10	0.0123773	0.0323543	0.00340817	10	0.0107776	-0.018991	0.00311451	10	0.00984894	0.00820802	0.0239951	10	0.0758792	-0.195097	0.0121963	10	0.0385681	-0.122986	0.00963466	10	0.0304675	0.027632	0.0166931	10	0.0527883	0.062803	0.00490447	10	0.0155093	-0.0892474	0.0125105	10	0.0395617	-0.157247	0.00924382	10	0.0292315	-0.0216403	0.00634622	10	0.0200685	0.000289697	0.000864055	10	0.00273238	0.0249679
[truncated: 3 more columns]

## Sheet: ED11e
11e
Mouse	group	signal_HiRew	signal_HiRewtime	signal_LowNoRew	signal_LowNoRewtime	noise_HiRew	noise_HiRewtime	noise_LowNoRew	noise_LowNoRewtime
S1355	WT	-0.2934	0.09	-0.3109	0.126	-0.3354	0.108	-0.3132	0.108
S1356	WT	-0.3241	0.126	-0.3457	0.18	-0.329	0.144	-0.2919	0.126
S1357	WT	-0.3448	0.09	-0.3599	0.126	-0.3489	0.108	-0.3556	0.108
S1358	WT	-0.23	0.09	-0.2462	0.126	-0.3249	0.108	-0.2755	0.108
S1376	WT	-0.2632	0.072	-0.2549	0.09	-0.2785	0.09	-0.2729	0.09
S1399	WT	-0.2269	0.072	-0.0968	0.09	-0.2441	0.072	-0.1108	0.072
S1400	WT	-0.2737	0.09	-0.2305	0.108	-0.3259	0.09	-0.2363	0.108
S1401	WT	-0.2393	0.072	-0.2926	0.108	-0.3157	0.108	-0.2948	0.108
S1448	WT	-0.2848	0.072	-0.2531	0.108	-0.3114	0.072	-0.2741	0.09
S1449	WT	-0.2794	0.09	-0.2625	0.108	-0.334	0.09	-0.2858	0.108
S1451	WT	-0.0817	0.072	-0.0175	0.072	-0.0988	0.09	-0.0356	0.072
S1417	ff	-0.2052	0.054	-0.1842	0.108	-0.1815	0.09	-0.1769	0.126
S1419	ff	-0.4231	0.072	-0.4088	0.144	-0.4221	0.09	-0.4229	0.09
S1421	ff	-0.2113	0.126	-0.2158	0.126	-0.3106	0.126	-0.2589	0.108
S1460	ff	-0.2629	0.108	-0.2643	0.108	-0.3298	0.108	-0.2979	0.108
S1462	ff	-0.29	0.072	-0.3002	0.108	-0.3369	0.072	-0.3015	0.108
S1473	ff	-0.2522	0.09	-0.2297	0.108	-0.2993	0.108	-0.2556	0.09
S1474	ff	-0.2967	0.09	-0.2839	0.126	-0.3503	0.108	-0.3048	0.108
S1416	ko	-0.1379	0.072	-0.1009	0.072	-0.1651	0.072	-0.1174	0.072
S1418	ko	-0.1254	0.072	-0.1363	0.09	-0.1934	0.072	-0.139	0.09
S1420	ko	-0.1204	0.09	-0.1479	0.144	-0.2427	0.09	-0.1643	0.09
S1459	ko	-0.1046	0.054	-0.0657	0.072	-0.1712	0.072	-0.1106	0.072
S1461	ko	-0.1399	0.072	-0.1653	0.126	-0.1727	0.072	-0.1343	0.09
S1470	ko	-0.062	0.054	-0.0283	0.09	-0.1229	0.072	-0.0399	0.09
S1471	ko	-0.0469	0.072	-0.0438		-0.0743	0.126	-0.0251	0.108
S1472	ko	-0.0832	0.054	-0.1284	0.09	-0.1411	0.072	-0.1445	0.072
two-tailed ttests	WT_KO	2.04797e-05	0.0212635	0.00236573	0.273307	0.000272631	0.0802133	0.0013182	0.0595954
	FF_KO	4.23727e-05	0.0627037	0.000172687	0.101394	0.000246448	0.0650012	9.62799e-05	0.00913866
	WT_FF	0.585177	0.808628	0.557367	0.64618	0.50827	0.824693	0.370306	0.459691

## Sheet: ED11f
11f
treatment	variable	value			treatment	variable	value
0	jax	reward_rate	0.778161		jax	meanITI	5.32216
1	jax	reward_rate	0.831266		jax	meanITI	5.74497
2	jax	reward_rate	0.797668		jax	meanITI	4.40214
3	jax	reward_rate	0.804428		jax	meanITI	3.82824
4	jax	reward_rate	0.793056		jax	meanITI	5.00616
5	jax	reward_rate	0.739865		jax	meanITI	5.87565
6	jax	reward_rate	0.680392		jax	meanITI	4.73538
7	jax	reward_rate	0.814661		jax	meanITI	4.23831
8	jax	reward_rate	0.810952		jax	meanITI	2.30087
10	ff	reward_rate	0.810684		ff	meanITI	5.18875
12	ff	reward_rate	0.792039		ff	meanITI	3.51404
14	ff	reward_rate	0.847317		ff	meanITI	4.79391
17	ff	reward_rate	0.746622		ff	meanITI	3.77526
19	ff	reward_rate	0.783186		ff	meanITI	4.27242
22	ff	reward_rate	0.768254		ff	meanITI	4.93799
9	ko	reward_rate	0.766734		ko	meanITI	6.09218
11	ko	reward_rate	0.803379		ko	meanITI	5.47474
13	ko	reward_rate	0.813397		ko	meanITI	3.59494
15	ko	reward_rate	0.805067		ko	meanITI	3.74643
16	ko	reward_rate	0.816794		ko	meanITI	3.25187
18	ko	reward_rate	0.788764		ko	meanITI	5.44506
20	ko	reward_rate	0.763485		ko	meanITI	4.83202
21	ko	reward_rate	0.77381		ko	meanITI	7.19282
23	jax	lose-switch	0.552083
24	jax	lose-switch	0.686131		jax	decisionTime	1.44821
25	jax	lose-switch	0.516779		jax	decisionTime	1.54869
26	jax	lose-switch	0.674157		jax	decisionTime	1.49537
27	jax	lose-switch	0.563758		jax	decisionTime	1.32249
28	jax	lose-switch	0.512987		jax	decisionTime	1.4794
29	jax	lose-switch	0.493902		jax	decisionTime	1.94761
30	jax	lose-switch	0.696296		jax	decisionTime	1.9997
31	jax	lose-switch	0.726437		jax	decisionTime	1.28947
33	ff	lose-switch	0.576355		jax	decisionTime	1.0263
35	ff	lose-switch	0.703125		ff	decisionTime	1.38572
37	ff	lose-switch	0.487805		ff	decisionTime	1.37191
40	ff	lose-switch	0.646667		ff	decisionTime	1.12879
42	ff	lose-switch	0.555556		ff	decisionTime	1.14805
45	ff	lose-switch	0.782805		ff	decisionTime	1.35875
32	ko	lose-switch	0.581897		ff	decisionTime	1.33088
34	ko	lose-switch	0.449612		ko	decisionTime	1.79315
36	ko	lose-switch	0.433824		ko	decisionTime	1.8127
38	ko	lose-switch	0.392857		ko	decisionTime	1.18994
39	ko	lose-switch	0.742268		ko	decisionTime	1.31128
41	ko	lose-switch	0.526882		ko	decisionTime	1.26285
43	ko	lose-switch	0.773913		ko	decisionTime	1.55244
44	ko	lose-switch	0.625		ko	decisionTime	1.3644
46	jax	win-switch	0.087021		ko	decisionTime	1.82058
47	jax	win-switch	0.055306
48	jax	win-switch	0.062931
49	jax	win-switch	0.081801
50	jax	win-switch	0.06655
51	jax	win-switch	0.070776
52	jax	win-switch	0.17052
53	jax	win-switch	0.062925
54	jax	win-switch	0.066988
56	ff	win-switch	0.063657
58	ff	win-switch	0.072821
60	ff	win-switch	0.02415
63	ff	win-switch	0.088235
65	ff	win-switch	0.070822
68	ff	win-switch	0.127072
55	ko	win-switch	0.090186
57	ko	win-switch	0.051724
59	ko	win-switch	0.033585
61	ko	win-switch	0.033304
62	ko	win-switch	0.105386
64	ko	win-switch	0.079545
66	ko	win-switch	0.155313
67	ko	win-switch	0.112654
69	jax	meanLeft	0.565517
70	jax	meanLeft	0.534739
71	jax	meanLeft	0.521262
72	jax	meanLeft	0.530627
73	jax	meanLeft	0.484722
74	jax	meanLeft	0.478041
75	jax	meanLeft	0.562745
76	jax	meanLeft	0.470263
77	jax	meanLeft	0.489352
79	ff	meanLeft	0.557638
81	ff	meanLeft	0.527214
83	ff	meanLeft	0.531368
86	ff	meanLeft	0.429054
88	ff	meanLeft	0.486726
91	ff	meanLeft	0.47619
78	ko	meanLeft	0.524341
80	ko	meanLeft	0.497696
82	ko	meanLeft	0.487355
84	ko	meanLeft	0.495426
85	ko	meanLeft	0.471374
87	ko	meanLeft	0.440449
89	ko	meanLeft	0.51556
90	ko	meanLeft	0.486905

## Sheet: ED11g
11g
tau_phigh	Mouse	treatment
1.61316	S1355	jax
0.967393	S1356	jax
1.48552	S1357	jax
1.50179	S1358	jax
0.617304	S1399	jax
2.32846	S1400	jax
3.40631	S1401	jax
1.1506	S1374	jax
0.795066	S1376	jax
0.733534	S1416	ko
0.53582	S1417	ff
1.62363	S1418	ko
0.961236	S1419	ff
2.03633	S1420	ko
1.5902	S1421	ff
1.93534	S1422	ko
0.373425	S1459	ko
0.930811	S1460	ff
0.897533	S1461	ko
0.715854	S1462	ff
0.593568	S1471	ko
1.70005	S1472	ko
0.045919	S1473	ff
max pSwitch	Mouse	treatment
S1355	0.347826	jax
S1356	0.5	jax
S1357	0.388889	jax
S1358	0.545455	jax
S1399	0.555556	jax
S1400	0.647059	jax
S1401	0.538462	jax
S1374	0.611111	jax
S1376	0.627119	jax
S1416	0.608696	ko
S1417	0.666667	ff
S1418	0.368421	ko
S1419	0.580645	ff
S1420	0.4	ko
S1421	0.457143	ff
S1422	0.371429	ko
S1459	0.692308	ko
S1460	0.5	ff
S1461	0.545455	ko
S1462	0.545455	ff
S1471	0.652174	ko
S1472	0.434783	ko
S1473	0.818182	ff

## Sheet: ED11i
11i
	Mouse	alpha	beta	tau	lls_ddm	treatment
	S1355	-0.264051	1.94181	0.87336	-0.366078	jax
	S1356	-0.831382	3.18851	0.532994	-0.279326	jax
	S1357	-0.085504	2.50153	0.484798	-0.323986	jax
	S1358	-0.833137	2.52456	0.784763	-0.334358	jax
	S1399	-0.313697	2.71418	0.43299	-0.334068	jax
	S1400	-0.079487	2.33538	0.569295	-0.357945	jax
	S1401	0.203166	0.878567	1.2353	-0.528841	jax
	S1374	-0.96693	3.02104	0.661975	-0.291855	jax
	S1376	-1.10199	3.17623	0.592761	-0.301462	jax
	S1416	-0.337324	2.42587	0.455282	-0.386805	ko
	S1417	-0.353566	2.79752	0.429279	-0.319339	ff
	S1418	0.148745	2.33336	0.614751	-0.289379	ko
	S1419	-0.939737	3.14117	0.483381	-0.327284	ff
	S1420	0.075243	2.70804	0.634275	-0.240913	ko
	S1421	-0.129373	3.33674	0.522889	-0.199068	ff
	S1422	0.363716	2.7496	0.448647	-0.245084	ko
	S1459	-1.02455	3.07546	0.315984	-0.376333	ko
	S1460	-0.632342	2.70997	0.455745	-0.385601	ff
	S1461	-0.096567	2.38162	0.423873	-0.357374	ko
	S1462	-0.24613	2.81646	0.123587	-0.34978	ff
	S1471	-1.2183	2.53343	0.588252	-0.443636	ko
	S1472	-0.458909	2.02903	0.725437	-0.411102	ko
	S1473	-1.34547	2.87439	0.555786	-0.402286	ff
