# Supplementary material for: Dopamine and glutamate regulate striatal acetylcholine in decision-making
Source: Nature. 2023 Aug 9;621(7979):577–85. doi: 10.1038/s41586-023-06492-9 (PMC10511323; doi:10.1038/s41586-023-06492-9)
Supplement: Supplementary file 20 — Source Data Extended Data Fig. 13 [file 41586_2023_6492_MOESM20_ESM.xlsx]

## Sheet: ED13e
Vglut2-Cre	* each row is a trial														Vglut1-Cre
unrewarded -mCh			unrewarded TelC				rewarded -mCh			rewarded TelC					rewarded -mCh				rewarded TelC					unrewarded -mCh				unrewarded TelC
0.0262778	0.0314147	0.0205538	0.0162765	0.0126835	0.0119341	0.0139964	0.0241875	0.0275272	0.0173996	0.01088	0.0165415	0.0177611	0.0116313		0.0152873	0.0210914	0.0226573	0.0254338	0.00607649	0.00589304	0.0068926	0.00518132	0.00803893	0.0161262	0.00995715	0.0243124	0.0273262	0.00575107	0.00692486	0.00984224	0.00466984	0.00764364
0.0273402	0.0348026	0.021398	0.0162004	0.011879	0.0124653	0.0132693	0.0230282	0.0281192	0.0171254	0.0114073	0.0159755	0.0179357	0.0109674		0.0156235	0.0212738	0.0243319	0.0254264	0.00639705	0.0057535	0.00738254	0.00486081	0.00794489	0.01666	0.0108267	0.025084	0.0282279	0.00627632	0.00695826	0.00996689	0.00380589	0.00788042
0.027662	0.0370091	0.0220803	0.0163018	0.0112036	0.0132776	0.0122125	0.0223056	0.0288358	0.0169645	0.0124298	0.0154185	0.0181141	0.010472		0.0156711	0.0218195	0.0259602	0.0255415	0.00648231	0.00570678	0.0081191	0.00459582	0.00770809	0.0163736	0.012633	0.0247683	0.0299005	0.00679637	0.00702462	0.00958897	0.00302831	0.00789688
0.0266906	0.0362287	0.022208	0.0163708	0.0106543	0.0143019	0.0113436	0.0222398	0.0295979	0.0166414	0.0133779	0.0150775	0.0181957	0.0103266		0.0155073	0.0222978	0.0257178	0.025977	0.00632187	0.00569232	0.00867354	0.00436392	0.00723164	0.0157739	0.0145073	0.0242629	0.0311261	0.00704206	0.00711435	0.00858532	0.00250197	0.00750383
0.0246591	0.0326147	0.0218341	0.0162352	0.0102247	0.0153955	0.0109234	0.02249	0.0305574	0.0162849	0.0137264	0.0150421	0.018106	0.0105704		0.0152405	0.0221787	0.0229847	0.0266294	0.00606571	0.00564422	0.00877855	0.00412158	0.00655168	0.0152307	0.0155687	0.0247027	0.0308147	0.00690083	0.00718712	0.0072333	0.00219335	0.00674813
0.0225027	0.0281113	0.021376	0.0159377	0.00996892	0.016273	0.010874	0.0225227	0.0318677	0.0163027	0.0134611	0.0152276	0.0179442	0.011115		0.0149925	0.0212634	0.0188535	0.0271174	0.00590016	0.00554928	0.00856752	0.00385979	0.00585767	0.014741	0.0153241	0.0265298	0.0288239	0.00648218	0.00717483	0.00605922	0.00198265	0.00587755
0.0212423	0.0250118	0.0212433	0.0156668	0.0100284	0.0166474	0.0109595	0.0221426	0.0334065	0.0169298	0.01303	0.0154362	0.0179991	0.0117955		0.0148624	0.0199387	0.0153092	0.0270518	0.00588797	0.00545194	0.00844466	0.00362636	0.00537773	0.0140863	0.0140053	0.0291591	0.0260342	0.00600726	0.0070282	0.00553575	0.00182983	0.00517009
0.0213046	0.0243483	0.0214562	0.0155007	0.0104884	0.0164287	0.010945	0.0216774	0.0346172	0.0179144	0.0128889	0.0155303	0.0184998	0.0123939		0.0148831	0.0189458	0.0137616	0.0263146	0.00592958	0.00540701	0.00871474	0.00348737	0.00522935	0.0131992	0.0125343	0.0314129	0.0236907	0.00567207	0.00676018	0.00580598	0.00185137	0.00476885
0.0222666	0.0254527	0.021657	0.0152845	0.0112952	0.0158386	0.0106676	0.0216439	0.0348071	0.0186971	0.0130985	0.0155664	0.0193956	0.0126542		0.015006	0.0188619	0.0140914	0.0251836	0.00587927	0.00543674	0.00930687	0.00346424	0.00534067	0.0123785	0.0120823	0.0323723	0.0225442	0.00553082	0.00645254	0.00662707	0.00222357	0.00464577
0.0231428	0.0268757	0.0214066	0.0147725	0.0122255	0.0153488	0.0100565	0.0222549	0.0337224	0.0188973	0.0133341	0.0157376	0.0203297	0.0123592		0.0152116	0.0196983	0.0149267	0.0241606	0.00571465	0.00552585	0.00984836	0.00351402	0.00551181	0.0121897	0.0134747	0.0319597	0.0225518	0.00549525	0.00620654	0.00754368	0.00298214	0.00467353
0.023097	0.0276326	0.020526	0.0139086	0.0130068	0.015355	0.00916218	0.0231948	0.0319162	0.0185835	0.0132889	0.0161516	0.0208804	0.0114357		0.0156113	0.0209203	0.0147736	0.0236878	0.0055768	0.00564497	0.0100083	0.00357053	0.00554207	0.0130887	0.0165967	0.0307468	0.0232974	0.00544381	0.0060668	0.00814613	0.00390925	0.00473056
0.0220319	0.0279132	0.0191252	0.0129771	0.0134518	0.0158631	0.00819981	0.023918	0.030526	0.0181385	0.0130276	0.016635	0.0208628	0.0100444		0.0164137	0.0218852	0.0131237	0.0239563	0.0056476	0.00578449	0.00978771	0.00359984	0.00534834	0.0150584	0.0205096	0.0293257	0.0244741	0.00531303	0.00600131	0.00826722	0.00462469	0.00477862
0.0205493	0.0286537	0.0174894	0.0123999	0.0135505	0.0164673	0.00748589	0.024126	0.0305456	0.0178409	0.0129434	0.0168327	0.0204276	0.00855212		0.0177076	0.0222374	0.0106784	0.0248787	0.00597187	0.00595835	0.00948656	0.00361554	0.00499873	0.0175416	0.0239246	0.0278592	0.0260831	0.00513538	0.00594755	0.00800149	0.00483235	0.00485624
0.0194614	0.0305777	0.0158888	0.0124301	0.0134292	0.0166534	0.00727813	0.0239774	0.0321141	0.0176653	0.0133479	0.0164932	0.0198877	0.00738396		0.019251	0.0220527	0.00870862	0.0261819	0.00640229	0.00617325	0.0094098	0.00364073	0.0046649	0.0196302	0.0259124	0.0260957	0.0281153	0.00502246	0.00586898	0.00759531	0.00453069	0.00502863
0.0192725	0.0333735	0.0145879	0.0129138	0.0132545	0.016209	0.007613	0.0239142	0.0344489	0.0174504	0.0141501	0.01578	0.0194344	0.00686624		0.0205187	0.021651	0.00816039	0.0274513	0.00672587	0.00641375	0.00959639	0.00366506	0.00452927	0.0204937	0.0262161	0.0238339	0.0300443	0.00508963	0.00577129	0.00726471	0.00401014	0.00532204
0.0200035	0.0358432	0.0139717	0.0134638	0.0131418	0.0154038	0.00828705	0.0242709	0.036495	0.017273	0.014964	0.0152193	0.019013	0.00711916		0.0210834	0.0213544	0.00914079	0.0282205	0.00684898	0.00664056	0.00982293	0.00365026	0.00468738	0.019838	0.0252374	0.0212839	0.0309111	0.00537575	0.00567027	0.00709706	0.0036323	0.0056798
0.0213559	0.0367031	0.0146426	0.0137971	0.0130965	0.0148025	0.00904022	0.0251011	0.037709	0.0175138	0.0155081	0.0152972	0.0184227	0.00805614		0.021046	0.0213986	0.0109959	0.0280669	0.00685635	0.00680779	0.00983617	0.00359016	0.00508323	0.018173	0.023636	0.0190216	0.0298596	0.00583337	0.00555588	0.00703959	0.00357916	0.0059828
0.0229942	0.0354778	0.0172267	0.0139362	0.0130241	0.0147891	0.00974743	0.0262055	0.0383638	0.0185945	0.0159312	0.0160185	0.0175578	0.00944177		0.0210447	0.0219392	0.0128453	0.0268337	0.00689153	0.00688541	0.00957604	0.00356219	0.0055376	0.0166035	0.0220311	0.0176189	0.0267771	0.00634059	0.00537579	0.00698235	0.00377615	0.00612241
0.0246605	0.0328295	0.0217967	0.0140589	0.0127595	0.0152683	0.0104638	0.0273092	0.0390564	0.0204756	0.0166301	0.0167966	0.0165081	0.0109733		0.0217483	0.0229942	0.0140669	0.0247276	0.00697828	0.00686691	0.009165	0.00370656	0.00587058	0.0162101	0.0208974	0.0173843	0.0223665	0.00677165	0.00508855	0.00682416	0.00402584	0.00609284
0.0260262	0.0300023	0.0274305	0.0141984	0.0122096	0.0157039	0.0112749	0.0281374	0.0399563	0.0225728	0.0177357	0.0168795	0.0154359	0.0123676		0.0231461	0.0243171	0.0145841	0.0222303	0.00698738	0.00676531	0.00871159	0.00412761	0.00604022	0.0172789	0.0204844	0.0183034	0.0177076	0.00704292	0.00472926	0.00649695	0.00421694	0.00603093
0.0265704	0.0277908	0.0322825	0.0141423	0.0114813	0.0155234	0.0121256	0.0284161	0.040553	0.0241754	0.0187904	0.0159576	0.0143972	0.0134928		0.0243067	0.0254042	0.0148432	0.0197534	0.0067934	0.00660562	0.00818797	0.0047949	0.0061817	0.0189902	0.0207099	0.0201617	0.0136049	0.00715371	0.00440037	0.005982	0.00439319	0.006135
0.0257705	0.0259256	0.0344453	0.0136563	0.0108685	0.0144755	0.0128543	0.0279248	0.040132	0.0250431	0.0190008	0.0143946	0.013257	0.0144388		0.0239289	0.0257628	0.0155321	0.0173918	0.00646981	0.00641517	0.00749625	0.005519	0.00647855	0.0198237	0.0211806	0.0226357	0.0101825	0.00716001	0.00421331	0.00536506	0.00464724	0.00650026
0.023549	0.0233668	0.0331836	0.0128166	0.0106565	0.0127631	0.0133928	0.0266572	0.0385652	0.0256488	0.0179067	0.0129035	0.0118413	0.0154205		0.0212916	0.0253966	0.0170743	0.0149569	0.0062827	0.00620596	0.00666519	0.00603521	0.00697211	0.018582	0.021347	0.0252615	0.00740285	0.00714755	0.00419999	0.00485882	0.00497237	0.00700704
0.0205876	0.0193338	0.0295863	0.0121412	0.0108251	0.0108411	0.0139092	0.0249079	0.0364531	0.0267763	0.0158516	0.0119243	0.0101262	0.0165373		0.0168385	0.024886	0.0192635	0.0123106	0.00644732	0.00596573	0.00591551	0.00614919	0.00747901	0.0152279	0.0208837	0.027411	0.00548816	0.00715939	0.00428365	0.00475313	0.00523939	0.00739469
0.0181553	0.0143061	0.026049	0.012245	0.0109784	0.00911788	0.0146361	0.0230923	0.0344256	0.0288206	0.0138144	0.011288	0.00830681	0.0175279		0.0118668	0.0248853	0.0212951	0.00962494	0.0068515	0.00566645	0.00550439	0.00584212	0.00772776	0.0109427	0.01991	0.0284485	0.00503689	0.00714378	0.00431417	0.00521998	0.0053136	0.00746818
0.0173672	0.0100131	0.02465	0.0133171	0.0105636	0.00778935	0.0155172	0.0213802	0.0322683	0.0313531	0.0126671	0.0105068	0.00670606	0.0177821		0.00766366	0.0252757	0.0223974	0.00729415	0.00703703	0.00530641	0.00548368	0.00528292	0.00758498	0.00730235	0.0188137	0.0280125	0.00640035	0.00691643	0.00417512	0.0061271	0.00521333	0.00725813
0.0184444	0.00832424	0.0255751	0.0148612	0.00937142	0.00688664	0.0160364	0.0195716	0.0288971	0.0332844	0.0125105	0.00934522	0.00560879	0.0166999		0.00481419	0.0248613	0.0225245	0.00557793	0.00649461	0.00493978	0.00562162	0.00473115	0.00713386	0.00526297	0.0178376	0.0261728	0.00925362	0.00624897	0.00386514	0.00701912	0.00509292	0.00695247
0.0204916	0.00978507	0.026879	0.0159878	0.00781318	0.00634931	0.0154656	0.0173932	0.0234339	0.033525	0.0126937	0.00811879	0.00515547	0.0141808		0.0032446	0.02214	0.0224918	0.00436404	0.00505926	0.00466547	0.00562622	0.00439454	0.00649929	0.00473638	0.0166257	0.0234153	0.0124991	0.00499956	0.00350172	0.00739004	0.00510575	0.00663121
0.0220868	0.0130643	0.0260276	0.0159576	0.00666131	0.00609255	0.0134317	0.0149684	0.0164567	0.0315706	0.0123938	0.00737558	0.00537905	0.0108181		0.00278475	0.0167178	0.0232649	0.0033514	0.00305055	0.00456135	0.00544458	0.00430645	0.00559846	0.00499216	0.0144991	0.0203875	0.0149861	0.00326513	0.00325983	0.0070485	0.00521626	0.00608362
0.0221991	0.0158223	0.0220725	0.0146363	0.00644594	0.0060778	0.0103089	0.012889	0.0101297	0.0277003	0.0112424	0.0072758	0.00628875	0.00758344		0.00348305	0.010093	0.0248526	0.00252863	0.00106801	0.00461246	0.00533901	0.00430428	0.00414925	0.00547728	0.0112492	0.0176412	0.0163584	0.00142057	0.00325986	0.00627981	0.00519049	0.00497672
0.0206921	0.016463	0.0165598	0.0124712	0.00702438	0.00638588	0.00705456	0.0116601	0.00668485	0.0226763	0.00948375	0.00733286	0.007915	0.00523437		0.00536686	0.00488143	0.0258086	0.00237141	-0.00036213	0.00470438	0.0055985	0.00414222	0.00206654	0.00621072	0.00758583	0.0154013	0.0171309	-1.12684e-05	0.00349415	0.00559977	0.00480239	0.00330939
0.0181048	0.0151045	0.0122549	0.0101444	0.00777191	0.00727177	0.00460906	0.0109538	0.00648827	0.0172748	0.00764978	0.00692505	0.0102774	0.0039111		0.0079306	0.0028642	0.0239835	0.00349962	-0.00096645	0.0047046	0.00614954	0.00367499	-8.80947e-05	0.00745863	0.00472589	0.0134668	0.0178825	-0.000571829	0.0038327	0.00528683	0.0040568	0.00170997
0.0149766	0.013189	0.0105322	0.00826617	0.0082902	0.00904605	0.00336961	0.00957468	0.00754243	0.0120184	0.0062179	0.0061001	0.0133425	0.00331804		0.0102167	0.00354021	0.0181854	0.00601042	-0.000642282	0.00457755	0.0064535	0.00301332	-0.00118178	0.00913849	0.00335072	0.0112043	0.0185346	-6.06621e-05	0.00409763	0.00511895	0.00323031	0.00117323
0.0117358	0.0120522	0.009949	0.00732386	0.0089223	0.0118303	0.00322366	0.00654023	0.00718578	0.00713298	0.00556322	0.00583924	0.0168952	0.00329261		0.011669	0.00466851	0.0095066	0.00919908	0.000678145	0.00441877	0.00589698	0.00250907	-0.000261585	0.0107406	0.00296726	0.00797192	0.0182466	0.00139819	0.00417828	0.0046063	0.00269207	0.00230442
0.00905466	0.011934	0.00762269	0.00769537	0.0104864	0.0153038	0.00405458	0.00253975	0.00474532	0.00277837	0.00609988	0.0072953	0.0204709	0.00421115		0.0130495	0.00458044	0.00122691	0.0120498	0.00294211	0.00436455	0.00441397	0.00255658	0.00253035	0.0120053	0.00251191	0.00390681	0.0164932	0.00343002	0.00410455	0.00359978	0.00267509	0.00470533
0.00845996	0.0125475	0.00242196	0.00953748	0.0133393	0.018632	0.00615188	0.000397981	0.00273176	-0.000596277	0.00819924	0.0105318	0.0233211	0.0068201		0.0163539	0.00427381	-0.00275391	0.0142363	0.00573968	0.00446561	0.00280069	0.00333736	0.00576369	0.0137798	0.00197886	0.000659378	0.0142376	0.00555272	0.00403775	0.00272694	0.00317631	0.00715104
0.0119559	0.0142201	-0.00291485	0.012528	0.0166167	0.0207129	0.0100684	0.00364428	0.00516592	-0.00206069	0.0117371	0.0139931	0.0245748	0.0115878		0.0233776	0.00717902	2.25891e-05	0.0166933	0.0082362	0.00463026	0.00239876	0.00470049	0.00768271	0.0179631	0.00328389	0.00111638	0.0136398	0.00734064	0.00417076	0.00314817	0.00406544	0.00853715
0.0205294	0.0181786	-0.00319403	0.0157206	0.0184509	0.0205639	0.0159192	0.0139759	0.0141839	-0.000345264	0.0157754	0.0153109	0.0236105	0.018123		0.0339386	0.0163662	0.00929902	0.0211426	0.00959429	0.00472022	0.00428563	0.00629168	0.00769333	0.0260948	0.00924577	0.00766944	0.0165382	0.00857918	0.00461298	0.00571428	0.00524289	0.00882568
0.0324493	0.0250633	0.00487161	0.0178332	0.0172071	0.017702	0.0227366	0.0294525	0.0277919	0.0055112	0.0188254	0.0130444	0.020492	0.0251637		0.0452853	0.0314256	0.0222398	0.0286496	0.00965073	0.00472817	0.00853741	0.00782138	0.00708853	0.0375047	0.0208577	0.0198898	0.0226065	0.00928541	0.00530584	0.0101008	0.00663581	0.00905993
0.0430691	0.0329721	0.0190422	0.0178263	0.0127324	0.012372	0.0285192	0.0450751	0.0409084	0.0152873	0.0197297	0.00785883	0.0160858	0.0311114		0.0534349	0.0476652	0.0348029	0.038355	0.00924332	0.00483559	0.0140486	0.00925819	0.00817102	0.048527	0.0350319	0.0335045	0.0286934	0.0096056	0.00601927	0.0146503	0.00805509	0.0103168
0.0469217	0.0373071	0.0321813	0.0153895	0.00656193	0.0056288	0.0310113	0.0555036	0.0489252	0.0271094	0.0184709	0.00211551	0.011673	0.0346603		0.0555594	0.0586634	0.0434103	0.0473336	0.00972925	0.0052762	0.0190476	0.0107432	0.0122942	0.0539225	0.0452605	0.0421537	0.0305756	0.00962266	0.00643454	0.0172153	0.00911108	0.0125245
0.0410276	0.0335331	0.037231	0.0109531	0.000900905	-0.000814895	0.0287989	0.0579481	0.0508465	0.0379337	0.016126	-0.00187081	0.00825172	0.0351264		0.0516033	0.0603121	0.0462862	0.0519938	0.0119038	0.00608624	0.0219065	0.0122961	0.0184132	0.0500419	0.0454048	0.0412579	0.0258941	0.00922694	0.00627628	0.0164297	0.00936687	0.014276
0.0272405	0.0212694	0.0327337	0.00542663	-0.00278246	-0.00494472	0.0220508	0.0532594	0.0494086	0.0449363	0.0139351	-0.00346854	0.00597138	0.0324138		0.0439712	0.0532303	0.0439002	0.0501024	0.0151849	0.00695499	0.0218265	0.013607	0.02349	0.0376631	0.0342876	0.0313771	0.0162971	0.00823721	0.00544037	0.0126015	0.00871525	0.0139628
0.0116975	0.00616286	0.0241735	-7.36227e-05	-0.00439011	-0.00518579	0.0125794	0.0446185	0.0482325	0.0469731	0.0122891	-0.00386837	0.00422271	0.0269316		0.0357185	0.0418984	0.0385411	0.042287	0.0178235	0.00735693	0.0190145	0.0141149	0.024566	0.0222512	0.0174883	0.0183579	0.00687188	0.00669943	0.00406728	0.00759099	0.00763619	0.0112735
0.00157182	-0.00273354	0.0197848	-0.00423166	-0.00464552	-0.00114193	0.00327052	0.0353203	0.0487649	0.0450032	0.010602	-0.00472394	0.00235929	0.0196405		0.0288088	0.0314837	0.0332045	0.0320017	0.01811	0.00688209	0.0144468	0.0133736	0.0208863	0.011124	0.00455645	0.00976982	0.00321078	0.00510395	0.00252393	0.00374824	0.00704279	0.00769187
0.00118769	0.00127601	0.0241408	-0.00558297	-0.00403988	0.00614568	-0.00283858	0.0273022	0.0496642	0.0412388	0.0081892	-0.00651751	0.000484687	0.0120569		0.0236727	0.024936	0.0302222	0.0239019	0.0156261	0.00553427	0.00942058	0.011404	0.0143908	0.00917588	0.00315633	0.0101277	0.00795309	0.00424693	0.00127137	0.00262891	0.0076986	0.00544226
0.00998945	0.0178444	0.0348375	-0.00301597	-0.00227041	0.0146151	-0.00359486	0.0212095	0.0488612	0.0376633	0.00532733	-0.0081224	-0.000414792	0.0059276		0.0200155	0.0223262	0.0302584	0.0215083	0.0115427	0.0037428	0.00511224	0.00872604	0.00822243	0.0160713	0.0142686	0.0183762	0.0192848	0.00472592	0.000658558	0.00430024	0.00962763	0.00576095
0.0234369	0.0396017	0.044837	0.00348338	0.00133083	0.0221181	0.00137398	0.0172469	0.046066	0.0350384	0.00341295	-0.00786991	0.000820683	0.00254228		0.0177601	0.0221363	0.0322155	0.0254715	0.00774884	0.00207411	0.0022507	0.00606185	0.00456375	0.0268288	0.0317087	0.0293159	0.0322903	0.00642695	0.000743767	0.00754351	0.0119695	0.00795626
0.0359186	0.0569429	0.0481027	0.0123506	0.00687066	0.0273571	0.0103708	0.0156203	0.0431956	0.03305	0.00401175	-0.00507356	0.00450643	0.00208311		0.0171831	0.0229381	0.034099	0.0333038	0.00552043	0.000873419	0.000946754	0.00392167	0.0034969	0.0353051	0.0463708	0.0375494	0.0419711	0.00847532	0.00125613	0.0107077	0.0134514	0.0100535
0.0436095	0.0640436	0.0438781	0.0208893	0.0134008	0.0301965	0.020179	0.0162553	0.0425217	0.0312224	0.00752909	-0.000736476	0.00962337	0.00353042		0.0182832	0.0240273	0.0343049	0.0408288	0.00481737	0.000102393	0.000752986	0.00241387	0.00357899	0.0380168	0.0519463	0.0406914	0.0458508	0.00973802	0.00174072	0.0125895	0.0131709	0.0103788
0.0456237	0.0616284	0.0361304	0.0265598	0.019314	0.0312607	0.027413	0.0183706	0.0444289	0.0296004	0.0126631	0.00316178	0.0142908	0.00528154		0.0202942	0.0251323	0.0324793	0.0444739	0.00464753	-0.000523996	0.000942231	0.00138098	0.00339455	0.0356149	0.0482227	0.0397836	0.0446021	0.00955166	0.00181895	0.0128344	0.0111196	0.0087222
0.0434108	0.0549299	0.0295079	0.0283135	0.0233106	0.0312443	0.0300265	0.02066	0.0470564	0.0286107	0.0171228	0.00508028	0.0168879	0.00609874		0.0219484	0.0260455	0.0294779	0.0431276	0.00405573	-0.0012409	0.000932256	0.000692998	0.00265051	0.0312971	0.0399767	0.0371838	0.0407557	0.00811629	0.0013923	0.0117927	0.00809127	0.00619779
0.0392089	0.0492733	0.0256308	0.0269217	0.0250882	0.0304802	0.0280962	0.0221071	0.0480584	0.0284338	0.0190237	0.00487975	0.0169543	0.00575268		0.0223424	0.0267823	0.0265902	0.0384771	0.00286105	-0.00202336	0.00061637	0.00043096	0.00206062	0.027929	0.0329003	0.0343728	0.0367594	0.00624544	0.000662722	0.0101006	0.00512048	0.00414327
0.0348652	0.0467564	0.0228474	0.0241403	0.0252686	0.0289831	0.023419	0.0226042	0.0467046	0.0286676	0.0179041	0.00367803	0.0152758	0.00496067		0.0215905	0.0278631	0.0247336	0.033713	0.0016119	-0.00262678	0.000387142	0.00079689	0.00242208	0.0261831	0.0299781	0.0314761	0.0337826	0.00474504	-4.40094e-05	0.0083326	0.00287805	0.00313057
0.0314538	0.0461871	0.0189102	0.0214507	0.024746	0.0268051	0.0183205	0.0228379	0.0443559	0.0287306	0.0147513	0.00293726	0.0131772	0.00472372		0.0206317	0.0301499	0.024214	0.0314213	0.00100944	-0.00279584	0.000833752	0.00187465	0.00384187	0.0249451	0.0302988	0.0283238	0.0316757	0.00392102	-0.000512565	0.00688883	0.00143986	0.00287945
0.0293559	0.0453572	0.0137527	0.0193061	0.0240917	0.0242841	0.014461	0.0234742	0.0430532	0.0286492	0.0111517	0.00355606	0.0116437	0.0055962		0.0204615	0.0340713	0.0249748	0.0322034	0.00134707	-0.00246771	0.00230175	0.00345283	0.00572662	0.0230565	0.0309694	0.0255028	0.0297754	0.00356159	-0.00075143	0.00600632	0.000500342	0.00286941
0.0284602	0.0431419	0.00958185	0.0173711	0.0234119	0.0219426	0.0123358	0.0244744	0.0436537	0.029277	0.00835996	0.00554237	0.0109097	0.00736733		0.0214092	0.0389902	0.0269037	0.0347098	0.00241902	-0.00181325	0.00467077	0.00505737	0.00737324	0.0205852	0.0297856	0.024071	0.0275982	0.00330114	-0.000914556	0.00578851	-0.000231695	0.00293876
0.0282316	0.0398344	0.00860786	0.015341	0.0226227	0.0201666	0.0115939	0.0251305	0.0452309	0.0315666	0.00686971	0.00834597	0.0106562	0.00929363		0.0230535	0.0433871	0.0297761	0.0368552	0.00380418	-0.00109623	0.00744289	0.00618064	0.00850116	0.0185647	0.0265913	0.024359	0.0251038	0.00301896	-0.00110061	0.00616981	-0.000822078	0.00330204
0.027849	0.036232	0.0108543	0.0134412	0.0217199	0.0189246	0.0116816	0.0247174	0.0460944	0.0354665	0.00653989	0.0113306	0.0104927	0.0106235		0.0246685	0.0458095	0.0329536	0.037294	0.0051587	-0.000500165	0.0100511	0.00653476	0.00928056	0.0177251	0.0228006	0.0252867	0.0226101	0.0028844	-0.0012405	0.00691152	-0.0011446	0.00412511
0.0265655	0.032692	0.0140429	0.0122858	0.0208244	0.0178342	0.012279	0.0231512	0.0451877	0.0395286	0.00698422	0.0140805	0.0102679	0.0110167		0.0257498	0.0457804	0.035338	0.0360116	0.00627927	-3.70388e-05	0.0121397	0.00617892	0.00997405	0.0176294	0.0199844	0.0252562	0.0206	0.00311883	-0.00115244	0.00770409	-0.00108856	0.00519852
0.0241897	0.0292635	0.0157307	0.0122945	0.0200361	0.016509	0.013305	0.0210572	0.0427221	0.0417177	0.00781783	0.0164093	0.0100756	0.010647		0.0261805	0.0438892	0.0358647	0.0339425	0.00698972	0.000394818	0.0135951	0.00546171	0.0106196	0.0170218	0.0188927	0.023754	0.0195904	0.00371013	-0.000703133	0.00831086	-0.00071281	0.00607596
0.02131	0.0263004	0.0154498	0.013247	0.0192762	0.0148901	0.014639	0.0192988	0.0396525	0.0408561	0.00874033	0.0182285	0.0100419	0.009944		0.0260953	0.0411174	0.0342686	0.0320923	0.00709326	0.000892329	0.0143993	0.00483343	0.0110408	0.0150493	0.0192849	0.022082	0.0199986	0.0044121	4.89221e-05	0.00866936	-0.000209253	0.00646683
0.0189988	0.0246008	0.0148981	0.0144176	0.0184396	0.0133083	0.0159343	0.0184405	0.0367589	0.037504	0.00951044	0.0194777	0.0101873	0.00931184		0.0256601	0.0380768	0.0314086	0.0308846	0.00647847	0.0014663	0.0145037	0.00461777	0.0110912	0.0121028	0.020431	0.0223003	0.0218366	0.00494632	0.000859166	0.00885928	0.000219071	0.0064932
0.0180568	0.0247012	0.0162257	0.01508	0.0175384	0.0122082	0.0166751	0.0185536	0.0342274	0.0334642	0.00999154	0.0201395	0.0104453	0.00894026		0.0249899	0.0348534	0.0287166	0.030151	0.00527195	0.00203733	0.013853	0.00487272	0.0108407	0.00951189	0.0216988	0.0252075	0.0244844	0.00523855	0.00148038	0.00899746	0.000484592	0.00652662
0.0184325	0.0261162	0.0199486	0.0149452	0.0167457	0.0118098	0.0164719	0.0194074	0.0319502	0.0304348	0.0102	0.0203099	0.0107645	0.00880219		0.0241465	0.0314428	0.0271976	0.0294906	0.00385035	0.00251187	0.0125452	0.00539768	0.0105394	0.00844841	0.0226377	0.0292542	0.0267418	0.00546115	0.00184645	0.00916865	0.00064272	0.00683966
0.0192265	0.0274475	0.0244707	0.014189	0.016278	0.0119552	0.015375	0.0207195	0.0299935	0.0288556	0.0102905	0.0202449	0.0111514	0.00874455		0.0231468	0.0281818	0.0267132	0.0286593	0.00266296	0.0028468	0.0109225	0.00587365	0.0104079	0.0090302	0.0230126	0.0314989	0.027365	0.0058245	0.00210445	0.00939971	0.000821076	0.0074067
0.0192991	0.0274214	0.0274247	0.0132034	0.0161715	0.0123131	0.0139647	0.0222478	0.0286953	0.0279725	0.0104528	0.0203079	0.0116269	0.00859225		0.021933	0.0257267	0.0261761	0.0276903	0.00199879	0.00308009	0.0094655	0.00606903	0.0104906	0.010318	0.0227862	0.0299107	0.025772	0.00634323	0.00249022	0.00970382	0.00113194	0.00800531
0.0181389	0.0259782	0.027636	0.01234	0.0162542	0.0126899	0.0130675	0.0237212	0.0283302	0.026798	0.010798	0.0207823	0.0121858	0.00823279		0.0204187	0.0245596	0.0244943	0.0267933	0.0018834	0.0033047	0.00856734	0.00598953	0.0106569	0.0111593	0.0221196	0.0250299	0.022466	0.00676657	0.0031428	0.0100997	0.00160863	0.00847697
0.0161783	0.0242748	0.0258454	0.0118337	0.0163153	0.0132069	0.0132232	0.0248242	0.0287882	0.0250305	0.011313	0.0216766	0.012816	0.00769305		0.0186108	0.0245748	0.0214088	0.0261919	0.00214859	0.00360612	0.00837232	0.00585025	0.0107318	0.0110814	0.0213418	0.0195979	0.0188044	0.00677243	0.0039862	0.0105536	0.00220799	0.0088225
0.0144385	0.0236697	0.0239635	0.0118449	0.0163151	0.0141402	0.0142584	0.0252911	0.0295762	0.0231707	0.0118791	0.0226495	0.0135448	0.00716101		0.0167322	0.025147	0.0175926	0.0260554	0.00259404	0.00401138	0.00878622	0.00590781	0.0106159	0.010547	0.0207809	0.0164512	0.0162597	0.00625051	0.00481462	0.0109574	0.00284112	0.00911358
0.0137711	0.02463	0.023493	0.0124414	0.0163947	0.0155773	0.0152953	0.0250659	0.030132	0.0218097	0.0123765	0.0231807	0.0144361	0.0069025		0.0151435	0.0256257	0.0140627	0.0264521	0.00308495	0.00448655	0.00962641	0.00626329	0.0103313	0.0104947	0.0206338	0.0165154	0.0156821	0.00544154	0.00544561	0.0111431	0.00341021	0.00933761
0.0143503	0.0264032	0.0245231	0.0134942	0.0166938	0.0172142	0.0153336	0.0243772	0.0301131	0.0209183	0.0127652	0.0229498	0.0155076	0.00710928		0.014094	0.0257809	0.0114414	0.0272904	0.00357222	0.00496702	0.010734	0.00678775	0.00997708	0.0116509	0.0209766	0.0183987	0.0170259	0.00481824	0.00584479	0.0110057	0.00387898	0.00940566
0.0157384	0.0278321	0.0259745	0.0146798	0.0171298	0.0185172	0.0140086	0.0236401	0.0294013	0.0198698	0.0130984	0.0221179	0.0166597	0.00773866		0.0135288	0.0258295	0.00973952	0.0282949	0.00404191	0.00540611	0.011952	0.00723292	0.0096551	0.0140455	0.0217942	0.019814	0.0196555	0.00479568	0.00611066	0.0105811	0.00428141	0.00929056
0.017439	0.0283482	0.0266477	0.0155837	0.0174282	0.0191134	0.0120092	0.0232611	0.0280521	0.0181407	0.0134603	0.0212523	0.0176698	0.00848743		0.013125	0.0260937	0.00864205	0.0290263	0.00448138	0.00581314	0.0130415	0.00742835	0.00942804	0.0170434	0.0229151	0.0193752	0.0228098	0.00546439	0.00636345	0.0100454	0.00470748	0.00913299
0.0193133	0.0281878	0.0260596	0.0159623	0.0173491	0.0190404	0.0107015	0.0235107	0.0262284	0.0159851	0.0138952	0.0209216	0.018304	0.00896568		0.0126185	0.0266375	0.00794636	0.0291211	0.00488895	0.00624194	0.0136895	0.00741362	0.00927396	0.0197787	0.0239701	0.0174325	0.0258357	0.00654478	0.00663918	0.00960216	0.00521386	0.00917664
0.0215187	0.0277815	0.024537	0.0158949	0.0169254	0.0186809	0.0111829	0.0243806	0.024286	0.0143896	0.0143181	0.0212239	0.0184572	0.0089836		0.0120745	0.0271843	0.00766463	0.0285685	0.00529786	0.00673854	0.0136875	0.00739616	0.00910681	0.0215815	0.024375	0.0155783	0.0280915	0.00762051	0.00688711	0.00936929	0.00575501	0.0095425
0.0240862	0.0271093	0.0227082	0.0156776	0.0164688	0.0183734	0.0134257	0.0256068	0.0227707	0.0142766	0.0145525	0.021723	0.0181976	0.00870816		0.0118897	0.0273452	0.0078519	0.0277872	0.00576762	0.00729811	0.0131023	0.00757719	0.00882318	0.0222203	0.0236484	0.0153204	0.0289415	0.00838573	0.00705622	0.00933898	0.00617153	0.0100995
0.0266109	0.025723	0.0209981	0.015561	0.0162932	0.018073	0.0161858	0.0267592	0.0221341	0.0156695	0.0144665	0.0218468	0.0177099	0.00857919		0.0124336	0.02686	0.00836081	0.0274236	0.00634434	0.00786131	0.0123052	0.00798417	0.00837486	0.0218378	0.0218642	0.0171651	0.0280819	0.0088002	0.00716622	0.00941783	0.00627485	0.0105783
0.028401	0.0234302	0.0194341	0.0155756	0.0164323	0.0174443	0.0178082	0.0274305	0.0223772	0.0175237	0.01411	0.0213999	0.0172089	0.00900124		0.0136544	0.0257699	0.00890379	0.0278607	0.00700668	0.0083604	0.0117516	0.00845382	0.00780613	0.0207973	0.0197482	0.0205787	0.0258437	0.00900625	0.0072995	0.00951328	0.00599922	0.0108208
0.0290037	0.0208475	0.0179786	0.0156109	0.0166138	0.0162852	0.0173483	0.0274924	0.0228803	0.0184151	0.0137459	0.0207386	0.0168294	0.0100271		0.0150272	0.0244103	0.00931059	0.0289082	0.0076538	0.00877045	0.0116807	0.00876168	0.00722315	0.0194345	0.0183566	0.0244936	0.023257	0.00913154	0.00752817	0.00956264	0.00549179	0.0109232
0.0285451	0.019134	0.0168402	0.0156265	0.0165219	0.0148998	0.0151766	0.0271851	0.0227371	0.0175532	0.0136884	0.0204197	0.0165868	0.0113168		0.0159046	0.0232958	0.00967596	0.0298666	0.00814241	0.00911769	0.0119695	0.00879884	0.00671247	0.0179784	0.0184289	0.0278548	0.0215099	0.00914424	0.0078327	0.00954832	0.00505567	0.0111118
0.0276561	0.0191635	0.0165602	0.0157403	0.0160872	0.0140211	0.0126587	0.0269923	0.0213805	0.0153296	0.0140512	0.0206758	0.0164076	0.0123581		0.0159914	0.0229159	0.0102293	0.0300772	0.00835291	0.00945658	0.0122647	0.00863982	0.00628447	0.0166008	0.0200091	0.0299441	0.0211698	0.00891281	0.00810516	0.00950482	0.00496352	0.0114915
0.0269313	0.0206962	0.0177099	0.016134	0.0155324	0.0142528	0.0111789	0.0272559	0.0190271	0.0129645	0.0146364	0.0212045	0.0162114	0.0128134		0.0155293	0.0234404	0.0110803	0.0294941	0.00824109	0.00981414	0.012276	0.00846952	0.00588976	0.0155825	0.0225212	0.0304079	0.0217816	0.00835962	0.00823065	0.00951197	0.00527891	0.0119115
0.0265759	0.0226626	0.0203964	0.0167525	0.0151316	0.0155557	0.0112428	0.0278772	0.0165386	0.0116177	0.0150589	0.0214701	0.0159905	0.0127178		0.0150501	0.024577	0.0120798	0.0288074	0.00786246	0.010157	0.0119637	0.00842468	0.00548554	0.0154092	0.0252288	0.0293504	0.0222108	0.00760366	0.00816826	0.00972372	0.00581604	0.0120888
0.0263807	0.0239985	0.0239561	0.017251	0.014948	0.0171754	0.0123036	0.0282871	0.0148404	0.0116345	0.0150546	0.0212082	0.0158081	0.012399		0.0148996	0.0256229	0.0129527	0.0288879	0.00732404	0.0104232	0.0115028	0.00849493	0.00508536	0.0165902	0.0275896	0.0273851	0.0215263	0.00688788	0.00797235	0.0103077	0.00627708	0.0118991
0.0260375	0.0246125	0.0271952	0.0171836	0.0147782	0.0181602	0.0133223	0.0278213	0.0143552	0.012477	0.0146869	0.02064	0.0157331	0.0122011		0.0149674	0.0258622	0.0135933	0.0300026	0.0067158	0.0105782	0.0110975	0.00855261	0.00474689	0.0192792	0.0292802	0.0255173	0.0196487	0.00640898	0.00775512	0.0112981	0.00647666	0.011522
0.0254449	0.0253178	0.0291062	0.0164338	0.0144097	0.0180671	0.0135556	0.026243	0.0148794	0.0132687	0.0142714	0.0202048	0.0157191	0.0122535		0.0148305	0.0250882	0.0142215	0.0314518	0.00609016	0.0106444	0.0108342	0.00846415	0.00451492	0.0229456	0.0300392	0.0247507	0.0173456	0.00619974	0.00761696	0.0124917	0.00646389	0.0112945
0.0247253	0.0269615	0.0295967	0.0154102	0.0138988	0.017221	0.0130251	0.0239785	0.0159352	0.0134943	0.0140978	0.0200818	0.015588	0.0124216		0.0141837	0.023819	0.0152311	0.0320121	0.00547391	0.01069	0.0106831	0.00820964	0.00437866	0.0263976	0.0296497	0.0255461	0.0156265	0.00613492	0.00760562	0.013481	0.00645496	0.0113927
0.0240203	0.0295016	0.0296426	0.0148011	0.0135656	0.0163729	0.0123599	0.021902	0.0172305	0.0132978	0.0142009	0.0200329	0.015136	0.0124499		0.013178	0.0229899	0.0168603	0.0309067	0.00491648	0.0107658	0.0105966	0.00790063	0.00429764	0.0283956	0.0280969	0.0275293	0.0150872	0.00608931	0.007709	0.0138548	0.00664979	0.0116495
0.0233567	0.0318151	0.0306007	0.0150729	0.0137113	0.0160577	0.0122448	0.0208294	0.0187889	0.0132337	0.0143662	0.0196376	0.0143419	0.0121558		0.0123427	0.0233069	0.0188733	0.0285144	0.00450649	0.0108645	0.0105696	0.00768918	0.00424537	0.0283805	0.0256207	0.0296828	0.0155778	0.0060274	0.00787093	0.0134516	0.00707991	0.0116652
0.0227248	0.0325242	0.0330859	0.0161144	0.0142957	0.016265	0.0129203	0.0210325	0.0207114	0.0137419	0.0143249	0.0187486	0.0134372	0.0115345		0.0121788	0.0247008	0.0206387	0.0261461	0.00432872	0.0109276	0.0105847	0.00764479	0.00423117	0.0268337	0.022559	0.0309545	0.0164368	0.00598522	0.00802879	0.0124581	0.00758252	0.0111417
0.0223104	0.0310527	0.0363991	0.01731	0.0149226	0.0165959	0.0140542	0.0221449	0.0228344	0.0148208	0.013967	0.0176686	0.0127777	0.0107624		0.0127545	0.0263638	0.0214831	0.0250931	0.00439961	0.010897	0.0105455	0.00768938	0.00426868	0.0249528	0.0190749	0.0308717	0.016967	0.00599098	0.00813491	0.0112695	0.00792573	0.0101285
0.0225295	0.0279528	0.0389668	0.0180112	0.0151213	0.0167369	0.0150371	0.0234909	0.0246358	0.0160905	0.0133565	0.016866	0.0126072	0.0101216		0.0136357	0.0273302	0.0211614	0.0257131	0.00463679	0.0107642	0.0102917	0.00764149	0.00432902	0.0238586	0.0152874	0.0297225	0.0169394	0.006019	0.0081828	0.0102579	0.00795422	0.00898085
0.0237506	0.0245679	0.0394759	0.0180254	0.0147294	0.0167443	0.0153764	0.0245312	0.0255716	0.0171989	0.0126117	0.0165319	0.0128659	0.00989645		0.0142116	0.0271185	0.0200507	0.0273506	0.00490206	0.0105695	0.00974553	0.00734361	0.00433679	0.0238029	0.0116971	0.0282653	0.0168264	0.00605905	0.00821775	0.00960136	0.00765416	0.00807325
0.0258873	0.022096	0.0378167	0.0176809	0.0140177	0.0168614	0.0149755	0.0251094	0.025413	0.0180864	0.0117761	0.0164224	0.0132268	0.0102606		0.0141222	0.0259212	0.0189267	0.0290187	0.0050852	0.0103676	0.0090251	0.00676812	0.00423243	0.0240428	0.00945341	0.0272038	0.0176351	0.00617857	0.00830078	0.00930831	0.00711597	0.00755177
0.0282253	0.0211324	0.0350285	0.017466	0.0134687	0.017194	0.0140635	0.0253726	0.0244647	0.0189801	0.01086	0.0161005	0.0133409	0.0111643		0.0134893	0.0243218	0.0185039	0.0302166	0.00515671	0.0101813	0.00841409	0.00604441	0.0040282	0.0233865	0.00983597	0.0268242	0.0204414	0.00645221	0.00846558	0.0093342	0.00648612	0.00731342
0.0297197	0.0217404	0.0324264	0.0175731	0.0134023	0.0175377	0.0129859	0.0255005	0.023298	0.02012	0.0099448	0.015367	0.0130627	0.0123129		0.01278	0.0228134	0.0190338	0.0310706	0.00514844	0.00999945	0.00816583	0.00536569	0.00381438	0.021124	0.0133758	0.0270485	0.0256314	0.0068584	0.00868136	0.00967066	0.00590262	0.0071841
0.0296152	0.0237795	0.0307509	0.017778	0.0137953	0.0175965	0.0119708	0.0254754	0.0223788	0.0214972	0.0092258	0.0144476	0.0125203	0.01329		0.0124586	0.0215987	0.0202486	0.0317967	0.00510586	0.00980274	0.00830485	0.00486804	0.00369017	0.0176495	0.0191157	0.027651	0.032346	0.0072151	0.00886816	0.0102362	0.0054863	0.00712524
0.0279805	0.0270381	0.0300134	0.0177508	0.0143451	0.0173269	0.0110963	0.0251075	0.0218091	0.022854	0.00892944	0.0138515	0.0119789	0.0137714		0.0127085	0.0207354	0.0216688	0.0321055	0.00504853	0.00958715	0.0085969	0.00455333	0.00368617	0.0143489	0.0249806	0.0284257	0.0385493	0.00728381	0.00894247	0.0107974	0.00532273	0.00724237
0.0257533	0.0310063	0.0300195	0.0174115	0.0147371	0.0169969	0.0103723	0.0242416	0.0214105	0.0238246	0.00916064	0.0139748	0.0116854	0.0137276		0.0133746	0.0203269	0.0229689	0.0312833	0.00498192	0.00936904	0.00873646	0.00432615	0.00374911	0.0127722	0.0289339	0.0292325	0.0419476	0.00699389	0.00887935	0.0110094	0.00543138	0.0076358
0.0241402	0.034627	0.0307667	0.017127	0.0148428	0.0169163	0.00988373	0.0229306	0.021048	0.0241982	0.00983223	0.0148114	0.0117612	0.0134184		0.0141593	0.0204583	0.0241453	0.0288933	0.00492553	0.00915428	0.00859123	0.00408039	0.00380111	0.0136627	0.030102	0.0299111	0.0412862	0.00655954	0.00873232	0.0106654	0.00574676	0.0082568

## Sheet: ED13f
	13f				13f
	treatment	variable	value		treatment	variable	value
	control	reward_rate	0.829181		control	meanITI	3.28805
	control	reward_rate	0.789873		control	meanITI	3.82155
	control	reward_rate	0.779807		control	meanITI	5.36248
	control	reward_rate	0.797086		control	meanITI	4.32522
	tetanus	reward_rate	0.769112		tetanus	meanITI	3.59225
	tetanus	reward_rate	0.731228		tetanus	meanITI	3.59376
	tetanus	reward_rate	0.7		tetanus	meanITI	3.51401
	tetanus	reward_rate	0.767901		tetanus	meanITI	2.81382
	tetanus	reward_rate	0.763529		tetanus	meanITI	3.39983
	control	lose-switch	0.769231		control	decisionTime	1.26192
	control	lose-switch	0.641434		control	decisionTime	1.14113
	control	lose-switch	0.480392		control	decisionTime	1.53402
	control	lose-switch	0.593909		control	decisionTime	1.41759
	tetanus	lose-switch	0.423333		tetanus	decisionTime	1.29205
	tetanus	lose-switch	0.737662		tetanus	decisionTime	1.16432
	tetanus	lose-switch	0.59		tetanus	decisionTime	1.52781
	tetanus	lose-switch	0.757895		tetanus	decisionTime	1.00327
	tetanus	lose-switch	0.668317		tetanus	decisionTime	1.03089
	control	win-switch	0.080732
	control	win-switch	0.068522
	control	win-switch	0.072902
	control	win-switch	0.058901
	tetanus	win-switch	0.075377
	tetanus	win-switch	0.194231
	tetanus	win-switch	0.191398
	tetanus	win-switch	0.149462
	tetanus	win-switch	0.114198
	control	meanLeft	0.486655
	control	meanLeft	0.44135
	control	meanLeft	0.428571
	control	meanLeft	0.470343
	tetanus	meanLeft	0.46332
	tetanus	meanLeft	0.485614
	tetanus	meanLeft	0.489474
	tetanus	meanLeft	0.479835
	tetanus	meanLeft	0.54

## Sheet: ED13j
13j
treatment	variable	value
control	reward_rate	0.786073
control	reward_rate	0.806927
control	reward_rate	0.838666
tetanus	reward_rate	0.727696
tetanus	reward_rate	0.615764
tetanus	reward_rate	0.700288
tetanus	reward_rate	0.665934
control	lose-switch	0.495627
control	lose-switch	0.737643
control	lose-switch	0.652542
tetanus	lose-switch	0.711864
tetanus	lose-switch	0.540441
tetanus	lose-switch	0.640288
tetanus	lose-switch	0.648118
control	win-switch	0.065548
control	win-switch	0.077697
control	win-switch	0.034063
tetanus	win-switch	0.212834
tetanus	win-switch	0.261117
tetanus	win-switch	0.205973
tetanus	win-switch	0.255583
control	meanLeft	0.508156
control	meanLeft	0.543847
control	meanLeft	0.520762
tetanus	meanLeft	0.559348
tetanus	meanLeft	0.416608
tetanus	meanLeft	0.541066
tetanus	meanLeft	0.430769
tetanus	meanITI	3.6236
tetanus	meanITI	3.98448
tetanus	meanITI	3.63925
tetanus	meanITI	2.79627
control	meanITI	2.95284
control	meanITI	4.17353
control	meanITI	3.30417
control	decisionTime	1.17522
control	decisionTime	1.41472
control	decisionTime	0.950946
tetanus	decisionTime	1.14119
tetanus	decisionTime	1.57225
tetanus	decisionTime	1.20781
tetanus	decisionTime	0.913337

## Sheet: ED13g
13g
Mouse	max pSwitch	treatment
S1426	0.361111	tetanus
S1427	0.636364	tetanus
S1428	0.607143	tetanus
S1459	0.724138	control
S1460	0.533333	control
S1461	0.454545	control
S1462	0.458333	control
S1488	0.566667	tetanus
S1490	0.5	tetanus
tau_phigh	Mouse	treatment
2.69894	S1426	tetanus
1.41125	S1427	tetanus
0.436562	S1428	tetanus
0.514421	S1459	control
1.05962	S1460	control
1.32052	S1461	control
1.23477	S1462	control
0.82276	S1488	tetanus
0.965051	S1490	tetanus

## Sheet: ED13i
13i
Mouse	alpha	beta	tau	lls_ddm	treatment
S1459	-1.1782	3.46872	0.335912	-0.323385	control
S1460	-0.665559	2.93022	0.490125	-0.33111	control
S1461	0.075968	2.23543	0.471541	-0.35122	control
S1462	-0.421896	3.07091	0.339712	-0.312388	control
S1426	0.29086	1.78225	0.690669	-0.358455	tetanus
S1427	-0.910134	1.78558	0.87761	-0.494959	tetanus
S1428	-0.275088	1.48321	0.624544	-0.538084	tetanus
S1488	-1.03491	2.39313	0.584358	-0.446931	tetanus
S1490	-0.698101	2.4035	0.557339	-0.414189	tetanus

## Sheet: ED13k
13k
tau_phigh	Mouse	treatment
0.958029	S1351	control
0.677987	S1389	control
0.800903	S1393	control
0.695148	S1453	tetanus
0.97558	S1454	tetanus
2.70105	S1455	tetanus
1.03028	S1486	tetanus
Mouse	max pSwitch	treatment
S1351	0.525	control
S1389	0.735294	control
S1393	0.641026	control
S1453	0.535714	tetanus
S1454	0.535714	tetanus
S1455	0.46875	tetanus
S1486	0.55	tetanus

## Sheet: ED13m
13m
Mouse	alpha	beta	tau	lls_ddm	treatment
S1351	-0.055863	2.32277	0.587008	-0.332288	control
S1389	-1.06741	3.4109	0.32772	-0.328566	control
S1393	-0.710103	3.80928	0.373467	-0.227347	control
S1453	-0.743263	1.67045	0.743678	-0.530968	tetanus
S1454	-0.043237	0.725841	1.34453	-0.605337	tetanus
S1455	-0.383667	1.01049	1.61268	-0.52044	tetanus
S1486	-0.447765	1.0846	1.12039	-0.579237	tetanus
